# Supplementary material for: One-Pot Synthesis of Aminodiperoxides from 1,5-Diketones, Geminal Bishydroperoxides and Ammonium Acetate
Source: Molecules. 2025 Dec 8;30(24):4703. doi: 10.3390/molecules30244703 (PMC12736285; doi:10.3390/molecules30244703)
Supplement: Supplementary file 1 [file molecules-30-04703-s001.zip]

Archive with 7 entries (7 files):
- 3la_BL-1273.cif
- 3la_checkcif.pdf
- 3lb_BL-1352.cif
- 3lb_checkcif-BL-1352.pdf
- 3lc_BL-1518.cif
- 3lc_BL-1518.pdf
- Supporting_information_19_11_25.pdf
