# Supplementary material for: One-Pot Synthesis of Aminodiperoxides from 1,5-Diketones, Geminal Bishydroperoxides and Ammonium Acetate
Source: Molecules. 2025 Dec 8;30(24):4703. doi: 10.3390/molecules30244703 (PMC12736285; doi:10.3390/molecules30244703)
Supplement: Supplementary file 1 [file molecules-30-04703-s001.zip › 3la_BL-1273.cif]

data_bl-1273
_audit_creation_date               2022-02-22
_audit_creation_method
;
Olex2 1.5
(compiled 2021.12.09 svn.r5202d8cf for OlexSys, GUI svn.r6439)
;
_shelx_SHELXL_version_number       '2018/3'
_audit_contact_author_email        egor.tuzharov@chemistry.msu.ru
_audit_contact_author_name         'Egor I. Tuzharov'
_publ_contact_author_id_orcid      0000-0001-6871-7890
_publ_section_acknowledgements
;
Crystal structure determination was performed in the Department of Structural
Studies of Zelinsky Institute of Organic Chemistry, Moscow.
;
_publ_section_references
;
Dolomanov, O.V., Bourhis, L.J., Gildea, R.J, Howard, J.A.K. & Puschmann, H.
 (2009), J. Appl. Cryst. 42, 339-341.

Sheldrick, G.M. (2015). Acta Cryst. C71, 3-8.
;
_chemical_name_common              ?
_chemical_name_systematic          ?
_chemical_formula_moiety           'C23 H32 Cl N O6'
_chemical_formula_sum              'C23 H32 Cl N O6'
_chemical_formula_weight           453.94
_chemical_melting_point            ?
_chemical_oxdiff_formula           C23H32ClNO6
_chemical_oxdiff_usercomment       BL-1273
loop_
  _atom_type_symbol
  _atom_type_description
  _atom_type_scat_dispersion_real
  _atom_type_scat_dispersion_imag
  _atom_type_scat_source
 'C' 'C' 0.0181 0.0091 'International Tables Vol C Tables 4.2.6.8 and 6.1.1.4'
 'H' 'H' 0.0000 0.0000 'International Tables Vol C Tables 4.2.6.8 and 6.1.1.4'
 'Cl' 'Cl' 0.3639 0.7018 'International Tables Vol C Tables 4.2.6.8 and 6.1.1.4'
 'N' 'N' 0.0311 0.0180 'International Tables Vol C Tables 4.2.6.8 and 6.1.1.4'
 'O' 'O' 0.0492 0.0322 'International Tables Vol C Tables 4.2.6.8 and 6.1.1.4'

_shelx_space_group_comment
;
The symmetry employed for this shelxl refinement is uniquely defined
by the following loop, which should always be used as a source of
symmetry information in preference to the above space-group names.
They are only intended as comments.
;
_space_group_crystal_system        'monoclinic'
_space_group_IT_number             14
_space_group_name_H-M_alt          'P 1 21/n 1'
_space_group_name_Hall             '-P 2yn'
loop_
  _space_group_symop_operation_xyz
 'x, y, z'
 '-x+1/2, y+1/2, -z+1/2'
 '-x, -y, -z'
 'x-1/2, -y-1/2, z-1/2'

_cell_length_a                     11.88540(5)
_cell_length_b                     7.38572(3)
_cell_length_c                     25.62494(10)
_cell_angle_alpha                  90
_cell_angle_beta                   90.7407(4)
_cell_angle_gamma                  90
_cell_volume                       2249.225(16)
_cell_formula_units_Z              4
_cell_measurement_reflns_used      41202
_cell_measurement_temperature      99.98(10)
_cell_measurement_theta_max        79.3070
_cell_measurement_theta_min        3.4270
_shelx_estimated_absorpt_T_max     0.964
_shelx_estimated_absorpt_T_min     0.810
_exptl_absorpt_coefficient_mu      1.836
_exptl_absorpt_correction_T_max    1.00000
_exptl_absorpt_correction_T_min    0.85545
_exptl_absorpt_correction_type     multi-scan
_exptl_absorpt_process_details
;
CrysAlisPro 1.171.41.123a (Rigaku Oxford Diffraction, 2022)
Empirical absorption correction using spherical harmonics,
implemented in SCALE3 ABSPACK scaling algorithm.
;
_exptl_absorpt_special_details     ?
_exptl_crystal_colour              colorless
_exptl_crystal_density_diffrn      1.341
_exptl_crystal_density_meas        ?
_exptl_crystal_density_method      'not measured'
_exptl_crystal_description         block
_exptl_crystal_F_000               968
_exptl_crystal_size_max            0.12
_exptl_crystal_size_mid            0.08
_exptl_crystal_size_min            0.02
_exptl_transmission_factor_max     ?
_exptl_transmission_factor_min     ?
_diffrn_reflns_av_R_equivalents    0.0226
_diffrn_reflns_av_unetI/netI       0.0103
_diffrn_reflns_Laue_measured_fraction_full  1.000
_diffrn_reflns_Laue_measured_fraction_max  0.999
_diffrn_reflns_limit_h_max         15
_diffrn_reflns_limit_h_min         -15
_diffrn_reflns_limit_k_max         9
_diffrn_reflns_limit_k_min         -9
_diffrn_reflns_limit_l_max         32
_diffrn_reflns_limit_l_min         -32
_diffrn_reflns_number              48378
_diffrn_reflns_point_group_measured_fraction_full  1.000
_diffrn_reflns_point_group_measured_fraction_max  0.999
_diffrn_reflns_theta_full          67.684
_diffrn_reflns_theta_max           79.584
_diffrn_reflns_theta_min           3.450
_diffrn_ambient_environment        N~2~
_diffrn_ambient_temperature        99.98(10)
_diffrn_detector                   'Hybrid Pixel Array Detector'
_diffrn_detector_area_resol_mean   10.0000
_diffrn_detector_type              HyPix
_diffrn_measured_fraction_theta_full  1.000
_diffrn_measured_fraction_theta_max  0.999
_diffrn_measurement_details
;
List of Runs (angles in degrees, time in seconds):

  # Type    Start    End  Width  t~exp~   \w     \q     \k     \f   Frames
--------------------------------------------------------------------------
  1  \w    -74.00  24.00   0.50    0.15    --  -48.76  85.00 -72.00  196
  2  \w    -21.00  74.00   0.50    0.15    --   48.76 -85.00 169.00  190
  3  \w   -161.00 -79.00   0.50    0.80    --  -90.00 -85.00 169.00  164
  4  \w    103.00 140.00   0.50    0.80    --  111.50  85.00 -72.00   74
  5  \w     85.00 119.00   0.50    0.80    --  111.50 -85.00 169.00   68
  6  \w     42.00  72.00   0.50    0.80    --  111.50 -85.00 169.00   60
  7  \w   -103.00 -73.00   0.50    0.15    --  -48.76-125.00  60.00   60
  8  \w    -42.00  18.00   0.50    0.15    --  -48.76  38.00  60.00  120
  9  \w   -108.00 -73.00   0.50    0.15    --  -48.76-125.00-120.00   70
 10  \w    -16.00   9.00   0.50    0.15    --  -48.76  19.00-150.00   50
 11  \w    -23.00   8.00   0.50    0.15    --  -48.76  19.00   0.00   62
 12  \w     50.00 120.00   0.50    0.15    --   48.76  57.00   0.00  140
 13  \w    -51.00 -26.00   0.50    0.80    --  -90.00  45.00 150.00   50
 14  \w    -50.00 -24.00   0.50    0.80    --  -90.00  45.00 -60.00   52
 15  \w    -91.00 -66.00   0.50    0.80    --  -90.00  85.00 -72.00   50
 16  \w     41.00  67.00   0.50    0.80    --  111.50 -95.00 -60.00   52
 17  \w     46.00  71.00   0.50    0.80    --  111.50 -61.00  60.00   50
 18  \w     74.00 110.00   0.50    0.80    --  111.50-122.00 -72.35   72
 19  \w     40.00  78.00   0.50    0.80    --  111.50 -86.00-177.31   76
 20  \w     90.00 115.00   0.50    0.80    --  111.50  77.00-150.00   50
 21  \w     47.00  73.00   0.50    0.80    --  111.50-125.00  30.00   52
 22  \w    102.00 173.00   0.50    0.80    --  111.50  61.00 -30.00  142
 23  \w     42.00  67.00   0.50    0.80    --  111.50 -61.00-120.00   50
 24  \w     80.00 111.00   0.50    0.80    --  111.50-125.00-150.00   62
 25  \w     73.00 111.00   0.50    0.80    --  111.50-125.00-120.00   76
 26  \w     52.00  78.00   0.50    0.80    --  111.50-125.00-150.00   52
 27  \w     65.00  91.00   0.50    0.80    --  111.50 -95.00  60.00   52
 28  \w     40.00  68.00   0.50    0.80    --  111.50-122.00 -72.35   56
 29  \w     94.00 135.00   0.50    0.80    --  111.50  77.00 116.18   82
 30  \w     40.00  66.00   0.50    0.80    --  111.50 -57.00 104.37   52
 31  \w     90.00 176.00   0.50    0.80    --  111.50  77.00-120.00  172
 32  \w    100.00 136.00   0.50    0.80    --  111.50 125.00  30.00   72
 33  \w     43.00  71.00   0.50    0.80    --  111.50 -61.00-180.00   56
 34  \w     66.00  92.00   0.50    0.80    --  111.50 -88.00-142.87   52
 35  \w    132.00 158.00   0.50    0.80    --  111.50  30.00  60.00   52
 36  \w    116.00 152.00   0.50    0.80    --  111.50  45.00 -30.00   72
 37  \w    101.00 178.00   0.50    0.80    --  111.50  45.00   0.00  154
 38  \w     51.00  98.00   0.50    0.80    --  111.50 -77.00-120.00   94
 39  \w     40.00 111.00   0.50    0.80    --  111.50-125.00 -90.00  142
 40  \w     86.00 111.00   0.50    0.80    --  111.50-125.00-180.00   50
 41  \w    113.00 163.00   0.50    0.80    --  111.50 125.00 -60.00  100
 42  \w    119.00 177.00   0.50    0.80    --  111.50  30.00  90.00  116
 43  \w     96.00 132.00   0.50    0.80    --  111.50  61.00-120.00   72
 44  \w     40.00  66.00   0.50    0.80    --  111.50-125.00-120.00   52
 45  \w     56.00  82.00   0.50    0.80    --  111.50 -77.00  90.00   52
 46  \w    101.00 130.00   0.50    0.80    --  111.50  45.00-120.00   58
 47  \w    110.00 148.00   0.50    0.80    --  111.50  30.00-180.00   76
 48  \w     41.00 103.00   0.50    0.80    --  111.50 -77.00 -90.00  124
 49  \w    108.00 134.00   0.50    0.80    --  111.50-159.00  35.98   52
 50  \w    104.00 176.00   0.50    0.80    --  111.50  61.00  30.00  144
 51  \w     96.00 130.00   0.50    0.80    --  111.50-151.00-146.78   68
 52  \w     62.00  88.00   0.50    0.80    --  111.50 -77.00 -60.00   52
 53  \w     40.00  69.00   0.50    0.80    --  111.50 -61.00 -90.00   58
 54  \w    150.00 175.00   0.50    0.80    --  111.50  77.00 116.18   50
 55  \w     40.00  88.00   0.50    0.80    --  111.50-125.00  60.00   96
 56  \w     51.00  77.00   0.50    0.80    --  111.50 -95.00 120.00   52
 57  \w     54.00  89.00   0.50    0.80    --  111.50 -95.00  90.00   70
 58  \w     42.00 108.00   0.50    0.80    --  111.50-125.00   0.00  132
 59  \w    134.00 160.00   0.50    0.80    --  111.50  45.00  90.00   52
 60  \w    140.00 166.00   0.50    0.80    --  111.50  30.00 -30.00   52
 61  \w    114.00 140.00   0.50    0.80    --  111.50 125.00 -30.00   52
 62  \w     61.00  86.00   0.50    0.80    --  111.50-159.00  35.98   50
 63  \w     52.00  81.00   0.50    0.80    --  111.50-125.00-180.00   58
 64  \w    103.00 129.00   0.50    0.80    --  111.50 -88.00-142.87   52
 65  \w    110.00 136.00   0.50    0.80    --  111.50   0.00  90.00   52
 66  \w     49.00  78.00   0.50    0.80    --  111.50 -77.00  30.00   58
 67  \w     49.00 103.00   0.50    0.80    --  111.50 -77.00 120.00  108
 68  \w     80.00 105.00   0.50    0.80    --  111.50 -95.00-180.00   50
 69  \w    102.00 175.00   0.50    0.80    --  111.50  45.00  60.00  146
 70  \w     61.00  87.00   0.50    0.80    --  111.50 -77.00-116.25   52
 71  \w     42.00  74.00   0.50    0.80    --  111.50-110.00 -88.15   64
 72  \w    102.00 138.00   0.50    0.80    --  111.50  45.00 120.00   72
 73  \w    115.00 175.00   0.50    0.80    --  111.50  30.00  30.00  120
 74  \w    101.00 165.00   0.50    0.80    --  111.50  15.00 -90.00  128
 75  \w     99.00 125.00   0.50    0.80    --  111.50  61.00  60.00   52
 76  \w     96.00 124.00   0.50    0.80    --  111.50 126.00  91.91   56
 77  \w    133.00 176.00   0.50    0.80    --  111.50 126.00  91.91   86
 78  \w     92.00 121.00   0.50    0.80    --  111.50  77.00-180.00   58
 79  \w    149.00 174.00   0.50    0.80    --  111.50  77.00-180.00   50
 80  \w    114.00 140.00   0.50    0.80    --  111.50  77.00   0.00   52
 81  \w    106.00 135.00   0.50    0.80    --  111.50 -80.00  -8.92   58
 82  \w     64.00  90.00   0.50    0.80    --  111.50   0.00-120.00   52
 83  \w    140.00 166.00   0.50    0.80    --  111.50   0.00-120.00   52
 84  \w    102.00 135.00   0.50    0.80    --  111.50  15.00-120.00   66
;
_diffrn_measurement_device         'four-circle diffractometer'
_diffrn_measurement_device_type    'XtaLAB Synergy, Dualflex, HyPix'
_diffrn_measurement_method         '\w scans'
_diffrn_orient_matrix_type        
 'CrysAlisPro convention (1999,Acta A55,543-557)'
_diffrn_orient_matrix_UB_11        0.0848665000
_diffrn_orient_matrix_UB_12        -0.1221729000
_diffrn_orient_matrix_UB_13        -0.0282438000
_diffrn_orient_matrix_UB_21        -0.0069342000
_diffrn_orient_matrix_UB_22        -0.1390836000
_diffrn_orient_matrix_UB_23        0.0446433000
_diffrn_orient_matrix_UB_31        -0.0977457000
_diffrn_orient_matrix_UB_32        -0.0961121000
_diffrn_orient_matrix_UB_33        -0.0287061000
_diffrn_radiation_monochromator    mirror
_diffrn_radiation_probe            x-ray
_diffrn_radiation_type             'Cu K\a'
_diffrn_radiation_wavelength       1.54184
_diffrn_source                     'micro-focus sealed X-ray tube'
_diffrn_source_type                'PhotonJet (Cu) X-ray Source'
_reflns_Friedel_coverage           0.000
_reflns_Friedel_fraction_full      .
_reflns_Friedel_fraction_max       .
_reflns_number_gt                  4876
_reflns_number_total               4885
_reflns_special_details
;
 Reflections were merged by SHELXL according to the crystal
 class for the calculation of statistics and refinement.
 
 _reflns_Friedel_fraction is defined as the number of unique
 Friedel pairs measured divided by the number that would be
 possible theoretically, ignoring centric projections and
 systematic absences.
;
_reflns_threshold_expression       'I > 2\s(I)'
_computing_cell_refinement         'CrysAlisPro 1.171.41.123a (Rigaku OD, 2022)'
_computing_data_collection         'CrysAlisPro 1.171.41.123a (Rigaku OD, 2022)'
_computing_data_reduction          'CrysAlisPro 1.171.41.123a (Rigaku OD, 2022)'
_computing_molecular_graphics      'Olex2 1.5 (Dolomanov et al., 2009)'
_computing_publication_material    'Olex2 1.5 (Dolomanov et al., 2009)'
_computing_structure_refinement    'SHELXL 2018/3 (Sheldrick, 2015)'
_computing_structure_solution      'SHELXT 2014/5 (Sheldrick, 2014)'
_refine_diff_density_max           0.267
_refine_diff_density_min           -0.396
_refine_diff_density_rms           0.056
_refine_ls_extinction_coef         .
_refine_ls_extinction_method       none
_refine_ls_goodness_of_fit_ref     1.067
_refine_ls_hydrogen_treatment      mixed
_refine_ls_matrix_type             full
_refine_ls_number_parameters       287
_refine_ls_number_reflns           4885
_refine_ls_number_restraints       0
_refine_ls_R_factor_all            0.0340
_refine_ls_R_factor_gt             0.0340
_refine_ls_restrained_S_all        1.067
_refine_ls_shift/su_max            0.001
_refine_ls_shift/su_mean           0.000
_refine_ls_structure_factor_coef   Fsqd
_refine_ls_weighting_details      
 'w=1/[\s^2^(Fo^2^)+(0.0419P)^2^+1.1539P] where P=(Fo^2^+2Fc^2^)/3'
_refine_ls_weighting_scheme        calc
_refine_ls_wR_factor_gt            0.0862
_refine_ls_wR_factor_ref           0.0862
_refine_special_details
;
 Refinement of F^2^ against ALL reflections.  The weighted R-factor wR and 
 goodness of fit S are based on F^2^, conventional R-factors R are based 
 on F, with F set to zero for negative F^2^. The threshold expression of 
 F^2^ > 2sigma(F^2^) is used only for calculating R-factors(gt) etc. and is 
 not relevant to the choice of reflections for refinement.  R-factors based 
 on F^2^ are statistically about twice as large as those based on F, and R- 
 factors based on ALL data will be even larger.
;

_olex2_refinement_description
;
1. Fixed Uiso
 At 1.2 times of:
  All C(H) groups, All C(H,H) groups
 At 1.5 times of:
  All C(H,H,H) groups
2.a Secondary CH2 refined with riding coordinates:
 C4(H4A,H4B), C5(H5A,H5B), C7(H7A,H7B), C8(H8A,H8B), C9(H9A,H9B), C10(H10A,
 H10B), C11(H11A,H11B), C13(H13A,H13B), C15(H15A,H15B)
2.b Aromatic/amide H refined with riding coordinates:
 C17(H17), C18(H18), C20(H20), C21(H21)
2.c Idealised Me refined as rotating group:
 C14(H14A,H14B,H14C), C22(H22A,H22B,H22C), C23(H23A,H23B,H23C)
;
_atom_sites_solution_hydrogens     mixed
_atom_sites_solution_primary      direct 
_atom_sites_solution_secondary    difmap
loop_
  _atom_site_label
  _atom_site_type_symbol
  _atom_site_fract_x
  _atom_site_fract_y
  _atom_site_fract_z
  _atom_site_U_iso_or_equiv
  _atom_site_adp_type
  _atom_site_occupancy
  _atom_site_site_symmetry_order
  _atom_site_calc_flag
  _atom_site_refinement_flags_posn
  _atom_site_refinement_flags_adp
  _atom_site_refinement_flags_occupancy
  _atom_site_disorder_assembly
  _atom_site_disorder_group
 Cl1 Cl 0.66611(2) -0.05689(4) 0.39704(2) 0.02592(9) Uani 1 1 d . . . . .
 O1 O 0.04206(6) 0.93473(10) 0.38806(3) 0.01526(16) Uani 1 1 d . . . . .
 O2 O 0.10433(6) 0.76315(10) 0.39109(3) 0.01417(16) Uani 1 1 d . . . . .
 O3 O 0.18449(6) 0.87727(10) 0.29441(3) 0.01446(16) Uani 1 1 d . . . . .
 O4 O 0.11644(6) 1.03591(10) 0.30796(3) 0.01475(16) Uani 1 1 d . . . . .
 O5 O 0.16396(7) 0.33804(11) 0.41235(3) 0.02037(18) Uani 1 1 d . . . . .
 O6 O 0.19483(7) 0.50126(11) 0.48492(3) 0.01747(17) Uani 1 1 d . . . . .
 N1 N 0.27695(8) 0.93158(13) 0.37800(3) 0.01313(18) Uani 1 1 d . . . . .
 H1 H 0.2541(13) 1.039(2) 0.3826(6) 0.022(4) Uiso 1 1 d . . . . .
 C1 C 0.01862(9) 0.97684(15) 0.33458(4) 0.0145(2) Uani 1 1 d . . . . .
 C2 C 0.21799(9) 0.80562(14) 0.41028(4) 0.0132(2) Uani 1 1 d . . . . .
 C3 C 0.27467(9) 0.61435(14) 0.40657(4) 0.0131(2) Uani 1 1 d . . . . .
 C4 C 0.28363(9) 0.56274(15) 0.34846(4) 0.0146(2) Uani 1 1 d . . . . .
 H4A H 0.325260 0.447157 0.345536 0.018 Uiso 1 1 calc R U . . .
 H4B H 0.207067 0.543629 0.333802 0.018 Uiso 1 1 calc R U . . .
 C5 C 0.34318(9) 0.70722(15) 0.31652(4) 0.0153(2) Uani 1 1 d . . . . .
 H5A H 0.423517 0.711484 0.327143 0.018 Uiso 1 1 calc R U . . .
 H5B H 0.339300 0.673589 0.279145 0.018 Uiso 1 1 calc R U . . .
 C6 C 0.29157(9) 0.89414(15) 0.32351(4) 0.0138(2) Uani 1 1 d . . . . .
 C7 C -0.04279(9) 0.82461(16) 0.30616(4) 0.0173(2) Uani 1 1 d . . . . .
 H7A H -0.108314 0.785777 0.326833 0.021 Uiso 1 1 calc R U . . .
 H7B H 0.008227 0.719525 0.302523 0.021 Uiso 1 1 calc R U . . .
 C8 C -0.08280(10) 0.88676(17) 0.25213(5) 0.0212(2) Uani 1 1 d . . . . .
 H8A H -0.125276 0.787630 0.234901 0.025 Uiso 1 1 calc R U . . .
 H8B H -0.016787 0.915184 0.230436 0.025 Uiso 1 1 calc R U . . .
 C9 C -0.15790(10) 1.05426(18) 0.25605(5) 0.0241(3) Uani 1 1 d . . . . .
 H9A H -0.179983 1.094759 0.220544 0.029 Uiso 1 1 calc R U . . .
 H9B H -0.227276 1.022668 0.274989 0.029 Uiso 1 1 calc R U . . .
 C10 C -0.09721(10) 1.20852(17) 0.28458(5) 0.0213(2) Uani 1 1 d . . . . .
 H10A H -0.149856 1.311094 0.288983 0.026 Uiso 1 1 calc R U . . .
 H10B H -0.033719 1.251058 0.263158 0.026 Uiso 1 1 calc R U . . .
 C11 C -0.05236(9) 1.14915(16) 0.33826(4) 0.0177(2) Uani 1 1 d . . . . .
 H11A H -0.005995 1.247569 0.353552 0.021 Uiso 1 1 calc R U . . .
 H11B H -0.116452 1.127223 0.361727 0.021 Uiso 1 1 calc R U . . .
 C12 C 0.20348(9) 0.46956(15) 0.43354(4) 0.0144(2) Uani 1 1 d . . . . .
 C13 C 0.13215(10) 0.37031(16) 0.51540(4) 0.0187(2) Uani 1 1 d . . . . .
 H13A H 0.171264 0.251966 0.515794 0.022 Uiso 1 1 calc R U . . .
 H13B H 0.055775 0.353187 0.500323 0.022 Uiso 1 1 calc R U . . .
 C14 C 0.12533(11) 0.44575(19) 0.56974(5) 0.0244(3) Uani 1 1 d . . . . .
 H14A H 0.091279 0.566538 0.568450 0.037 Uiso 1 1 calc R U . . .
 H14B H 0.201163 0.454125 0.585025 0.037 Uiso 1 1 calc R U . . .
 H14C H 0.079107 0.365778 0.591184 0.037 Uiso 1 1 calc R U . . .
 C15 C 0.39277(9) 0.62080(15) 0.43398(4) 0.0149(2) Uani 1 1 d . . . . .
 H15A H 0.434785 0.726360 0.420549 0.018 Uiso 1 1 calc R U . . .
 H15B H 0.382338 0.639102 0.471879 0.018 Uiso 1 1 calc R U . . .
 C16 C 0.46245(9) 0.45204(15) 0.42593(4) 0.0149(2) Uani 1 1 d . . . . .
 C17 C 0.43580(9) 0.28875(16) 0.45032(4) 0.0167(2) Uani 1 1 d . . . . .
 H17 H 0.374457 0.284628 0.473692 0.020 Uiso 1 1 calc R U . . .
 C18 C 0.49715(9) 0.13237(16) 0.44108(4) 0.0178(2) Uani 1 1 d . . . . .
 H18 H 0.476606 0.021367 0.457083 0.021 Uiso 1 1 calc R U . . .
 C19 C 0.58884(9) 0.14008(16) 0.40820(4) 0.0173(2) Uani 1 1 d . . . . .
 C20 C 0.61943(9) 0.30024(16) 0.38429(5) 0.0190(2) Uani 1 1 d . . . . .
 H20 H 0.683000 0.304712 0.362229 0.023 Uiso 1 1 calc R U . . .
 C21 C 0.55551(9) 0.45450(16) 0.39310(5) 0.0176(2) Uani 1 1 d . . . . .
 H21 H 0.575555 0.564482 0.376395 0.021 Uiso 1 1 calc R U . . .
 C22 C 0.20957(9) 0.89018(15) 0.46448(4) 0.0162(2) Uani 1 1 d . . . . .
 H22A H 0.174305 1.009765 0.461607 0.024 Uiso 1 1 calc R U . . .
 H22B H 0.285118 0.902774 0.479824 0.024 Uiso 1 1 calc R U . . .
 H22C H 0.163897 0.812260 0.486773 0.024 Uiso 1 1 calc R U . . .
 C23 C 0.36032(10) 1.04418(16) 0.29890(4) 0.0181(2) Uani 1 1 d . . . . .
 H23A H 0.371316 1.017274 0.261862 0.027 Uiso 1 1 calc R U . . .
 H23B H 0.433669 1.052536 0.316648 0.027 Uiso 1 1 calc R U . . .
 H23C H 0.320348 1.159545 0.302300 0.027 Uiso 1 1 calc R U . . .

loop_
  _atom_site_aniso_label
  _atom_site_aniso_U_11
  _atom_site_aniso_U_22
  _atom_site_aniso_U_33
  _atom_site_aniso_U_23
  _atom_site_aniso_U_13
  _atom_site_aniso_U_12
 Cl1 0.02302(15) 0.01667(15) 0.03811(18) -0.00152(11) 0.00248(12) 0.00451(10)
 O1 0.0162(4) 0.0143(4) 0.0152(4) 0.0001(3) 0.0002(3) 0.0049(3)
 O2 0.0125(3) 0.0111(4) 0.0189(4) 0.0005(3) -0.0017(3) 0.0015(3)
 O3 0.0128(3) 0.0143(4) 0.0162(4) -0.0033(3) -0.0011(3) 0.0035(3)
 O4 0.0128(4) 0.0129(4) 0.0185(4) 0.0005(3) 0.0013(3) 0.0029(3)
 O5 0.0260(4) 0.0151(4) 0.0199(4) -0.0014(3) -0.0030(3) -0.0060(3)
 O6 0.0227(4) 0.0148(4) 0.0149(4) -0.0002(3) 0.0021(3) -0.0046(3)
 N1 0.0152(4) 0.0108(4) 0.0134(4) -0.0007(3) -0.0004(3) -0.0005(3)
 C1 0.0117(5) 0.0171(5) 0.0147(5) 0.0013(4) 0.0001(4) 0.0007(4)
 C2 0.0130(5) 0.0130(5) 0.0134(5) -0.0006(4) -0.0010(4) -0.0008(4)
 C3 0.0146(5) 0.0110(5) 0.0138(5) -0.0012(4) -0.0014(4) -0.0003(4)
 C4 0.0164(5) 0.0141(5) 0.0133(5) -0.0025(4) -0.0016(4) 0.0013(4)
 C5 0.0144(5) 0.0173(5) 0.0142(5) -0.0015(4) 0.0002(4) 0.0021(4)
 C6 0.0123(5) 0.0160(5) 0.0130(5) 0.0001(4) -0.0010(4) 0.0002(4)
 C7 0.0152(5) 0.0180(5) 0.0186(5) -0.0005(4) -0.0012(4) -0.0021(4)
 C8 0.0190(5) 0.0258(6) 0.0188(5) -0.0017(5) -0.0038(4) -0.0022(5)
 C9 0.0184(5) 0.0312(7) 0.0226(6) 0.0029(5) -0.0054(4) 0.0024(5)
 C10 0.0179(5) 0.0225(6) 0.0234(6) 0.0035(5) -0.0013(4) 0.0046(4)
 C11 0.0152(5) 0.0176(5) 0.0205(5) -0.0007(4) 0.0000(4) 0.0036(4)
 C12 0.0142(5) 0.0142(5) 0.0147(5) -0.0001(4) -0.0029(4) 0.0013(4)
 C13 0.0198(5) 0.0170(5) 0.0193(5) 0.0032(4) 0.0010(4) -0.0042(4)
 C14 0.0228(6) 0.0321(7) 0.0183(5) 0.0015(5) 0.0022(4) -0.0075(5)
 C15 0.0152(5) 0.0131(5) 0.0164(5) -0.0007(4) -0.0032(4) -0.0005(4)
 C16 0.0134(5) 0.0153(5) 0.0158(5) -0.0003(4) -0.0053(4) -0.0010(4)
 C17 0.0154(5) 0.0184(5) 0.0163(5) 0.0018(4) -0.0021(4) -0.0005(4)
 C18 0.0186(5) 0.0155(5) 0.0194(5) 0.0026(4) -0.0039(4) -0.0016(4)
 C19 0.0160(5) 0.0147(5) 0.0211(5) -0.0018(4) -0.0049(4) 0.0015(4)
 C20 0.0148(5) 0.0209(6) 0.0213(5) 0.0006(4) -0.0010(4) -0.0003(4)
 C21 0.0158(5) 0.0156(5) 0.0213(5) 0.0032(4) -0.0022(4) -0.0019(4)
 C22 0.0200(5) 0.0142(5) 0.0144(5) -0.0018(4) -0.0001(4) 0.0004(4)
 C23 0.0160(5) 0.0198(6) 0.0186(5) 0.0025(4) 0.0000(4) -0.0023(4)

_geom_special_details
;
 All esds (except the esd in the dihedral angle between two l.s. planes)
 are estimated using the full covariance matrix.  The cell esds are taken
 into account individually in the estimation of esds in distances, angles
 and torsion angles; correlations between esds in cell parameters are only
 used when they are defined by crystal symmetry.  An approximate (isotropic)
 treatment of cell esds is used for estimating esds involving l.s. planes.
;
loop_
  _geom_bond_atom_site_label_1
  _geom_bond_atom_site_label_2
  _geom_bond_distance
  _geom_bond_site_symmetry_2
  _geom_bond_publ_flag
 Cl1 C19 1.7460(12) . ?
 O1 O2 1.4691(10) . ?
 O1 C1 1.4293(13) . ?
 O2 C2 1.4656(12) . ?
 O3 O4 1.4679(10) . ?
 O3 C6 1.4719(12) . ?
 O4 C1 1.4240(13) . ?
 O5 C12 1.2052(14) . ?
 O6 C12 1.3425(13) . ?
 O6 C13 1.4545(13) . ?
 N1 H1 0.850(17) . ?
 N1 C2 1.4338(14) . ?
 N1 C6 1.4362(13) . ?
 C1 C7 1.5210(15) . ?
 C1 C11 1.5304(15) . ?
 C2 C3 1.5685(14) . ?
 C2 C22 1.5272(14) . ?
 C3 C4 1.5421(14) . ?
 C3 C12 1.5338(15) . ?
 C3 C15 1.5621(14) . ?
 C4 H4A 0.9900 . ?
 C4 H4B 0.9900 . ?
 C4 C5 1.5246(15) . ?
 C5 H5A 0.9900 . ?
 C5 H5B 0.9900 . ?
 C5 C6 1.5221(15) . ?
 C6 C23 1.5189(15) . ?
 C7 H7A 0.9900 . ?
 C7 H7B 0.9900 . ?
 C7 C8 1.5286(16) . ?
 C8 H8A 0.9900 . ?
 C8 H8B 0.9900 . ?
 C8 C9 1.5296(17) . ?
 C9 H9A 0.9900 . ?
 C9 H9B 0.9900 . ?
 C9 C10 1.5294(18) . ?
 C10 H10A 0.9900 . ?
 C10 H10B 0.9900 . ?
 C10 C11 1.5328(16) . ?
 C11 H11A 0.9900 . ?
 C11 H11B 0.9900 . ?
 C13 H13A 0.9900 . ?
 C13 H13B 0.9900 . ?
 C13 C14 1.5030(16) . ?
 C14 H14A 0.9800 . ?
 C14 H14B 0.9800 . ?
 C14 H14C 0.9800 . ?
 C15 H15A 0.9900 . ?
 C15 H15B 0.9900 . ?
 C15 C16 1.5120(15) . ?
 C16 C17 1.3966(15) . ?
 C16 C21 1.3984(16) . ?
 C17 H17 0.9500 . ?
 C17 C18 1.3879(16) . ?
 C18 H18 0.9500 . ?
 C18 C19 1.3872(16) . ?
 C19 C20 1.3830(16) . ?
 C20 H20 0.9500 . ?
 C20 C21 1.3894(16) . ?
 C21 H21 0.9500 . ?
 C22 H22A 0.9800 . ?
 C22 H22B 0.9800 . ?
 C22 H22C 0.9800 . ?
 C23 H23A 0.9800 . ?
 C23 H23B 0.9800 . ?
 C23 H23C 0.9800 . ?

loop_
  _geom_angle_atom_site_label_1
  _geom_angle_atom_site_label_2
  _geom_angle_atom_site_label_3
  _geom_angle
  _geom_angle_site_symmetry_1
  _geom_angle_site_symmetry_3
  _geom_angle_publ_flag
 C1 O1 O2 109.27(7) . . ?
 C2 O2 O1 107.14(7) . . ?
 O4 O3 C6 106.75(7) . . ?
 C1 O4 O3 108.93(7) . . ?
 C12 O6 C13 117.19(9) . . ?
 C2 N1 H1 111.6(11) . . ?
 C2 N1 C6 120.14(9) . . ?
 C6 N1 H1 111.0(11) . . ?
 O1 C1 C7 112.62(9) . . ?
 O1 C1 C11 102.86(8) . . ?
 O4 C1 O1 112.07(8) . . ?
 O4 C1 C7 112.76(9) . . ?
 O4 C1 C11 103.23(9) . . ?
 C7 C1 C11 112.50(9) . . ?
 O2 C2 C3 100.47(8) . . ?
 O2 C2 C22 108.77(8) . . ?
 N1 C2 O2 113.61(8) . . ?
 N1 C2 C3 109.63(8) . . ?
 N1 C2 C22 107.31(9) . . ?
 C22 C2 C3 117.17(9) . . ?
 C4 C3 C2 108.43(8) . . ?
 C4 C3 C15 111.65(9) . . ?
 C12 C3 C2 111.15(8) . . ?
 C12 C3 C4 107.95(8) . . ?
 C12 C3 C15 108.44(8) . . ?
 C15 C3 C2 109.24(8) . . ?
 C3 C4 H4A 109.1 . . ?
 C3 C4 H4B 109.1 . . ?
 H4A C4 H4B 107.8 . . ?
 C5 C4 C3 112.55(9) . . ?
 C5 C4 H4A 109.1 . . ?
 C5 C4 H4B 109.1 . . ?
 C4 C5 H5A 109.1 . . ?
 C4 C5 H5B 109.1 . . ?
 H5A C5 H5B 107.9 . . ?
 C6 C5 C4 112.40(9) . . ?
 C6 C5 H5A 109.1 . . ?
 C6 C5 H5B 109.1 . . ?
 O3 C6 C5 102.17(8) . . ?
 O3 C6 C23 108.53(8) . . ?
 N1 C6 O3 113.21(8) . . ?
 N1 C6 C5 110.06(9) . . ?
 N1 C6 C23 109.62(9) . . ?
 C23 C6 C5 113.15(9) . . ?
 C1 C7 H7A 109.5 . . ?
 C1 C7 H7B 109.5 . . ?
 C1 C7 C8 110.69(10) . . ?
 H7A C7 H7B 108.1 . . ?
 C8 C7 H7A 109.5 . . ?
 C8 C7 H7B 109.5 . . ?
 C7 C8 H8A 109.4 . . ?
 C7 C8 H8B 109.4 . . ?
 C7 C8 C9 111.00(10) . . ?
 H8A C8 H8B 108.0 . . ?
 C9 C8 H8A 109.4 . . ?
 C9 C8 H8B 109.4 . . ?
 C8 C9 H9A 109.4 . . ?
 C8 C9 H9B 109.4 . . ?
 H9A C9 H9B 108.0 . . ?
 C10 C9 C8 111.21(10) . . ?
 C10 C9 H9A 109.4 . . ?
 C10 C9 H9B 109.4 . . ?
 C9 C10 H10A 109.2 . . ?
 C9 C10 H10B 109.2 . . ?
 C9 C10 C11 111.85(10) . . ?
 H10A C10 H10B 107.9 . . ?
 C11 C10 H10A 109.2 . . ?
 C11 C10 H10B 109.2 . . ?
 C1 C11 C10 111.60(9) . . ?
 C1 C11 H11A 109.3 . . ?
 C1 C11 H11B 109.3 . . ?
 C10 C11 H11A 109.3 . . ?
 C10 C11 H11B 109.3 . . ?
 H11A C11 H11B 108.0 . . ?
 O5 C12 O6 123.24(10) . . ?
 O5 C12 C3 124.96(10) . . ?
 O6 C12 C3 111.72(9) . . ?
 O6 C13 H13A 110.4 . . ?
 O6 C13 H13B 110.4 . . ?
 O6 C13 C14 106.57(9) . . ?
 H13A C13 H13B 108.6 . . ?
 C14 C13 H13A 110.4 . . ?
 C14 C13 H13B 110.4 . . ?
 C13 C14 H14A 109.5 . . ?
 C13 C14 H14B 109.5 . . ?
 C13 C14 H14C 109.5 . . ?
 H14A C14 H14B 109.5 . . ?
 H14A C14 H14C 109.5 . . ?
 H14B C14 H14C 109.5 . . ?
 C3 C15 H15A 108.8 . . ?
 C3 C15 H15B 108.8 . . ?
 H15A C15 H15B 107.7 . . ?
 C16 C15 C3 113.83(9) . . ?
 C16 C15 H15A 108.8 . . ?
 C16 C15 H15B 108.8 . . ?
 C17 C16 C15 121.53(10) . . ?
 C17 C16 C21 117.78(10) . . ?
 C21 C16 C15 120.68(10) . . ?
 C16 C17 H17 119.3 . . ?
 C18 C17 C16 121.31(10) . . ?
 C18 C17 H17 119.3 . . ?
 C17 C18 H18 120.4 . . ?
 C19 C18 C17 119.21(11) . . ?
 C19 C18 H18 120.4 . . ?
 C18 C19 Cl1 118.96(9) . . ?
 C20 C19 Cl1 119.89(9) . . ?
 C20 C19 C18 121.15(11) . . ?
 C19 C20 H20 120.6 . . ?
 C19 C20 C21 118.81(10) . . ?
 C21 C20 H20 120.6 . . ?
 C16 C21 H21 119.1 . . ?
 C20 C21 C16 121.71(10) . . ?
 C20 C21 H21 119.1 . . ?
 C2 C22 H22A 109.5 . . ?
 C2 C22 H22B 109.5 . . ?
 C2 C22 H22C 109.5 . . ?
 H22A C22 H22B 109.5 . . ?
 H22A C22 H22C 109.5 . . ?
 H22B C22 H22C 109.5 . . ?
 C6 C23 H23A 109.5 . . ?
 C6 C23 H23B 109.5 . . ?
 C6 C23 H23C 109.5 . . ?
 H23A C23 H23B 109.5 . . ?
 H23A C23 H23C 109.5 . . ?
 H23B C23 H23C 109.5 . . ?

loop_
  _geom_hbond_atom_site_label_D
  _geom_hbond_atom_site_label_H
  _geom_hbond_atom_site_label_A
  _geom_hbond_distance_DH
  _geom_hbond_distance_HA
  _geom_hbond_distance_DA
  _geom_hbond_angle_DHA
  _geom_hbond_site_symmetry_A
  _geom_hbond_publ_flag
 N1 H1 O5 0.850(17) 2.572(17) 3.4089(13) 168.4(14) 1_565 yes

loop_
  _geom_torsion_atom_site_label_1
  _geom_torsion_atom_site_label_2
  _geom_torsion_atom_site_label_3
  _geom_torsion_atom_site_label_4
  _geom_torsion
  _geom_torsion_site_symmetry_1
  _geom_torsion_site_symmetry_2
  _geom_torsion_site_symmetry_3
  _geom_torsion_site_symmetry_4
  _geom_torsion_publ_flag
 Cl1 C19 C20 C21 178.95(8) . . . . ?
 O1 O2 C2 N1 -58.42(10) . . . . ?
 O1 O2 C2 C3 -175.40(7) . . . . ?
 O1 O2 C2 C22 61.01(10) . . . . ?
 O1 C1 C7 C8 170.80(9) . . . . ?
 O1 C1 C11 C10 -174.33(9) . . . . ?
 O2 O1 C1 O4 -73.50(10) . . . . ?
 O2 O1 C1 C7 54.90(10) . . . . ?
 O2 O1 C1 C11 176.26(7) . . . . ?
 O2 C2 C3 C4 67.33(10) . . . . ?
 O2 C2 C3 C12 -51.17(10) . . . . ?
 O2 C2 C3 C15 -170.79(8) . . . . ?
 O3 O4 C1 O1 78.81(10) . . . . ?
 O3 O4 C1 C7 -49.51(10) . . . . ?
 O3 O4 C1 C11 -171.18(7) . . . . ?
 O4 O3 C6 N1 49.55(11) . . . . ?
 O4 O3 C6 C5 167.85(7) . . . . ?
 O4 O3 C6 C23 -72.39(10) . . . . ?
 O4 C1 C7 C8 -61.16(12) . . . . ?
 O4 C1 C11 C10 68.95(11) . . . . ?
 N1 C2 C3 C4 -52.56(11) . . . . ?
 N1 C2 C3 C12 -171.07(8) . . . . ?
 N1 C2 C3 C15 69.32(11) . . . . ?
 C1 O1 O2 C2 112.51(8) . . . . ?
 C1 C7 C8 C9 -56.73(12) . . . . ?
 C2 N1 C6 O3 60.91(13) . . . . ?
 C2 N1 C6 C5 -52.71(12) . . . . ?
 C2 N1 C6 C23 -177.77(9) . . . . ?
 C2 C3 C4 C5 53.88(11) . . . . ?
 C2 C3 C12 O5 119.92(12) . . . . ?
 C2 C3 C12 O6 -63.37(11) . . . . ?
 C2 C3 C15 C16 -171.42(9) . . . . ?
 C3 C4 C5 C6 -52.74(12) . . . . ?
 C3 C15 C16 C17 -71.75(13) . . . . ?
 C3 C15 C16 C21 107.52(11) . . . . ?
 C4 C3 C12 O5 1.13(15) . . . . ?
 C4 C3 C12 O6 177.84(8) . . . . ?
 C4 C3 C15 C16 -51.50(12) . . . . ?
 C4 C5 C6 O3 -72.48(10) . . . . ?
 C4 C5 C6 N1 48.04(11) . . . . ?
 C4 C5 C6 C23 171.05(9) . . . . ?
 C6 O3 O4 C1 -115.91(8) . . . . ?
 C6 N1 C2 O2 -55.75(13) . . . . ?
 C6 N1 C2 C3 55.75(12) . . . . ?
 C6 N1 C2 C22 -176.01(9) . . . . ?
 C7 C1 C11 C10 -52.89(12) . . . . ?
 C7 C8 C9 C10 56.67(13) . . . . ?
 C8 C9 C10 C11 -54.41(13) . . . . ?
 C9 C10 C11 C1 52.20(13) . . . . ?
 C11 C1 C7 C8 55.10(12) . . . . ?
 C12 O6 C13 C14 -174.53(9) . . . . ?
 C12 C3 C4 C5 174.39(8) . . . . ?
 C12 C3 C15 C16 67.31(11) . . . . ?
 C13 O6 C12 O5 -1.37(16) . . . . ?
 C13 O6 C12 C3 -178.15(9) . . . . ?
 C15 C3 C4 C5 -66.51(11) . . . . ?
 C15 C3 C12 O5 -119.99(11) . . . . ?
 C15 C3 C12 O6 56.72(11) . . . . ?
 C15 C16 C17 C18 177.24(10) . . . . ?
 C15 C16 C21 C20 -178.69(10) . . . . ?
 C16 C17 C18 C19 2.00(17) . . . . ?
 C17 C16 C21 C20 0.62(16) . . . . ?
 C17 C18 C19 Cl1 179.65(8) . . . . ?
 C17 C18 C19 C20 -0.47(17) . . . . ?
 C18 C19 C20 C21 -0.93(17) . . . . ?
 C19 C20 C21 C16 0.85(17) . . . . ?
 C21 C16 C17 C18 -2.06(16) . . . . ?
 C22 C2 C3 C4 -175.12(9) . . . . ?
 C22 C2 C3 C12 66.38(11) . . . . ?
 C22 C2 C3 C15 -53.24(12) . . . . ?

_shelx_res_file
;
TITL 21tei02_a.res in P2(1)/n
    bl-1273.res
    created by SHELXL-2018/3 at 17:51:55 on 22-Feb-2022
REM Old TITL 21TEI02 in P2(1)/n
REM SHELXT solution in P2(1)/n
REM R1 0.104, Rweak 0.021, Alpha 0.023, Orientation as input
REM Formula found by SHELXT: C23 N O6 Cl
CELL 1.54184 11.8854 7.385717 25.624936 90 90.7407 90
ZERR 4 0.000047 0.000033 0.000103 0 0.0004 0
LATT 1
SYMM 0.5-X,0.5+Y,0.5-Z
SFAC C H Cl N O
UNIT 92 128 4 4 24
EQIV $1 +X,1+Y,+Z

L.S. 11 0 0
PLAN  6
SIZE 0.02 0.08 0.12
TEMP -173.15
CONF
HTAB N1 O5_$1
BOND $H
list 4
MORE -1
fmap 2 53
acta
REM <olex2.extras>
REM <HklSrc "%./BL-1273.hkl">
REM </olex2.extras>

WGHT    0.041900    1.153900
FVAR       0.60765
CL1   3    0.666112   -0.056894    0.397042    11.00000    0.02302    0.01667 =
         0.03811   -0.00152    0.00248    0.00451
O1    5    0.042056    0.934728    0.388062    11.00000    0.01623    0.01434 =
         0.01520    0.00013    0.00020    0.00489
O2    5    0.104325    0.763151    0.391086    11.00000    0.01248    0.01110 =
         0.01889    0.00045   -0.00171    0.00149
O3    5    0.184487    0.877268    0.294415    11.00000    0.01281    0.01433 =
         0.01622   -0.00332   -0.00107    0.00348
O4    5    0.116442    1.035912    0.307957    11.00000    0.01283    0.01295 =
         0.01850    0.00055    0.00133    0.00294
O5    5    0.163958    0.338036    0.412349    11.00000    0.02603    0.01514 =
         0.01986   -0.00139   -0.00304   -0.00600
O6    5    0.194831    0.501261    0.484920    11.00000    0.02273    0.01484 =
         0.01488   -0.00023    0.00212   -0.00460
N1    4    0.276953    0.931582    0.377999    11.00000    0.01519    0.01082 =
         0.01336   -0.00071   -0.00036   -0.00050
H1    2    0.254062    1.039421    0.382591    11.00000    0.02228
C1    1    0.018620    0.976842    0.334575    11.00000    0.01174    0.01708 =
         0.01472    0.00126    0.00007    0.00068
C2    1    0.217990    0.805620    0.410278    11.00000    0.01304    0.01302 =
         0.01342   -0.00064   -0.00097   -0.00078
C3    1    0.274675    0.614352    0.406568    11.00000    0.01458    0.01099 =
         0.01383   -0.00116   -0.00139   -0.00028
C4    1    0.283626    0.562735    0.348458    11.00000    0.01637    0.01410 =
         0.01332   -0.00250   -0.00158    0.00134
AFIX  23
H4A   2    0.325260    0.447157    0.345536    11.00000   -1.20000
H4B   2    0.207067    0.543629    0.333802    11.00000   -1.20000
AFIX   0
C5    1    0.343177    0.707221    0.316524    11.00000    0.01440    0.01726 =
         0.01416   -0.00146    0.00019    0.00214
AFIX  23
H5A   2    0.423517    0.711484    0.327143    11.00000   -1.20000
H5B   2    0.339300    0.673589    0.279145    11.00000   -1.20000
AFIX   0
C6    1    0.291569    0.894138    0.323509    11.00000    0.01233    0.01600 =
         0.01299    0.00014   -0.00097    0.00020
C7    1   -0.042787    0.824607    0.306160    11.00000    0.01518    0.01805 =
         0.01859   -0.00048   -0.00124   -0.00207
AFIX  23
H7A   2   -0.108314    0.785777    0.326833    11.00000   -1.20000
H7B   2    0.008227    0.719525    0.302523    11.00000   -1.20000
AFIX   0
C8    1   -0.082801    0.886759    0.252133    11.00000    0.01900    0.02580 =
         0.01877   -0.00169   -0.00380   -0.00222
AFIX  23
H8A   2   -0.125276    0.787630    0.234901    11.00000   -1.20000
H8B   2   -0.016787    0.915184    0.230436    11.00000   -1.20000
AFIX   0
C9    1   -0.157903    1.054260    0.256053    11.00000    0.01836    0.03122 =
         0.02259    0.00288   -0.00541    0.00240
AFIX  23
H9A   2   -0.179983    1.094759    0.220544    11.00000   -1.20000
H9B   2   -0.227276    1.022668    0.274989    11.00000   -1.20000
AFIX   0
C10   1   -0.097207    1.208517    0.284579    11.00000    0.01786    0.02251 =
         0.02339    0.00347   -0.00130    0.00463
AFIX  23
H10A  2   -0.149856    1.311094    0.288983    11.00000   -1.20000
H10B  2   -0.033719    1.251058    0.263158    11.00000   -1.20000
AFIX   0
C11   1   -0.052358    1.149146    0.338256    11.00000    0.01516    0.01758 =
         0.02045   -0.00069    0.00002    0.00362
AFIX  23
H11A  2   -0.005995    1.247569    0.353552    11.00000   -1.20000
H11B  2   -0.116452    1.127223    0.361727    11.00000   -1.20000
AFIX   0
C12   1    0.203482    0.469558    0.433543    11.00000    0.01416    0.01420 =
         0.01473   -0.00005   -0.00290    0.00134
C13   1    0.132146    0.370308    0.515400    11.00000    0.01984    0.01696 =
         0.01930    0.00316    0.00097   -0.00418
AFIX  23
H13A  2    0.171264    0.251966    0.515794    11.00000   -1.20000
H13B  2    0.055775    0.353187    0.500323    11.00000   -1.20000
AFIX   0
C14   1    0.125331    0.445750    0.569742    11.00000    0.02283    0.03210 =
         0.01828    0.00155    0.00222   -0.00752
AFIX 137
H14A  2    0.091279    0.566538    0.568450    11.00000   -1.50000
H14B  2    0.201163    0.454125    0.585025    11.00000   -1.50000
H14C  2    0.079107    0.365778    0.591184    11.00000   -1.50000
AFIX   0
C15   1    0.392766    0.620797    0.433976    11.00000    0.01521    0.01314 =
         0.01640   -0.00074   -0.00318   -0.00046
AFIX  23
H15A  2    0.434785    0.726360    0.420549    11.00000   -1.20000
H15B  2    0.382338    0.639102    0.471879    11.00000   -1.20000
AFIX   0
C16   1    0.462445    0.452044    0.425928    11.00000    0.01345    0.01526 =
         0.01575   -0.00032   -0.00526   -0.00095
C17   1    0.435796    0.288745    0.450317    11.00000    0.01540    0.01839 =
         0.01634    0.00182   -0.00206   -0.00051
AFIX  43
H17   2    0.374457    0.284628    0.473692    11.00000   -1.20000
AFIX   0
C18   1    0.497153    0.132367    0.441080    11.00000    0.01855    0.01550 =
         0.01936    0.00257   -0.00389   -0.00163
AFIX  43
H18   2    0.476606    0.021367    0.457083    11.00000   -1.20000
AFIX   0
C19   1    0.588840    0.140082    0.408200    11.00000    0.01596    0.01471 =
         0.02112   -0.00176   -0.00490    0.00151
C20   1    0.619428    0.300245    0.384286    11.00000    0.01479    0.02085 =
         0.02135    0.00056   -0.00095   -0.00026
AFIX  43
H20   2    0.683000    0.304712    0.362229    11.00000   -1.20000
AFIX   0
C21   1    0.555513    0.454498    0.393101    11.00000    0.01583    0.01560 =
         0.02127    0.00317   -0.00221   -0.00189
AFIX  43
H21   2    0.575555    0.564482    0.376395    11.00000   -1.20000
AFIX   0
C22   1    0.209574    0.890179    0.464475    11.00000    0.01996    0.01417 =
         0.01439   -0.00182   -0.00009    0.00038
AFIX 137
H22A  2    0.174305    1.009765    0.461607    11.00000   -1.50000
H22B  2    0.285118    0.902774    0.479824    11.00000   -1.50000
H22C  2    0.163897    0.812260    0.486773    11.00000   -1.50000
AFIX   0
C23   1    0.360324    1.044181    0.298897    11.00000    0.01604    0.01976 =
         0.01857    0.00254   -0.00001   -0.00229
AFIX 137
H23A  2    0.371316    1.017274    0.261862    11.00000   -1.50000
H23B  2    0.433669    1.052536    0.316648    11.00000   -1.50000
H23C  2    0.320348    1.159545    0.302300    11.00000   -1.50000
AFIX   0
HKLF 4


REM  21tei02_a.res in P2(1)/n
REM wR2 = 0.0862, GooF = S = 1.067, Restrained GooF = 1.067 for all data
REM R1 = 0.0340 for 4876 Fo > 4sig(Fo) and 0.0340 for all 4885 data
REM 287 parameters refined using 0 restraints

END

WGHT      0.0418      1.1529

REM Highest difference peak  0.267,  deepest hole -0.396,  1-sigma level  0.056
Q1    1   0.2148  0.8478  0.4398  11.00000  0.05    0.27
Q2    1   0.3324  0.6161  0.4198  11.00000  0.05    0.27
Q3    1   0.2389  0.5429  0.4178  11.00000  0.05    0.26
Q4    1  -0.0126  0.9003  0.3193  11.00000  0.05    0.26
Q5    1   0.3163  0.8006  0.3203  11.00000  0.05    0.22
Q6    1   0.5406  0.1366  0.4207  11.00000  0.05    0.20
;
_shelx_res_checksum                349
_shelx_hkl_file
;
   0   0  -2  287.29    3.69
   0   0   2  274.53    3.73
   0   0  -3    0.52    0.17
   0   0  -3    1.14    0.18
   0   0  -4 5672.43   64.74
   0   0  -4 5576.46   63.92
   0   0  -5    0.96    0.34
   0   0  -6 5754.19   67.31
   0   0  -7   10.85    0.97
   0   0  -8  657.08   10.40
   0   0  -8  564.88    9.81
   0   0  -9    1.11    0.48
   0   0  -9    1.03    0.46
   0   0 -10 7697.98   88.61
   0   0 -10 7199.17   88.04
   0   0 -11    0.18    0.46
   0   0 -11    0.29    0.50
   0   0 -12  432.30    5.95
   0   0 -12  449.93    9.59
   0   0 -12  425.55    9.30
   0   0 -13    0.78    0.25
   0   0 -13    0.52    0.56
   0   0 -13    0.57    0.63
   0   0 -14 1598.54   19.50
   0   0 -14 1622.48   24.88
   0   0 -15    0.11    0.23
   0   0 -15    0.27    0.67
   0   0 -15   -0.17    0.58
   0   0 -16   13.14    0.78
   0   0 -16   13.41    1.82
   0   0 -17   -0.10    0.77
   0   0 -17   -0.11    0.72
   0   0 -17    0.16    0.29
   0   0 -18   85.31    2.16
   0   0 -18   75.29    2.15
   0   0 -18   74.92    2.17
   0   0 -18   83.57    4.92
   0   0 -18   75.55    2.25
   0   0 -18   76.75    2.16
   0   0 -18   77.74    4.55
   0   0 -19    0.21    0.37
   0   0 -19    0.49    0.31
   0   0 -19    0.89    0.37
   0   0 -19    0.42    0.34
   0   0 -19    0.95    0.79
   0   0 -19   -0.12    0.38
   0   0 -19    2.41    1.16
   0   0 -19    2.29    0.49
   0   0 -19    1.45    0.34
   0   0 -19    0.57    0.29
   0   0 -19    0.35    0.33
   0   0 -20  470.94    7.19
   0   0 -20  436.36    7.03
   0   0 -20  452.24    6.94
   0   0 -20  472.05    7.59
   0   0 -20  474.79    7.19
   0   0 -20  463.33    7.28
   0   0 -20  477.66   12.83
   0   0 -20  465.99    7.40
   0   0 -20  468.02   13.11
   0   0 -20  462.99    7.00
   0   0 -20  473.42    7.33
   0   0 -20  478.41    7.36
   0   0 -21    0.40    0.34
   0   0 -21    0.30    0.34
   0   0 -21    0.30    0.31
   0   0 -21    1.93    0.52
   0   0 -21    0.45    0.39
   0   0 -21    0.66    0.35
   0   0 -21    0.26    0.33
   0   0 -21    0.26    0.41
   0   0 -21    0.26    0.81
   0   0 -21    0.54    0.37
   0   0 -21    0.14    0.98
   0   0 -21    0.41    0.40
   0   0 -22  890.16   12.10
   0   0 -22  835.68   11.92
   0   0 -22  892.90   12.31
   0   0 -22  860.85   11.87
   0   0 -22  900.46   12.70
   0   0 -22  908.65   12.20
   0   0 -22  906.67   12.11
   0   0 -22  878.51   12.46
   0   0 -22  897.04   20.16
   0   0 -22  917.65   12.48
   0   0 -22  874.14   11.90
   0   0 -22  867.12   12.22
   0   0 -23    0.86    0.49
   0   0 -23    0.29    0.35
   0   0 -23    0.17    0.39
   0   0 -23    0.44    0.46
   0   0 -23    0.50    0.47
   0   0 -23    0.15    0.86
   0   0 -23    0.33    0.36
   0   0 -23    1.08    0.45
   0   0 -23    0.26    0.33
   0   0 -23    0.96    0.47
   0   0 -23    0.45    0.45
   0   0 -23    1.14    0.42
   0   0 -24  119.94    3.26
   0   0 -24  115.56    2.98
   0   0 -24  115.07    2.73
   0   0 -24  118.23    2.95
   0   0 -24  118.74    2.88
   0   0 -24  121.36    3.19
   0   0 -24  121.97    3.12
   0   0 -24  115.46    2.81
   0   0 -24  116.38    3.10
   0   0 -24  112.29    2.72
   0   0 -24  122.87    6.83
   0   0 -25    0.47    0.40
   0   0 -25    0.17    0.49
   0   0 -25    0.22    0.32
   0   0 -25    0.14    0.33
   0   0 -25    0.30    0.39
   0   0 -25    0.12    0.49
   0   0 -25    0.69    0.41
   0   0 -25    0.93    1.05
   0   0 -25   -0.03    0.41
   0   0 -26   18.05    1.17
   0   0 -26   15.88    1.09
   0   0 -26   16.83    1.10
   0   0 -26   17.64    1.01
   0   0 -26   16.20    1.13
   0   0 -26   16.10    1.00
   0   0 -26   18.33    1.16
   0   0 -27    0.50    0.43
   0   0 -27    0.58    0.40
   0   0 -27    0.07    0.38
   0   0 -27    0.11    0.33
   0   0 -27    1.00    0.44
   0   0 -27    0.27    0.36
   0   0 -27    0.17    0.43
   0   0 -28    4.12    0.60
   0   0 -28    3.83    0.56
   0   0 -28    3.65    0.60
   0   0 -28    4.43    0.50
   0   0 -28    3.89    0.58
   0   0 -28    4.26    0.59
   0   0 -28    4.94    0.55
   0   0 -29    1.05    0.34
   0   0 -29    0.57    0.41
   0   0 -29    0.10    0.31
   0   0 -29    0.35    0.36
   0   0 -29    0.35    0.33
   0   0 -29    0.39    0.26
   0   0 -30    4.20    0.49
   0   0 -30    4.37    0.51
   0   0 -30    4.47    0.41
   0   0 -30    5.22    0.53
   0   0 -31    0.37    0.25
   0   0 -31    0.47    0.26
   0   0 -31    0.28    0.24
   0   0 -32    3.43    0.29
   0   0 -32    4.31    0.33
   0   1   0    0.48    0.16
   0  -1   0    1.90    0.26
   0   1   1    5.81    0.46
   0   1  -1    5.35    0.25
   0  -1  -1    5.37    0.24
   0   1  -1    5.96    0.44
   0  -1  -2 1350.34   16.27
   0   1  -2 1399.85   16.32
   0  -1  -3 8398.22   99.29
   0  -1  -3 8466.52   98.57
   0  -1  -4  178.04    3.74
   0   1  -4  173.76    3.73
   0  -1  -4  181.53    3.47
   0  -1  -5  802.10   11.44
   0  -1  -5  812.08   11.20
   0   1  -5  819.92   11.26
   0   1  -6   49.67    2.07
   0  -1  -6   51.57    2.04
   0   1  -6   66.20    2.24
   0  -1  -6   76.40    2.40
   0  -1  -7   89.66    2.83
   0   1  -7   85.78    2.95
   0   1   7   86.26    2.28
   0  -1  -7   89.59    2.86
   0   1  -7   91.76    2.90
   0   1   8   40.29    1.60
   0   1  -8   38.83    2.06
   0  -1  -8   43.79    2.02
   0   1  -8   45.06    2.11
   0  -1  -8   44.21    2.09
   0  -1  -9 1214.18   16.99
   0   1   9 1178.01   15.72
   0  -1  -9 1216.60   17.38
   0   1  -9 1226.91   17.43
   0   1  10    4.36    0.63
   0   1 -10    3.93    0.77
   0  -1 -10    3.69    0.75
   0  -1 -11   15.42    1.53
   0   1 -11   17.03    1.62
   0  -1 -12 2607.60   30.26
   0   1 -12 2552.73   30.27
   0  -1 -12 2655.33   35.34
   0   1 -12 2720.96   35.52
   0  -1 -13 4975.21   62.57
   0   1 -13 5137.66   57.21
   0  -1 -13 5036.87   63.07
   0   1 -13 5073.74   63.21
   0  -1 -14    0.78    0.67
   0   1 -14    1.57    0.79
   0  -1 -14    0.99    0.30
   0  -1 -14    1.15    0.64
   0   1 -14    0.66    0.27
   0  -1 -15  814.28   15.41
   0  -1 -15  768.89   10.36
   0   1 -15  802.14   10.41
   0  -1 -15  796.30   15.58
   0   1 -15  783.77   15.63
   0  -1 -16    8.27    1.41
   0   1 -16    6.45    1.39
   0  -1 -16    8.64    0.66
   0   1 -16    7.61    0.62
   0   1 -16    7.51    1.43
   0  -1 -16    9.28    1.58
   0   1 -17   43.76    1.51
   0  -1 -17   42.25    1.49
   0   1 -17   46.18    3.48
   0  -1 -17   43.25    3.37
   0   1 -17   40.35    1.55
   0  -1 -17   36.89    3.04
   0   1 -17   43.39    3.38
   0  -1 -18   38.11    1.43
   0  -1  18   41.50    1.43
   0  -1 -18   37.62    1.53
   0   1 -18   38.26    1.46
   0  -1 -18   37.20    1.42
   0   1 -18   39.20    1.57
   0  -1 -18   36.89    1.51
   0  -1 -18   35.07    1.47
   0  -1 -18   36.45    3.10
   0  -1 -18   37.12    1.58
   0   1 -18   37.11    1.45
   0  -1 -18   34.60    1.38
   0  -1 -18   36.34    1.51
   0   1 -18   38.33    1.51
   0   1 -18   38.40    3.32
   0  -1 -18   37.30    3.24
   0   1 -18   39.99    1.49
   0  -1 -18   38.72    1.46
   0  -1 -18   37.34    1.45
   0  -1 -19  338.91    5.59
   0  -1 -19  324.76    5.80
   0   1 -19  325.42    5.46
   0  -1  19  352.10    5.53
   0   1 -19  339.18    5.60
   0  -1 -19  348.01   10.35
   0  -1 -19  335.13    5.59
   0  -1 -19  328.49    5.76
   0   1 -19  335.87    5.60
   0   1 -19  329.34    5.83
   0  -1 -19  345.56    5.83
   0  -1 -19  312.98    5.65
   0  -1 -19  331.93    5.94
   0   1 -19  329.59    5.61
   0  -1 -19  341.28    5.59
   0   1 -19  333.38    5.73
   0  -1 -19  324.16    5.81
   0   1 -19  356.09   10.91
   0  -1 -19  339.38   10.64
   0  -1 -19  342.93    5.68
   0   1 -19  350.56    5.71
   0  -1 -19  344.26    5.69
   0   1 -19  334.93    5.47
   0   1 -20    4.08    0.55
   0  -1 -20    5.98    0.72
   0  -1  20    3.37    0.51
   0   1 -20    3.81    0.53
   0  -1 -20    4.38    1.23
   0   1 -20    3.68    0.55
   0   1 -20    2.91    0.60
   0  -1 -20    2.74    0.52
   0  -1 -20    3.55    0.58
   0  -1 -20    3.50    0.55
   0   1 -20    3.27    0.62
   0  -1 -20    4.54    0.68
   0   1 -20    3.82    0.57
   0  -1 -20    3.38    0.53
   0  -1 -20    3.02    0.56
   0   1 -20    3.36    0.57
   0  -1 -20    4.33    0.58
   0  -1 -20    3.09    0.54
   0   1 -20    3.09    0.49
   0   1 -20    3.00    0.54
   0  -1 -20    3.62    1.31
   0  -1 -20    2.30    0.51
   0   1 -20    1.92    1.13
   0  -1 -21  191.54    3.90
   0  -1 -21  190.61    4.12
   0  -1  21  205.86    3.88
   0   1 -21  180.29    3.77
   0   1 -21  194.78    3.90
   0  -1 -21  192.95    7.85
   0   1 -21  187.22    3.92
   0   1 -21  195.66    4.24
   0  -1 -21  189.55    3.89
   0  -1 -21  194.14    4.10
   0  -1 -21  187.20    3.99
   0   1 -21  197.50    4.27
   0  -1 -21  184.24    4.24
   0   1 -21  199.60    3.88
   0  -1 -21  195.14    4.04
   0  -1 -21  190.14    3.92
   0   1 -21  195.39    4.12
   0  -1 -21  190.47    4.16
   0  -1 -21  197.78    4.06
   0   1 -21  211.03    4.18
   0  -1 -21  199.06    8.35
   0   1 -21  200.34    8.45
   0  -1 -21  188.37    3.87
   0  -1 -22   60.39    4.67
   0   1 -22   63.93    4.82
   0  -1 -22   57.88    2.12
   0  -1  22   62.22    1.94
   0   1 -22   54.25    1.88
   0   1 -22   61.05    1.96
   0  -1 -22   62.38    2.03
   0  -1 -22   59.80    1.99
   0   1 -22   58.46    1.98
   0   1 -22   57.96    2.19
   0  -1 -22   64.87    2.18
   0  -1 -22   57.85    2.22
   0   1 -22   60.03    2.21
   0  -1 -22   61.03    4.39
   0  -1 -22   61.97    2.17
   0  -1 -22   61.52    2.01
   0  -1 -22   60.92    2.18
   0   1 -22   60.51    2.14
   0  -1 -22   64.54    2.14
   0   1 -22   66.91    2.19
   0  -1 -22   61.16    2.01
   0   1 -22   68.51    2.05
   0  -1 -23    3.89    0.66
   0   1 -23    0.40    0.34
   0  -1  23    1.38    0.42
   0   1 -23    1.51    0.43
   0  -1 -23    0.53    0.39
   0   1 -23    1.38    0.43
   0   1 -23    0.49    0.50
   0  -1 -23    0.99    0.42
   0   1 -23    1.09    0.47
   0  -1 -23    0.44    0.39
   0   1 -23    1.58    0.59
   0  -1 -23    0.40    0.68
   0  -1 -23    2.90    0.65
   0  -1 -23    1.57    0.47
   0  -1 -23    0.27    0.46
   0   1 -23    1.22    0.52
   0   1 -23    0.15    1.00
   0   1 -23    1.29    0.49
   0  -1 -23    0.57    0.45
   0  -1 -23    1.05    1.02
   0  -1 -23    1.01    0.44
   0   1 -23    1.24    0.44
   0   1 -24   21.59    2.93
   0  -1 -24   23.23    2.95
   0  -1 -24   23.64    1.33
   0  -1  24   23.92    1.17
   0   1 -24   21.86    1.15
   0   1 -24   22.29    1.14
   0   1 -24   21.57    1.22
   0  -1 -24   18.45    1.25
   0  -1 -24   24.05    1.31
   0  -1 -24   22.05    1.19
   0   1 -24   21.30    1.35
   0  -1 -24   31.78    1.39
   0  -1 -24   23.00    1.34
   0  -1 -24   23.05    1.23
   0   1 -24   21.81    1.16
   0   1 -24   27.45    1.43
   0  -1 -24   22.09    1.34
   0   1 -24   36.48    1.69
   0  -1 -24   21.43    1.17
   0  -1 -24   22.43    1.29
   0   1 -24   21.79    1.28
   0   1 -24   21.00    1.15
   0  -1 -24   20.99    1.15
   0  -1 -25  161.93    3.71
   0  -1  25  162.92    3.29
   0   1 -25  158.18    3.26
   0   1 -25  157.17    3.80
   0  -1 -25  166.20    3.74
   0  -1 -25  161.25    3.46
   0   1 -25  154.05    3.33
   0  -1 -25  159.67    3.72
   0   1 -25  154.71    3.66
   0  -1 -25  159.46    3.41
   0  -1 -25  161.08    3.58
   0   1 -25  162.65    3.54
   0  -1 -25  161.91    3.74
   0  -1 -25  152.12    3.33
   0   1 -25  155.44    3.77
   0  -1 -25  158.77    3.59
   0   1 -25  160.51    3.64
   0  -1 -25  153.96    3.33
   0   1 -25  159.11    3.40
   0   1 -26  130.62    3.41
   0  -1 -26  141.45    3.21
   0  -1 -26  142.14    3.41
   0   1 -26  140.19    3.19
   0  -1 -26  137.64    3.02
   0   1 -26  143.64    3.06
   0  -1 -26  146.13    3.15
   0   1 -26  141.72    3.39
   0   1 -26  151.94    3.42
   0  -1 -26  147.96    3.36
   0  -1 -26  146.41    3.12
   0  -1 -26  147.07    3.42
   0   1 -26  138.45    3.46
   0   1 -26  144.04    3.10
   0   1 -27   82.46    2.10
   0  -1 -27   81.70    2.15
   0   1 -27   89.01    2.42
   0  -1 -27   87.33    2.38
   0  -1 -27   83.97    2.45
   0  -1 -27   85.33    2.24
   0   1 -27   83.98    2.24
   0   1 -27   79.81    2.36
   0   1 -27   84.48    2.50
   0   1 -27   82.56    2.39
   0  -1 -27   86.40    2.43
   0  -1 -27   88.56    2.19
   0  -1 -28    7.87    0.62
   0   1 -28    7.72    0.59
   0   1 -28    7.69    0.72
   0   1 -28    7.64    0.69
   0  -1 -28    8.24    0.71
   0   1 -28    9.64    0.78
   0  -1 -28    7.46    0.72
   0   1 -28    8.64    0.75
   0  -1 -28    9.82    0.82
   0   1 -28    7.78    0.66
   0  -1 -28    7.19    0.61
   0  -1 -29   72.81    1.68
   0   1 -29   78.31    1.87
   0   1 -29   70.38    1.61
   0  -1 -29   70.17    1.67
   0  -1 -29   77.84    2.04
   0   1 -29   76.10    1.99
   0  -1 -29   75.66    1.96
   0   1 -29   74.22    1.98
   0  -1 -29   74.50    2.04
   0  -1 -29   78.11    2.00
   0   1 -29   79.87    2.03
   0   1 -30   50.49    1.30
   0  -1 -30   50.97    1.52
   0   1 -30   50.97    1.46
   0  -1 -30   52.13    1.49
   0   1 -30   52.04    1.49
   0  -1 -30   51.87    1.48
   0   1 -31   23.93    0.84
   0  -1 -31   25.94    0.89
   0   1  32   12.36    0.51
   0  -1  32   12.11    0.51
   0  -2   0 4343.98   51.58
   0   2   0 4424.08   51.72
   0   2  -1  851.12   11.58
   0  -2  -1  778.13   11.62
   0  -2   1  801.19   11.16
   0   2   1  828.74   11.65
   0   2  -2  122.00    3.08
   0  -2  -2  114.48    1.79
   0   2  -2  118.87    1.90
   0  -2   2  118.30    2.67
   0  -2  -2  117.82    3.23
   0   2   2  123.61    3.20
   0  -2  -3  753.03    9.70
   0   2  -3  768.69    9.80
   0  -2   3  756.87   10.14
   0  -2  -4  172.30    3.27
   0   2  -4  178.09    3.35
   0  -2   4  167.76    3.00
   0   2   4  176.87    4.27
   0  -2  -5   31.95    1.35
   0   2  -5   33.07    1.40
   0   2   5   35.76    1.86
   0  -2  -5   36.83    1.92
   0  -2   5   30.55    0.91
   0   2  -6   41.49    1.75
   0  -2  -6   37.93    1.64
   0   2  -6   34.40    0.88
   0  -2  -6   33.76    1.93
   0  -2  -6   39.90    2.08
   0   2  -7 2034.65   25.82
   0  -2  -7 1987.32   25.72
   0   2  -8  118.35    3.62
   0  -2  -8  117.81    3.59
   0  -2  -8  124.81    4.10
   0  -2  -8  111.02    3.95
   0   2  -9   27.09    1.77
   0  -2  -9   24.14    1.66
   0  -2  -9   23.02    1.80
   0  -2  -9   25.86    1.89
   0  -2 -10   16.91    1.50
   0   2 -10   18.40    1.59
   0  -2 -10   15.89    1.57
   0   2  10   16.66    1.19
   0  -2 -10   15.15    1.55
   0  -2 -11 1916.65   26.93
   0   2 -11 1926.97   27.03
   0   2  11 1948.49   24.93
   0  -2 -12  156.45    2.78
   0   2 -12  159.46    2.80
   0   2 -12  163.47    5.40
   0  -2 -12  158.16    5.29
   0  -2 -12  162.31    5.62
   0   2  12  164.05    4.24
   0   2 -13  237.49    3.88
   0  -2 -13  242.50    3.89
   0  -2 -13  240.92    6.97
   0   2  13  244.65    5.55
   0   2 -14   20.90    0.92
   0  -2 -14   19.78    0.89
   0  -2 -14   20.36    2.03
   0   2 -14   22.73    2.16
   0   2 -15  717.47    9.58
   0  -2 -15  709.35    9.57
   0  -2 -15  717.28   14.61
   0   2 -15  724.47   14.77
   0  -2 -15  727.27   14.53
   0  -2 -16  118.47    5.42
   0   2 -16  121.49    5.53
   0  -2 -16  124.91    2.99
   0   2 -16  116.62    2.88
   0   2 -16  124.41    2.69
   0  -2 -16  122.50    2.65
   0  -2 -16  126.02    2.94
   0  -2 -16  123.19    5.40
   0  -2 -16  124.96    2.86
   0  -2 -17  202.36    4.14
   0  -2  17  220.11    3.94
   0  -2 -17  212.40    4.06
   0  -2 -17  207.45    4.24
   0  -2 -17  200.78    7.27
   0  -2 -17  208.09    4.05
   0   2 -17  209.45    4.17
   0  -2 -17  197.68    4.14
   0  -2  17  218.26    4.06
   0  -2 -17  207.60    4.09
   0   2 -17  206.94    3.95
   0  -2 -17  208.81    3.99
   0  -2  17  218.18    3.87
   0   2 -17  202.80    4.03
   0  -2 -17  198.74    4.16
   0   2 -17  208.64    3.91
   0  -2 -17  200.98    3.84
   0  -2 -17  208.38    3.87
   0  -2 -17  205.93    7.53
   0   2 -17  216.83    7.78
   0  -2 -18    1.33    0.43
   0  -2 -18    0.81    0.42
   0  -2  18    0.80    0.38
   0  -2 -18    1.80    0.50
   0  -2 -18    1.09    0.40
   0   2 -18    1.00    0.37
   0   2 -18    0.91    0.39
   0  -2  18    1.45    0.37
   0  -2 -18    0.65    0.34
   0  -2  18    0.62    0.32
   0  -2 -18    1.19    0.74
   0  -2 -18    0.70    0.35
   0  -2 -18    0.47    0.69
   0   2 -18    1.67    0.94
   0   2 -18    0.65    0.34
   0   2 -19   41.71    1.72
   0   2 -19   39.73    1.56
   0  -2 -19   38.50    1.60
   0  -2  19   38.84    1.57
   0   2 -19   39.88    1.63
   0  -2  19   46.31    1.62
   0  -2 -19   40.28    1.73
   0  -2 -19   38.67    1.61
   0   2 -19   39.36    1.56
   0  -2 -19   39.87    1.65
   0  -2 -19   39.92    1.59
   0   2 -19   39.39    1.64
   0  -2  19   39.68    1.45
   0  -2 -19   40.16    1.71
   0  -2 -19   40.43    1.55
   0   2 -19   38.70    1.53
   0  -2 -19   37.91    1.49
   0   2 -19   40.80    3.55
   0  -2 -19   40.16    3.50
   0   2 -20   13.81    1.04
   0   2 -20    9.43    0.79
   0  -2 -20    8.44    0.80
   0   2 -20    8.08    0.79
   0  -2  20    9.79    0.81
   0  -2  20    9.63    0.78
   0  -2 -20    8.01    0.83
   0  -2 -20    8.13    0.85
   0  -2 -20    7.78    0.78
   0  -2 -20    7.55    1.55
   0   2 -20    7.56    0.75
   0  -2 -20    8.20    0.84
   0  -2 -20    8.92    0.82
   0  -2  20    8.54    0.70
   0   2 -20    8.98    0.83
   0  -2 -20    8.52    0.88
   0  -2 -20    8.33    0.75
   0   2 -20    8.58    0.77
   0  -2 -20    9.34    1.84
   0   2 -20    9.99    1.89
   0  -2 -20    6.71    0.70
   0  -2 -21    5.21    1.41
   0   2 -21    5.35    1.54
   0  -2  21    4.89    0.63
   0   2 -21    5.94    0.70
   0  -2  21    5.78    0.66
   0   2 -21    6.30    0.79
   0   2 -21    5.98    0.66
   0  -2 -21    5.18    0.69
   0   2 -21    4.92    0.59
   0  -2 -21    5.60    0.75
   0  -2 -21    9.10    0.91
   0  -2 -21    5.10    0.70
   0  -2 -21    5.42    1.34
   0   2 -21    5.35    0.68
   0  -2 -21    4.31    0.68
   0  -2 -21    5.02    0.68
   0   2 -21    8.24    0.81
   0  -2  21    5.37    0.58
   0  -2 -21    5.18    0.62
   0   2 -21    6.68    0.73
   0  -2 -21    5.20    0.64
   0   2 -21    5.71    0.64
   0   2 -22  720.99   17.42
   0  -2 -22  688.16   16.94
   0  -2  22  741.99   10.14
   0  -2  22  732.02   10.11
   0   2 -22  715.36   10.29
   0  -2 -22  710.85   10.34
   0   2 -22  720.39   10.66
   0   2 -22  674.20   10.01
   0  -2 -22  692.27   10.59
   0  -2 -22  725.75   10.62
   0   2 -22  659.54    9.82
   0  -2 -22  702.14   10.67
   0  -2 -22  696.33   16.04
   0   2 -22  712.35   10.22
   0  -2 -22  728.72   10.53
   0  -2 -22  729.72   10.29
   0   2 -22  692.97   10.44
   0   2 -22  726.64   10.28
   0  -2 -22  705.28   10.19
   0  -2 -22  703.50   10.03
   0   2 -22  712.37    9.93
   0  -2 -23  215.21    8.73
   0   2 -23  204.19    8.72
   0  -2 -23  207.09    4.27
   0   2 -23  201.97    4.05
   0   2 -23  218.46    4.59
   0  -2  23  215.76    4.08
   0   2 -23  211.40    4.24
   0  -2  23  221.28    4.17
   0   2 -23  199.12    3.94
   0  -2 -23  211.22    4.52
   0  -2 -23  218.11    4.56
   0  -2 -23  188.99    7.63
   0   2 -23  210.00    4.54
   0  -2 -23  212.74    4.58
   0  -2 -23  214.81    4.47
   0  -2 -23  213.77    4.27
   0   2 -23  208.08    4.40
   0   2 -23  214.07    4.28
   0  -2 -23  206.54    4.19
   0  -2 -23  208.40    4.07
   0  -2 -23  204.45    4.27
   0   2 -23  205.74    3.98
   0  -2  24  121.84    2.85
   0   2 -24  115.39    2.86
   0  -2  24  116.55    2.71
   0   2 -24  123.48    3.25
   0  -2 -24  118.44    3.16
   0  -2 -24  123.07    3.20
   0  -2 -24  112.63    2.92
   0  -2 -24  118.69    3.21
   0   2 -24  121.12    3.20
   0  -2 -24  118.36    3.12
   0  -2 -24  116.82    2.92
   0   2 -24  116.87    3.09
   0   2 -24  120.27    2.97
   0  -2 -24  118.57    2.93
   0  -2 -24  117.35    2.79
   0   2 -24  118.63    2.75
   0  -2 -24  113.92    2.94
   0   2 -25    1.73    0.59
   0   2 -25    1.91    0.45
   0  -2  25    1.96    0.46
   0  -2 -25    1.73    0.51
   0  -2 -25    2.11    0.58
   0  -2  25    2.58    0.43
   0  -2 -25    1.76    0.59
   0   2 -25    1.81    0.53
   0  -2 -25    1.96    0.57
   0  -2 -25    1.92    0.50
   0   2 -25    1.66    0.54
   0   2 -25    1.81    0.49
   0  -2 -25    1.61    0.47
   0  -2 -25    3.36    0.52
   0  -2 -25    1.54    0.46
   0   2 -25    1.99    0.44
   0   2 -26    8.98    0.88
   0   2 -26    7.70    0.66
   0  -2 -26    8.75    0.88
   0   2 -26    7.37    0.81
   0  -2  26    7.52    0.68
   0  -2 -26    9.60    0.89
   0  -2 -26    7.73    0.80
   0  -2 -26    8.29    0.81
   0   2 -26    8.25    0.67
   0  -2 -26    8.62    0.75
   0   2 -26    7.29    0.78
   0   2 -26    9.18    0.75
   0  -2 -26    9.08    0.75
   0  -2 -26    8.71    0.70
   0   2 -26    8.15    0.67
   0  -2 -26    8.04    0.73
   0  -2 -27   13.06    0.93
   0   2 -27   13.01    0.76
   0  -2 -27   11.58    0.78
   0   2 -27   13.24    0.93
   0  -2  27   13.22    0.78
   0   2 -27   14.07    0.77
   0   2 -27   13.55    1.01
   0   2 -27   12.86    0.94
   0  -2 -27   13.25    0.97
   0  -2 -27   12.77    0.82
   0   2 -27   15.38    0.91
   0  -2 -27   14.12    0.99
   0   2 -28   40.81    1.49
   0  -2 -28   42.48    1.53
   0   2 -28   41.62    1.54
   0  -2 -28   41.71    1.55
   0   2 -28   36.56    1.16
   0  -2 -28   38.88    1.27
   0  -2 -28   43.16    1.53
   0   2 -28   42.45    1.40
   0  -2 -28   40.48    1.37
   0  -2 -28   42.76    1.56
   0  -2 -29  128.76    2.69
   0   2 -29  134.27    2.65
   0  -2 -29  136.18    2.72
   0   2 -29  125.09    2.51
   0  -2 -29  134.88    2.78
   0  -2 -29  134.30    2.77
   0   2 -29  132.24    2.53
   0   2 -30  186.92    3.07
   0  -2 -30  185.09    3.15
   0  -2 -30  190.52    3.24
   0   2 -31   61.08    1.25
   0  -2 -31   61.80    1.30
   0   3   0    0.67    0.38
   0  -3   0    1.23    0.45
   0  -3   1    3.79    0.62
   0  -3  -1    3.90    0.69
   0   3   1    4.27    0.72
   0   3  -1    3.54    0.67
   0  -3  -2 1585.42   22.47
   0   3   2 1631.86   22.32
   0  -3   2 1583.94   21.26
   0  -3  -2 1633.60   23.18
   0  -3  -3  217.61    5.92
   0  -3  -3  220.42    5.68
   0  -3   3  209.07    4.54
   0   3   4  273.49    6.21
   0  -3  -4  277.27    6.49
   0  -3   4  259.38    4.77
   0  -3  -4  280.73    6.72
   0   3  -4  254.48    3.61
   0  -3   5  264.17    4.66
   0  -3  -5  275.98    6.92
   0   3   5  277.19    6.54
   0  -3  -5  272.41    6.73
   0   3  -5  262.99    4.49
   0   3   6  258.16    6.57
   0  -3  -6  249.92    4.72
   0   3  -6  259.15    4.89
   0   3  -7   16.37    0.78
   0   3   7   20.68    1.80
   0  -3  -7   19.08    1.79
   0  -3  -7   17.81    1.16
   0   3  -7   19.14    1.24
   0   3   8    4.03    0.91
   0  -3  -8    4.45    0.91
   0  -3  -8    3.94    0.95
   0  -3  -8    7.45    0.85
   0   3  -8    5.99    0.77
   0  -3   8    6.33    0.47
   0  -3  -9  244.91    7.09
   0  -3  -9  230.46    6.84
   0   3   9  239.80    6.94
   0   3  -9  231.88    5.62
   0  -3  -9  223.78    5.45
   0  -3   9  234.63    3.68
   0   3  10 1065.74   18.39
   0  -3 -10 1046.51   18.25
   0   3 -10 1044.59   16.36
   0  -3 -10 1018.32   16.10
   0  -3  10 1063.81   13.11
   0   3  11   49.81    3.28
   0  -3 -11   46.07    3.12
   0  -3 -11   41.55    1.17
   0   3 -11   43.87    2.55
   0  -3 -11   43.10    2.50
   0  -3 -12   48.94    3.30
   0   3  12   45.09    3.24
   0  -3 -12   46.84    1.29
   0   3 -12   48.35    2.83
   0  -3 -12   49.76    2.83
   0  -3  12   53.76    1.45
   0   3  13  465.48   11.72
   0  -3 -13  452.45   11.42
   0  -3  13  470.78    6.50
   0   3 -13  462.52   10.36
   0  -3 -13  463.34   10.23
   0  -3 -13  453.64    6.39
   0   3 -13  462.01    6.43
   0  -3  14   17.98    0.98
   0  -3 -14   23.57    1.16
   0   3 -14   18.85    1.03
   0   3 -14   16.64    1.04
   0  -3  14   19.74    1.00
   0   3 -14   16.10    0.97
   0   3 -14   17.36    1.04
   0   3 -14   16.54    0.96
   0   3  14   17.38    2.24
   0  -3  14   17.33    1.02
   0  -3 -14   17.69    1.01
   0   3 -14   19.51    0.88
   0  -3 -14   17.15    0.82
   0  -3  14   17.23    0.95
   0  -3  14   17.54    0.84
   0   3 -14   15.90    1.82
   0  -3 -14   21.56    2.06
   0  -3 -14   16.74    1.00
   0  -3 -15  178.34    6.41
   0   3 -15  176.76    6.49
   0  -3  15  201.89    3.83
   0  -3 -15  203.30    3.99
   0   3 -15  196.55    4.08
   0   3 -15  201.57    3.99
   0  -3  15  200.37    3.79
   0   3 -15  192.49    3.88
   0   3  15  192.07    7.61
   0   3 -15  196.24    4.02
   0  -3 -15  197.76    3.84
   0  -3 -15  184.82    4.00
   0   3 -15  193.88    3.83
   0  -3  15  191.52    3.92
   0  -3 -15  190.02    3.86
   0  -3 -15  194.55    3.91
   0  -3 -15  184.31    3.72
   0   3 -15  188.56    3.76
   0  -3 -15  196.21    3.82
   0  -3  15  197.02    3.69
   0  -3  15  202.46    3.82
   0  -3 -15  185.32    3.58
   0  -3 -15  193.08    3.91
   0   3 -15  181.50    3.42
   0  -3 -15  179.06    3.38
   0  -3  16  184.63    3.68
   0   3 -16  174.36    3.74
   0  -3  16  185.78    3.64
   0   3 -16  174.87    3.89
   0  -3 -16  175.95    3.80
   0  -3  16  180.46    3.77
   0   3 -16  173.62    3.72
   0  -3 -16  164.89    6.39
   0   3 -16  174.20    6.63
   0   3 -16  176.44    3.84
   0   3 -16  174.66    3.65
   0  -3 -16  181.07    3.95
   0  -3 -16  171.32    3.64
   0   3  16  174.53    7.46
   0  -3 -16  169.17    6.46
   0  -3 -16  169.89    3.67
   0  -3 -16  162.79    3.50
   0  -3 -16  169.47    3.71
   0   3 -16  181.84    3.64
   0  -3  16  173.91    3.48
   0  -3 -16  178.55    3.67
   0  -3  16  177.32    3.61
   0  -3 -16  169.99    3.44
   0  -3 -16  178.43    3.77
   0   3 -16  168.80    3.30
   0  -3 -16  166.15    3.26
   0  -3  17  107.72    2.71
   0  -3 -17  104.13    2.83
   0  -3  17  107.10    2.65
   0   3 -17  111.40    2.86
   0  -3  17  106.42    2.80
   0  -3 -17  102.43    2.77
   0   3 -17  107.72    2.90
   0   3 -17  101.55    2.70
   0  -3 -17  107.64    2.77
   0  -3 -17  107.24    2.95
   0  -3 -17  102.01    2.77
   0   3  17  104.45    5.90
   0  -3 -17   95.33    4.87
   0   3 -17  104.67    2.65
   0  -3 -17  102.12    2.75
   0  -3 -17   98.70    2.59
   0  -3  17  103.23    2.55
   0  -3 -17  103.99    2.71
   0  -3  17  107.87    2.68
   0  -3 -17   97.85    2.39
   0   3 -17   99.81    2.42
   0  -3 -17   98.47    2.51
   0  -3 -17  101.87    5.11
   0   3 -17  106.59    5.28
   0  -3  18  153.10    3.35
   0  -3 -18  153.18    3.60
   0  -3  18  156.88    3.56
   0   3 -18  151.04    3.51
   0  -3 -18  148.94    3.52
   0   3 -18  155.21    3.62
   0  -3 -18  147.01    3.46
   0  -3 -18  158.37    3.77
   0  -3 -18  152.00    3.55
   0  -3 -18  143.86    6.18
   0   3  18  137.92    7.01
   0  -3 -18  150.37    3.50
   0  -3 -18  138.24    3.21
   0   3 -18  150.18    3.34
   0  -3 -18  145.72    3.40
   0   3 -18  149.26    3.52
   0  -3  18  155.23    3.38
   0  -3 -18  146.11    3.10
   0   3 -18  144.50    3.12
   0  -3 -18  147.56    3.23
   0  -3 -18  140.92    6.28
   0   3 -18  145.26    6.43
   0  -3 -19    5.60    0.77
   0  -3  19    6.14    0.68
   0  -3  19    5.60    0.70
   0   3 -19    6.24    0.75
   0  -3 -19    5.96    0.76
   0   3 -19    5.55    0.76
   0  -3 -19    4.56    0.68
   0  -3 -19    8.48    0.85
   0   3  19    5.83    1.68
   0  -3 -19    5.87    1.34
   0  -3 -19    5.23    0.63
   0   3 -19    4.87    0.62
   0  -3 -19    5.17    0.74
   0  -3 -19    7.35    0.80
   0   3 -19    6.37    0.76
   0  -3  19    9.85    0.82
   0   3 -19    7.58    0.67
   0  -3 -19    5.86    0.61
   0  -3 -19    5.75    0.64
   0  -3 -19    6.69    1.48
   0   3 -19    7.98    1.63
   0   3 -20  298.65    5.62
   0   3 -20  290.19    5.25
   0   3 -20  281.51    5.46
   0  -3  20  311.76    5.54
   0  -3  20  303.13    5.32
   0  -3 -20  300.25    5.68
   0  -3 -20  295.97    5.76
   0  -3 -20  292.59    5.50
   0   3  20  287.62   10.71
   0  -3 -20  285.06    9.14
   0  -3 -20  296.21    5.56
   0   3 -20  299.29    5.27
   0  -3 -20  302.50    5.58
   0  -3 -20  276.39    5.11
   0  -3 -20  295.08    5.40
   0  -3  20  309.14    5.27
   0   3 -20  293.71    5.50
   0   3 -20  287.28    5.04
   0  -3 -20  283.06    4.99
   0  -3 -20  272.35    9.32
   0   3 -20  291.93    9.71
   0  -3 -20  300.09    5.57
   0   3 -21  128.54    3.37
   0   3 -21  128.06    3.04
   0   3 -21  127.81    3.27
   0  -3  21  134.13    3.24
   0  -3  21  133.19    3.11
   0  -3 -21  126.64    3.45
   0  -3 -21  132.59    3.33
   0   3  21  130.34    7.11
   0  -3 -21  133.03    3.36
   0  -3 -21  128.73    3.31
   0   3 -21  132.00    3.09
   0  -3 -21  111.80    2.84
   0  -3 -21  129.86    3.19
   0  -3  21  134.63    3.05
   0   3 -21  124.06    3.23
   0   3 -21  123.38    2.91
   0  -3 -21  121.67    2.87
   0  -3 -21  119.31    6.04
   0   3 -21  123.66    6.20
   0  -3 -21  129.02    3.29
   0  -3  22   42.67    1.66
   0  -3  22   41.28    1.69
   0   3 -22   41.35    1.74
   0  -3 -22   39.45    1.85
   0  -3 -22   44.36    1.83
   0   3  22   36.14    3.76
   0   3 -22   45.36    1.89
   0  -3 -22   39.82    1.75
   0   3 -22   40.92    1.62
   0  -3 -22   37.87    1.72
   0  -3 -22   38.67    1.66
   0   3 -22   38.73    1.71
   0  -3  22   41.99    1.57
   0  -3 -22   36.00    3.27
   0  -3 -22   37.55    1.48
   0   3 -22   37.67    1.49
   0  -3 -22   38.89    1.73
   0   3 -22   40.07    1.46
   0  -3 -23   12.02    1.00
   0  -3 -23   12.08    1.09
   0  -3  23   11.99    0.90
   0   3 -23   11.67    0.94
   0  -3  23   12.11    0.91
   0  -3 -23   11.01    0.92
   0  -3 -23   11.02    0.97
   0   3 -23   11.33    0.86
   0  -3 -23   10.48    0.90
   0  -3  23   11.88    0.83
   0   3 -23   10.90    0.94
   0   3 -23    9.77    0.76
   0  -3 -23   10.64    0.78
   0  -3 -23   11.43    0.99
   0   3 -23   14.19    1.10
   0   3 -23   12.12    0.80
   0  -3 -23   11.53    0.97
   0  -3 -24   12.89    1.01
   0  -3 -24   14.40    1.11
   0  -3  24   13.53    0.93
   0  -3  24   13.60    0.92
   0   3 -24   12.05    0.92
   0  -3 -24   12.93    1.00
   0  -3 -24   15.32    1.03
   0  -3 -24   13.19    0.94
   0   3 -24   13.61    1.00
   0   3 -24   12.08    0.82
   0  -3 -24   12.42    0.82
   0  -3 -24   12.95    0.98
   0   3 -24   12.16    1.00
   0   3 -24   12.87    1.05
   0   3 -24   14.73    0.84
   0  -3 -24   12.97    0.99
   0  -3 -25   10.57    0.94
   0  -3 -25   10.79    0.90
   0  -3  25    9.12    0.75
   0   3 -25   10.52    0.82
   0  -3  25   12.12    0.80
   0  -3 -25   10.21    0.90
   0  -3 -25   10.05    0.81
   0  -3 -25   11.46    0.84
   0   3 -25    9.75    0.86
   0   3 -25   11.41    0.75
   0  -3 -25    9.99    0.87
   0   3 -25   10.93    0.91
   0   3 -25   11.21    0.95
   0  -3 -25   10.69    0.88
   0   3 -25   10.04    0.67
   0  -3 -26    8.37    0.78
   0  -3 -26    8.58    0.80
   0  -3  26    8.48    0.68
   0  -3  26    8.49    0.63
   0   3 -26    8.40    0.68
   0  -3 -26    9.54    0.81
   0   3 -26    8.85    0.80
   0  -3 -26    8.27    0.69
   0  -3 -26    8.45    0.69
   0   3 -26    9.56    0.81
   0   3 -26    9.47    0.65
   0   3 -26    8.06    0.80
   0  -3 -26    8.36    0.74
   0   3 -27    0.63    0.38
   0  -3 -27    0.44    0.37
   0  -3  27    0.23    0.25
   0  -3 -27    1.44    0.41
   0  -3 -27    0.80    0.34
   0   3 -27    0.67    0.26
   0   3 -27    0.57    0.38
   0   3 -27    0.51    0.24
   0   3 -27    0.93    0.31
   0  -3 -27    0.79    0.41
   0  -3  27    1.66    0.38
   0   3 -27    0.53    0.41
   0  -3  28    4.72    0.43
   0  -3 -28    5.36    0.45
   0  -3 -28    5.98    0.56
   0  -3 -28    5.25    0.53
   0   3 -28    5.01    0.41
   0   3 -28    5.68    0.61
   0  -3 -29   20.99    0.83
   0   3 -29   19.90    0.87
   0  -3 -29   22.01    0.87
   0   3 -30   26.26    0.76
   0  -3 -30   27.12    0.78
   0   3 -30   28.03    0.76
   0  -4   0   47.46    2.60
   0   4   0   49.37    2.68
   0  -4   1   53.58    2.69
   0  -4  -1   63.53    3.10
   0  -4  -1   58.63    3.40
   0   4   1   62.53    3.06
   0   4  -1   57.63    2.91
   0  -4  -2    2.82    0.79
   0   4   2    1.93    0.71
   0  -4   2    2.05    0.56
   0  -4  -2    1.69    0.72
   0  -4  -3  695.82   13.88
   0   4   3  699.48   12.80
   0  -4   3  674.19   11.41
   0  -4  -4   41.24    2.77
   0   4   4   38.00    2.50
   0  -4  -4   35.01    2.66
   0  -4  -5  182.27    6.16
   0  -4  -5  179.93    6.30
   0   4   5  171.65    5.71
   0  -4   5  183.32    3.26
   0   4   6  129.89    5.02
   0  -4  -6  141.06    5.57
   0  -4  -6  140.46    5.48
   0  -4   6  137.61    2.71
   0   4   7  589.33   12.33
   0  -4  -7  612.15   13.09
   0  -4  -7  591.43   13.00
   0  -4   7  584.42    8.08
   0  -4  -8  131.87    5.53
   0   4   8  119.01    5.06
   0  -4   8  121.93    2.56
   0   4   9    9.15    1.48
   0  -4  -9    9.78    1.57
   0  -4   9   11.27    0.71
   0  -4 -10   65.36    4.05
   0   4  10   59.47    3.78
   0  -4  10   64.38    1.76
   0  -4  11  260.86    4.72
   0  -4 -11  247.77    4.52
   0  -4 -11  258.17    4.71
   0  -4 -11  258.89    4.63
   0  -4  11  265.02    4.55
   0  -4  11  254.23    4.55
   0   4 -11  260.32    4.68
   0   4 -11  255.95    4.89
   0  -4  11  247.23    4.47
   0  -4  11  262.84    4.35
   0   4 -11  254.15    4.79
   0   4 -11  254.69    4.61
   0  -4 -11  261.73    4.83
   0  -4 -11  254.42    8.48
   0   4  11  258.69    8.37
   0  -4  11  268.14    4.52
   0  -4 -12   74.69    2.25
   0   4 -12   74.61    2.16
   0  -4 -12   76.45    2.21
   0  -4  12   78.04    2.15
   0  -4  12   77.02    2.19
   0  -4  12   77.47    1.99
   0   4 -12   74.48    2.29
   0  -4 -12   79.34    4.70
   0   4  12   69.82    4.37
   0   4 -12   72.35    2.16
   0  -4 -12   78.37    2.36
   0   4 -12   74.67    2.36
   0   4 -12   83.41    2.31
   0   4 -13  191.96    3.92
   0  -4 -13  194.57    4.16
   0  -4 -13  191.64    7.62
   0   4  13  180.57    7.39
   0   4 -13  195.60    4.11
   0  -4 -13  190.25    3.72
   0   4 -13  186.65    3.84
   0  -4 -13  182.66    3.96
   0  -4  13  192.96    3.81
   0  -4 -13  201.80    4.00
   0  -4  13  197.35    3.92
   0  -4  13  189.11    3.55
   0  -4  13  197.46    3.90
   0   4 -13  196.95    4.00
   0   4 -13  191.83    4.17
   0   4 -14   36.99    1.57
   0  -4 -14   39.69    1.49
   0  -4 -14   41.20    1.77
   0  -4 -14   36.00    3.34
   0   4  14   37.90    3.43
   0   4 -14   40.44    1.71
   0  -4  14   35.87    1.60
   0   4 -14   37.08    1.59
   0  -4 -14   39.04    1.51
   0  -4 -14   38.28    1.59
   0   4 -14   37.48    1.53
   0  -4  14   39.15    1.54
   0  -4 -14   41.96    1.65
   0  -4  14   39.78    1.60
   0  -4  14   38.13    1.36
   0  -4  14   38.82    1.56
   0  -4  14   37.76    1.52
   0   4 -14   39.89    1.75
   0   4 -14   40.27    1.63
   0  -4 -15  132.55    3.02
   0  -4 -15  127.64    3.34
   0   4  15  135.87    6.64
   0   4 -15  131.03    3.32
   0  -4  15  135.32    3.32
   0   4 -15  133.62    3.24
   0  -4 -15  127.20    3.02
   0   4 -15  128.03    3.06
   0  -4 -15  124.66    3.10
   0  -4  15  132.78    3.07
   0  -4 -15  126.51    3.14
   0  -4  15  132.27    3.15
   0  -4  15  124.66    2.71
   0  -4  15  128.62    3.11
   0   4 -15  129.23    3.18
   0   4 -15  127.95    3.35
   0  -4  15  130.51    3.07
   0  -4 -16   78.02    2.31
   0   4  16   83.79    5.32
   0  -4 -16   76.70    2.25
   0  -4 -16   75.36    2.58
   0  -4 -16   76.53    2.35
   0   4 -16   73.81    2.24
   0  -4 -16   76.35    2.38
   0  -4  16   77.97    2.27
   0  -4  16   78.37    2.36
   0  -4  16   74.30    2.30
   0   4 -16   78.63    2.43
   0  -4  16   77.96    2.46
   0  -4  16   76.48    2.29
   0   4 -16   77.94    2.42
   0   4 -16   77.56    2.55
   0   4 -16   74.58    2.46
   0  -4 -17  574.21    8.61
   0   4  17  549.65   15.01
   0  -4 -17  575.10    8.56
   0   4 -17  557.26    8.51
   0  -4 -17  533.10    8.76
   0  -4 -17  550.18    8.64
   0  -4  17  581.85    8.55
   0  -4 -17  567.93    8.72
   0  -4  17  576.63    8.71
   0  -4  17  574.10    8.70
   0   4 -17  576.03    8.82
   0  -4  17  581.26    8.92
   0  -4  17  577.93    8.64
   0   4 -17  560.14    9.09
   0   4 -17  572.02    8.84
   0   4 -17  571.52    8.99
   0  -4 -18  155.69    3.52
   0   4  18  143.12    7.33
   0   4 -18  153.33    3.62
   0  -4 -18  159.31    3.55
   0  -4 -18  150.26    3.72
   0   4 -18  155.78    3.48
   0  -4 -18  148.95    3.55
   0  -4 -18  157.53    3.63
   0  -4  18  163.51    3.66
   0  -4  18  166.24    3.67
   0  -4  18  160.38    3.77
   0   4 -18  156.28    3.71
   0  -4  18  159.37    3.57
   0   4 -18  160.03    3.82
   0  -4 -19  663.12    9.73
   0   4  19  630.97   16.63
   0  -4 -19  632.68    9.73
   0  -4 -19  630.85    9.96
   0   4 -19  670.81    9.63
   0  -4 -19  656.02    9.85
   0   4 -19  668.31   10.03
   0  -4  19  673.19    9.82
   0  -4  19  690.42    9.80
   0   4 -19  673.39   10.03
   0  -4  19  681.18   10.06
   0  -4 -19  662.90    9.73
   0   4 -19  667.95   10.14
   0  -4 -19  674.25   10.10
   0  -4 -20    8.05    1.10
   0  -4 -20    8.02    0.82
   0   4  20   10.76    2.15
   0  -4 -20    9.08    0.85
   0  -4 -20    8.17    0.86
   0  -4  20    8.86    0.86
   0   4 -20    9.19    0.91
   0  -4  20    8.79    0.85
   0  -4  20   10.30    0.95
   0   4 -20    8.63    0.91
   0   4 -20    9.04    0.80
   0  -4 -20    9.15    0.93
   0  -4 -20    8.38    0.83
   0   4 -20    7.58    0.90
   0  -4 -20    8.46    0.93
   0  -4 -21   13.20    0.96
   0   4 -21   14.13    0.94
   0  -4 -21   13.57    1.05
   0   4 -21   14.66    1.10
   0  -4  21   15.21    1.01
   0   4 -21   15.05    1.11
   0  -4  21   14.91    1.10
   0  -4 -21   16.39    1.09
   0  -4 -21   14.24    1.00
   0  -4 -21   13.51    1.24
   0   4 -21   14.13    1.11
   0  -4 -22   30.29    1.44
   0  -4 -22   29.68    1.47
   0   4 -22   31.87    1.33
   0  -4 -22   31.86    1.45
   0   4 -22   28.63    1.46
   0  -4  22   31.00    1.37
   0  -4  22   31.45    1.42
   0  -4 -22   30.74    1.52
   0  -4  22   33.32    1.51
   0   4 -22   30.45    1.48
   0  -4 -22   30.71    1.44
   0  -4 -22   31.95    1.67
   0   4 -22   32.91    1.58
   0  -4 -22   31.60    1.41
   0  -4 -23    2.44    0.55
   0  -4 -23    3.68    0.61
   0   4 -23    2.51    0.46
   0  -4 -23    2.87    0.56
   0   4 -23    2.33    0.55
   0  -4  23    3.51    0.58
   0  -4 -23    2.70    0.58
   0   4 -23    2.61    0.57
   0  -4 -23    3.20    0.56
   0  -4  23    2.74    0.56
   0  -4 -23    4.03    0.59
   0   4 -23    2.87    0.63
   0  -4 -24  137.37    3.11
   0  -4 -24  136.01    3.03
   0  -4 -24  137.88    2.99
   0   4 -24  136.41    3.14
   0  -4  24  141.90    3.02
   0  -4 -24  143.99    3.25
   0   4 -24  136.86    3.10
   0  -4  24  137.34    3.02
   0  -4 -24  142.34    3.00
   0   4 -24  141.85    3.27
   0  -4 -24  143.90    3.08
   0  -4 -25   30.12    1.18
   0   4 -25   29.29    1.29
   0  -4 -25   28.47    1.32
   0  -4  25   27.72    1.17
   0   4 -25   28.00    1.21
   0  -4  25   30.07    1.20
   0  -4 -25   30.00    1.25
   0  -4 -25   29.25    1.24
   0   4 -25   28.15    1.31
   0  -4 -25   28.70    1.17
   0   4 -25   27.59    1.28
   0  -4 -25   29.32    1.32
   0  -4 -26  129.55    2.54
   0   4 -26  121.52    2.69
   0   4 -26  126.38    2.79
   0   4 -26  122.44    2.55
   0  -4  26  126.38    2.50
   0  -4 -26  124.39    2.46
   0   4 -26  123.87    2.69
   0   4 -26  127.83    2.67
   0  -4 -26  129.05    2.60
   0  -4 -26  125.65    2.60
   0  -4  26  123.55    2.53
   0  -4 -26  133.11    2.81
   0  -4 -26  128.04    2.76
   0  -4 -27  368.20    5.13
   0   4 -27  371.89    5.53
   0  -4  27  354.17    5.02
   0   4 -27  357.51    5.09
   0  -4 -27  353.52    4.97
   0   4 -27  357.35    5.36
   0  -4  27  348.20    5.14
   0  -4 -27  384.28    5.52
   0   4 -27  365.95    5.35
   0  -4 -27  374.57    5.23
   0  -4 -27  368.22    5.43
   0  -4  28   17.63    0.64
   0  -4 -28   19.17    0.80
   0   4 -28   13.38    0.51
   0  -4  28   12.64    0.47
   0  -4 -28   17.83    0.67
   0  -4 -28   16.38    0.61
   0   4 -28   18.55    0.81
   0   4  28   15.43    0.60
   0  -4 -29   48.27    1.11
   0   4 -29   41.99    0.94
   0   5   0    0.39    0.57
   0  -5   0    0.97    0.97
   0   5   1  368.62    9.11
   0  -5  -1  364.41   10.36
   0  -5   1  352.74   10.27
   0   5   2 1086.06   18.62
   0  -5  -2 1070.27   20.35
   0   5   3   26.44    2.34
   0  -5  -3   29.75    2.83
   0  -5  -4  524.66    7.68
   0  -5  -4  542.78   13.07
   0  -5   4  500.89    7.49
   0   5   4  532.01   11.76
   0  -5  -5    2.47    1.13
   0   5   5    1.26    0.88
   0  -5   5    0.85    0.34
   0  -5  -5    1.47    0.40
   0  -5  -5    0.88    0.39
   0  -5   5    1.68    0.42
   0  -5   6 2836.66   33.99
   0  -5   6 2811.07   34.05
   0  -5  -6 2922.56   34.28
   0  -5  -6 2910.91   34.08
   0   5   6 2870.19   40.38
   0  -5  -6 2913.14   42.28
   0   5  -6 2843.95   34.24
   0  -5   6 2822.64   33.92
   0  -5   6 2857.11   34.04
   0   5  -6 2851.04   34.18
   0  -5   7   31.78    1.35
   0  -5   7   32.18    1.38
   0  -5  -7   31.67    1.36
   0  -5  -7   34.60    1.47
   0   5  -7   33.71    1.45
   0  -5   7   31.83    1.33
   0  -5  -7   34.78    1.47
   0  -5  -7   34.25    3.16
   0   5   7   30.82    2.72
   0   5  -7   37.01    1.50
   0  -5   7   36.28    1.45
   0  -5   8   85.05    2.36
   0  -5   8   82.41    2.26
   0  -5  -8   88.95    2.46
   0  -5   8   86.74    2.35
   0  -5   8   88.04    2.39
   0   5  -8   84.48    2.39
   0  -5  -8   86.25    2.43
   0  -5  -8   84.48    2.32
   0  -5  -8   82.88    4.92
   0   5   8   83.38    4.56
   0   5  -8   86.80    2.41
   0  -5  -8   80.03    2.21
   0   5  -9    8.41    0.83
   0  -5   9    7.02    0.70
   0  -5  -9    9.78    0.86
   0  -5  -9    8.27    0.74
   0  -5  -9    9.61    0.83
   0  -5   9    7.66    0.71
   0  -5   9    8.25    0.75
   0  -5   9    7.49    0.73
   0  -5  -9    8.16    1.68
   0   5   9    7.76    1.55
   0  -5   9    7.38    0.69
   0   5  -9    6.80    0.71
   0  -5  -9    8.01    0.72
   0   5 -10    4.23    0.60
   0   5 -10    3.57    0.63
   0  -5  10    4.08    0.61
   0  -5 -10    9.56    0.85
   0  -5 -10    5.24    0.63
   0  -5  10    4.22    0.57
   0   5 -10    3.27    0.56
   0  -5 -10    5.29    0.66
   0  -5  10    4.19    0.59
   0  -5  10    3.81    0.57
   0  -5  10    3.30    0.52
   0  -5 -10    3.05    1.21
   0   5  10    3.29    1.17
   0   5 -10    9.45    0.80
   0  -5  10    3.66    0.56
   0  -5 -10    4.09    0.57
   0   5 -11   21.77    1.22
   0   5 -11   23.63    1.35
   0  -5  11   23.03    1.27
   0   5 -11   21.71    1.20
   0  -5 -11   24.04    1.33
   0  -5 -11   21.16    1.18
   0  -5 -11   23.34    1.30
   0  -5  11   21.52    1.18
   0  -5 -11   22.16    1.25
   0  -5  11   23.04    1.23
   0  -5  11   20.91    1.17
   0  -5 -11   20.90    2.64
   0   5  11   18.38    2.37
   0   5 -11   24.45    1.27
   0   5 -11   24.33    1.41
   0  -5  11   21.34    1.16
   0  -5 -11   23.23    1.23
   0   5 -12  138.54    3.29
   0   5 -12  133.03    3.42
   0  -5  12  134.00    3.32
   0  -5 -12  143.64    3.46
   0   5 -12  132.25    3.19
   0  -5 -12  133.29    3.18
   0  -5 -12  137.26    3.32
   0  -5  12  137.48    3.28
   0  -5  12  131.46    3.20
   0   5  12  126.44    6.22
   0  -5 -12  136.70    6.72
   0  -5  12  138.17    3.20
   0  -5 -12  138.26    3.11
   0   5 -12  133.23    3.52
   0   5 -12  130.85    3.22
   0  -5 -12  136.77    3.25
   0  -5 -13  273.46    5.14
   0   5 -13  263.92    5.06
   0  -5 -13  268.49    5.26
   0   5 -13  262.75    5.26
   0  -5  13  266.17    5.14
   0   5 -13  263.41    5.39
   0   5 -13  267.10    5.05
   0  -5 -13  271.30    4.90
   0  -5  13  268.95    4.97
   0  -5 -13  264.17    9.62
   0   5  13  240.06    9.01
   0  -5 -13  266.08    5.21
   0  -5 -13  268.35    4.98
   0   5 -13  264.59    4.95
   0  -5 -13  273.44    5.13
   0  -5 -14  335.74    5.96
   0  -5  14  338.17    5.82
   0  -5 -14  331.86    6.13
   0   5 -14  332.47    5.92
   0   5 -14  337.07    6.16
   0  -5  14  327.29    5.99
   0   5 -14  328.83    5.95
   0   5 -14  335.98    5.92
   0   5 -14  329.82    6.25
   0  -5 -14  333.53    5.74
   0  -5  14  334.16    5.81
   0   5  14  315.95   10.58
   0  -5 -14  323.35   10.84
   0  -5 -14  332.88    6.08
   0   5 -14  329.97    5.76
   0  -5 -14  327.89    5.79
   0  -5 -14  322.08    5.98
   0  -5 -14  332.04    5.95
   0  -5 -15    2.48    0.54
   0  -5 -15    2.94    0.63
   0  -5 -15    2.74    0.63
   0  -5  15    3.01    0.60
   0   5 -15    2.95    0.54
   0  -5 -15    3.09    0.61
   0  -5  15    2.64    0.58
   0   5 -15    2.80    0.69
   0  -5 -15    1.85    0.51
   0   5 -15    2.70    0.59
   0   5  15    2.90    1.27
   0   5 -15    2.92    0.59
   0   5 -15    3.41    0.67
   0   5 -15    2.65    0.58
   0  -5 -15    2.64    0.59
   0   5 -16  766.03   11.01
   0   5 -16  767.45   11.27
   0   5 -16  755.84   11.06
   0  -5 -16  728.26   11.04
   0  -5 -16  764.03   11.21
   0  -5 -16  765.05   10.87
   0   5 -16  756.10   10.71
   0  -5  16  768.42   10.86
   0  -5 -16  756.24   10.97
   0  -5  16  766.72   11.05
   0  -5  16  723.37   10.82
   0  -5 -16  777.93   10.89
   0   5 -16  759.15   11.40
   0   5 -16  767.34   10.97
   0  -5 -16  766.24   11.12
   0   5 -17  182.18    4.05
   0   5 -17  183.34    4.31
   0   5 -17  190.96    4.07
   0  -5 -17  187.46    3.99
   0   5 -17  189.66    4.14
   0  -5 -17  188.24    4.07
   0  -5  17  191.45    4.10
   0  -5  17  188.19    4.04
   0  -5 -17  188.26    3.99
   0  -5 -17  184.55    4.13
   0   5 -17  187.29    3.85
   0   5 -17  189.55    4.24
   0  -5 -17  193.41    4.20
   0  -5 -18  202.70    4.24
   0  -5  18  204.79    4.27
   0   5 -18  207.08    4.45
   0   5 -18  209.41    4.36
   0  -5  18  214.25    4.44
   0  -5 -18  202.15    4.34
   0  -5 -18  206.09    4.18
   0   5 -18  205.11    4.02
   0  -5  18  205.90    4.18
   0   5 -18  203.17    4.54
   0  -5 -18  211.13    4.26
   0  -5 -18  200.18    3.82
   0  -5 -18  214.93    4.45
   0  -5 -19    7.18    0.78
   0  -5  19    7.61    0.80
   0   5 -19    7.85    0.82
   0   5 -19    8.44    0.88
   0   5 -19    7.55    0.80
   0  -5  19    7.65    0.85
   0  -5 -19    6.98    0.75
   0   5 -19    8.99    0.74
   0  -5 -19    7.63    0.80
   0  -5  19    6.23    0.75
   0  -5 -19    7.86    0.80
   0  -5 -19    7.44    0.67
   0  -5 -19    7.81    0.89
   0  -5 -20  141.85    2.94
   0  -5 -20  145.92    3.33
   0  -5  20  145.94    3.26
   0   5 -20  147.22    3.41
   0  -5  20  149.92    3.48
   0  -5 -20  151.00    3.34
   0  -5  20  152.06    3.37
   0   5 -20  148.70    3.44
   0   5 -20  140.88    3.14
   0  -5 -20  147.67    3.27
   0   5 -20  145.09    3.05
   0  -5 -20  140.02    3.31
   0   5 -20  147.03    3.48
   0  -5 -20  150.10    3.51
   0  -5 -21   14.76    0.82
   0  -5  21   15.37    0.99
   0  -5 -21   16.15    1.01
   0   5 -21   14.18    0.98
   0  -5  21   17.18    1.08
   0   5 -21   16.88    1.12
   0  -5 -21   14.84    1.03
   0  -5 -21   14.61    0.95
   0  -5 -21   14.97    0.97
   0   5 -21   14.01    0.83
   0  -5 -21   15.72    1.00
   0   5 -21   13.86    1.00
   0  -5  21   15.39    0.99
   0   5 -21   13.30    0.87
   0   5 -21   16.26    1.08
   0   5  21   13.24    0.79
   0  -5 -21   14.31    1.04
   0  -5 -22    1.10    0.33
   0  -5 -22    1.44    0.46
   0  -5  22    1.40    0.47
   0   5 -22    2.20    0.53
   0  -5  22    2.30    0.52
   0  -5 -22    1.15    0.42
   0  -5 -22    1.40    0.49
   0   5 -22    1.02    0.33
   0  -5 -22    1.47    0.46
   0   5 -22    1.35    0.46
   0   5 -22    0.88    0.37
   0   5 -22    1.84    0.52
   0   5  22    1.38    0.37
   0  -5 -22    1.55    0.53
   0  -5 -23    0.79    0.28
   0  -5  23    0.44    0.35
   0  -5 -23    0.71    0.38
   0   5 -23    0.74    0.43
   0  -5  23    0.33    0.39
   0  -5 -23    0.87    0.37
   0   5 -23    0.40    0.39
   0   5 -23    0.58    0.42
   0  -5 -23    0.59    0.43
   0   5 -23    0.25    0.28
   0  -5 -23    0.34    0.33
   0  -5 -23    1.32    0.46
   0  -5 -24   24.90    0.99
   0  -5 -24   27.65    1.13
   0  -5 -24   24.27    1.12
   0   5 -24   24.68    1.08
   0   5 -24   27.06    1.16
   0  -5  24   27.35    1.12
   0   5 -24   24.27    1.08
   0   5 -24   23.60    1.07
   0  -5 -24   22.59    0.78
   0  -5 -24   25.64    1.07
   0  -5  24   24.85    1.04
   0   5 -24   23.56    0.95
   0  -5 -25    0.79    0.29
   0   5 -25    0.16    0.27
   0   5  25    0.44    0.24
   0   5 -25    0.34    0.29
   0   5 -25    0.35    0.33
   0  -5  25    0.58    0.30
   0  -5  25    0.46    0.29
   0  -5 -25    0.30    0.27
   0  -5 -25    0.55    0.32
   0  -5  26   20.92    0.78
   0  -5 -26   20.91    0.78
   0   5 -26   20.13    0.75
   0  -5  26   20.61    0.75
   0   5 -26   20.66    0.85
   0  -5 -26   19.38    0.68
   0   5 -26   20.30    0.79
   0   5 -27    9.80    0.50
   0  -5 -27    8.62    0.41
   0  -5  27    8.52    0.41
   0  -6   0   89.73    2.32
   0   6   0   96.11    2.55
   0  -6   0  102.23    5.79
   0   6  -1    9.08    0.80
   0   6   1   11.89    0.88
   0  -6   1    7.59    1.81
   0  -6  -1    5.49    1.56
   0  -6  -1    9.78    0.79
   0  -6  -1    8.75    0.70
   0  -6   1    8.89    0.74
   0  -6  -2   13.43    0.85
   0  -6   2   12.20    0.89
   0  -6   2   12.75    0.83
   0  -6   2   13.35    2.28
   0  -6  -2   11.22    2.11
   0  -6  -2   13.37    0.96
   0   6   2   12.95    0.95
   0   6  -2   13.63    0.99
   0  -6   3 4151.92   49.15
   0  -6   3 4182.72   48.91
   0  -6  -3 4318.57   59.35
   0  -6   3 4058.19   59.03
   0  -6   3 4079.85   48.82
   0  -6  -3 4424.39   49.49
   0   6  -3 4189.85   49.35
   0  -6   4  355.10    5.95
   0  -6   4  361.28    5.81
   0  -6   4  354.06    5.77
   0  -6  -4  378.04   11.53
   0  -6   4  360.12   11.45
   0  -6  -4  367.07    6.17
   0   6  -4  357.15    6.07
   0  -6  -5    8.12    0.85
   0  -6   5    9.35    0.82
   0  -6   5    5.74    0.66
   0   6  -5    5.39    0.75
   0  -6  -5    4.46    1.62
   0  -6   5    5.85    0.65
   0  -6   5    5.30    0.63
   0   6  -5    5.72    0.71
   0  -6   5    5.15    0.63
   0   6  -6  236.24    4.64
   0  -6  -6  240.67    4.69
   0  -6   6  229.55    4.45
   0  -6   6  227.47    4.33
   0  -6  -6  240.35    9.07
   0  -6   6  232.92    4.36
   0  -6   6  230.13    4.30
   0  -6   6  224.24    4.28
   0   6  -6  228.62    4.51
   0  -6  -7 1247.60   16.09
   0   6  -7 1191.63   15.84
   0  -6   7 1200.49   15.53
   0  -6   7 1173.12   15.54
   0  -6   7 1182.88   15.68
   0  -6  -7 1247.71   23.78
   0   6  -7 1191.79   15.74
   0  -6   7 1160.80   15.46
   0  -6   7 1170.59   15.48
   0   6  -8  315.87    5.66
   0  -6  -8  332.41    5.90
   0  -6   8  322.60    5.52
   0  -6   8  314.93    5.53
   0  -6   8  307.64    5.57
   0  -6   8  317.61    5.52
   0  -6  -8  326.09   10.74
   0   6  -8  309.65    5.60
   0  -6   8  311.31    5.43
   0   6  -8  311.48    5.58
   0   6  -8  316.71    5.93
   0   6  -9   27.15    1.50
   0  -6   9   25.01    1.30
   0  -6  -9   25.20    1.43
   0   6  -9   27.64    1.39
   0  -6   9   28.31    1.35
   0  -6   9   28.60    1.38
   0  -6   9   28.15    1.39
   0  -6   9   29.83    1.35
   0   6  -9   28.30    1.41
   0  -6  -9   27.92    3.10
   0  -6   9   27.93    1.33
   0   6  -9   28.11    1.38
   0  -6  -9   26.45    1.25
   0   6 -10    0.90    0.51
   0   6 -10    0.80    0.42
   0  -6  10    0.89    0.46
   0  -6 -10    1.11    0.52
   0  -6 -10    0.52    0.43
   0   6 -10    1.37    0.49
   0  -6  10    1.08    0.46
   0  -6  10    2.07    0.53
   0  -6  10    0.90    0.38
   0  -6  10    0.91    0.46
   0  -6 -10    1.81    1.02
   0   6 -10    0.80    0.46
   0  -6  10    1.38    0.45
   0  -6 -10    0.77    0.39
   0   6 -11    9.29    0.93
   0  -6  11    9.98    0.89
   0   6 -11    8.86    0.82
   0  -6 -11   13.52    1.06
   0  -6 -11    9.23    0.92
   0  -6  11    9.35    0.83
   0  -6  11   13.84    1.00
   0  -6  11    9.53    0.87
   0  -6  11    9.26    0.75
   0  -6 -11   11.06    2.01
   0   6 -11   12.58    0.97
   0  -6  11    9.30    0.84
   0   6 -11    9.77    0.84
   0   6 -11   10.71    1.02
   0  -6 -11    9.83    0.83
   0   6 -12  166.47    3.94
   0  -6  12  167.60    3.75
   0  -6 -12  170.51    3.98
   0   6 -12  167.98    3.64
   0  -6 -12  171.30    3.91
   0  -6 -12  166.64    3.63
   0  -6  12  168.95    3.68
   0  -6  12  163.84    3.72
   0  -6 -12  157.58    3.34
   0  -6  12  161.57    3.70
   0  -6 -12  172.17    7.69
   0   6 -12  168.96    3.77
   0   6 -12  172.44    3.71
   0   6 -12  163.76    4.04
   0  -6  12  165.86    3.63
   0  -6 -12  173.65    3.68
   0   6 -13  213.46    4.57
   0  -6  13  205.00    4.34
   0  -6 -13  217.48    4.62
   0  -6 -13  215.76    4.55
   0  -6 -13  210.26    4.22
   0   6 -13  207.68    4.18
   0  -6  13  212.97    4.30
   0  -6  13  220.63    4.41
   0  -6  13  220.81    4.34
   0   6 -13  216.47    4.30
   0   6 -13  216.23    4.75
   0  -6  13  215.38    4.39
   0   6 -13  217.73    4.41
   0  -6 -13  201.93    8.44
   0  -6 -13  220.79    4.34
   0   6 -14  286.97    5.25
   0  -6  14  279.05    5.20
   0  -6  14  279.33    5.18
   0  -6  14  277.50    5.22
   0   6 -14  276.74    5.24
   0  -6 -14  292.80    5.20
   0  -6 -14  276.45    5.04
   0  -6 -14  283.65    5.39
   0   6 -14  277.21    4.97
   0   6 -14  272.46    5.35
   0  -6  14  273.44    5.06
   0   6 -14  276.37    5.52
   0   6 -14  282.22    5.10
   0   6 -15    6.29    0.73
   0  -6  15    7.39    0.78
   0  -6  15    6.20    0.73
   0  -6  15    7.21    0.78
   0   6 -15    7.24    0.80
   0  -6 -15    6.70    0.74
   0  -6 -15    6.77    0.82
   0  -6 -15    7.49    0.74
   0   6 -15    6.84    0.68
   0   6 -15    6.02    0.82
   0   6 -15    5.69    0.78
   0   6 -15    6.93    0.72
   0  -6  15    7.59    0.77
   0  -6  16   10.00    0.84
   0   6 -16    9.47    0.81
   0   6 -16   10.70    0.99
   0  -6 -16   10.39    0.77
   0  -6  16    9.08    0.87
   0   6 -16    9.40    0.86
   0   6 -16   11.06    0.90
   0  -6 -16   10.40    0.89
   0   6 -16   10.75    0.95
   0  -6 -16    9.83    0.81
   0  -6 -16   10.46    0.94
   0   6 -16    9.96    0.77
   0  -6 -16   10.04    0.93
   0  -6  17  437.48    7.06
   0   6 -17  445.59    7.05
   0  -6  17  442.01    6.90
   0   6 -17  448.67    7.35
   0  -6 -17  436.29    6.56
   0  -6 -17  458.88    7.07
   0   6 -17  446.25    7.19
   0  -6 -17  440.41    7.24
   0   6 -17  430.21    6.56
   0  -6 -17  440.05    6.80
   0  -6 -17  454.34    7.23
   0  -6  18  133.45    3.07
   0   6 -18  136.16    3.07
   0  -6  18  124.63    3.02
   0  -6 -18  125.41    2.68
   0  -6 -18  139.63    3.11
   0   6 -18  130.02    3.11
   0  -6 -18  133.68    3.15
   0   6 -18  128.88    2.66
   0  -6 -18  131.34    2.87
   0  -6 -18  127.12    3.11
   0  -6  19  338.50    5.55
   0   6 -19  333.56    5.61
   0   6 -19  346.02    5.59
   0  -6 -19  330.30    5.12
   0  -6 -19  351.75    5.64
   0   6 -19  346.75    5.68
   0   6 -19  322.73    4.98
   0  -6 -19  336.60    5.69
   0  -6 -19  338.25    5.33
   0   6 -20   13.64    0.88
   0  -6 -20   13.63    0.74
   0   6 -20   14.70    0.96
   0   6 -20   14.72    0.91
   0  -6 -20   15.72    0.94
   0   6 -20   14.32    0.92
   0   6 -20   14.16    0.67
   0  -6 -20   13.55    0.89
   0  -6 -21  177.56    2.94
   0  -6  21  156.19    3.12
   0   6 -21  172.52    3.38
   0  -6  21  157.43    3.20
   0   6 -21  176.59    3.31
   0  -6 -21  172.28    3.28
   0  -6 -21  188.39    3.38
   0   6 -21  180.56    3.35
   0   6 -22   49.52    1.50
   0  -6  22   52.86    1.51
   0  -6  22   50.38    1.44
   0  -6 -22   47.41    1.18
   0   6 -22   52.17    1.50
   0  -6 -22   52.57    1.50
   0   6 -22   48.55    1.44
   0   6 -23  110.46    2.13
   0  -6  23  111.46    2.11
   0   6 -23  107.60    2.14
   0  -6  23  111.26    2.16
   0  -6  24   21.05    0.75
   0   6 -24   19.21    0.70
   0  -6  24   18.68    0.71
   0   6 -24   19.49    0.71
   0   6 -24   19.19    0.73
   0  -6  25    3.01    0.25
   0   6 -25    2.63    0.24
   0  -6  25    2.90    0.24
   0  -7   0    1.12    0.91
   0  -7   0    0.87    0.34
   0   7   0    1.02    0.39
   0   7  -1  136.04    3.11
   0   7   1  138.20    3.12
   0  -7   1  139.61    6.91
   0  -7  -1  148.34    7.10
   0  -7   1  140.20    3.00
   0  -7  -2  183.20    3.71
   0   7  -2  171.34    3.62
   0   7   2  173.96    3.60
   0  -7   2  182.36    8.00
   0  -7  -2  192.87    8.13
   0  -7  -3   35.41    1.49
   0   7  -3   38.04    1.51
   0   7   3   31.59    1.36
   0   7  -3   33.12    1.54
   0  -7  -3   32.37    3.31
   0  -7   3   32.36    3.34
   0  -7   4    6.37    1.65
   0  -7  -4    6.69    1.59
   0   7  -4    7.98    0.73
   0  -7   4    7.23    0.64
   0   7  -4    8.31    0.82
   0  -7  -4    8.27    0.79
   0   7  -4    6.42    0.69
   0  -7   4    6.80    0.70
   0  -7  -5  279.31    9.85
   0  -7   5  265.36    9.84
   0  -7   5  273.26    4.69
   0   7   5  272.31    4.82
   0   7  -5  275.38    4.90
   0  -7   5  287.45    5.24
   0  -7   5  267.03    4.92
   0  -7   5  279.46    4.93
   0   7  -5  279.68    4.97
   0   7  -5  277.32    5.14
   0  -7  -5  284.88    5.17
   0  -7   6  259.38    4.58
   0   7  -6  270.92    5.02
   0  -7  -6  277.94    5.15
   0   7  -6  272.06    5.30
   0   7  -6  270.28    4.82
   0  -7   6  260.22    4.61
   0  -7   6  276.16    5.06
   0  -7   6  269.11    4.89
   0   7  -6  273.74    4.90
   0  -7   7   10.29    0.79
   0   7  -7   13.07    0.96
   0  -7  -7   11.81    0.97
   0   7  -7   13.53    0.91
   0  -7   7   10.72    0.81
   0  -7   7   11.43    0.88
   0  -7   7   12.38    0.94
   0   7  -7   11.08    0.87
   0  -7   8   38.20    1.49
   0   7  -8   40.66    1.63
   0  -7  -8   41.53    1.75
   0   7  -8   41.65    1.80
   0   7  -8   39.47    1.53
   0  -7   8   37.85    1.47
   0  -7   8   38.39    1.59
   0  -7   8   40.97    1.61
   0  -7  -8   41.19    1.66
   0   7  -8   41.56    1.62
   0  -7   9 1160.21   15.53
   0  -7   9 1242.53   15.70
   0  -7  -9 1224.95   15.76
   0  -7   9 1190.21   15.76
   0   7  -9 1189.46   15.70
   0  -7  -9 1240.78   16.19
   0   7  -9 1215.17   16.23
   0   7  -9 1248.40   15.83
   0   7  -9 1235.34   16.49
   0  -7   9 1178.97   15.49
   0   7  -9 1210.20   15.58
   0  -7  10    0.92    0.42
   0   7 -10    0.84    0.54
   0  -7  10    0.46    0.39
   0  -7  10    0.09    0.39
   0  -7 -10    0.56    0.42
   0  -7  10    0.49    0.44
   0  -7  10    0.43    0.37
   0   7 -10    0.97    0.46
   0  -7 -10    0.72    0.50
   0   7 -10    0.62    0.38
   0   7 -10    0.75    0.55
   0   7 -11  130.13    3.23
   0  -7  11  124.08    2.85
   0  -7  11  129.42    2.78
   0  -7  11  130.26    3.02
   0  -7  11  130.11    2.96
   0   7 -11  129.71    2.90
   0  -7 -11  135.02    3.30
   0   7 -11  131.75    2.88
   0   7 -11  130.03    3.34
   0  -7  11  128.05    2.88
   0   7 -11  135.88    3.08
   0   7 -12   11.97    0.94
   0   7 -12   12.38    0.91
   0  -7  12    9.99    0.78
   0  -7  12   10.59    0.83
   0  -7  12   10.45    0.81
   0  -7 -12   11.33    0.94
   0   7 -12    9.87    0.74
   0   7 -12   11.80    0.98
   0  -7  12   10.33    0.78
   0   7 -12   13.16    0.83
   0   7 -12   10.40    0.84
   0   7 -13   59.36    1.98
   0  -7  13   53.57    1.73
   0   7 -13   58.35    1.88
   0  -7  13   58.06    1.85
   0  -7  13   55.07    1.79
   0  -7 -13   58.14    2.01
   0   7 -13   57.63    1.69
   0   7 -13   55.95    2.02
   0   7 -13   62.89    1.76
   0  -7  13   56.07    1.75
   0   7 -13   63.20    1.91
   0   7 -14   22.56    1.11
   0  -7  14   20.49    1.05
   0   7 -14   23.29    1.15
   0  -7  14   24.42    1.10
   0   7 -14   23.60    1.27
   0   7 -14   24.07    1.00
   0  -7 -14   22.70    1.24
   0  -7  14   24.48    1.16
   0   7 -14   22.63    1.19
   0  -7 -15   67.34    2.08
   0   7 -15   62.46    1.57
   0   7 -15   65.21    1.96
   0  -7  15   60.36    1.78
   0   7 -15   66.66    1.90
   0   7 -15   63.96    2.03
   0  -7  15   61.58    1.76
   0   7 -16   30.66    0.97
   0   7 -16   33.01    1.32
   0   7 -16   34.30    1.28
   0   7 -16   32.23    1.36
   0  -7  16   31.18    1.17
   0  -7  17    0.84    0.35
   0   7 -17    1.06    0.39
   0  -7  17    0.34    0.31
   0   7 -17    1.61    0.38
   0   7 -18   17.52    0.86
   0  -7  18   15.13    0.78
   0   7 -18   17.23    0.82
   0  -7  18   16.92    0.80
   0   7 -19    1.81    0.36
   0  -7 -19    1.99    0.38
   0  -7  19    1.59    0.34
   0  -7  19    1.81    0.33
   0  -7  20    0.28    0.22
   0   7 -20    0.34    0.23
   0   7 -20    0.17    0.23
   0  -7 -20    0.41    0.24
   0   7 -20    0.60    0.25
   0  -7  20    0.56    0.23
   0   7 -21    3.70    0.32
   0   7 -21    3.22    0.30
   0   7 -21    3.39    0.31
   0  -7  21    3.06    0.30
   0  -7  21    3.69    0.30
   0  -8   0  152.32    3.35
   0   8   0  153.85    3.23
   0  -8  -1   11.35    0.89
   0  -8   1   11.69    0.88
   0  -8   1   12.71    0.86
   0   8   1   12.34    0.87
   0   8  -1   12.55    0.86
   0  -8   2   50.84    1.78
   0   8  -2   49.61    1.42
   0  -8   2   51.48    1.65
   0   8  -2   47.92    1.62
   0   8   2   50.58    1.71
   0  -8   3   36.49    1.47
   0  -8  -3   31.99    1.40
   0   8  -3   33.50    1.16
   0  -8   3   33.88    1.28
   0   8  -3   31.50    1.29
   0   8  -3   34.28    1.47
   0  -8   4  664.16    9.26
   0  -8  -4  666.16    9.29
   0  -8  -4  635.16    8.77
   0   8  -4  658.91    9.01
   0   8  -4  647.47    8.69
   0  -8   4  630.90    8.70
   0   8  -4  662.27    9.38
   0   8  -5    0.50    0.37
   0   8  -5    0.58    0.47
   0  -8  -5    0.97    0.43
   0  -8   5    1.31    0.46
   0  -8  -5    0.44    0.37
   0   8  -5    0.18    0.32
   0   8  -6  179.33    3.78
   0   8  -6  181.01    3.67
   0  -8  -6  175.67    3.51
   0  -8   6  182.26    3.51
   0   8  -6  189.28    3.38
   0  -8  -6  175.78    3.39
   0   8  -6  180.73    3.25
   0   8  -7   51.48    1.81
   0   8  -7   52.24    1.74
   0  -8   7   51.30    1.60
   0  -8  -7   51.12    1.62
   0  -8  -7   49.81    1.60
   0   8  -7   47.52    1.45
   0   8  -7   50.83    1.47
   0   8  -8   59.15    1.91
   0   8  -8   57.45    1.80
   0  -8  -8   54.48    1.64
   0  -8   8   58.38    1.64
   0   8  -8   58.66    1.54
   0  -8  -8   59.98    1.75
   0   8  -8   59.25    1.59
   0   8  -9  105.72    2.60
   0   8  -9  108.32    2.36
   0   8  -9  108.71    2.52
   0  -8   9  105.01    2.22
   0   8  -9  101.86    2.10
   0  -8  -9  105.30    2.44
   0   8  -9  109.08    2.25
   0   8 -10  158.71    3.28
   0   8 -10  170.57    3.05
   0   8 -10  165.93    3.20
   0  -8  10  155.50    2.73
   0   8 -10  167.89    2.93
   0  -8 -10  164.39    3.17
   0   8 -10  149.89    2.65
   0   8 -11   24.78    1.07
   0   8 -11   25.73    1.00
   0   8 -11   24.56    1.11
   0  -8 -11   23.54    1.05
   0   8 -12   29.49    1.11
   0   8 -12   28.75    1.02
   0   8 -12   27.57    1.15
   0  -8 -12   29.81    1.14
   0   8 -13    1.27    0.37
   0   8 -13    1.12    0.34
   0  -8 -13    1.33    0.36
   0   8 -13    1.45    0.31
   0   8 -14   89.38    1.87
   0  -8 -14   85.54    1.85
   0   8 -14   91.30    1.77
   0   8 -14   89.42    1.90
   0  -8 -14   85.30    1.92
   0   8 -15   96.28    1.73
   0   8 -15   89.29    1.81
   0   8 -15   93.04    1.83
   0   8 -15   95.42    1.87
   0  -8 -15   95.15    1.92
   0  -8 -16    0.88    0.23
   0   8 -16    0.70    0.21
   0   8 -16    1.31    0.22
   0  -8 -17    0.45    0.17
   0   8 -17    0.47    0.14
   0  -9   0    0.40    0.27
   0   9   0    0.45    0.16
   0   9   0    1.05    0.30
   0  -9   0    0.35    0.17
   0  -9  -1   75.10    1.47
   0   9  -1   86.97    1.73
   0   9   1   88.13    1.74
   0   9  -1   85.48    1.84
   0  -9  -1   76.86    1.70
   0  -9   1   84.65    1.76
   0  -9  -2  147.95    2.37
   0   9  -2  153.91    2.52
   0   9   2  158.37    2.56
   0   9  -2  155.76    2.68
   0  -9   2  154.64    2.56
   0  -9  -3    4.79    0.38
   0   9  -3    4.19    0.39
   0   9   3    3.61    0.39
   0   9  -3    2.35    0.23
   0  -9   3    4.00    0.39
   0  -9  -3    3.92    0.40
   0   9  -3    3.24    0.41
   0   9   3    2.67    0.27
   0  -9  -4    3.52    0.35
   0   9  -4    4.03    0.37
   0   9   4    4.24    0.38
   0  -9  -4    3.39    0.35
   0  -9   4    3.63    0.36
   0   9  -4    3.71    0.40
   0   9   4    2.70    0.27
   0  -9  -5   23.42    0.81
   0   9  -5   24.20    0.79
   0   9   5   24.58    0.81
   0  -9  -5   23.05    0.78
   0   9  -5   23.77    0.87
   0   9  -6    0.78    0.24
   0   9   6    0.59    0.22
   0   9  -6    0.36    0.20
   0  -9  -6    0.38    0.21
   0   9  -7   11.07    0.55
   0   9   7    9.92    0.48
   0   9  -7    9.92    0.47
   0  -9  -7   11.47    0.54
   0   9  -8   27.43    0.82
   0   9   8   27.06    0.73
   0   9  -8   25.79    0.71
   0  -9  -9  152.84    2.34
   0   9  -9  145.99    2.32
   1   0 -32    0.49    0.20
  -1   0  32    0.29    0.19
   1   0 -31   51.19    1.24
   1   0 -31   52.76    1.39
   1   0 -31   52.85    1.42
   1   0 -30    0.52    0.31
   1   0 -30    0.23    0.28
   1   0 -30    0.16    0.25
   1   0 -30    0.82    0.35
   1   0 -29    0.50    0.38
   1   0 -29    0.92    0.37
   1   0 -29    0.63    0.34
   1   0 -29    0.18    0.22
   1   0 -29    0.55    0.33
   1   0 -28    0.24    0.34
   1   0 -28    0.14    0.42
   1   0 -28    0.54    0.38
   1   0 -28    0.21    0.39
   1   0 -28    0.86    0.40
   1   0 -28    1.53    0.35
   1   0 -27  228.47    4.52
   1   0 -27  226.43    4.36
   1   0 -27  227.03    4.36
   1   0 -27  224.27    4.26
   1   0 -27  221.43    3.91
   1   0 -27  221.49    4.21
   1   0 -26    0.87    0.37
   1   0 -26    0.64    0.51
   1   0 -26    0.21    0.43
   1   0 -26    0.10    0.43
   1   0 -26    0.27    0.39
   1   0 -26    1.87    0.52
   1   0 -26    0.87    0.37
   1   0 -26    0.18    0.49
   1   0 -25  122.47    3.35
   1   0 -25  127.53    3.19
   1   0 -25  119.83    2.75
   1   0 -25  123.14    3.27
   1   0 -25  125.45    3.18
   1   0 -25  124.74    3.10
   1   0 -25  123.95    3.09
   1   0 -25  116.87    2.81
   1   0 -24    0.42    0.36
   1   0 -24    0.16    0.41
   1   0 -24    0.50    0.46
   1   0 -24    0.72    0.50
   1   0 -24    0.20    0.34
   1   0 -24    0.47    0.83
   1   0 -24    0.33    0.44
   1   0 -24    0.46    0.51
   1   0 -23    2.00    0.45
   1   0 -23    3.07    0.66
   1   0 -23    3.01    0.58
   1   0 -23    2.48    0.53
   1   0 -23    2.50    0.53
   1   0 -23    2.74    0.65
   1   0 -23    2.83    0.58
   1   0 -23    3.23    1.27
   1   0 -22    0.61    0.40
   1   0 -22    0.58    0.35
   1   0 -22    0.54    0.51
  -1   0  22    0.61    0.38
   1   0 -22    0.65    0.41
   1   0 -22    0.71    0.39
   1   0 -22    0.30    0.45
   1   0 -22    0.61    0.40
   1   0 -22   -0.14    0.84
   1   0 -22    0.03    0.46
   1   0 -22    0.64    0.48
   1   0 -22   -0.15    0.86
   1   0 -21    0.25    0.35
   1   0 -21    0.44    0.33
   1   0 -21    0.79    0.48
  -1   0  21    1.17    0.43
   1   0 -21    0.45    0.43
   1   0 -21    0.23    0.46
   1   0 -21    0.42    0.42
   1   0 -21    2.62    0.51
   1   0 -21    0.82    0.91
   1   0 -21    1.81    0.53
   1   0 -21    0.14    1.00
   1   0 -21    0.98    0.47
   1   0 -20    0.75    0.34
   1   0 -20    0.30    0.30
   1   0 -20    0.11    0.40
  -1   0  20    0.25    0.33
   1   0 -20    1.02    0.40
   1   0 -20    0.34    0.37
   1   0 -20    0.99    0.46
   1   0 -20    1.02    0.38
   1   0 -20    0.13    0.67
   1   0 -20    0.67    0.48
   1   0 -20    0.27    0.75
   1   0 -20   -0.02    0.37
   1   0 -19    1.62    0.44
   1   0 -19    0.89    0.89
   1   0 -19    1.63    0.45
   1   0 -19    1.44    0.43
  -1   0  19    1.42    0.38
   1   0 -19    2.02    0.47
   1   0 -19    1.53    0.45
   1   0 -19    1.12    0.39
   1   0 -19    0.79    0.43
   1   0 -19    0.98    0.83
   1   0 -19    1.22    0.38
   1   0 -18    0.28    0.33
   1   0 -18    0.71    0.89
   1   0 -18    0.26    0.34
   1   0 -18   -0.11    0.70
   1   0 -18    0.30    0.37
   1   0 -18    0.27    0.30
   1   0 -18    0.07    0.33
   1   0 -18   -0.02    0.35
   1   0 -17  836.89   11.15
   1   0 -17  827.55   17.17
   1   0 -17  807.73   16.89
   1   0 -16    0.10    0.61
   1   0 -16    0.38    0.29
   1   0 -16    0.49    0.67
   1   0 -15   91.14    2.14
   1   0 -15   94.92    4.61
   1   0 -15   87.81    4.38
   1   0 -14    0.17    0.65
   1   0 -14    0.30    0.23
   1   0 -13  126.17    4.91
   1   0 -13  118.12    2.36
   1   0 -12    0.62    0.56
   1   0 -12    0.21    0.19
   1   0 -11    4.49    0.93
   1   0 -10    0.16    0.42
   1   0 -10    4.21    0.56
   1   0  -9 2606.99   31.67
   1   0  -8    0.23    0.20
  -1   0   7 2409.11   30.32
   1   0  -7 2478.00   29.41
  -1   0   6    0.10    0.26
   1   0  -6    0.90    0.24
  -1   0   5 4589.83   53.59
  -1   0   4    1.90    0.33
  -1   0   3 5307.43   60.90
   1   0  -2    0.41    0.12
  -1   0   1 3647.08   40.99
  -1   0   1 3871.65   40.64
  -1   0   0    0.28    0.13
  -1   0   0    0.36    0.13
  -1   0  -1 2514.11   29.22
  -1   0  -2    3.82    0.37
  -1   0  -3  179.52    3.44
  -1   0  -3  199.62    3.22
  -1   0  -4    0.45    0.25
  -1   0  -4    0.17    0.18
  -1   0  -5 3365.09   40.42
  -1   0  -5 3409.97   40.05
  -1   0  -6   -0.03    0.27
  -1   0  -6    2.77    0.49
  -1   0  -7 8566.91   97.54
  -1   0  -7 8237.13   97.05
  -1   0  -8    0.20    0.36
  -1   0  -8    4.19    0.67
  -1   0  -9  237.64    5.72
  -1   0  -9  240.07    5.53
  -1   0 -10    0.96    0.54
  -1   0 -10    0.10    0.35
  -1   0 -11  954.33   15.73
  -1   0 -11  964.78   15.35
  -1   0 -12    0.13    0.50
  -1   0 -12    0.19    0.19
  -1   0 -13    3.01    0.37
  -1   0 -13    1.70    0.69
  -1   0 -14    1.94    0.33
  -1   0 -14    0.58    0.67
  -1   0 -14    1.28    0.66
  -1   0 -15   70.85    1.85
  -1   0 -15   71.00    4.02
  -1   0 -15   77.97    3.97
  -1   0 -16    0.20    0.26
  -1   0 -16    0.71    0.69
  -1   0 -16    0.45    0.62
  -1   0 -17  116.74    2.69
  -1   0 -17  113.86    5.31
  -1   0 -17  124.90    5.86
  -1   0 -18    0.26    0.35
  -1   0 -18    0.26    0.32
  -1   0 -18    5.29    0.55
  -1   0 -18    2.57    0.46
  -1   0 -18    0.91    0.35
  -1   0 -18    0.23    0.28
  -1   0 -18    5.63    0.58
  -1   0 -18    0.66    0.34
  -1   0 -18   -0.11    0.65
  -1   0 -18    0.57    0.37
  -1   0 -18    0.72    0.88
  -1   0 -19   42.12    1.67
  -1   0 -19   41.32    1.51
  -1   0 -19   43.11    1.58
  -1   0 -19   40.84    3.60
  -1   0 -19   40.96    1.59
  -1   0 -19   39.40    1.63
  -1   0 -19   43.99    1.56
  -1   0 -19   42.87    1.69
  -1   0 -19   43.38    1.64
  -1   0 -19   37.67    1.52
  -1   0 -20    0.21    0.34
  -1   0 -20    0.27    0.37
  -1   0 -20    0.42    0.87
  -1   0 -20    0.34    0.39
  -1   0 -20    0.11    0.32
  -1   0 -20    0.13    0.35
  -1   0 -20    0.44    0.31
  -1   0 -20    1.74    0.46
  -1   0 -20    0.84    0.43
  -1   0 -20    0.92    0.42
  -1   0 -21  447.03    7.40
  -1   0 -21  447.36    6.96
  -1   0 -21  465.16    7.19
  -1   0 -21  432.04   13.11
  -1   0 -21  436.87    7.18
  -1   0 -21  442.59    7.38
  -1   0 -21  455.76    7.05
  -1   0 -21  442.30    6.95
  -1   0 -21  440.84    7.12
  -1   0 -21  443.78    7.26
  -1   0 -21  465.72    7.32
  -1   0 -22    0.45    0.43
  -1   0 -22    0.52    0.37
  -1   0 -22    0.23    0.42
  -1   0 -22    1.31    0.42
  -1   0 -22    0.54    0.41
  -1   0 -22    0.80    0.43
  -1   0 -22    0.27    0.43
  -1   0 -22    0.50    0.46
  -1   0 -22    0.43    0.40
  -1   0 -22    0.33    0.36
  -1   0 -22    2.72    0.56
  -1   0 -22    2.75    1.27
  -1   0 -22    2.39    0.57
  -1   0 -23   92.07    2.69
  -1   0 -23   91.63    2.56
  -1   0 -23   98.29    2.56
  -1   0 -23   87.86    2.72
  -1   0 -23   94.21    2.71
  -1   0 -23   99.59    2.70
  -1   0 -23   97.00    2.62
  -1   0 -23   90.43    2.65
  -1   0 -23   89.96    2.49
  -1   0 -23   88.35    2.73
  -1   0 -23   94.96    2.48
  -1   0 -23   87.66    2.55
  -1   0 -23   97.26    6.07
  -1   0 -24    0.35    0.39
  -1   0 -24    0.57    0.43
  -1   0 -24    0.30    0.45
  -1   0 -24    1.55    0.42
  -1   0 -24    0.25    0.41
  -1   0 -24    0.37    0.37
  -1   0 -24    0.73    0.45
  -1   0 -24    0.52    0.42
  -1   0 -24    1.25    1.04
  -1   0 -25  304.44    5.39
  -1   0 -25  302.39    5.30
  -1   0 -25  287.61    5.36
  -1   0 -25  297.03    5.33
  -1   0 -25  286.79    5.09
  -1   0 -25  292.27    5.56
  -1   0 -25  286.90    5.07
  -1   0 -25  304.13    5.51
  -1   0 -25  303.30    5.50
  -1   0 -25  301.52    5.18
  -1   0 -26    0.03    0.46
  -1   0 -26    0.73    0.44
  -1   0 -26    0.17    0.44
  -1   0 -26    0.05    0.38
  -1   0 -26    0.27    0.35
  -1   0 -26   -0.03    0.46
  -1   0 -26    0.26    0.33
  -1   0 -26    0.64    0.46
  -1   0 -26    0.24    0.34
  -1   0 -26    0.46    0.42
  -1   0 -27  103.38    2.53
  -1   0 -27  102.38    2.65
  -1   0 -27  104.54    2.59
  -1   0 -27   95.24    2.30
  -1   0 -27   95.71    2.31
  -1   0 -27  106.03    2.75
  -1   0 -27  103.80    2.75
  -1   0 -27  102.20    2.65
  -1   0 -28    0.15    0.38
  -1   0 -28    0.10    0.35
  -1   0 -28    0.36    0.42
  -1   0 -28    0.58    0.35
  -1   0 -28    0.68    0.45
  -1   0 -28    0.26    0.35
  -1   0 -28    0.96    0.31
  -1   0 -29   44.32    1.41
  -1   0 -29   45.80    1.56
  -1   0 -29   45.24    1.55
  -1   0 -29   44.54    1.37
  -1   0 -29   45.64    1.53
  -1   0 -30    0.01    0.26
  -1   0 -30    0.21    0.25
  -1   0 -30    0.19    0.33
  -1   0 -30    0.26    0.31
  -1   0 -30    0.13    0.26
  -1   0 -31   50.93    1.31
  -1   0 -31   50.21    1.26
  -1   0 -32    0.17    0.18
  -1   1  32    2.10    0.25
  -1  -1  32    1.84    0.24
   1  -1 -31    1.67    0.34
   1   1 -31    0.83    0.22
   1  -1 -30   13.87    0.79
   1   1 -30   11.56    0.53
   1   1 -30   13.17    0.69
   1  -1 -30   15.37    0.76
   1   1 -30   13.24    0.74
   1  -1 -30   13.71    0.81
   1  -1 -30   14.20    0.75
   1   1 -30   13.68    0.75
   1  -1 -29   18.45    0.94
   1   1 -29   19.28    0.96
   1  -1 -29   20.27    1.04
   1   1 -29   16.92    0.77
   1  -1 -29   18.34    0.93
   1   1 -29   20.00    0.95
   1   1 -29   19.24    1.03
   1   1 -29   18.29    0.98
   1  -1 -29   20.49    1.07
   1  -1 -28    2.12    0.44
   1   1 -28    1.58    0.44
   1  -1 -28    2.38    0.53
   1   1 -28    2.15    0.40
   1   1 -28    2.23    0.57
   1  -1 -28    1.93    0.51
   1   1 -28    2.28    0.50
   1  -1 -28    3.48    0.54
   1   1 -28    1.96    0.44
   1   1 -28    2.90    0.56
   1   1 -27   68.50    2.22
   1   1 -27   72.75    2.15
   1  -1 -27   67.82    2.08
   1   1 -27   68.37    2.02
   1  -1 -27   67.69    1.77
   1  -1 -27   67.45    1.79
   1   1 -27   70.60    2.32
   1  -1 -27   71.85    2.29
   1   1 -27   71.45    2.09
   1  -1 -27   72.40    2.13
   1  -1 -26   35.77    1.54
   1  -1 -26   32.23    1.29
   1   1 -26   32.88    1.25
   1   1 -26   32.92    1.58
   1  -1 -26   33.74    1.61
   1  -1 -26   36.95    1.55
   1   1 -26   35.24    1.54
   1  -1 -26   34.92    1.63
   1   1 -26   32.07    1.61
   1  -1 -26   34.36    1.30
   1  -1 -26   34.54    1.58
   1   1 -26   32.21    1.43
   1  -1 -25    1.16    0.44
   1   1 -25    0.65    0.40
   1  -1 -25    0.26    0.32
   1   1 -25    0.31    0.51
   1   1 -25    2.29    0.57
   1  -1 -25    1.04    0.49
   1  -1 -25    0.58    0.49
   1   1 -25    1.12    0.36
   1  -1 -25    0.35    0.33
   1   1 -25    0.42    0.51
   1  -1 -25    0.63    0.50
   1   1 -25    1.34    0.46
   1   1 -25    0.54    0.52
  -1  -1  25    1.69    0.44
   1   1 -25    0.68    0.39
   1  -1 -25    2.12    0.55
   1  -1 -25    1.17    0.42
   1   1 -24  316.62   11.13
   1  -1 -24  299.85   10.74
   1   1 -24  306.27    5.35
  -1  -1  24  325.86    5.41
   1  -1 -24  306.26    5.70
  -1   1  24  305.57   10.74
   1  -1 -24  304.32   10.44
   1   1 -24  307.57    5.82
   1   1 -24  301.59    5.53
   1  -1 -24  306.97    5.48
   1  -1 -24  292.95    5.14
   1   1 -24  312.26    5.94
   1  -1 -24  318.14    5.65
   1  -1 -24  300.93    5.20
   1   1 -24  295.40    5.06
   1  -1 -24  306.30    5.83
   1   1 -24  299.45    5.74
   1  -1 -24  317.75    5.63
   1   1 -24  318.08    5.67
   1  -1 -24  299.18    5.16
   1   1 -24  302.77    5.17
   1   1 -23   19.76    2.75
   1  -1 -23   20.67    2.80
   1   1 -23   17.65    1.08
  -1  -1  23   22.69    1.18
   1  -1 -23   17.93    1.19
   1  -1 -23   19.95    2.67
   1  -1 -23   16.87    1.02
   1   1 -23   19.56    1.26
   1   1 -23   17.04    1.13
   1  -1 -23   18.90    1.15
   1   1 -23   18.49    1.28
   1   1 -23   17.23    1.01
   1  -1 -23   17.95    1.15
   1  -1 -23   18.16    1.17
   1   1 -23   18.07    1.02
   1  -1 -23   17.41    1.04
   1  -1 -23   16.99    1.23
   1   1 -23   18.12    1.24
   1  -1 -23   20.02    1.22
   1   1 -23   19.61    1.19
   1  -1 -23   18.32    1.04
   1   1 -23   18.11    1.03
   1   1 -22   64.99    4.84
   1  -1 -22   68.55    4.94
  -1  -1  22   63.00    2.01
   1  -1 -22   55.52    2.09
   1   1 -22   54.70    1.91
   1  -1 -22   58.20    4.42
   1  -1 -22   56.46    1.87
   1   1 -22   60.26    2.09
   1   1 -22   62.47    2.24
   1  -1 -22   56.14    1.86
   1  -1 -22   62.60    2.10
   1   1 -22   60.49    2.24
   1  -1 -22   58.03    2.23
   1  -1 -22   58.89    2.10
   1   1 -22   56.24    1.88
   1  -1 -22   64.03    2.16
   1  -1 -22   60.80    1.95
   1  -1 -22   56.98    2.19
   1   1 -22   63.54    2.22
   1   1 -22   64.39    2.13
   1  -1 -22   60.39    2.07
   1  -1 -22   61.37    1.92
   1   1 -22   58.98    1.87
   1   1 -21   91.82    5.65
   1  -1 -21   81.55    5.30
   1   1 -21   86.75    2.42
   1  -1 -21   89.95    2.65
  -1  -1  21   97.41    2.51
   1  -1 -21   87.79    5.36
   1  -1 -21   84.05    2.33
   1  -1 -21   89.34    2.68
   1  -1 -21   85.56    2.34
   1   1 -21   86.86    2.54
   1   1 -21   93.15    2.74
   1  -1 -21   86.88    2.51
   1  -1 -21   88.40    2.76
   1   1 -21   89.79    2.74
   1   1 -21   82.08    2.32
   1  -1 -21   87.30    2.59
   1  -1 -21   90.17    2.58
   1  -1 -21   89.20    2.39
   1  -1 -21   87.54    2.70
   1   1 -21   89.97    2.67
   1   1 -21   91.17    2.55
   1  -1 -21   88.85    2.52
   1  -1 -21   87.28    2.34
   1   1 -21   86.70    2.30
   1  -1 -20   18.72    1.19
   1   1 -20   19.67    1.16
   1  -1 -20   17.70    1.01
   1   1 -20   19.47    1.21
   1  -1 -20   17.70    2.38
   1  -1 -20   17.75    1.10
   1   1 -20   19.23    1.22
   1  -1 -20   17.34    1.21
   1  -1 -20   16.73    1.11
   1   1 -20   16.90    0.99
   1   1 -20   15.62    0.93
   1  -1 -20   17.99    1.02
   1  -1 -20   18.33    1.18
   1   1 -20   19.13    1.16
   1  -1 -20   15.12    2.29
   1   1 -20   15.98    2.37
   1  -1 -20   18.15    1.08
   1   1 -20   19.80    1.12
  -1  -1  20   19.55    1.07
   1   1 -20   16.48    1.02
   1  -1 -20   18.18    1.14
   1  -1 -19    0.58    0.31
   1   1 -19    0.62    0.42
   1  -1 -19    1.58    0.46
   1   1 -19    0.66    0.38
   1  -1 -19    0.98    0.90
   1  -1 -19    2.45    0.42
   1  -1 -19    1.68    0.45
   1  -1 -19    1.00    0.45
   1  -1 -19    1.10    0.41
   1   1 -19    0.83    0.32
   1   1 -19    0.80    0.32
   1  -1 -19    3.15    0.51
   1  -1 -19    0.83    0.34
   1   1 -19    1.17    0.37
   1  -1 -19    0.33    0.40
   1   1 -19    0.56    0.41
   1   1 -19   16.65    2.32
   1  -1 -19   13.43    2.09
  -1  -1  19    3.37    0.52
   1  -1 -19    4.54    0.60
   1   1 -19    1.94    0.42
   1  -1 -19    3.59    0.55
  -1  -1  18   33.94    1.33
   1  -1 -18   29.89    1.38
   1  -1 -18   31.83    3.01
   1  -1 -18   29.46    1.24
   1   1 -18   32.69    1.39
   1  -1 -18   32.08    1.45
   1  -1 -18   30.26    1.25
   1  -1 -18   32.33    1.38
   1  -1 -18   30.57    1.46
   1  -1 -18   33.15    1.35
   1   1 -18   32.70    1.36
   1   1 -18   30.90    1.29
   1  -1 -18   29.77    1.23
   1   1 -18   29.84    1.36
   1  -1 -18   31.27    1.44
   1  -1 -18   32.44    1.43
   1   1 -18   31.06    3.04
   1  -1 -18   36.08    3.20
   1  -1 -18   32.07    1.33
   1   1 -18   31.49    1.22
   1  -1 -17   16.64    1.02
   1   1 -17   14.64    0.93
   1  -1 -17   15.52    0.96
   1  -1 -17   15.59    1.00
   1  -1 -17   15.37    2.05
   1  -1 -17   14.96    0.96
   1   1 -17   16.85    0.98
   1  -1 -17   15.42    2.06
   1   1 -17   14.83    2.04
   1   1 -17   15.21    0.89
   1  -1 -17   15.71    0.90
   1   1 -16   27.58    2.64
   1  -1 -16   30.06    2.71
   1  -1 -16   29.75    1.20
   1   1 -16   32.69    1.24
   1  -1 -16   29.60    2.67
   1   1 -15  958.70   17.70
   1  -1 -15  940.11   17.44
   1  -1 -15  913.11   11.93
   1   1 -15  941.60   12.00
   1  -1 -15  925.84   17.35
   1   1 -14  986.48   17.54
   1  -1 -14  981.77   17.46
   1  -1 -14  974.34   12.20
   1   1 -14  943.21   12.20
   1   1 -14  942.90   17.28
   1   1 -13  124.55    4.91
   1  -1 -13  119.59    4.79
   1  -1 -13  124.32    2.41
   1   1 -13  122.95    2.43
   1   1 -13  115.50    4.76
   1   1 -12  185.96    5.83
   1  -1 -12  182.01    5.75
   1   1 -12  181.65    3.08
   1  -1 -12  184.51    3.07
   1  -1 -12  176.78    5.07
   1   1 -12  176.96    5.73
  -1   1  12  179.57    4.93
   1   1 -11  492.34    9.95
   1  -1 -11  483.66    9.90
   1  -1 -11  492.00    9.18
   1   1 -11  464.48    9.87
  -1   1  11  484.14    8.89
   1   1 -10  851.51   14.13
   1  -1 -10  856.48   14.02
   1   1 -10  863.25   14.26
  -1   1  10  835.76   12.92
   1  -1 -10  843.59   13.28
   1  -1  -9  278.15    6.39
   1   1  -9  289.64    6.51
   1  -1  -9  271.37    6.29
   1   1  -9  271.59    6.44
   1  -1  -9  280.21    5.98
  -1   1   9  273.83    5.74
   1  -1  -8   39.11    2.02
   1  -1  -8   40.90    1.93
   1   1  -8   36.98    2.04
  -1   1   8   41.35    1.84
   1  -1  -7  265.07    5.39
   1  -1  -7  263.10    5.63
   1   1  -7  261.37    5.69
   1  -1  -6  400.45    6.96
   1  -1  -6  400.01    7.12
   1   1  -6  406.56    7.20
   1  -1  -5  515.79    8.28
   1   1  -5  526.65    8.30
   1  -1  -5  507.73    8.15
   1   1  -4 1348.04   17.27
   1  -1  -4 1319.83   17.35
   1  -1  -3  155.41    3.37
   1   1  -3  159.93    3.22
   1  -1  -2 1603.47   19.85
   1   1  -2 1584.95   19.31
  -1  -1   1 2458.55   28.52
  -1   1   1 2458.43   28.53
   1   1  -1 2435.67   27.91
  -1  -1   0 2079.43   24.41
  -1   1   0 2070.23   24.37
   1   1   0 2098.85   24.02
  -1  -1  -1  221.73    3.46
  -1   1  -1  215.55    3.38
  -1   1  -1  225.96    3.45
  -1   1  -1  218.36    4.02
  -1   1  -2 3724.88   43.81
  -1  -1  -2 3724.25   43.87
  -1  -1  -2 3808.76   43.83
  -1   1  -2 3729.19   44.64
  -1  -1  -2 3808.98   44.01
  -1   1  -3 6083.99   67.10
  -1   1  -3 5670.90   67.05
  -1  -1  -3 5799.00   67.10
  -1  -1  -3 5722.72   67.01
  -1   1  -3 6016.25   66.89
  -1  -1  -3 5725.73   67.09
  -1  -1  -4 3151.35   37.62
  -1  -1  -4 3098.54   37.57
  -1   1  -4 3206.53   37.62
  -1  -1  -4 3179.49   37.59
  -1   1  -4 3193.99   36.92
  -1   1  -5  536.06    8.28
  -1  -1  -5  535.85    8.23
  -1  -1  -5  536.22    8.19
  -1   1  -6 1272.56   16.97
  -1  -1  -6 1268.20   16.95
   1   1   6 1264.05   15.07
  -1  -1  -6 1222.37   16.81
  -1   1  -7   79.76    2.70
  -1  -1  -7   78.78    2.72
  -1  -1  -7   67.92    2.49
   1   1   7   69.91    1.64
  -1  -1  -8  140.22    4.00
  -1   1  -8  143.30    4.03
  -1  -1  -9   96.69    3.44
  -1   1  -9   90.21    3.39
  -1  -1  -9   95.36    3.17
  -1  -1 -10    7.89    1.07
  -1   1 -10   10.37    1.21
  -1  -1 -10    9.88    1.08
  -1  -1 -11  726.43   13.04
  -1   1 -11  730.19   13.08
  -1  -1 -11  755.35   12.59
  -1  -1 -12   72.06    1.66
  -1   1 -12   72.74    1.68
  -1   1 -12   76.78    3.59
  -1  -1 -12   72.80    3.51
  -1  -1 -12   72.30    3.24
  -1  -1 -13  129.59    2.49
  -1   1 -13  125.12    2.47
  -1  -1 -13  129.93    5.00
  -1   1 -13  125.33    4.95
  -1  -1 -13  133.92    4.73
  -1  -1 -14 3780.72   44.19
  -1   1 -14 3839.20   44.22
  -1  -1 -14 3849.93   50.64
  -1   1 -14 3908.91   50.78
  -1  -1 -14 3739.87   49.42
  -1  -1 -15  174.31    3.28
  -1   1 -15  177.05    3.29
  -1   1 -15  169.10    6.42
  -1  -1 -15  172.86    6.41
  -1  -1 -15  175.44    6.01
  -1  -1 -16  112.19    2.56
  -1   1 -16  118.69    2.61
  -1   1 -16  120.96    5.53
  -1  -1 -16  114.47    5.39
  -1  -1 -16  112.24    4.94
  -1  -1 -17    0.84    0.71
  -1  -1 -17    0.63    0.33
  -1   1 -17    1.86    0.39
  -1  -1 -17    1.17    0.35
  -1  -1 -17    1.06    0.34
  -1   1 -17    0.69    0.32
  -1   1 -17    1.02    0.35
  -1  -1 -17    0.57    0.31
  -1  -1 -17    1.22    0.87
  -1   1 -17    1.57    0.90
  -1  -1 -17    1.04    0.37
  -1   1 -17    2.36    0.46
  -1  -1 -17    0.94    0.38
  -1   1 -18  114.12    2.60
  -1  -1 -18  121.96    2.83
  -1  -1 -18  115.24    2.90
  -1  -1 -18  121.17    2.83
  -1   1 -18  129.03    3.00
  -1   1 -18  123.60    2.88
  -1  -1 -18  119.59    2.92
   1  -1  18  124.78    2.64
  -1  -1 -18  114.18    2.76
  -1  -1 -18  121.22    2.98
  -1  -1 -18  111.11    2.85
  -1   1 -18  122.15    2.82
  -1  -1 -18  120.99    2.82
  -1   1 -18  118.39    2.91
  -1   1 -18  116.73    2.83
  -1  -1 -18  121.59    2.79
  -1  -1 -18  116.56    2.85
  -1   1 -18  118.51    2.78
  -1  -1 -18  115.88    5.40
  -1  -1 -18  120.18    5.98
  -1   1 -18  129.07    6.18
  -1  -1 -18  119.72    2.83
  -1  -1 -19   15.72    1.02
   1  -1  19   14.25    0.84
  -1   1 -19   16.11    0.92
  -1   1 -19   13.69    0.93
  -1   1 -19   13.62    0.99
  -1  -1 -19   14.23    0.95
  -1  -1 -19   15.11    2.02
  -1   1 -19   14.91    0.88
  -1  -1 -19   14.23    0.93
  -1  -1 -19   14.86    1.03
  -1   1 -19   14.35    0.96
  -1  -1 -19   13.24    0.91
  -1  -1 -19   11.90    0.91
  -1   1 -19   13.61    0.92
  -1   1 -19   15.33    2.28
  -1  -1 -19   14.08    2.20
  -1   1 -19   13.99    0.96
  -1  -1 -19   15.59    0.97
  -1  -1 -19   14.66    0.97
  -1   1 -20   12.49    0.84
   1  -1  20   13.30    0.84
  -1   1 -20   13.38    0.94
  -1  -1 -20   12.84    0.92
  -1   1 -20   13.07    0.86
  -1   1 -20   12.49    0.98
  -1  -1 -20   13.16    0.94
  -1   1 -20   13.20    0.93
  -1  -1 -20   12.36    1.01
  -1   1 -20   12.86    0.98
  -1  -1 -20   13.99    2.01
  -1   1 -20   11.19    0.90
  -1  -1 -20   11.98    0.92
  -1   1 -20   13.07    0.94
  -1  -1 -20   11.90    0.94
  -1   1 -20   15.47    2.34
  -1  -1 -20   14.95    2.37
  -1  -1 -20   13.37    0.96
  -1   1 -20   13.19    0.96
  -1  -1 -20   14.07    0.98
  -1   1 -20   13.52    0.92
  -1  -1 -21  521.72   14.37
  -1   1 -21  531.93   14.56
  -1  -1 -21  521.42    7.92
  -1   1 -21  503.19    8.09
  -1   1 -21  518.44    7.90
  -1   1 -21  487.32    7.56
   1  -1  21  541.21    7.58
  -1  -1 -21  510.29    8.06
  -1   1 -21  501.02    7.81
  -1  -1 -21  469.46    7.96
  -1  -1 -21  516.80    7.88
  -1   1 -21  511.40    7.56
  -1   1 -21  517.68    8.11
  -1   1 -21  509.98    7.96
  -1  -1 -21  515.03    7.87
  -1   1 -21  505.75    7.89
  -1  -1 -21  492.47    7.94
  -1  -1 -21  516.76    7.94
  -1   1 -21  524.59    8.01
  -1  -1 -21  504.01    7.82
  -1  -1 -21  484.81    7.68
  -1  -1 -21  514.17    7.95
  -1   1 -21  495.00    7.74
  -1  -1 -22 1230.91   16.10
  -1   1 -22 1198.95   16.38
  -1   1 -22 1228.51   15.76
  -1   1 -22 1231.05   16.04
  -1   1 -22 1166.80   15.66
   1  -1  22 1281.95   15.67
  -1  -1 -22 1216.71   16.28
  -1  -1 -22 1180.23   16.30
  -1  -1 -22 1231.61   16.31
  -1   1 -22 1180.55   15.96
  -1  -1 -22 1223.27   16.04
  -1   1 -22 1192.05   15.64
  -1   1 -22 1212.95   16.33
  -1   1 -22 1236.87   15.99
  -1  -1 -22 1252.44   16.23
  -1  -1 -22 1181.70   15.84
  -1  -1 -22 1243.09   16.11
  -1  -1 -22 1197.97   16.17
  -1   1 -22 1192.90   16.09
  -1  -1 -22 1230.34   16.16
  -1   1 -22 1238.93   16.23
  -1  -1 -22 1258.95   24.88
  -1   1 -22 1271.02   25.11
  -1  -1 -22 1211.05   16.01
  -1   1 -23   24.63    3.10
  -1  -1 -23   24.89    3.10
  -1   1 -23   23.14    1.26
  -1  -1 -23   23.26    1.37
  -1  -1 -23   23.80    1.36
  -1  -1 -23   24.05    1.29
  -1   1 -23   23.44    1.16
  -1   1 -23   23.29    1.36
  -1  -1 -23   24.18    1.29
  -1  -1 -23   26.29    1.45
  -1  -1 -23   24.18    1.30
  -1   1 -23   24.50    1.31
  -1  -1 -23   23.92    1.34
  -1   1 -23   23.87    1.39
  -1  -1 -23   23.10    1.28
  -1   1 -23   24.72    1.20
  -1   1 -23   24.66    1.28
  -1  -1 -23   22.58    1.29
  -1   1 -23   25.06    1.36
  -1  -1 -23   23.07    1.32
  -1  -1 -23   22.91    1.21
  -1   1 -23   22.05    1.23
  -1   1 -24   11.30    2.14
  -1  -1 -24   11.66    2.21
  -1   1 -24   12.37    1.06
  -1   1 -24   12.57    0.86
  -1  -1 -24   12.71    0.95
  -1   1 -24   11.36    0.88
  -1   1 -24   11.76    1.01
  -1   1 -24   10.04    0.78
  -1  -1 -24   11.77    0.93
  -1  -1 -24   12.31    1.02
  -1  -1 -24   14.08    1.01
  -1  -1 -24   11.39    0.95
  -1   1 -24   11.34    0.95
  -1  -1 -24   10.00    0.89
  -1   1 -24   11.83    0.98
  -1   1 -24   12.69    0.96
  -1  -1 -24   13.20    1.03
  -1  -1 -24   10.39    0.87
  -1  -1 -24   10.52    0.83
  -1   1 -24   11.77    0.92
  -1   1 -25   13.59    0.85
  -1  -1 -25    7.03    0.73
  -1   1 -25   13.30    1.07
  -1   1 -25    7.51    0.73
  -1   1 -25    7.92    0.83
  -1   1 -25    9.23    0.90
  -1   1 -25    5.99    0.61
  -1  -1 -25    6.73    0.73
  -1  -1 -25    7.79    0.87
  -1   1 -25    7.18    0.73
  -1  -1 -25    8.02    0.78
  -1   1 -25    7.15    0.80
  -1   1 -25    7.95    0.80
  -1  -1 -25    6.71    0.76
  -1   1 -25    6.82    0.74
  -1  -1 -25    6.85    0.81
  -1  -1 -25    7.06    0.78
  -1  -1 -25    7.43    0.75
  -1   1 -25   10.26    0.86
  -1   1 -26  366.00    5.87
  -1   1 -26  374.54    6.65
  -1   1 -26  381.70    6.26
  -1  -1 -26  401.82    6.66
  -1  -1 -26  392.12    6.45
  -1  -1 -26  390.59    6.31
  -1   1 -26  389.25    6.61
  -1   1 -26  385.63    6.48
  -1  -1 -26  409.84    6.40
  -1  -1 -26  415.14    6.72
  -1  -1 -26  402.13    6.41
  -1   1 -26  405.87    6.33
  -1   1 -26  386.87    6.46
  -1   1 -26  398.26    6.17
  -1   1 -26  407.21    6.38
  -1  -1 -26  406.69    6.55
  -1   1 -26  416.67    6.61
  -1  -1 -27    4.43    0.66
  -1  -1 -27    4.04    0.57
  -1   1 -27    3.84    0.55
  -1  -1 -27    3.53    0.55
  -1   1 -27    4.80    0.63
  -1  -1 -27    5.13    0.61
  -1  -1 -27    3.98    0.58
  -1  -1 -27    3.35    0.60
  -1  -1 -27    3.89    0.57
  -1  -1 -27    4.00    0.55
  -1   1 -27    4.16    0.61
  -1   1 -27    4.43    0.62
  -1   1 -27    3.78    0.55
  -1   1 -28  103.18    2.49
  -1  -1 -28  106.24    2.54
  -1   1 -28  105.86    2.56
  -1  -1 -28  106.13    2.64
  -1  -1 -28  104.67    2.40
  -1  -1 -28  105.85    2.40
  -1   1 -28  103.36    2.48
  -1   1 -28  108.93    2.64
  -1  -1 -28  108.88    2.65
  -1  -1 -28  105.46    2.50
  -1  -1 -28  102.93    2.41
  -1   1 -28  104.86    2.38
  -1   1 -29    0.51    0.39
  -1  -1 -29    0.19    0.38
  -1   1 -29    0.32    0.32
  -1  -1 -29    0.19    0.31
  -1  -1 -29    0.04    0.29
  -1   1 -29    0.67    0.31
  -1  -1 -29    0.23    0.30
  -1   1 -29    0.57    0.36
  -1   1 -30    0.61    0.25
  -1  -1 -30    0.65    0.26
  -1   1 -30    0.36    0.27
  -1  -1 -30    0.61    0.34
  -1  -1 -30    0.90    0.36
  -1   1 -31   20.26    0.72
  -1   1 -31   22.60    0.84
  -1  -1 -31   23.46    0.87
  -1  -1 -31   22.05    0.86
  -1   1 -32    4.33    0.32
  -1  -1 -32    4.26    0.33
  -1   2  31    0.96    0.19
   1  -2 -31    1.41    0.26
   1  -2 -31    0.77    0.18
   1  -2 -31    1.36    0.27
  -1   2  30   80.58    1.70
   1  -2 -30   90.39    1.96
   1  -2 -30   91.08    1.94
   1   2 -30   82.19    1.65
   1  -2 -30   88.89    1.91
   1   2 -29   26.27    1.15
   1  -2 -29   25.68    1.10
   1   2 -29   24.54    0.91
   1   2 -29   24.77    1.11
   1   2 -29   24.93    0.98
   1  -2 -29   26.54    1.12
   1   2 -29   26.48    1.00
   1  -2 -29   27.50    1.15
   1  -2 -28   61.47    1.90
   1   2 -28   64.26    1.76
   1  -2 -28   63.43    1.74
   1   2 -28   61.27    1.95
   1  -2 -28   62.79    1.92
   1  -2 -28   64.57    1.84
   1   2 -28   63.40    1.95
   1   2 -27  251.22    4.67
  -1  -2  27  243.79    4.17
   1   2 -27  246.79    4.65
   1   2 -27  239.07    4.66
   1  -2 -27  250.96    4.65
   1  -2 -27  241.94    4.27
   1   2 -27  248.33    4.34
   1  -2 -27  254.42    4.49
   1  -2 -27  249.82    4.60
   1  -2 -26    1.34    0.53
   1   2 -26    1.73    0.57
   1  -2 -26    0.73    0.37
   1   2 -26    0.81    0.37
   1  -2 -26    0.90    0.49
   1  -2 -26    1.35    0.50
   1  -2 -26    0.83    0.37
   1   2 -26    0.62    0.50
  -1  -2  26    1.34    0.45
   1   2 -26    1.49    0.55
   1  -2 -26    0.67    0.40
   1  -2 -25   22.87    1.34
   1   2 -25   22.01    1.33
   1  -2 -25   20.17    1.13
   1   2 -25   19.55    1.11
   1  -2 -25   22.36    1.30
   1  -2 -25   21.47    1.24
   1   2 -25   21.47    1.02
   1  -2 -25   19.92    1.06
   1   2 -25   20.16    1.28
  -1  -2  25   23.89    1.20
   1   2 -25   19.94    1.02
   1   2 -25   20.69    1.29
   1  -2 -25   21.03    1.17
   1   2 -25   18.51    0.93
   1   2 -24  346.33    6.15
   1   2 -24  316.95    5.68
  -1  -2  24  338.31    5.40
   1   2 -24  326.30    5.49
   1  -2 -24  329.87    5.98
   1   2 -24  320.49    5.46
   1  -2 -24  337.20    6.07
   1  -2 -24  330.32    5.35
   1  -2 -24  333.93    6.10
   1   2 -24  339.23    6.20
   1  -2 -24  349.80    6.01
   1  -2 -24  326.16    5.55
   1   2 -24  338.79    6.10
  -1  -2  24  352.68    5.77
   1   2 -24  342.54    5.80
   1  -2 -24  333.79    5.72
   1   2 -24  320.12    5.26
  -1  -2  23  151.34    3.38
   1   2 -23  144.34    3.26
  -1  -2  23  152.48    3.22
   1  -2 -23  146.58    3.12
   1   2 -23  152.70    3.68
   1   2 -23  144.03    3.41
   1  -2 -23  149.10    3.62
   1  -2 -23  146.59    3.59
   1   2 -23  151.32    3.75
  -1   2  23  137.14    7.28
   1  -2 -23  138.18    6.73
   1  -2 -23  152.58    3.58
   1  -2 -23  144.51    3.27
   1   2 -23  146.96    3.63
   1   2 -23  145.97    7.19
   1  -2 -23  143.52    7.05
   1   2 -23  154.49    3.45
   1  -2 -23  146.82    3.37
   1   2 -23  143.30    3.05
   1  -2 -22    8.92    1.86
   1   2 -22    8.16    1.80
   1   2 -22    7.59    0.87
   1   2 -22    7.28    0.77
  -1  -2  22    8.53    0.76
   1   2 -22    6.98    0.73
  -1  -2  22    9.74    0.85
   1  -2 -22    6.99    0.83
   1  -2 -22    6.71    0.74
  -1   2  22   10.42    2.07
   1  -2 -22    7.86    1.75
   1  -2 -22    7.18    0.80
   1  -2 -22    7.14    0.72
   1   2 -22    8.02    0.87
   1  -2 -22    7.82    0.77
   1   2 -22    7.87    0.77
   1  -2 -22    8.23    0.72
   1  -2 -21   32.92    3.33
   1   2 -21   33.93    3.40
  -1  -2  21   36.25    1.53
  -1  -2  21   34.21    1.45
   1   2 -21   33.12    1.46
   1   2 -21   35.49    1.57
   1   2 -21   35.58    1.66
   1  -2 -21   35.40    1.67
   1  -2 -21   33.86    1.51
  -1   2  21   36.31    3.68
   1  -2 -21   37.32    3.45
   1   2 -21   33.03    1.43
   1  -2 -21   36.81    1.63
   1  -2 -21   35.76    1.49
   1  -2 -21   33.80    1.67
   1   2 -21   34.33    1.63
   1  -2 -21   33.07    1.47
   1   2 -21   34.64    1.50
   1  -2 -21   30.92    1.33
   1   2 -21   35.11    1.35
   1  -2 -20  537.40   14.07
   1   2 -20  520.94   14.02
  -1  -2  20  554.61    8.18
   1  -2 -20  541.31    8.53
  -1  -2  20  563.15    8.20
   1   2 -20  522.65    8.15
   1  -2 -20  525.20    8.18
   1   2 -20  538.37    8.33
   1   2 -20  554.17    8.55
   1  -2 -20  529.29    8.51
   1  -2 -20  533.63    8.52
   1  -2 -20  537.11   14.02
   1  -2 -20  541.82    8.38
   1   2 -20  544.85    8.05
   1  -2 -20  539.29    8.10
   1  -2 -20  539.06    8.65
  -1  -2  20  555.26    7.92
   1   2 -20  539.90    8.46
   1  -2 -20  546.24    8.14
   1   2 -20  556.92    8.21
   1  -2 -20  535.12    7.88
   1   2 -20  522.89    7.74
   1   2 -19  580.44   14.53
   1  -2 -19  573.12   14.31
  -1  -2  19  606.95    8.62
   1  -2 -19  583.33    8.95
  -1  -2  19  602.78    8.64
   1  -2 -19  574.45    8.64
   1   2 -19  601.57    8.95
   1   2 -19  584.45    8.79
   1  -2 -19  582.94    8.95
   1  -2 -19  567.69    8.95
   1  -2 -19  565.18   14.31
   1  -2 -19  599.25    8.82
   1   2 -19  575.55    8.44
   1  -2 -19  620.92    8.63
  -1  -2  19  593.97    8.39
   1   2 -19  573.26    8.82
   1  -2 -19  572.76    9.03
   1   2 -19  581.17    8.57
   1  -2 -19  572.62    8.49
   1  -2 -19  550.96    8.24
   1   2 -19  560.67    8.15
  -1  -2  18   94.94    2.39
   1  -2 -18   83.58    2.47
   1   2 -18   87.32    2.44
  -1  -2  18   84.45    2.33
   1  -2 -18   85.16    2.37
   1   2 -18   86.83    2.49
   1  -2 -18   81.31    2.46
   1  -2 -18   88.44    2.54
   1  -2 -18   89.38    5.04
   1  -2 -18   82.21    2.37
   1   2 -18   85.01    2.24
   1  -2 -18   81.48    2.24
  -1  -2  18   84.54    2.20
   1   2 -18   83.22    2.42
   1  -2 -18   80.22    2.52
   1   2 -18   86.02    2.29
   1  -2 -18   83.99    2.24
   1  -2 -18   78.43    2.10
   1  -2 -18   83.29    4.86
   1   2 -18   88.29    5.05
   1   2 -17   63.11    1.99
   1  -2 -17   48.73    1.68
  -1  -2  17   50.18    1.71
   1   2 -17   48.80    1.74
   1  -2 -17   47.82    1.69
   1  -2 -17   49.35    1.81
   1  -2 -17   67.45    2.09
   1  -2 -17   56.18    3.88
   1  -2 -17   48.37    1.64
  -1  -2  17   49.53    1.60
   1  -2 -17   58.07    2.00
   1   2 -17   50.76    1.80
   1   2 -17   52.69    3.76
   1  -2 -17   50.51    3.63
   1  -2 -17   47.04    1.71
   1   2 -17   46.46    1.58
   1   2 -17   47.43    1.62
   1  -2 -17   48.60    1.61
   1  -2 -17   49.35    1.80
  -1  -2  17   52.07    1.68
   1  -2 -16    7.57    0.72
   1  -2 -16    9.61    0.76
   1   2 -16   10.51    0.80
   1   2 -16    9.18    0.75
   1  -2 -16    8.71    0.78
   1   2 -16    9.37    0.74
   1   2 -16   11.13    0.74
   1  -2 -16    7.72    0.62
   1  -2 -16    9.09    1.55
   1   2 -16    7.68    1.46
   1  -2 -16   10.32    0.83
  -1  -2  16   10.08    0.72
   1  -2 -16   12.83    0.88
   1   2 -15   29.27    1.14
   1  -2 -15   29.42    1.14
   1  -2 -15   32.11    2.67
   1   2 -15   29.34    2.60
  -1   2  14    2.68    0.70
   1   2 -14    6.82    0.54
   1  -2 -14    2.53    0.37
   1   2 -14    7.80    1.33
   1  -2 -14    8.29    1.39
  -1   2  13  517.15    9.85
   1  -2 -13  515.17   11.08
   1  -2 -13  499.86    6.92
   1   2 -13  508.28    6.96
   1  -2 -13  495.33   10.94
   1   2 -13  506.02   11.09
  -1   2  12   11.42    1.21
   1   2 -12    9.27    0.56
   1  -2 -12    9.24    0.56
   1  -2 -12    9.66    1.31
   1   2 -12    8.91    1.31
  -1   2  11  275.91    6.32
   1  -2 -11  273.63    7.17
   1   2 -11  279.76    7.10
   1  -2 -11  279.10    7.02
   1  -2 -10  182.18    5.61
   1   2 -10  201.18    5.56
   1  -2 -10  190.10    5.47
   1  -2  -9 2867.06   36.92
   1   2  -9 2847.46   36.30
   1  -2  -9 2943.06   36.22
   1  -2  -8  483.17    9.32
  -1   2   8  494.79    9.67
   1  -2  -8  476.95    8.71
   1   2  -8  488.88    8.78
  -1   2   7 1296.89   19.75
   1  -2  -7 1299.50   19.49
   1  -2  -7 1381.18   19.64
   1   2  -7 1414.20   18.77
   1  -2  -7 1362.64   18.59
  -1   2   6  364.07    7.57
   1  -2  -6  364.17    7.50
   1  -2  -6  366.23    7.47
   1   2  -6  374.99    6.66
   1  -2  -5 1237.63   17.61
  -1   2   5 1228.02   17.74
   1  -2  -5 1213.12   17.60
  -1   2   4  732.95   11.76
   1  -2  -4  747.49   11.85
   1  -2  -3 1360.01   19.15
  -1   2   3 1413.27   19.09
  -1   2   2  907.23   13.43
   1  -2  -2  907.82   13.55
   1   2  -2  910.44   12.00
  -1  -2   2  906.34   11.45
  -1   2   2  932.73   11.45
  -1   2   1  132.62    3.59
   1   2  -1  131.19    2.77
  -1   2   1  132.71    2.20
  -1  -2   1  125.53    2.22
   1   2   0 1058.66   13.41
  -1   2   0 1070.47   14.69
  -1   2   0 1056.12   12.25
   1   2   1   38.60    1.48
  -1  -2  -1   40.09    1.71
  -1   2  -1   40.17    1.88
  -1  -2  -1   40.81    1.02
  -1   2  -1   41.47    1.01
  -1  -2  -2   19.47    1.28
  -1  -2  -2   18.75    1.22
  -1   2  -2   21.49    1.36
  -1   2  -2   20.70    0.83
  -1  -2  -2   18.61    0.76
  -1  -2  -3   48.23    2.09
   1   2   3   50.64    1.90
  -1   2  -3   51.13    2.18
  -1  -2  -3   48.36    1.47
  -1   2  -3   51.07    1.52
  -1  -2  -4  117.16    3.36
  -1  -2  -4  114.96    2.69
  -1   2  -4  113.20    2.70
  -1  -2  -5   46.12    2.11
  -1  -2  -5   43.67    1.71
  -1   2  -5   50.55    1.86
  -1   2  -6  176.43    3.44
  -1  -2  -6  185.39    4.71
  -1   2  -6  187.52    4.22
  -1  -2  -6  184.23    4.16
  -1  -2  -7 3308.06   41.02
  -1  -2  -7 3242.85   40.09
  -1   2  -7 3259.23   40.16
  -1  -2  -8  104.04    3.70
  -1  -2  -8  108.56    3.51
  -1   2  -8  107.02    3.49
  -1  -2  -9  113.81    4.02
   1   2   9  115.46    2.66
  -1  -2  -9  113.02    3.83
  -1   2  -9  116.73    3.86
   1   2  10  116.11    2.74
  -1  -2 -10  110.91    4.18
  -1   2 -10  119.04    4.14
  -1  -2 -10  123.09    4.18
  -1  -2 -11    2.59    0.31
  -1  -2 -11    2.87    0.81
  -1   2 -11    2.14    0.70
  -1  -2 -11    2.55    0.73
  -1   2 -12    7.17    0.51
  -1  -2 -12    9.61    0.58
  -1   2 -12    9.24    1.30
  -1  -2 -12    8.29    1.26
  -1   2 -13  605.30    8.03
  -1  -2 -13  584.22    7.99
  -1  -2 -13  614.71   11.70
  -1   2 -13  598.15   12.38
  -1  -2 -13  601.93   12.32
  -1   2 -14  501.23    7.04
  -1  -2 -14  496.48    7.03
  -1  -2 -14  504.10   10.74
  -1  -2 -14  495.10   11.34
  -1   2 -14  519.38   11.60
  -1   2 -15  264.60    4.40
  -1  -2 -15  258.48    4.36
  -1  -2 -15  261.47    7.50
  -1   2 -15  279.25    8.36
  -1  -2 -15  266.17    8.13
  -1  -2 -16  112.35    2.72
  -1  -2 -16  109.61    2.66
  -1  -2 -16  107.98    4.79
  -1   2 -16  114.42    2.55
  -1  -2 -16  109.89    2.50
  -1  -2 -16  107.94    2.67
  -1   2 -16  108.63    2.64
  -1  -2 -16  107.42    2.59
  -1   2 -16  107.27    2.69
  -1   2 -16  108.13    2.65
  -1  -2 -16  108.14    2.65
  -1   2 -16  109.37    5.30
  -1  -2 -16  107.31    5.23
  -1  -2 -16  108.03    2.61
  -1   2 -17 1311.34   23.41
  -1  -2 -17 1298.01   23.24
  -1  -2 -17 1286.96   16.62
   1  -2  17 1303.55   16.30
  -1   2 -17 1274.13   16.57
  -1  -2 -17 1312.20   16.65
  -1  -2 -17 1290.68   16.73
  -1  -2 -17 1260.55   21.69
  -1  -2 -17 1285.05   16.64
  -1   2 -17 1286.53   16.54
   1  -2  17 1292.83   16.03
  -1  -2 -17 1280.33   16.52
  -1  -2 -17 1259.52   16.64
  -1   2 -17 1268.74   16.51
   1  -2  17 1336.25   16.27
  -1   2 -17 1265.43   16.36
  -1  -2 -17 1280.96   16.34
  -1  -2 -17 1276.60   16.41
  -1  -2 -17 1269.55   16.51
  -1  -2 -18    9.84    0.82
   1  -2  18    6.16    0.62
  -1   2 -18    6.45    0.71
  -1   2 -18    8.37    0.79
  -1  -2 -18    6.99    1.39
  -1  -2 -18    8.56    0.79
  -1  -2 -18    5.72    0.69
   1  -2  18    7.64    0.71
  -1  -2 -18    5.47    0.69
  -1   2 -18    6.69    0.70
  -1  -2 -18    6.98    0.72
   1  -2  18    6.04    0.54
   1  -2  18    6.43    0.61
  -1   2 -18    6.20    0.67
  -1  -2 -18    6.23    0.69
  -1  -2 -18    6.28    0.63
  -1   2 -18    7.32    0.69
  -1  -2 -18    6.26    0.65
  -1  -2 -18    7.06    1.51
  -1   2 -18    7.58    1.67
  -1  -2 -19   27.69    1.37
   1  -2  19   32.45    1.32
  -1   2 -19   25.10    1.31
  -1   2 -19   29.42    1.43
  -1  -2 -19   23.37    2.41
  -1  -2 -19   27.42    1.36
  -1  -2 -19   28.99    1.44
  -1   2 -19   26.85    1.19
  -1  -2 -19   29.56    1.49
   1  -2  19   28.59    1.35
  -1  -2 -19   27.03    1.44
  -1   2 -19   26.85    1.33
  -1  -2 -19   27.23    1.39
  -1  -2 -19   26.23    1.31
   1  -2  19   29.12    1.23
  -1   2 -19   26.40    1.31
  -1  -2 -19   28.12    1.30
  -1   2 -19   27.05    1.29
  -1  -2 -19   27.89    1.30
  -1  -2 -19   26.93    2.93
  -1   2 -19   26.52    2.94
   1  -2  20  145.17    3.09
  -1  -2 -20  118.21    3.21
   1  -2  20  138.99    3.20
  -1   2 -20  136.20    3.32
  -1  -2 -20  132.26    3.24
  -1  -2 -20  134.54    3.28
  -1  -2 -20  138.26    3.41
  -1   2 -20  121.18    2.85
  -1  -2 -20  137.70    3.45
  -1  -2 -20  134.79    3.43
  -1  -2 -20  126.61    5.74
  -1  -2 -20  130.65    3.29
  -1   2 -20  134.01    3.21
  -1  -2 -20  133.02    3.22
  -1   2 -20  131.34    3.19
   1  -2  20  138.37    2.96
  -1   2 -20  135.42    3.16
  -1  -2 -20  131.09    3.10
  -1  -2 -20  127.28    6.50
  -1   2 -20  132.42    6.68
  -1  -2 -20  127.18    3.08
  -1   2 -21    5.14    1.52
  -1  -2 -21    5.84    1.60
  -1  -2 -21    7.82    0.81
   1  -2  21    7.56    0.70
   1  -2  21    7.17    0.74
  -1   2 -21    7.28    0.79
  -1  -2 -21    6.83    0.77
  -1   2 -21    7.02    0.66
  -1  -2 -21    6.87    0.82
  -1  -2 -21    7.38    0.85
  -1  -2 -21    7.41    1.48
  -1  -2 -21    7.18    0.84
  -1   2 -21    7.68    0.79
  -1  -2 -21    7.20    0.80
  -1  -2 -21    7.77    0.79
   1  -2  21   11.76    0.79
  -1   2 -21    8.19    0.80
  -1  -2 -21    6.77    0.72
  -1   2 -21    6.55    0.73
  -1  -2 -21    7.44    0.77
  -1  -2 -21    6.22    0.72
  -1   2 -22    2.48    1.17
  -1  -2 -22    2.84    0.55
  -1  -2 -22    1.85    1.08
   1  -2  22    3.31    0.52
  -1   2 -22    1.50    0.50
  -1  -2 -22    0.95    0.51
  -1  -2 -22    1.52    0.51
  -1  -2 -22    1.74    0.56
  -1  -2 -22    0.97    0.54
  -1   2 -22    1.89    0.42
  -1  -2 -22    1.01    0.53
  -1   2 -22    1.29    0.52
   1  -2  22    0.67    0.40
  -1  -2 -22    1.56    0.57
  -1  -2 -22    2.86    0.60
  -1   2 -22    1.12    0.47
  -1   2 -22    0.89    0.45
  -1   2 -22    3.58    0.60
  -1  -2 -22    0.94    0.46
  -1   2 -22    0.78    0.42
  -1  -2 -22    0.76    0.42
  -1   2 -23   49.43    4.21
  -1  -2 -23   48.05    4.11
   1  -2  23   49.92    1.71
  -1   2 -23   46.17    1.82
   1  -2  23   51.61    1.77
  -1  -2 -23   47.78    1.96
  -1  -2 -23   48.99    2.00
  -1  -2 -23   47.86    1.86
  -1   2 -23   47.05    1.90
  -1  -2 -23   49.50    2.04
  -1  -2 -23   50.57    1.83
  -1  -2 -23   50.60    1.97
  -1  -2 -23   44.89    1.70
  -1   2 -23   49.39    1.87
  -1  -2 -23   48.52    1.87
  -1   2 -23   46.17    1.83
  -1  -2 -23   46.08    1.84
  -1  -2 -23   48.53    1.81
  -1   2 -23   50.37    1.85
  -1  -2 -23   46.19    1.81
  -1   2 -23   50.39    1.77
   1  -2  24  398.08    6.15
  -1  -2 -24  398.25    6.87
  -1   2 -24  387.10    6.63
  -1  -2 -24  380.96    6.51
  -1  -2 -24  360.30    6.12
  -1  -2 -24  405.02    6.74
  -1  -2 -24  396.40    6.53
  -1   2 -24  377.18    6.46
  -1  -2 -24  380.87    6.34
  -1   2 -24  393.15    6.43
   1  -2  24  389.36    6.13
  -1   2 -24  385.38    6.44
  -1  -2 -24  378.75    6.71
  -1  -2 -24  393.02    6.75
  -1  -2 -24  393.93    6.35
  -1  -2 -24  373.98    6.38
  -1   2 -24  392.00    6.27
   1  -2  25    5.97    0.61
  -1   2 -25    6.82    0.78
  -1   2 -25    5.55    0.64
  -1  -2 -25    6.33    0.82
  -1  -2 -25    7.13    0.75
  -1  -2 -25    6.90    0.82
  -1  -2 -25    9.12    0.82
  -1   2 -25    5.28    0.69
  -1  -2 -25    5.87    0.66
  -1   2 -25    7.08    0.71
   1  -2  25    6.38    0.61
  -1   2 -25    6.68    0.72
  -1  -2 -25    6.46    0.80
  -1  -2 -25    6.12    0.79
  -1  -2 -25    6.76    0.71
  -1  -2 -25    6.62    0.69
  -1   2 -25    6.79    0.70
   1  -2  26   22.60    1.02
  -1  -2 -26   25.27    1.30
  -1   2 -26   23.43    1.24
  -1  -2 -26   25.13    1.36
  -1  -2 -26   22.21    1.17
  -1   2 -26   24.11    1.16
  -1  -2 -26   23.77    1.28
  -1   2 -26   23.81    1.15
  -1  -2 -26   23.85    1.21
  -1   2 -26   22.31    1.18
  -1   2 -26   26.07    1.23
  -1  -2 -26   23.15    1.14
  -1  -2 -26   22.98    1.27
  -1  -2 -26   25.23    1.32
  -1   2 -26   24.23    1.13
  -1  -2 -26   21.86    1.12
  -1  -2 -26   23.51    1.14
  -1   2 -27   44.81    1.49
  -1  -2 -27   45.09    1.56
  -1   2 -27   45.16    1.55
  -1  -2 -27   44.67    1.53
  -1   2 -27   45.88    1.50
  -1  -2 -27   45.40    1.67
  -1  -2 -27   49.21    1.78
  -1  -2 -27   45.41    1.68
  -1  -2 -27   48.74    1.79
  -1  -2 -27   47.34    1.71
  -1   2 -27   44.28    1.47
  -1  -2 -28    5.58    0.64
  -1  -2 -28    4.49    0.61
  -1  -2 -28    5.30    0.61
  -1  -2 -28    6.84    0.68
  -1   2 -28    5.88    0.56
  -1  -2 -28    4.64    0.50
  -1   2 -28    4.96    0.50
  -1  -2 -28    5.08    0.54
  -1  -2 -29   67.52    1.79
  -1   2 -29   67.39    1.79
  -1  -2 -29   71.26    1.86
  -1  -2 -29   71.00    1.89
  -1   2 -29   65.87    1.72
  -1   2 -29   63.78    1.51
  -1  -2 -29   66.30    1.63
  -1  -2 -30    8.74    0.56
  -1  -2 -30    8.74    0.60
  -1  -2 -30    7.32    0.43
  -1   2 -30    5.62    0.35
  -1   2 -30    8.47    0.56
  -1   2 -30    9.11    0.55
  -1   2 -30   10.72    0.63
  -1   2 -31    9.26    0.44
  -1  -2 -31   10.67    0.52
  -1   2 -31   10.96    0.52
  -1  -2 -31   10.18    0.54
   1  -3 -30   82.11    1.54
  -1   3  30   86.68    1.66
   1   3 -29    5.36    0.51
   1   3 -29    4.28    0.38
  -1   3  29    3.93    0.35
   1   3 -29    5.29    0.51
   1  -3 -29    5.51    0.45
   1   3 -29    4.80    0.39
   1  -3 -29    4.53    0.39
   1  -3 -28   40.99    1.25
   1  -3 -28   41.80    1.33
   1   3 -28   42.97    1.44
  -1   3  28   38.56    1.08
   1  -3 -28   44.77    1.37
   1   3 -28   40.89    1.43
   1  -3 -28   42.40    1.43
   1  -3 -28   45.02    1.43
   1  -3 -27   72.78    1.99
   1   3 -27   74.42    2.08
   1   3 -27   65.37    1.55
  -1  -3  27   67.88    1.56
   1  -3 -27   68.02    1.84
   1  -3 -27   64.62    1.55
   1   3 -27   70.56    2.04
   1   3 -27   63.37    1.60
   1  -3 -27   73.42    1.95
   1   3 -27   66.58    2.02
   1  -3 -27   73.10    2.07
  -1  -3  27   67.66    1.80
   1  -3 -27   68.60    1.91
   1  -3 -26   21.22    1.13
   1   3 -26   21.30    1.19
   1   3 -26   19.86    0.93
  -1  -3  26   19.29    0.90
   1  -3 -26   19.62    1.06
   1  -3 -26   18.89    0.90
   1   3 -26   19.89    1.15
   1   3 -26   17.38    0.87
   1   3 -26   20.17    1.17
   1  -3 -26   19.53    1.07
  -1  -3  26   21.64    1.05
   1  -3 -26   19.52    1.08
   1  -3 -25  190.39    3.93
   1   3 -25  191.59    4.02
   1   3 -25  188.40    3.62
  -1  -3  25  191.41    3.58
   1   3 -25  186.64    4.06
   1  -3 -25  194.61    3.93
   1  -3 -25  184.31    3.83
   1  -3 -25  185.32    3.54
   1   3 -25  188.77    3.98
   1   3 -25  185.99    3.49
  -1  -3  25  191.12    3.75
   1  -3 -25  191.10    3.91
   1   3 -24    1.15    0.53
   1   3 -24    2.73    0.51
   1  -3 -24    0.69    0.43
   1   3 -24    1.23    0.51
  -1  -3  24    0.62    0.39
   1  -3 -24    0.68    0.48
   1  -3 -24    0.67    0.48
   1  -3 -24    1.05    0.42
   1   3 -24    1.12    0.50
   1   3 -24    1.16    0.37
  -1  -3  24    1.68    0.50
   1  -3 -24    0.89    0.48
   1  -3 -23    1.78    0.53
   1  -3 -23    1.25    0.57
  -1  -3  23    2.05    0.50
   1  -3 -23    1.55    0.53
   1  -3 -23    2.64    0.62
   1  -3 -23    2.13    0.50
   1   3 -23    2.17    0.57
   1  -3 -23    1.81    0.42
   1   3 -23    2.29    0.45
   1   3 -23    1.94    0.49
  -1  -3  23    2.11    0.53
   1   3 -23    2.39    0.51
   1   3 -23    2.82    0.64
   1   3 -22  221.47    4.55
   1   3 -22  204.04    4.22
   1   3 -22  210.62    4.30
  -1  -3  22  215.16    4.27
   1  -3 -22  214.95    4.42
   1  -3 -22  203.34    7.87
  -1   3  22  196.91    8.86
   1  -3 -22  218.52    4.47
   1  -3 -22  198.34    4.51
   1   3 -22  207.65    3.99
   1  -3 -22  212.97    4.42
   1  -3 -22  208.66    4.15
   1   3 -22  207.62    4.45
   1  -3 -22  194.26    7.78
   1  -3 -22  217.89    4.58
  -1  -3  22  221.27    4.29
   1   3 -22  200.92    3.96
   1  -3 -22  201.46    3.94
   1   3 -21   32.81    1.52
   1   3 -21   38.48    1.71
   1   3 -21   31.67    1.51
  -1  -3  21   31.63    1.49
   1  -3 -21   32.87    1.57
  -1   3  21   31.44    3.53
   1  -3 -21   29.93    3.03
   1  -3 -21   34.26    1.60
   1  -3 -21   33.88    1.70
   1   3 -21   29.58    1.32
   1  -3 -21   33.55    1.59
   1  -3 -21   31.01    1.34
   1  -3 -21   30.88    1.44
   1   3 -21   31.04    1.58
  -1  -3  21   33.94    1.43
   1  -3 -21   26.47    2.86
   1   3 -21   33.08    3.15
   1  -3 -21   42.75    1.82
  -1  -3  21   33.93    1.50
   1   3 -21   30.00    1.33
   1  -3 -21   29.41    1.31
   1   3 -20  179.90    4.05
  -1  -3  20  190.60    4.00
   1   3 -20  181.94    4.00
   1  -3 -20  179.90    4.20
   1  -3 -20  178.36    3.97
   1  -3 -20  178.86    7.45
  -1   3  20  181.75    8.38
   1  -3 -20  181.86    3.99
   1  -3 -20  164.75    3.59
   1   3 -20  178.61    3.65
   1  -3 -20  178.73    3.98
   1  -3 -20  182.80    3.83
  -1  -3  20  188.46    3.82
   1   3 -20  188.85    4.12
   1  -3 -20  171.62    7.19
   1   3 -20  177.57    7.39
  -1  -3  20  184.84    3.87
   1  -3 -20  187.99    4.14
   1  -3 -20  169.87    3.54
   1   3 -20  176.65    3.61
   1   3 -19    2.63    0.57
   1   3 -19    0.80    0.44
  -1   3  19    1.51    1.10
   1  -3 -19    0.74    0.78
   1  -3 -19    0.57    0.55
   1  -3 -19    0.54    0.41
  -1  -3  19    1.26    0.49
   1  -3 -19    0.71    0.44
   1  -3 -19    0.77    0.35
   1  -3 -19    7.41    0.80
   1  -3 -19    1.34    0.43
   1   3 -19    1.95    0.43
  -1  -3  19    1.10    0.43
   1   3 -19    1.04    0.50
   1   3 -19    7.96    1.59
   1  -3 -19    2.20    0.99
   1  -3 -19    1.17    0.38
  -1  -3  19    6.79    0.75
   1  -3 -19    0.61    0.46
   1   3 -19    5.76    0.61
   1  -3 -18    1.23    0.54
  -1  -3  18    1.99    0.52
   1  -3 -18    0.74    0.40
   1  -3 -18   -0.12    0.80
  -1   3  18    1.31    1.01
   1  -3 -18    1.26    0.37
   1  -3 -18    1.28    0.47
   1   3 -18    0.95    0.37
   1  -3 -18    2.87    0.55
  -1  -3  18    1.57    0.44
   1   3 -18    1.63    0.37
   1  -3 -18    1.97    0.42
   1  -3 -18    1.55    0.84
   1   3 -18    0.68    0.77
   1   3 -18    1.28    0.46
   1   3 -18    0.70    0.43
  -1  -3  18    0.60    0.38
   1  -3 -18    1.29    0.48
   1  -3 -17   21.92    1.21
   1  -3 -17   22.06    1.24
  -1  -3  17   20.70    1.13
  -1  -3  17   21.33    1.19
   1   3 -17   24.47    1.27
   1   3 -17   20.76    1.23
   1  -3 -17   22.09    1.32
  -1   3  17   20.74    2.68
   1  -3 -17   21.82    1.19
   1  -3 -17   20.62    1.09
   1  -3 -17   20.77    1.19
   1   3 -17   21.14    1.08
   1  -3 -17   20.72    1.12
  -1  -3  17   26.42    1.26
   1   3 -17   22.53    2.44
   1  -3 -17   20.25    2.26
  -1  -3  17   20.18    0.97
   1   3 -17   19.51    0.99
   1  -3 -17   20.26    1.01
   1   3 -16    3.01    0.56
  -1  -3  16    3.89    0.53
   1  -3 -16    2.51    0.51
   1   3 -16    0.88    0.42
  -1  -3  16    1.86    0.44
   1   3 -16    1.19    0.43
   1  -3 -16    1.81    0.55
  -1  -3  16    1.49    0.46
  -1   3  16    0.91    0.95
   1  -3 -16    4.23    0.60
   1  -3 -16    1.20    0.39
   1   3 -16    1.88    0.40
  -1  -3  16    3.89    0.55
  -1  -3  16    2.47    0.39
   1   3 -16    3.08    0.92
   1  -3 -16    1.16    0.72
   1   3 -16    1.88    0.39
   1  -3 -16    1.61    0.34
   1  -3 -16    2.05    0.50
   1   3 -15  107.27    4.96
   1  -3 -15  110.83    4.96
   1   3 -15  113.47    2.85
   1   3 -15  112.96    2.76
  -1  -3  15  118.69    2.86
   1   3 -15  112.00    2.75
  -1  -3  15  125.96    2.78
   1   3 -15  116.17    2.94
   1  -3 -15  111.61    2.80
   1  -3 -15  113.56    2.96
  -1  -3  15  113.21    2.72
  -1   3  15  113.12    5.83
   1  -3 -15  110.13    2.75
   1  -3 -15  111.05    2.67
  -1  -3  15  109.30    2.59
  -1  -3  15  112.32    2.69
  -1  -3  15  113.17    2.49
   1  -3 -15  111.95    2.81
   1   3 -15  110.99    2.43
   1  -3 -15  111.87    2.42
   1  -3 -14  125.91    5.13
   1   3 -14  140.72    5.43
   1   3 -14  142.01    3.18
   1  -3 -14  144.27    3.30
   1   3 -14  127.89    2.96
  -1   3  14  135.22    6.20
  -1   3  14  135.43    4.72
  -1  -3  14  145.16    3.01
   1   3 -14  145.52    3.27
   1  -3 -14  140.08    3.10
   1  -3 -14  142.46    3.10
  -1  -3  14  142.67    2.95
  -1  -3  14  140.38    3.01
   1  -3 -14  131.39    2.64
   1   3 -14  131.88    2.66
   1   3 -14  138.62    3.07
  -1  -3  14  142.40    3.13
  -1  -3  14  149.79    3.09
   1  -3 -14  136.71    3.09
  -1  -3  14  135.14    2.77
  -1   3  13    0.85    0.56
  -1   3  13    0.11    0.67
   1  -3 -13    0.58    0.74
   1  -3 -13    1.99    0.70
   1   3 -13    0.72    0.23
   1   3 -13    1.22    0.65
   1  -3 -13    1.61    0.29
   1  -3 -12  513.28    6.95
   1   3 -12  511.65    6.97
   1  -3 -12  563.73   12.37
  -1   3  12  536.73   12.60
  -1   3  12  551.09   10.35
   1  -3 -12  519.42   10.63
   1   3 -12  520.52   10.76
  -1   3  11  814.78   15.75
   1  -3 -11  838.41   15.57
   1   3 -11  803.40   13.75
   1  -3 -11  792.32   13.57
   1  -3 -10  703.98   13.79
  -1   3  10  681.14   13.87
   1   3 -10  669.70   11.85
   1  -3 -10  658.20   11.66
  -1   3   9  484.24   10.90
   1  -3  -9  500.57   10.85
  -1  -3   9  486.85    6.69
   1   3  -9  479.38    9.02
   1  -3  -9  471.41    8.87
  -1   3   8  186.71    6.03
   1  -3  -8  192.54    6.06
  -1  -3   8  187.69    3.16
   1  -3  -8  181.05    4.57
   1   3  -8  184.72    4.66
  -1   3   7  516.60   10.63
  -1  -3   7  510.79    6.81
   1  -3  -7  492.84    8.29
   1   3  -7  498.06    8.41
  -1   3   6   75.26    3.47
  -1  -3   6   78.83    1.73
   1   3  -6   76.66    2.40
   1  -3  -6   77.55    2.36
  -1   3   5  966.04   15.58
  -1   3   5  937.87   12.40
  -1  -3   5  941.53   12.47
   1   3  -5  928.02   12.44
   1  -3  -5  919.90   12.29
   1  -3  -4    1.42    0.55
  -1   3   4    2.80    0.75
  -1   3   4    3.09    0.34
  -1  -3   4    3.56    0.37
   1  -3  -4    1.78    0.26
   1   3  -4    3.95    0.38
   1  -3  -3   90.08    3.52
  -1   3   3   91.16    3.56
  -1   3   2  143.34    4.48
   1  -3  -2  140.71    4.36
   1   3  -2  146.06    3.67
   1  -3  -1    6.93    0.93
  -1   3   1    6.66    0.96
   1   3  -1    6.33    0.74
   1  -3   0  296.40    6.50
  -1   3   0  310.95    6.89
   1   3   0  306.29    5.92
   1  -3   1  164.43    4.41
   1   3   1  174.79    4.22
  -1   3  -1  174.25    4.89
   1  -3   2  222.91    5.23
  -1  -3  -2  244.14    5.81
   1   3   2  243.02    5.29
  -1  -3  -2  236.43    5.98
  -1   3  -2  242.55    5.98
   1  -3   3  171.18    4.25
   1   3   3  178.56    4.58
  -1  -3  -3  168.49    5.04
  -1  -3  -3  174.28    4.96
  -1   3  -3  182.45    5.10
   1   3   4  507.26    9.09
  -1  -3  -4  522.88    9.97
   1  -3   4  504.39    8.34
  -1   3  -4  515.62    7.11
   1   3   5   28.37    1.84
  -1  -3  -5   28.32    2.01
   1  -3   5   27.85    1.44
  -1  -3  -5   32.31    1.27
  -1   3  -5   29.54    1.29
   1  -3   6   23.42    1.23
   1   3   6   25.42    1.83
  -1  -3  -6   25.03    1.93
  -1  -3  -6   25.43    1.30
  -1   3  -6   23.42    1.30
  -1  -3  -7  236.34    6.45
   1  -3   7  219.62    4.16
   1   3   7  240.37    6.26
  -1   3  -7  229.74    4.44
  -1   3  -7  237.31    5.09
  -1  -3  -7  223.34    4.87
   1   3   8  127.34    4.55
  -1  -3  -8  122.66    4.58
  -1  -3  -8  115.10    3.52
  -1   3  -8  121.64    3.68
   1   3   9  278.41    7.43
  -1  -3  -9  276.38    7.44
  -1   3  -9  272.06    6.32
  -1  -3  -9  275.61    6.23
  -1  -3 -10  486.07   10.72
   1   3  10  491.02   10.76
   1  -3  10  471.75    6.37
  -1  -3 -10  470.24    9.27
  -1   3 -10  473.56    9.43
   1   3  11  324.24    8.62
  -1  -3 -11  306.39    8.39
  -1  -3 -11  291.84    4.33
  -1  -3 -11  301.35    7.31
  -1   3 -11  311.36    7.52
  -1  -3 -12   74.26    4.04
  -1  -3 -12   71.43    1.66
  -1   3 -12   69.96    1.65
  -1   3 -12   72.65    3.56
  -1  -3 -12   78.11    3.63
  -1  -3 -13   79.91    4.33
  -1  -3 -13   82.60    3.93
  -1   3 -13   82.62    4.00
  -1   3 -13   78.82    1.84
  -1  -3 -13   77.24    1.82
  -1  -3 -14  122.31    2.87
  -1  -3 -14  121.49    4.74
  -1   3 -14  118.24    2.77
  -1  -3 -14  124.50    3.01
  -1  -3 -14  125.40    2.92
  -1   3 -14  120.98    2.90
   1  -3  14  121.18    2.72
   1  -3  14  122.28    2.76
  -1   3 -14  118.06    2.81
   1  -3  14  122.78    2.68
  -1  -3 -14  119.69    2.81
   1  -3  14  124.95    2.78
  -1   3 -14  115.46    5.02
  -1  -3 -14  127.60    5.15
  -1  -3 -14  122.34    2.85
  -1   3 -14  118.68    2.48
  -1  -3 -14  115.87    2.44
  -1  -3 -15   85.09    4.35
  -1   3 -15   84.59    4.43
  -1  -3 -15   84.85    2.41
  -1  -3 -15   87.61    4.10
  -1   3 -15   90.16    2.49
   1  -3  15   93.94    2.35
  -1  -3 -15   92.24    2.51
  -1  -3 -15   91.07    2.42
  -1   3 -15   89.00    2.38
   1  -3  15   89.41    2.33
  -1  -3 -15   86.83    2.45
  -1  -3 -15   88.57    2.36
  -1   3 -15   87.37    2.40
  -1  -3 -15   88.52    2.41
   1  -3  15   92.63    2.29
   1  -3  15   93.62    2.38
  -1  -3 -15   85.96    2.29
  -1  -3 -15   91.04    2.46
  -1  -3 -15   87.34    2.09
  -1   3 -15   85.61    2.10
  -1  -3 -16   28.38    2.65
  -1   3 -16   28.62    2.73
  -1   3 -16   30.87    1.46
   1  -3  16   30.22    1.33
   1   3  16   30.91    3.08
  -1  -3 -16   30.27    2.46
  -1  -3 -16   31.44    1.43
  -1  -3 -16   29.53    1.38
  -1   3 -16   32.04    1.40
   1  -3  16   32.95    1.38
  -1  -3 -16   31.46    1.45
  -1   3 -16   31.52    1.40
  -1  -3 -16   30.87    1.36
  -1  -3 -16   27.68    1.38
  -1  -3 -16   30.50    1.39
   1  -3  16   34.33    1.34
   1  -3  16   31.80    1.36
  -1  -3 -16   30.27    1.33
  -1  -3 -16   30.22    1.41
  -1   3 -16   30.27    1.21
  -1  -3 -16   32.75    1.24
  -1   3 -17  123.53    5.86
  -1  -3 -17  122.96    5.73
   1  -3  17  141.32    3.16
   1  -3  17  139.94    3.09
  -1   3 -17  139.17    3.33
  -1  -3 -17  132.48    5.37
   1   3  17  138.27    6.78
  -1  -3 -17  134.96    3.26
  -1   3 -17  132.41    3.14
  -1  -3 -17  133.63    3.39
  -1  -3 -17  136.56    3.24
   1  -3  17  136.68    3.29
  -1  -3 -17  138.33    3.32
  -1  -3 -17  138.57    3.31
  -1  -3 -17  131.14    3.11
  -1   3 -17  133.95    3.17
   1  -3  17  135.06    2.98
  -1  -3 -17  133.48    3.18
   1  -3  17  137.49    3.10
  -1  -3 -17  132.92    3.08
  -1  -3 -17  138.45    3.29
  -1  -3 -17  124.43    2.80
  -1   3 -17  125.19    2.82
   1  -3  18   42.56    1.64
   1  -3  18   40.11    1.57
   1   3  18   43.81    3.90
  -1  -3 -18   40.97    1.72
  -1   3 -18   35.46    1.60
  -1  -3 -18   40.97    1.70
  -1   3 -18   37.60    1.58
  -1  -3 -18   44.90    1.89
  -1  -3 -18   40.48    1.75
   1  -3  18   42.75    1.74
  -1   3 -18   41.37    1.67
  -1  -3 -18   38.60    1.58
  -1  -3 -18   43.17    1.76
   1  -3  18   41.97    1.53
  -1  -3 -18   40.59    1.68
   1  -3  18   40.02    1.58
  -1   3 -18   40.26    1.67
  -1  -3 -18   39.37    1.45
  -1   3 -18   37.88    1.45
  -1   3 -18   42.23    3.44
  -1  -3 -18   38.73    3.21
  -1  -3 -18   40.54    1.61
  -1  -3 -19  114.83    5.77
  -1   3 -19  114.22    5.86
  -1   3 -19  111.22    3.03
   1  -3  19  127.09    3.16
   1   3  19  122.25    6.64
   1  -3  19  121.93    2.92
  -1  -3 -19  122.62    3.30
  -1  -3 -19  117.15    3.09
  -1  -3 -19  120.98    3.16
  -1  -3 -19  120.92    3.17
  -1   3 -19  122.32    3.05
  -1  -3 -19  113.81    3.09
  -1  -3 -19  109.87    2.85
  -1  -3 -19  114.50    3.03
  -1  -3 -19  115.76    3.03
   1  -3  19  118.56    2.77
   1  -3  19  125.92    2.96
  -1   3 -19  113.66    2.99
  -1   3 -19  110.68    2.71
  -1  -3 -19  117.20    2.74
  -1  -3 -19  117.02    2.90
  -1  -3 -19  120.92    3.15
  -1   3 -20  375.63   11.34
  -1  -3 -20  368.91   11.13
  -1   3 -20  400.56    6.91
  -1   3 -20  389.97    6.74
   1  -3  20  407.99    6.79
   1   3  20  380.97   12.49
   1  -3  20  417.48    6.54
  -1  -3 -20  400.69    7.09
  -1  -3 -20  416.13    6.90
  -1  -3 -20  406.20    6.87
  -1  -3 -20  407.67    6.93
  -1  -3 -20  381.12    6.65
  -1  -3 -20  379.39    6.42
  -1  -3 -20  410.97    6.88
  -1   3 -20  400.64    6.67
  -1  -3 -20  395.63    6.72
   1  -3  20  420.71    6.54
  -1   3 -20  391.71    6.66
  -1   3 -20  384.66    6.28
  -1  -3 -20  382.22    6.23
  -1  -3 -20  393.69    6.50
  -1  -3 -20  389.20    6.79
  -1   3 -21   11.83    1.95
  -1  -3 -21   12.32    1.98
   1  -3  21   10.38    0.84
   1   3  21    9.60    2.02
  -1   3 -21    9.74    0.93
  -1   3 -21   10.52    0.96
   1  -3  21    9.62    0.88
  -1  -3 -21   11.40    1.07
  -1  -3 -21   11.39    0.98
  -1  -3 -21   10.10    0.95
  -1  -3 -21   10.18    0.96
  -1  -3 -21    9.33    0.80
  -1   3 -21   10.46    0.90
  -1  -3 -21   10.77    0.98
  -1  -3 -21   12.90    1.01
  -1  -3 -21   10.50    0.92
   1  -3  21   15.27    0.98
  -1   3 -21   10.42    0.90
  -1  -3 -21   10.76    0.81
  -1   3 -21    9.95    0.80
  -1  -3 -21   10.13    0.86
  -1  -3 -21    9.40    0.92
  -1   3 -22    1.75    0.53
   1   3  22    2.48    1.22
  -1  -3 -22    1.97    0.58
  -1  -3 -22    5.77    0.84
   1  -3  22    2.53    0.56
  -1  -3 -22    2.65    0.60
  -1  -3 -22    1.21    0.87
  -1  -3 -22    2.09    0.46
  -1   3 -22    2.13    0.44
  -1  -3 -22    2.83    0.62
  -1   3 -22    2.19    0.56
   1  -3  22    6.46    0.67
  -1  -3 -22    1.95    0.57
   1  -3  22    2.19    0.48
  -1  -3 -22    2.45    0.60
  -1   3 -22    3.38    0.60
  -1  -3 -22    2.76    0.56
  -1  -3 -22    2.53    0.61
  -1  -3 -23  437.67    7.21
  -1  -3 -23  425.84    7.39
  -1   3 -23  429.05    7.12
   1  -3  23  447.98    6.98
   1  -3  23  433.52    6.73
  -1  -3 -23  430.51    7.22
  -1  -3 -23  447.13    7.24
  -1  -3 -23  421.94    6.91
  -1   3 -23  438.66    6.97
  -1  -3 -23  443.39    7.10
  -1   3 -23  419.11    6.97
   1  -3  23  446.05    6.64
  -1  -3 -23  409.90    6.56
  -1   3 -23  415.12    6.60
  -1  -3 -23  438.45    7.20
  -1  -3 -23  420.06    7.09
  -1   3 -23  434.89    6.66
  -1  -3 -24    2.08    0.56
  -1  -3 -24    2.90    0.54
  -1  -3 -24    1.71    0.52
  -1   3 -24    2.13    0.49
   1  -3  24    1.01    0.36
  -1   3 -24    1.67    0.50
  -1  -3 -24    1.54    0.69
  -1  -3 -24    1.93    0.56
  -1   3 -24    2.24    0.43
  -1  -3 -24    2.02    0.59
   1  -3  24    1.75    0.47
  -1   3 -24    2.20    0.53
  -1  -3 -24    2.18    0.59
  -1   3 -24    1.63    0.50
  -1   3 -24    1.33    0.42
  -1  -3 -24    1.22    0.49
  -1  -3 -25   65.07    1.94
  -1  -3 -25   70.76    2.19
  -1  -3 -25   67.58    2.06
  -1   3 -25   66.19    2.05
   1  -3  25   68.99    1.91
  -1   3 -25   69.71    2.09
   1  -3  25   67.60    1.92
  -1  -3 -25   69.37    2.18
  -1  -3 -25   66.28    2.24
  -1   3 -25   64.77    1.82
  -1   3 -25   63.92    2.06
  -1  -3 -25   70.29    2.20
  -1   3 -25   66.03    1.83
  -1  -3 -25   65.16    2.07
  -1   3 -26    2.65    0.50
  -1   3 -26    3.86    0.54
   1  -3  26    3.26    0.45
  -1  -3 -26    3.49    0.63
  -1  -3 -26    3.85    0.58
   1  -3  26    3.09    0.46
  -1   3 -26    2.70    0.41
  -1  -3 -26    3.65    0.54
  -1  -3 -26    4.22    0.55
  -1  -3 -26    2.82    0.53
  -1  -3 -27    7.81    0.69
   1  -3  27    7.70    0.55
  -1   3 -27    6.57    0.50
  -1  -3 -27    7.53    0.64
  -1   3 -27    7.70    0.58
  -1  -3 -27    7.91    0.64
  -1   3 -27    7.87    0.62
   1  -3  27    6.75    0.51
  -1   3 -28    0.32    0.25
  -1  -3 -28    0.54    0.34
   1  -3  28    0.56    0.22
  -1   3 -28    0.47    0.25
  -1  -3 -28    0.78    0.30
  -1   3 -28    0.55    0.31
  -1  -3 -28    0.74    0.34
  -1  -3 -29   51.14    1.34
  -1  -3 -29   49.19    1.37
  -1   3 -29   52.12    1.39
  -1  -3 -29   51.38    1.34
  -1  -3 -30  114.89    2.03
  -1   3 -30  111.28    1.94
  -1  -3 -30  113.40    1.95
  -1  -3 -30  109.67    1.95
  -1   4  29    0.84    0.19
   1  -4 -29    1.41    0.24
   1  -4 -28   81.65    1.68
   1  -4 -28   73.90    1.59
  -1   4  28   66.48    1.40
   1   4 -28   75.00    1.64
   1   4 -28   71.89    1.62
   1  -4 -27   72.84    1.72
   1  -4 -27   74.28    1.57
   1   4 -27   71.88    1.83
   1   4 -27   72.27    1.73
  -1  -4  27   69.37    1.52
   1   4 -27   65.84    1.42
   1   4 -27   75.67    1.85
   1  -4 -27   69.52    1.52
   1   4 -27   70.65    1.82
   1  -4 -27   72.12    1.80
  -1   4  27   72.40    1.68
  -1  -4  27   71.48    1.68
   1  -4 -27   76.03    1.85
   1  -4 -26  212.04    3.79
   1   4 -26  206.57    3.78
  -1  -4  26  202.60    3.58
   1  -4 -26  213.02    3.79
   1   4 -26  201.49    3.40
  -1  -4  26  202.63    3.45
   1  -4 -26  204.47    3.45
   1  -4 -26  206.89    3.67
   1   4 -26  211.10    3.80
   1  -4 -26  204.91    3.40
   1   4 -26  202.14    3.81
   1   4 -25   39.66    1.56
   1  -4 -25   37.34    1.28
   1   4 -25   39.31    1.51
  -1  -4  25   38.59    1.35
   1   4 -25   36.21    1.31
   1  -4 -25   37.65    1.24
   1   4 -25   37.86    1.49
  -1  -4  25   36.84    1.38
   1  -4 -25   37.92    1.47
   1  -4 -25   38.64    1.34
   1  -4 -25   38.35    1.45
   1  -4 -25   40.40    1.40
   1  -4 -25   36.11    1.45
   1  -4 -24   54.73    1.65
   1   4 -24   57.10    1.94
   1  -4 -24   56.78    1.91
  -1  -4  24   51.83    1.75
  -1  -4  24   56.85    1.78
   1   4 -24   56.66    1.80
  -1   4  24   59.28    1.65
   1  -4 -24   56.02    1.88
   1  -4 -24   54.65    1.72
   1   4 -24   57.22    1.93
   1  -4 -24   56.57    1.78
   1  -4 -24   54.96    1.69
   1  -4 -23  118.21    2.75
   1   4 -23  124.87    3.09
  -1  -4  23  118.98    2.87
  -1  -4  23  125.29    2.94
   1   4 -23  119.87    2.93
   1  -4 -23  119.30    2.81
   1  -4 -23  121.08    3.02
   1   4 -23  126.28    3.09
   1  -4 -23  119.32    2.84
   1  -4 -23  116.21    2.73
   1  -4 -22  333.13    5.62
   1   4 -22  339.57    6.01
  -1  -4  22  344.29    5.78
  -1  -4  22  345.51    5.88
   1   4 -22  336.09    5.89
   1   4 -22  329.52    5.28
   1  -4 -22  332.03    5.95
   1  -4 -22  334.35    5.67
   1   4 -22  347.13    6.03
   1  -4 -22  337.33    5.72
   1  -4 -22  336.15    5.61
   1  -4 -21  204.98    4.03
   1   4 -21  214.85    4.42
  -1  -4  21  216.48    4.33
   1  -4 -21  198.99    4.07
   1  -4 -21  194.49    4.27
   1  -4 -21  187.40    3.94
   1   4 -21  203.67    3.79
   1  -4 -21  204.23    4.08
  -1  -4  21  211.46    4.13
   1   4 -21  181.29    4.17
  -1  -4  21  204.17    4.14
   1  -4 -21  202.91    4.09
   1  -4 -21  211.90    4.44
   1  -4 -20  167.63    3.74
   1   4 -20  176.25    3.54
   1  -4 -20  177.56    3.80
  -1  -4  20  188.57    3.91
   1   4 -20  185.20    4.11
   1   4 -20  186.84    4.05
  -1  -4  20  180.93    4.01
   1  -4 -20  182.76    3.84
  -1   4  20  168.01    8.03
   1  -4 -20  179.03    3.76
  -1  -4  20  183.24    3.88
   1  -4 -19   49.54    1.87
   1   4 -19   50.34    1.72
   1  -4 -19   52.59    1.90
  -1  -4  19   59.71    2.04
   1   4 -19   58.07    2.13
  -1  -4  19   52.60    2.02
   1   4 -19   52.75    1.99
   1  -4 -19   57.82    2.27
   1  -4 -19   54.27    1.90
  -1   4  19   41.74    3.98
   1  -4 -19   50.57    1.82
  -1  -4  19   55.52    1.96
   1  -4 -18    7.89    0.79
   1   4 -18    7.12    0.69
   1  -4 -18    8.67    0.82
  -1  -4  18    5.86    0.74
   1   4 -18    6.07    0.79
   1   4 -18    6.10    0.76
  -1  -4  18    6.38    0.82
   1  -4 -18    8.19    0.77
  -1   4  18    7.60    1.82
   1  -4 -18    6.35    1.44
   1  -4 -18    4.67    0.63
  -1  -4  18    8.15    0.80
   1  -4 -17   29.20    1.36
  -1   4  17   28.77    3.27
   1  -4 -17   30.66    1.39
   1  -4 -17   28.41    1.41
   1   4 -17   29.52    1.30
   1  -4 -17   30.09    1.43
  -1  -4  17   31.74    1.50
  -1  -4  17   27.69    1.21
  -1  -4  17   32.16    1.56
   1   4 -17   28.54    1.44
   1   4 -17   30.34    1.54
  -1  -4  17   30.23    1.43
   1  -4 -17   30.96    1.50
   1   4 -17   28.10    1.54
   1   4 -16  609.39    9.28
  -1  -4  16  625.83    9.26
   1   4 -16  604.93    9.11
   1  -4 -16  593.21    8.76
   1   4 -16  606.84    9.08
   1  -4 -16  600.55    8.79
   1   4 -16  610.99    8.71
   1  -4 -16  598.40    8.95
  -1  -4  16  608.00    9.06
  -1  -4  16  591.86    8.52
  -1   4  16  566.15   15.28
   1  -4 -16  611.30    9.09
   1   4 -16  602.18    9.04
   1   4 -16  612.86    9.44
   1  -4 -15    4.73    1.41
  -1   4  15    4.80    1.53
   1   4 -15    5.69    0.72
  -1  -4  15    6.05    0.75
   1   4 -15    6.06    0.71
   1   4 -15    6.01    0.62
   1  -4 -15    5.21    0.65
  -1  -4  15    5.79    0.66
  -1  -4  15    5.76    0.70
  -1  -4  15    8.10    0.69
   1  -4 -15    5.62    0.84
   1   4 -15    6.31    0.71
   1  -4 -15    6.49    0.66
   1  -4 -15    8.11    0.79
   1   4 -15    6.74    0.80
   1   4 -15    6.58    0.71
  -1  -4  14    0.80    0.45
   1   4 -14    5.37    0.58
   1  -4 -14    1.31    0.45
  -1  -4  14    1.31    0.41
  -1  -4  14    2.20    0.48
  -1  -4  14    4.38    0.54
   1   4 -14    1.52    0.43
   1  -4 -14    3.26    0.71
   1   4 -14    1.89    0.46
   1   4 -14    1.63    0.42
   1   4 -14    1.98    0.51
  -1   4  14    3.14    1.17
   1  -4 -14    4.01    1.26
   1   4 -14    0.91    0.44
   1  -4 -14    3.09    0.55
  -1   4  13   32.58    3.16
   1  -4 -13   27.60    2.91
   1   4 -13   26.25    1.34
   1   4 -13   28.84    1.34
   1  -4 -13   27.85    1.31
  -1  -4  13   27.79    1.26
  -1  -4  13   26.86    1.29
  -1  -4  13   29.14    1.24
   1  -4 -13   27.45    1.45
   1   4 -13   26.59    1.29
   1  -4 -13   25.26    1.21
   1   4 -13   25.11    1.17
  -1  -4  13   23.10    1.19
  -1  -4  13   26.53    1.25
   1   4 -13   27.30    1.30
   1   4 -13   25.37    1.36
   1  -4 -13   29.32    1.31
   1  -4 -12  732.89   16.48
   1  -4 -12  798.63   16.98
  -1   4  12  742.61   16.55
   1   4 -12  773.59   10.86
   1   4 -12  763.92   10.62
   1  -4 -12  787.91   11.01
   1  -4 -12  742.39   10.44
   1  -4 -12  754.33   10.61
  -1  -4  12  772.39   10.53
  -1  -4  12  754.72   10.60
  -1  -4  12  773.65   10.38
   1   4 -12  764.88   10.56
   1   4 -12  785.72   11.05
   1  -4 -12  777.99   10.52
  -1  -4  12  751.26   10.49
  -1  -4  12  742.31   10.56
   1  -4 -11    6.12    0.63
  -1  -4  11    5.08    0.57
   1   4 -11    5.88    0.67
  -1  -4  11    5.28    0.56
  -1   4  11    6.54    1.46
   1  -4 -11    5.46    1.34
   1   4 -11    5.04    0.57
   1  -4 -11    5.72    0.74
  -1  -4  11    6.01    0.58
   1   4 -11    6.22    0.66
  -1  -4  11    5.55    0.62
  -1   4  10  103.49    5.22
   1  -4 -10  113.05    5.43
  -1  -4  10  112.21    2.53
  -1   4   9  292.69    8.92
  -1  -4   9  330.45    5.19
  -1   4   8  488.68   11.79
  -1  -4   8  529.49    7.47
  -1   4   7  189.54    6.59
   1  -4  -7  195.03    6.76
  -1  -4   7  194.91    3.54
   1  -4  -6  167.43    6.06
  -1   4   6  156.84    5.80
  -1  -4   6  162.48    3.10
  -1   4   5   59.19    3.41
   1  -4  -5   62.49    3.54
  -1  -4   5   64.86    1.73
  -1   4   4   60.82    3.40
   1  -4  -4   63.05    3.45
  -1  -4   4   60.66    1.65
  -1   4   3    1.54    0.74
   1  -4  -3    0.44    0.57
  -1  -4   3    0.77    0.30
   1  -4  -2  606.70   11.89
  -1   4   2  587.82   11.87
  -1  -4   2  593.29    8.12
   1  -4  -1  204.28    6.00
   1   4  -1  201.44    5.21
  -1   4   1  197.91    6.09
   1  -4   0  396.84    8.70
   1   4   0  389.97    7.90
  -1   4   0  379.81    8.92
  -1  -4  -1    5.10    1.06
   1  -4   1    4.09    0.80
  -1   4  -1    6.25    1.08
   1   4   1    5.56    0.85
  -1  -4  -2   64.35    3.48
   1  -4   2   63.45    2.94
  -1   4  -2   62.69    3.28
   1   4   2   64.43    2.92
   1   4   3   13.02    1.35
   1  -4   3   10.51    1.15
  -1  -4  -3   12.33    1.58
   1   4   4  828.36   13.93
  -1  -4  -4  812.71   15.11
   1   4   5   81.02    3.62
   1  -4   5   79.94    2.91
  -1   4  -5   84.90    1.82
   1   4   6  225.08    6.46
   1  -4   6  212.68    4.82
  -1  -4  -6  219.74    6.98
  -1   4  -6  229.49    3.65
   1   4   7    2.05    0.75
  -1  -4  -7    0.35    0.56
  -1  -4  -8  550.28   12.25
   1   4   8  511.37   11.27
  -1  -4  -9   83.44    4.40
   1   4   9   79.67    4.10
   1  -4  10 2103.99   25.31
  -1  -4 -10 2090.49   25.44
   1  -4  10 2130.11   25.24
  -1  -4 -10 2039.01   25.48
  -1   4 -10 2033.08   25.61
   1   4  10 2048.30   31.15
  -1  -4 -10 2157.73   32.14
  -1   4 -11    5.12    0.65
  -1  -4 -11    8.91    1.58
   1   4  11    6.22    1.36
  -1   4 -11    6.08    0.65
  -1  -4 -11    5.02    0.60
   1  -4  11    5.27    0.59
  -1  -4 -11    4.83    0.62
  -1   4 -11    5.72    0.66
   1  -4  11    8.30    0.69
  -1  -4 -11    4.54    0.60
   1  -4  11    7.48    0.65
  -1  -4 -11    5.34    0.62
   1  -4  12   26.49    1.23
  -1   4 -12   27.65    1.35
  -1  -4 -12   33.16    2.98
   1   4  12   30.36    2.85
  -1  -4 -12   28.96    1.38
   1  -4  12   28.34    1.34
  -1  -4 -12   27.61    1.22
  -1   4 -12   24.88    1.32
  -1   4 -12   27.48    1.32
  -1  -4 -12   25.74    1.29
   1  -4  12   28.19    1.25
  -1  -4 -12   30.11    1.36
   1  -4  12   31.21    1.34
  -1   4 -12   27.83    1.22
   1  -4  12   26.84    1.25
   1  -4  12   25.80    1.23
  -1  -4 -12   29.61    1.35
   1  -4  12   27.90    1.22
  -1   4 -13  123.61    3.19
   1   4  13  135.09    6.15
  -1  -4 -13  140.68    6.33
  -1   4 -13  132.83    3.17
  -1  -4 -13  130.09    3.14
   1  -4  13  135.55    3.04
  -1  -4 -13  137.93    3.21
   1  -4  13  138.76    3.14
   1  -4  13  134.47    3.10
  -1  -4 -13  131.63    3.00
  -1  -4 -13  131.71    2.93
  -1  -4 -13  133.85    3.26
   1  -4  13  131.51    3.03
  -1   4 -13  131.69    3.23
  -1  -4 -13  131.73    3.18
   1  -4  13  141.46    3.01
  -1   4 -14  107.07    2.95
   1   4  14  118.79    5.92
  -1  -4 -14  113.53    5.79
  -1  -4 -14  113.56    2.81
  -1  -4 -14  112.16    2.73
  -1   4 -14  110.15    2.85
  -1  -4 -14  118.35    3.07
  -1  -4 -14  107.59    2.91
  -1   4 -14  112.09    2.89
  -1  -4 -14  113.87    2.94
  -1  -4 -14  115.42    2.93
   1  -4  14  117.15    2.81
   1  -4  14  118.68    2.91
   1  -4  14  112.89    2.83
  -1   4 -14  119.77    3.06
   1  -4  14  114.39    2.81
   1  -4  14  116.86    2.72
  -1  -4 -14  110.99    2.93
  -1   4 -15    3.76    0.64
   1   4  15    1.80    1.12
  -1  -4 -15    4.53    0.59
  -1  -4 -15    3.82    0.68
  -1   4 -15    2.42    0.55
   1  -4  15    3.03    0.59
  -1  -4 -15    4.10    0.61
  -1  -4 -15    6.08    0.70
  -1  -4 -15    3.03    0.59
  -1  -4 -15    2.86    0.61
  -1   4 -15    2.61    0.56
   1  -4  15    3.45    0.57
   1  -4  15    2.91    0.56
   1  -4  15    2.60    0.54
   1  -4  15    3.41    0.57
  -1   4 -15    5.88    0.74
  -1  -4 -15    2.61    0.56
  -1  -4 -16 1431.94   18.52
  -1   4 -16 1373.24   18.05
  -1  -4 -16 1378.09   17.89
   1   4  16 1338.59   25.62
  -1   4 -16 1242.94   18.06
  -1  -4 -16 1425.06   18.03
  -1  -4 -16 1357.65   18.19
  -1   4 -16 1414.65   18.09
  -1  -4 -16 1313.44   18.01
   1  -4  16 1429.60   17.87
  -1  -4 -16 1355.92   18.13
   1  -4  16 1438.11   18.09
   1  -4  16 1437.79   18.04
   1  -4  16 1433.32   18.35
   1  -4  16 1405.83   17.95
  -1   4 -16 1411.77   18.28
  -1  -4 -16 1365.05   18.22
  -1  -4 -17  495.50    7.75
  -1  -4 -17  491.80    8.11
  -1   4 -17  472.60    7.73
  -1  -4 -17  487.47    7.64
  -1  -4 -17  463.21    7.70
  -1  -4 -17  473.50    7.84
  -1   4 -17  486.75    7.74
  -1  -4 -17  487.17    7.82
   1  -4  17  490.43    7.53
   1  -4  17  487.26    7.71
   1  -4  17  499.36    7.71
   1  -4  17  483.79    7.92
   1  -4  17  484.90    7.61
  -1   4 -17  489.13    7.93
  -1  -4 -17  477.95    7.88
  -1  -4 -18   43.43    1.77
   1   4  18   39.03    3.73
  -1  -4 -18   43.88    1.99
  -1  -4 -18   42.00    1.72
  -1   4 -18   42.16    1.78
  -1  -4 -18   40.50    1.78
  -1   4 -18   44.71    1.77
  -1  -4 -18   41.31    1.75
   1  -4  18   43.46    1.67
  -1  -4 -18   41.95    1.80
   1  -4  18   46.15    1.79
   1  -4  18   45.67    1.80
  -1   4 -18   43.16    1.85
   1  -4  18   45.22    1.75
  -1  -4 -18   43.27    1.84
   1  -4  18   45.15    1.90
  -1  -4 -18   41.68    1.83
  -1  -4 -19  116.85    3.13
  -1   4 -19  116.92    2.99
  -1  -4 -19  111.15    2.98
  -1  -4 -19  116.62    3.11
  -1   4 -19  117.03    3.10
   1  -4  19  122.91    3.06
   1  -4  19  118.30    2.97
  -1  -4 -19  119.97    3.19
  -1  -4 -19  114.37    2.99
  -1  -4 -19  118.53    3.05
   1  -4  19  119.65    3.18
  -1  -4 -19  112.38    3.15
  -1  -4 -20 1748.04   22.29
   1  -4  20 1811.33   22.14
  -1   4 -20 1720.69   22.23
  -1  -4 -20 1754.04   22.48
   1  -4  20 1811.03   22.04
  -1  -4 -20 1747.92   22.16
   1   4  20 1742.08   31.22
  -1  -4 -20 1707.78   22.30
  -1   4 -20 1776.15   22.10
  -1  -4 -20 1624.97   21.99
  -1  -4 -20 1761.90   22.21
   1  -4  20 1806.59   22.46
  -1   4 -21   71.13    2.30
   1  -4  21   71.41    2.20
  -1  -4 -21   73.35    2.41
   1  -4  21   70.42    2.17
  -1  -4 -21   72.37    2.28
  -1   4 -21   75.05    2.47
   1  -4  21   74.62    2.37
  -1  -4 -21   72.30    2.33
  -1   4 -21   75.96    2.26
  -1  -4 -21   66.57    2.16
  -1  -4 -21   74.25    2.35
  -1  -4 -21   72.71    2.28
   1  -4  22    7.34    0.73
  -1   4 -22    6.63    0.75
   1  -4  22    5.30    0.67
  -1  -4 -22    5.55    0.75
  -1  -4 -22    7.92    0.78
   1  -4  22    6.97    0.78
  -1   4 -22    6.94    0.82
  -1  -4 -22    6.44    0.75
  -1   4 -22    7.44    0.73
  -1  -4 -22    5.91    0.73
  -1  -4 -22    6.81    1.02
  -1  -4 -22    7.47    0.77
  -1  -4 -22    7.21    0.79
  -1  -4 -23   31.31    1.42
   1  -4  23   28.92    1.26
  -1   4 -23   30.41    1.40
  -1  -4 -23   30.10    1.48
   1  -4  23   31.48    1.33
  -1  -4 -23   30.93    1.38
   1  -4  23   31.16    1.41
  -1   4 -23   28.14    1.41
  -1  -4 -23   31.67    1.44
  -1   4 -23   31.08    1.33
  -1  -4 -23   28.61    1.35
  -1  -4 -23   30.53    1.63
  -1   4 -23   29.50    1.15
  -1  -4 -24   44.27    1.60
  -1   4 -24   43.23    1.59
  -1  -4 -24   44.77    1.72
   1  -4  24   44.73    1.52
  -1   4 -24   42.83    1.60
  -1  -4 -24   44.45    1.58
   1  -4  24   44.69    1.59
  -1   4 -24   43.43    1.66
  -1   4 -24   45.35    1.53
  -1  -4 -24   43.61    1.58
  -1  -4 -24   44.36    1.63
  -1  -4 -24   45.90    1.84
  -1  -4 -24   44.94    1.71
  -1   4 -24   44.08    1.33
  -1  -4 -25  118.13    2.59
  -1   4 -25  114.79    2.66
   1  -4  25  120.82    2.58
  -1   4 -25  111.81    2.58
  -1   4 -25  118.66    2.70
  -1  -4 -25  117.09    2.65
  -1  -4 -25  112.40    2.53
  -1  -4 -25  117.72    2.62
  -1   4 -25  107.25    2.14
  -1  -4 -25  116.03    2.74
  -1  -4 -25  114.74    2.76
   1  -4  25  113.78    2.45
   1  -4  26    2.74    0.42
  -1  -4 -26    3.53    0.52
  -1   4 -26    4.10    0.50
  -1  -4 -26    4.24    0.53
  -1   4 -26    3.91    0.49
   1  -4  26    3.38    0.45
  -1  -4 -26    3.53    0.48
  -1  -4 -26    3.67    0.52
  -1  -4 -26    3.51    0.47
  -1   4 -27   48.95    1.44
  -1   4 -27   47.28    1.17
  -1  -4 -27   51.70    1.34
  -1   4 -27   50.91    1.37
   1  -4  27   49.49    1.25
  -1  -4 -27   53.49    1.53
   1  -4  27   49.42    1.25
  -1  -4 -27   51.63    1.41
  -1  -4 -27   53.50    1.37
  -1   4 -28   18.36    0.65
  -1  -4 -28   19.76    0.74
  -1  -4 -28   18.67    0.68
  -1  -4 -29   15.31    0.58
  -1  -4 -29   12.57    0.47
  -1   4 -29   13.06    0.49
  -1   4 -29   14.46    0.53
  -1  -5  27   12.04    0.50
   1   5 -27   11.63    0.53
   1  -5 -26    0.75    0.30
   1   5 -26    0.72    0.28
  -1   5  26    0.22    0.20
   1   5 -26    0.27    0.18
  -1  -5  26    0.63    0.23
   1   5 -26    0.41    0.26
   1   5 -26    0.36    0.25
   1  -5 -26    0.24    0.21
  -1  -5  26    0.69    0.27
   1  -5 -25    1.65    0.37
   1  -5 -25    1.45    0.26
  -1   5  25    1.30    0.24
   1  -5 -25    1.73    0.39
   1   5 -25    1.50    0.36
  -1   5  25    1.88    0.34
   1   5 -25    1.32    0.31
   1   5 -25    1.65    0.37
  -1  -5  25    1.41    0.34
   1   5 -25    2.12    0.38
  -1  -5  25    1.38    0.34
   1  -5 -25    2.05    0.33
  -1   5  24    0.54    0.26
   1  -5 -24    0.54    0.35
   1   5 -24    0.36    0.34
   1   5 -24    0.57    0.26
   1   5 -24    0.91    0.35
   1  -5 -24    0.97    0.30
   1  -5 -24    0.88    0.39
  -1  -5  24    0.97    0.38
   1  -5 -24    0.86    0.33
  -1  -5  24    0.86    0.36
   1   5 -24    0.70    0.36
   1  -5 -23   77.24    2.11
  -1   5  23   72.72    1.75
   1   5 -23   67.64    2.00
   1   5 -23   69.35    1.78
   1   5 -23   73.37    2.01
  -1  -5  23   74.43    2.02
   1  -5 -23   72.40    1.81
   1  -5 -23   72.45    1.94
  -1  -5  23   73.54    1.97
   1   5 -23   75.42    2.07
   1   5 -22    1.34    0.46
   1   5 -22    1.21    0.44
   1   5 -22    2.30    0.41
   1  -5 -22    1.85    0.51
  -1   5  22    1.35    0.37
   1  -5 -22    1.13    0.38
  -1  -5  22    1.99    0.51
  -1  -5  22    1.60    0.46
   1  -5 -22    2.16    0.46
   1   5 -21   17.27    1.08
  -1  -5  21   17.71    1.09
   1  -5 -21   16.23    0.98
  -1  -5  21   17.28    1.02
   1  -5 -21   16.69    0.97
   1  -5 -21   15.30    1.05
  -1   5  21   15.05    0.87
   1  -5 -21   15.74    0.93
   1  -5 -21   17.74    1.03
   1   5 -20   35.08    1.56
  -1  -5  20   35.11    1.57
   1   5 -20   37.03    1.58
   1  -5 -20   34.42    1.40
   1  -5 -20   33.49    1.48
   1  -5 -20   34.87    1.45
  -1   5  20   33.37    1.33
   1  -5 -20   36.61    1.61
   1  -5 -20   33.87    1.45
  -1  -5  20   34.46    1.47
   1  -5 -19   39.43    1.54
   1  -5 -19   38.83    1.72
   1   5 -19   40.34    1.39
   1  -5 -19   39.75    1.67
   1   5 -19   40.99    1.73
  -1  -5  19   41.16    1.75
   1   5 -19   39.74    1.66
  -1  -5  19   40.80    1.68
   1  -5 -19   40.42    1.61
   1  -5 -19   38.86    1.69
  -1   5  19   36.51    1.44
   1  -5 -19   40.70    1.62
   1  -5 -18  422.04    7.16
   1   5 -18  404.62    6.33
   1  -5 -18  410.88    6.94
   1  -5 -18  416.88    6.69
  -1  -5  18  428.77    6.97
   1   5 -18  429.53    7.12
  -1  -5  18  427.39    7.10
   1   5 -18  434.38    7.01
   1  -5 -18  421.98    6.83
  -1   5  18  402.82    6.48
   1  -5 -18  429.96    7.08
   1  -5 -18  426.71    6.83
   1   5 -18  422.56    7.26
   1   5 -17   11.10    0.81
   1  -5 -17   11.33    0.89
   1  -5 -17   11.53    1.02
   1  -5 -17   11.18    0.98
   1  -5 -17   13.37    1.00
  -1  -5  17   11.89    1.00
   1   5 -17   12.36    1.04
   1   5 -17   14.94    1.07
  -1  -5  17   11.24    1.02
  -1   5  17   12.10    2.22
   1   5 -17   11.06    1.02
   1  -5 -17   12.25    0.94
   1  -5 -17   11.90    1.01
   1   5 -16   29.56    1.30
   1  -5 -16   30.96    1.43
   1  -5 -16   30.53    1.52
   1  -5 -16   34.85    1.65
   1  -5 -16   33.42    1.52
  -1  -5  16   32.81    1.57
   1   5 -16   34.24    1.64
   1   5 -16   34.04    1.58
  -1   5  16   30.26    3.33
   1  -5 -16   31.57    1.44
   1   5 -16   32.57    1.66
  -1  -5  16   29.13    1.44
   1   5 -16   32.66    1.54
   1  -5 -16   33.98    1.58
   1  -5 -15    2.35    1.16
  -1   5  15    0.87    0.96
   1   5 -15    0.94    0.50
   1  -5 -15    1.39    0.46
  -1  -5  15    1.51    0.48
   1   5 -15    1.47    0.49
   1  -5 -15    1.48    0.49
   1   5 -15    1.53    0.41
  -1  -5  15    3.03    0.63
   1   5 -15    2.61    0.52
   1   5 -15    0.75    0.49
  -1  -5  15    2.31    0.55
   1  -5 -15    1.66    0.58
   1  -5 -15    1.14    0.49
   1  -5 -15    2.01    0.48
   1   5 -15    2.54    0.56
   1  -5 -14  135.82    3.17
   1   5 -14  134.13    3.07
   1  -5 -14  133.98    3.40
   1   5 -14  138.48    3.31
   1   5 -14  130.72    3.16
   1  -5 -14  131.38    3.09
  -1  -5  14  138.52    3.24
   1   5 -14  131.17    3.50
  -1  -5  14  135.72    3.39
   1   5 -14  140.03    3.35
   1   5 -14  135.10    3.42
   1  -5 -14  135.60    3.29
  -1  -5  14  133.17    3.25
   1  -5 -14  129.91    6.78
  -1   5  14  132.13    6.79
   1  -5 -13   48.65    1.92
   1   5 -13   47.77    1.69
   1  -5 -13   44.54    1.70
   1  -5 -13   44.60    1.51
   1  -5 -13   49.23    1.85
   1   5 -13   47.86    1.84
   1   5 -13   48.63    2.00
   1   5 -13   46.96    1.76
   1  -5 -13   47.00    1.68
  -1  -5  13   47.18    1.78
  -1  -5  13   47.68    1.90
   1   5 -13   48.76    1.85
   1   5 -13   47.69    1.91
  -1   5  13   45.28    3.90
   1  -5 -13   48.56    4.10
  -1  -5  13   47.81    1.82
  -1  -5  12    1.94    0.53
   1  -5 -12    0.54    0.42
   1  -5 -12    1.14    0.43
   1  -5 -12    0.67    0.32
   1   5 -12    0.85    0.35
  -1  -5  12    0.66    0.43
   1   5 -12    0.54    0.39
   1   5 -12    0.44    0.45
  -1  -5  12    0.68    0.37
   1   5 -12    1.90    0.45
   1   5 -12    1.01    0.46
   1  -5 -12    0.28    0.80
  -1   5  12    0.53    0.86
  -1  -5  12    1.15    0.41
  -1   5  11  329.34   10.65
   1  -5 -11  352.59   11.22
   1   5 -11  373.70    6.51
   1   5 -11  362.23    5.97
  -1  -5  11  357.85    5.94
  -1  -5  11  351.40    6.13
   1   5 -11  358.66    6.27
   1  -5 -11  363.90    6.24
   1  -5 -11  369.47    5.95
   1   5 -11  350.37    5.86
   1  -5 -11  364.97    6.14
   1  -5 -11  337.08    5.62
  -1  -5  11  347.27    5.97
  -1  -5  11  360.88    6.10
  -1  -5  11  363.09    5.93
   1   5 -11  357.82    6.05
  -1  -5  11  348.39    6.02
   1  -5 -10  246.06    4.78
   1  -5 -10  241.40    4.51
   1   5 -10  247.02    4.54
   1  -5 -10  243.11    4.38
  -1  -5  10  250.39    4.60
   1  -5 -10  254.42    4.75
  -1  -5  10  250.36    4.69
   1   5 -10  252.63    4.67
   1   5 -10  250.81    4.58
  -1  -5  10  240.06    4.52
  -1  -5  10  246.87    4.74
   1   5 -10  251.38    4.86
   1  -5 -10  247.25    9.11
  -1   5  10  232.32    8.60
  -1  -5  10  252.42    4.42
  -1  -5  10  245.57    4.64
   1   5  -9    8.93    0.74
   1  -5  -9    8.19    0.71
   1  -5  -9    9.37    0.82
  -1  -5   9    8.47    0.74
   1  -5  -9    6.53    0.72
   1  -5  -9    7.49    0.66
  -1  -5   9    8.44    0.77
   1   5  -9    7.51    0.71
   1   5  -9    8.22    0.73
  -1  -5   9    8.00    0.72
  -1  -5   9    8.15    0.76
   1   5  -9    7.90    0.78
   1  -5  -9    7.45    1.64
   1  -5  -9    7.83    1.66
  -1   5   9    7.96    1.62
  -1  -5   9    8.68    0.70
  -1  -5   9    7.99    0.74
   1   5  -8   35.05    1.42
   1  -5  -8   33.87    1.38
   1  -5  -8   33.12    1.44
   1  -5  -8   34.56    1.37
  -1  -5   8   35.18    1.40
  -1  -5   8   35.83    1.46
  -1   5   8   35.48    1.39
  -1  -5   8   34.05    1.45
   1   5  -8   35.88    1.45
   1  -5  -8   35.98    3.33
  -1   5   8   33.07    3.01
   1  -5  -8   42.10    3.52
  -1  -5   8   31.14    1.32
   1   5  -8   32.56    1.36
  -1  -5   8   32.32    1.37
  -1  -5   7  404.13    6.28
   1  -5  -7  394.19    6.24
  -1  -5   7  400.39    6.35
  -1   5   7  405.64    6.24
  -1   5   7  402.50   10.90
   1  -5  -7  420.61   11.54
   1  -5  -7  418.57   11.79
   1   5  -7  401.73    6.30
  -1  -5   7  390.44    6.19
   1  -5  -7  404.55    6.26
   1  -5  -7  410.62    6.49
   1   5  -7  398.40    6.35
  -1  -5   7  398.01    6.34
  -1  -5   7  402.93    6.41
  -1  -5   6 1124.26   14.52
  -1  -5   6 1084.40   14.47
  -1   5   6 1109.89   20.47
   1  -5  -6 1169.77   21.87
   1  -5  -6 1191.32   21.51
  -1  -5   6 1106.61   14.32
   1  -5  -6 1113.54   14.43
   1  -5  -6 1152.93   14.68
   1  -5  -6 1123.46   14.50
  -1  -5   6 1112.61   14.42
   1   5  -6 1126.45   14.58
  -1  -5   6 1133.25   14.58
  -1   5   5   51.72    3.58
   1  -5  -5   50.04    3.83
   1  -5  -5   51.65    3.63
  -1  -5   5   47.24    1.55
   1  -5  -5   48.69    1.63
   1  -5  -5   50.19    1.68
  -1  -5   5   48.79    1.61
  -1  -5   5   46.88    1.59
  -1   5   4  359.25    9.86
   1  -5  -4  360.00   10.63
   1  -5  -4  361.61    5.81
   1  -5  -3  443.63   10.92
  -1   5   3  413.95   10.58
   1  -5  -2    0.82    0.59
  -1   5   2    1.30    0.81
  -1  -5   1  161.05    6.53
   1  -5  -1  176.98    6.19
  -1   5   1  166.82    6.26
   1  -5   0  297.82    8.14
  -1  -5   0  288.47    8.93
  -1   5   0  292.99    8.49
   1  -5   1  199.24    6.26
  -1  -5  -1  183.23    6.97
  -1   5  -1  180.75    6.47
   1  -5   2    5.66    0.57
  -1  -5  -2    6.79    1.40
   1   5   2    4.90    0.97
   1  -5   2    5.44    1.02
   1  -5   3  213.12    6.10
  -1  -5  -3  223.82    7.73
   1  -5   3  204.03    3.88
   1   5   3  217.83    6.42
   1  -5   3  216.15    3.99
  -1   5  -4    2.65    0.46
   1  -5   4    0.99    0.35
  -1  -5  -4    0.81    0.34
   1  -5   4    0.17    0.34
   1   5   4    4.50    1.00
  -1  -5  -4    2.96    1.04
   1  -5   4    0.72    0.34
   1  -5   4    0.52    0.30
   1  -5   5   71.20    1.98
   1  -5   5   72.23    2.00
   1   5   5   70.84    3.72
  -1   5  -5   72.45    2.18
   1  -5   5   71.11    2.07
  -1  -5  -5   72.18    2.15
  -1  -5  -5   75.39    4.40
   1  -5   5   72.03    2.06
   1  -5   6  349.11    5.67
   1  -5   6  346.27    5.74
  -1   5  -6  350.26    5.93
  -1   5  -6  348.66    5.96
   1  -5   6  354.67    5.66
  -1  -5  -6  349.93    5.90
  -1  -5  -6  351.94    5.78
  -1  -5  -6  365.35    5.96
   1  -5   6  347.24    5.69
   1   5   6  348.58    9.06
  -1  -5  -7  815.57   17.08
   1   5   7  766.41   15.40
  -1   5  -7  815.85   11.38
  -1   5  -7  796.76   11.37
   1  -5   7  809.25   11.04
   1  -5   7  809.72   11.09
   1  -5   7  802.69   11.15
  -1  -5  -7  808.48   11.34
  -1  -5  -7  837.56   11.24
  -1  -5  -7  808.28   11.35
   1  -5   7  804.74   11.13
  -1  -5  -7  809.23   10.99
   1  -5   7  840.12   11.24
  -1  -5  -8  812.51   17.04
   1   5   8  777.37   15.50
  -1   5  -8  753.18   11.00
  -1  -5  -8  784.25   10.79
  -1   5  -8  770.48   11.07
  -1  -5  -8  815.34   11.15
  -1  -5  -8  798.60   11.08
  -1  -5  -8  789.73   10.88
  -1  -5  -8  801.18   11.02
   1  -5   8  781.67   10.74
   1  -5   8  761.63   10.78
   1  -5   8  768.69   10.83
   1  -5   8  728.02   10.75
   1  -5   8  804.91   10.90
  -1  -5  -8  777.40   10.74
  -1  -5  -9    8.79    0.86
  -1   5  -9    9.03    0.83
   1  -5   9    6.71    0.71
   1   5   9   11.41    1.73
  -1  -5  -9   20.85    2.47
  -1   5  -9    7.21    0.75
  -1  -5  -9    6.69    0.76
  -1  -5  -9    7.86    0.77
  -1  -5  -9    7.40    0.78
   1  -5   9    7.00    0.69
   1  -5   9    7.95    0.73
  -1   5  -9    9.84    0.70
  -1   5  -9    7.40    0.80
  -1  -5  -9    8.08    0.74
   1  -5   9    7.95    0.74
  -1   5 -10    1.44    0.49
  -1   5 -10    1.03    0.45
  -1  -5 -10    1.35    0.39
  -1  -5 -10    1.19    0.62
  -1  -5 -10    1.82    0.99
   1   5  10    1.56    0.86
   1  -5  10    2.43    0.52
  -1  -5 -10    1.09    0.48
  -1  -5 -10    0.77    0.41
  -1   5 -10    1.89    0.52
  -1  -5 -10    1.23    0.47
   1  -5  10    0.85    0.39
   1  -5  10    0.83    0.40
  -1   5 -10    1.90    0.40
  -1   5 -10    0.59    0.31
  -1  -5 -10    0.93    0.40
   1  -5  10    1.89    0.46
  -1  -5 -11   29.75    1.49
  -1   5 -11   29.91    1.44
  -1  -5 -11   31.06    1.36
   1  -5  11   33.80    1.47
  -1   5 -11   31.51    1.50
   1  -5  11   29.06    1.44
  -1   5 -11   29.29    1.52
   1   5  11   28.87    2.84
  -1  -5 -11   33.94    3.19
  -1   5 -11   32.98    1.52
  -1  -5 -11   28.68    1.39
  -1  -5 -11   30.41    1.48
  -1  -5 -11   28.64    1.46
  -1  -5 -11   27.25    1.41
   1  -5  11   30.36    1.42
  -1   5 -11   28.37    1.24
  -1   5 -11   29.93    1.29
  -1  -5 -11   31.03    1.43
   1  -5  11   30.37    1.39
  -1  -5 -12   62.30    1.83
  -1   5 -12   66.46    2.20
  -1  -5 -12   67.86    2.30
   1  -5  12   61.95    2.07
  -1  -5 -12   69.03    2.13
  -1   5 -12   66.57    2.22
   1  -5  12   63.83    2.19
  -1   5 -12   66.99    2.33
   1   5  12   60.96    4.17
  -1  -5 -12   66.32    4.50
  -1  -5 -12   66.36    2.17
  -1  -5 -12   65.60    2.25
  -1   5 -12   64.69    2.19
  -1  -5 -12   67.29    2.23
   1  -5  12   66.37    2.16
  -1   5 -12   67.67    2.01
  -1  -5 -12   67.72    2.21
  -1   5 -12   66.27    1.99
  -1   5 -13   50.42    2.02
   1  -5  13   52.69    1.99
  -1  -5 -13   50.67    4.00
   1   5  13   44.06    3.64
  -1   5 -13   47.95    1.88
  -1  -5 -13   50.28    2.02
  -1  -5 -13   53.58    1.94
  -1  -5 -13   48.27    1.96
  -1   5 -13   49.43    1.90
   1  -5  13   49.93    1.83
  -1  -5 -13   46.58    1.88
   1  -5  13   49.19    1.87
  -1  -5 -13   52.39    1.86
  -1   5 -13   47.36    1.89
  -1  -5 -13   51.69    1.93
  -1   5 -13   48.73    1.72
  -1   5 -14    3.45    0.62
  -1   5 -14    1.86    0.56
   1   5  14    1.13    0.90
  -1  -5 -14    1.07    0.82
  -1  -5 -14    1.95    0.80
  -1   5 -14    1.88    0.56
   1  -5  14    1.37    0.53
  -1  -5 -14    1.53    0.41
  -1  -5 -14    1.34    0.50
  -1  -5 -14    1.25    0.48
  -1  -5 -14    3.96    0.69
  -1   5 -14    3.78    0.62
   1  -5  14    1.75    0.47
  -1  -5 -14    1.60    0.54
   1  -5  14    1.16    0.47
  -1   5 -14    0.97    0.42
  -1  -5 -14    2.22    0.52
  -1  -5 -14    1.06    0.51
  -1   5 -15   18.64    1.26
   1  -5  15   19.15    1.23
  -1   5 -15   17.53    1.18
  -1  -5 -15   19.55    1.19
  -1   5 -15   17.34    1.16
   1  -5  15   16.71    1.09
  -1  -5 -15   18.90    1.38
   1   5  15   18.74    2.52
  -1  -5 -15   19.99    1.09
  -1  -5 -15   18.62    1.24
  -1  -5 -15   19.34    1.20
  -1   5 -15   18.06    1.15
   1  -5  15   19.06    1.17
  -1  -5 -15   19.55    1.24
   1  -5  15   19.31    1.20
  -1   5 -15   21.12    1.17
   1  -5  15   18.19    1.17
  -1  -5 -15   20.02    1.25
  -1   5 -16   35.96    1.73
  -1   5 -16   35.22    1.66
  -1  -5 -16   36.28    1.62
   1  -5  16   35.49    1.58
  -1   5 -16   39.71    1.73
  -1  -5 -16   35.31    1.83
   1   5  16   32.46    3.28
  -1  -5 -16   35.53    1.46
  -1   5 -16   35.57    1.59
  -1  -5 -16   38.59    1.70
  -1  -5 -16   35.91    1.70
   1  -5  16   37.74    1.61
  -1  -5 -16   35.21    1.66
   1  -5  16   39.83    1.71
  -1   5 -16   38.28    1.57
   1  -5  16   36.29    1.61
  -1  -5 -16   37.35    1.72
  -1   5 -17  227.55    4.81
  -1   5 -17  229.80    4.69
  -1  -5 -17  227.88    4.58
   1  -5  17  228.74    4.52
  -1   5 -17  231.89    4.70
  -1  -5 -17  234.06    4.87
   1   5  17  212.07    8.55
  -1  -5 -17  228.82    4.28
  -1   5 -17  227.43    4.51
  -1  -5 -17  227.99    4.62
  -1  -5 -17  221.33    4.66
  -1  -5 -17  223.29    4.62
   1  -5  17  231.28    4.50
   1  -5  17  229.89    4.63
  -1   5 -17  222.07    4.39
   1  -5  17  228.78    4.58
  -1  -5 -17  232.27    4.77
  -1   5 -18   21.66    1.26
  -1  -5 -18   22.02    1.50
  -1  -5 -18   26.79    1.39
  -1   5 -18   23.49    1.34
   1  -5  18   24.93    1.32
  -1   5 -18   23.68    1.35
   1  -5  18   23.82    1.37
  -1   5 -18   24.65    1.43
  -1  -5 -18   25.09    1.21
  -1  -5 -18   24.78    1.36
  -1  -5 -18   24.32    1.41
  -1  -5 -18   23.38    1.35
  -1   5 -18   25.62    1.30
  -1  -5 -18   24.22    1.36
   1  -5  18   23.50    1.33
  -1   5 -18   21.75    1.20
   1  -5  18   24.70    1.32
  -1  -5 -18   24.93    1.42
  -1  -5 -19  503.38    7.47
  -1  -5 -19  512.36    7.94
   1  -5  19  510.31    7.76
  -1   5 -19  502.33    7.99
   1  -5  19  513.74    8.08
  -1   5 -19  495.39    8.09
  -1  -5 -19  497.52    7.99
  -1  -5 -19  500.39    8.02
  -1   5 -19  503.77    7.69
  -1  -5 -19  502.51    7.86
  -1  -5 -19  518.39    7.98
   1  -5  19  507.28    7.90
  -1   5 -19  501.85    7.95
  -1   5 -19  491.01    7.66
  -1  -5 -19  515.16    8.27
  -1  -5 -19  508.31    8.09
  -1  -5 -20   34.09    1.52
  -1   5 -20   34.15    1.41
  -1  -5 -20   33.88    1.55
  -1  -5 -20   34.90    1.54
  -1  -5 -20   35.15    1.54
  -1   5 -20   34.79    1.53
   1  -5  20   36.91    1.54
  -1   5 -20   33.16    1.42
   1  -5  20   36.05    1.61
  -1   5 -20   34.58    1.63
  -1   5 -20   34.75    1.54
  -1  -5 -20   34.06    1.35
  -1   5 -20   34.02    1.58
  -1  -5 -20   36.88    1.57
   1  -5  20   35.04    1.47
  -1  -5 -20   33.47    1.57
  -1  -5 -21    6.48    0.72
  -1   5 -21    5.34    0.61
  -1  -5 -21    6.37    0.74
  -1  -5 -21    6.33    0.73
   1  -5  21    7.29    0.74
  -1   5 -21    6.45    0.72
  -1   5 -21    6.09    0.65
   1  -5  21    6.44    0.76
  -1   5 -21    6.29    0.77
  -1   5 -21    5.62    0.71
  -1  -5 -21    5.93    0.67
  -1  -5 -21    5.88    0.59
  -1   5 -21    8.32    0.82
   1  -5  21    6.82    0.70
  -1  -5 -21    5.93    0.70
  -1  -5 -21    5.61    0.75
  -1  -5 -22  195.96    3.88
  -1   5 -22  201.08    3.64
  -1  -5 -22  202.68    3.84
  -1  -5 -22  202.93    3.87
  -1   5 -22  193.79    3.83
   1  -5  22  206.47    3.81
  -1   5 -22  191.59    3.70
   1  -5  22  204.97    3.95
  -1   5 -22  197.43    4.02
  -1  -5 -22  199.66    3.52
  -1   5 -22  200.99    4.01
  -1  -5 -22  205.63    3.93
   1  -5  22  199.28    3.74
  -1  -5 -22  209.03    4.08
  -1  -5 -23  374.02    5.71
  -1   5 -23  370.38    5.44
  -1  -5 -23  374.07    5.74
  -1   5 -23  366.71    5.74
  -1   5 -23  352.94    5.57
   1  -5  23  376.71    5.83
  -1   5 -23  363.59    5.90
  -1  -5 -23  360.27    5.33
  -1   5 -23  367.10    5.91
   1  -5  23  370.97    5.64
  -1  -5 -23  376.57    5.81
  -1  -5 -23  377.09    5.98
  -1  -5 -24   42.37    1.35
  -1  -5 -24   40.21    1.32
  -1   5 -24   39.15    1.31
  -1   5 -24   36.72    1.24
  -1   5 -24   38.55    1.40
   1  -5  24   41.40    1.37
  -1   5 -24   38.14    1.38
  -1  -5 -24   41.82    1.38
   1  -5  24   38.43    1.27
  -1  -5 -24   38.49    1.11
  -1  -5 -24   42.90    1.48
  -1   5 -25  168.17    3.00
   1  -5  25  172.39    2.94
  -1  -5 -25  166.62    2.88
   1  -5  25  166.37    2.84
  -1  -5 -25  172.70    2.98
  -1   5 -25  170.50    3.08
   1  -5  26    3.41    0.36
  -1   5 -26    3.78    0.38
  -1   5 -26    4.04    0.43
  -1  -5 -26    4.15    0.36
   1  -5  26    3.93    0.35
  -1  -5 -26    4.39    0.39
  -1  -5 -27    0.45    0.18
  -1   5 -27    0.48    0.16
  -1   5 -27    0.26    0.20
  -1  -6  25   11.60    0.44
   1   6 -25   11.48    0.45
  -1  -6  25   12.15    0.46
   1   6 -24   39.84    1.02
   1   6 -24   37.84    0.96
  -1  -6  24   41.98    1.09
   1   6 -24   39.20    1.05
   1   6 -24   42.26    1.10
  -1  -6  24   40.21    1.05
   1   6 -23   33.06    1.04
  -1  -6  23   35.65    1.12
   1   6 -23   34.44    1.07
   1  -6 -23   36.48    1.11
   1   6 -22   29.28    1.09
  -1  -6  22   29.82    1.12
   1  -6 -22   29.96    1.09
   1   6 -22   31.08    1.10
   1   6 -21    5.48    0.56
  -1  -6  21    4.20    0.54
   1   6 -21    4.09    0.53
   1  -6 -21    4.26    0.52
  -1   6  21    4.24    0.43
   1  -6 -21    3.50    0.37
   1  -6 -21    4.14    0.52
   1   6 -20   88.55    2.21
   1  -6 -20   79.70    1.78
   1  -6 -20   85.68    2.23
   1  -6 -20   82.75    2.18
  -1   6  20   84.53    1.94
   1  -6 -20   86.78    2.18
   1   6 -19    2.15    0.50
   1   6 -19    3.21    0.54
   1  -6 -19    2.83    0.52
   1  -6 -19    2.28    0.51
   1  -6 -19    2.18    0.52
  -1   6  19    2.43    0.44
   1  -6 -19    2.10    0.37
  -1  -6  19    1.78    0.47
   1  -6 -18   19.40    1.09
   1   6 -18   21.91    1.18
   1   6 -18   19.73    1.09
   1   6 -18   21.07    1.16
   1  -6 -18   20.99    1.18
   1  -6 -18   20.32    1.17
  -1   6  18   18.91    0.99
  -1  -6  18   21.82    1.12
   1   6 -17  119.21    3.07
  -1  -6  17  118.71    2.82
   1   6 -17  118.36    2.86
  -1  -6  17  112.65    2.89
   1   6 -17  119.05    2.97
   1  -6 -17  116.21    3.00
   1  -6 -17  122.86    3.04
  -1   6  17  117.19    2.69
   1  -6 -17  121.52    2.89
  -1  -6  16   84.33    2.34
   1   6 -16   85.51    2.61
   1   6 -16   84.63    2.40
  -1  -6  16   77.89    2.39
   1   6 -16   89.09    2.55
   1  -6 -16   83.27    2.50
   1  -6 -16   82.02    2.52
  -1   6  16   81.19    2.22
   1  -6 -16   83.12    2.37
  -1  -6  15   89.24    2.47
   1   6 -15   87.15    2.72
  -1  -6  15   88.52    2.58
   1   6 -15   95.30    2.59
   1   6 -15   94.27    2.70
   1  -6 -15   91.34    2.51
  -1  -6  15   91.99    2.59
  -1   6  15   93.60    2.42
   1   6 -15   90.40    2.23
   1  -6 -15   93.22    2.68
   1   6 -15   90.26    2.53
  -1  -6  15   87.44    2.50
  -1  -6  14  460.79    7.25
   1   6 -14  464.06    7.13
   1   6 -14  464.56    7.79
   1   6 -14  468.87    7.42
  -1  -6  14  451.97    7.43
   1   6 -14  468.85    7.61
   1   6 -14  452.64    6.91
   1  -6 -14  477.36    7.62
   1  -6 -14  477.88    7.34
  -1  -6  14  453.51    7.40
  -1   6  14  463.84    7.12
   1   6 -14  469.30    7.41
  -1  -6  14  460.50    7.37
  -1   6  13   14.66    2.24
   1  -6 -13   16.66    2.51
   1   6 -13   16.67    1.20
   1   6 -13   16.31    1.01
  -1  -6  13   15.57    1.03
  -1  -6  13   18.46    1.17
   1   6 -13   17.83    1.13
   1   6 -13   15.60    1.14
   1  -6 -13   17.28    1.18
   1  -6 -13   16.76    1.19
   1   6 -13   16.06    0.96
   1  -6 -13   18.62    1.11
  -1  -6  13   15.49    1.08
  -1   6  13   16.65    1.02
   1   6 -13   18.26    1.13
  -1  -6  13   15.85    1.08
   1   6 -12  203.45    4.19
   1   6 -12  206.41    4.57
  -1  -6  12  198.59    4.05
   1   6 -12  203.51    4.00
  -1  -6  12  199.81    4.23
   1   6 -12  201.84    4.38
   1  -6 -12  203.12    8.59
   1   6 -12  200.00    3.94
   1  -6 -12  210.76    4.37
   1  -6 -12  217.36    4.52
   1  -6 -12  213.31    4.13
  -1  -6  12  201.26    4.21
  -1   6  12  200.00    3.97
  -1   6  12  189.13    7.91
  -1  -6  12  199.75    4.17
   1   6 -11  118.16    2.99
  -1  -6  11  121.66    2.93
   1   6 -11  113.48    3.24
   1   6 -11  116.90    2.83
  -1  -6  11  113.81    2.98
   1   6 -11  116.01    3.13
   1  -6 -11  119.76    6.55
   1  -6 -11  120.30    3.11
   1  -6 -11  116.86    3.18
   1   6 -11  113.90    2.81
   1  -6 -11  118.72    2.86
  -1  -6  11  129.47    3.12
  -1   6  11  113.99    2.77
  -1   6  11   98.68    5.65
  -1  -6  11  113.77    2.95
  -1  -6  11  118.42    2.78
   1   6 -10  438.62    7.01
   1   6 -10  428.02    6.80
  -1  -6  10  432.39    6.87
  -1  -6  10  423.64    7.00
   1   6 -10  427.91    7.28
   1  -6 -10  429.20   12.90
   1  -6 -10  440.22    7.17
   1   6 -10  430.27    6.84
   1  -6 -10  455.31    7.42
   1  -6 -10  435.09    6.77
  -1  -6  10  432.21    7.03
  -1   6  10  428.76    6.74
  -1   6  10  408.05   11.96
  -1  -6  10  429.76    7.01
  -1  -6  10  438.23    6.84
  -1   6   9    2.50    1.03
   1  -6  -9    2.45    1.16
  -1  -6   9    0.90    0.40
  -1  -6   9    4.07    0.58
   1   6  -9    1.59    0.44
   1   6  -9    1.10    0.49
   1  -6  -9    1.46    0.49
   1   6  -9    1.37    0.44
  -1  -6   9    5.05    0.67
  -1   6   9    1.53    0.43
  -1  -6   9    1.01    0.39
  -1  -6   9    0.91    0.41
   1   6  -9    2.42    0.54
   1  -6  -8  485.36   13.70
   1   6  -8  476.74    7.75
  -1  -6   8  463.70    7.34
   1   6  -8  474.52    7.39
   1   6  -8  463.12    7.32
   1  -6  -8  479.25    7.54
  -1  -6   8  463.57    7.28
  -1  -6   8  475.84    7.39
  -1   6   8  459.60   12.48
  -1  -6   8  461.84    7.37
  -1  -6   8  489.63    7.46
   1   6  -8  458.61    7.20
  -1  -6   8  472.05    7.23
   1  -6  -7   29.47    3.26
   1   6  -7   27.49    1.46
  -1  -6   7   29.15    1.34
  -1  -6   7   30.24    1.36
  -1  -6   7   30.44    1.39
  -1   6   7   31.22    3.02
   1   6  -7   30.56    1.39
   1   6  -7   27.77    1.35
  -1  -6   7   27.22    1.33
  -1  -6   7   28.90    1.39
   1   6  -7   27.27    1.28
  -1  -6   7   26.27    1.25
   1  -6  -6  851.94   19.01
  -1  -6   6  819.17   11.26
  -1  -6   6  828.14   11.26
  -1  -6   6  830.74   11.30
  -1   6   6  797.43   17.23
   1   6  -6  826.46   11.38
   1   6  -6  835.78   11.48
  -1  -6   6  820.06   11.38
  -1  -6   6  793.16   11.10
   1   6  -6  818.40   11.23
  -1  -6   5   31.15    1.29
  -1  -6   5   32.55    1.37
  -1   6   5   32.19    3.01
   1   6  -5   31.38    1.37
  -1  -6   5   30.41    1.31
   1   6  -5   29.61    1.40
  -1  -6   5   30.61    1.33
  -1  -6   5   29.51    3.13
   1  -6  -5   33.32    3.38
  -1  -6   5   29.23    1.34
  -1  -6   4  240.39    4.28
  -1   6   4  233.05    8.22
  -1  -6   4  232.67    4.18
  -1  -6   4  243.94    4.31
  -1  -6   4  229.69    4.19
   1  -6  -4  244.08    9.28
  -1  -6   4  246.24    9.07
   1  -6  -4  230.86    4.17
  -1  -6   3   91.44    2.27
  -1   6   3   93.90    5.05
  -1  -6   3   90.38    2.27
  -1  -6   3   90.67    2.23
  -1  -6   3   89.67    2.35
   1  -6  -3   88.63    2.28
   1  -6  -3   95.17    5.67
  -1  -6   3   93.37    5.48
  -1   6   2   39.93    3.23
  -1  -6   2   35.65    3.36
   1  -6  -2   40.97    3.72
  -1  -6   2   38.64    1.45
   1  -6  -2   38.03    1.44
  -1  -6   2   36.15    1.32
  -1  -6   1   53.66    4.10
   1  -6  -1   52.97    4.25
  -1   6   1   58.51    2.01
   1  -6  -1   54.65    1.78
  -1  -6   1   52.48    1.69
  -1  -6   0  351.41   10.89
   1  -6   0  350.26   11.37
  -1   6   0  356.32    6.08
  -1  -6   0  336.83    5.46
   1  -6   0  358.24    5.78
   1  -6   1   14.92    0.88
   1  -6   1   18.32    2.62
  -1  -6  -1   16.89    2.33
  -1   6  -1   14.01    1.01
  -1  -6  -1   15.04    0.95
   1  -6   1   13.23    0.92
   1  -6   2  646.79    9.12
   1  -6   2  663.95   16.46
  -1  -6  -2  661.61   15.74
  -1   6  -2  659.25    9.72
  -1  -6  -2  670.77    9.53
   1  -6   2  649.33    9.41
   1  -6   3    3.52    0.57
   1  -6   3    3.52    0.53
  -1  -6  -3    4.46    1.42
   1  -6   3    5.40    1.63
   1  -6   3    2.54    0.46
  -1   6  -3    6.94    0.78
   1  -6   4  688.01    9.86
   1  -6   4  676.40    9.59
   1  -6   4  673.53    9.54
  -1  -6  -4  683.14   16.09
   1  -6   4  680.68   16.87
  -1  -6  -4  692.05    9.98
  -1   6  -4  695.70   10.12
  -1  -6  -5  629.85    9.27
   1  -6   5  628.46    9.08
   1  -6   5  608.25    8.81
  -1   6  -5  603.40    9.31
   1  -6   5  586.94   15.56
  -1  -6  -5  633.72   15.25
   1  -6   5  596.55    8.77
   1  -6   5  584.07    8.61
  -1   6  -5  626.22    9.29
  -1  -6  -6  175.79    3.85
   1  -6   6  160.81    3.62
   1  -6   6  163.80    3.50
  -1   6  -6  168.75    3.85
   1  -6   6  164.95    3.51
   1  -6   6  163.10    3.44
  -1   6  -6  165.01    3.78
  -1   6  -7   31.32    1.54
  -1  -6  -7   33.42    1.58
   1  -6   7   30.97    1.41
   1  -6   7   30.51    1.46
   1  -6   7   30.25    1.37
  -1  -6  -7   31.24    3.19
   1  -6   7   33.73    1.44
  -1   6  -7   31.36    1.54
  -1  -6  -8  287.13    5.41
  -1   6  -8  273.43    5.30
   1  -6   8  285.50    5.07
   1  -6   8  276.80    5.06
   1  -6   8  279.50    5.18
   1  -6   8  268.90    4.98
  -1  -6  -8  282.26    9.72
   1  -6   8  276.21    5.04
  -1   6  -8  284.06    5.31
  -1   6  -8  273.70    5.46
  -1   6  -9  217.20    4.71
   1  -6   9  213.07    4.32
  -1  -6  -9  223.16    4.70
  -1   6  -9  219.03    4.55
   1  -6   9  222.63    4.36
   1  -6   9  217.28    4.36
  -1  -6  -9  223.40    4.33
   1  -6   9  219.94    4.47
   1  -6   9  219.73    4.47
  -1  -6  -9  225.67    8.63
  -1   6  -9  218.06    4.49
  -1   6  -9  219.88    4.53
   1  -6   9  219.75    4.34
  -1  -6  -9  231.49    4.32
  -1   6 -10  521.45    8.55
   1  -6  10  508.20    8.09
  -1  -6 -10  548.34    8.60
  -1   6 -10  517.90    8.29
   1  -6  10  529.46    8.11
   1  -6  10  525.45    8.17
  -1  -6 -10  531.03    7.96
   1  -6  10  526.56    8.25
  -1  -6 -10  521.11   13.91
  -1   6 -10  525.90    8.30
   1  -6  10  537.39    8.16
  -1   6 -10  535.31    8.34
  -1  -6 -10  530.66    8.05
  -1   6 -11   65.85    2.35
   1  -6  11   67.21    2.21
  -1  -6 -11   63.98    2.15
  -1   6 -11   64.57    2.19
  -1  -6 -11   65.91    2.34
   1  -6  11   65.95    2.13
   1  -6  11   68.46    2.21
  -1  -6 -11   61.08    1.94
   1  -6  11   65.98    1.94
   1  -6  11   61.98    2.16
  -1  -6 -11   70.66    4.75
  -1   6 -11   66.90    2.24
  -1   6 -11   65.40    2.21
   1  -6  11   66.29    2.14
  -1  -6 -11   69.95    2.18
  -1   6 -12   20.86    1.33
   1  -6  12   19.49    1.21
  -1  -6 -12   20.83    1.22
  -1   6 -12   20.08    1.22
   1  -6  12   20.13    1.19
   1  -6  12   18.70    1.17
   1  -6  12   18.41    1.14
  -1   6 -12   19.79    1.21
  -1  -6 -12   23.64    1.12
   1  -6  12   16.57    1.13
  -1   6 -12   20.28    1.24
  -1  -6 -12   19.11    2.52
  -1  -6 -12   20.93    1.21
  -1  -6 -13  278.85    5.14
   1  -6  13  281.85    5.18
  -1   6 -13  272.15    5.16
   1  -6  13  278.53    5.11
   1  -6  13  267.65    5.13
  -1   6 -13  268.50    5.10
  -1  -6 -13  278.05    5.13
  -1  -6 -13  278.68    5.44
  -1   6 -13  268.65    5.18
  -1  -6 -13  263.28    9.40
  -1   6 -13  273.39    5.41
   1  -6  14   60.19    2.06
  -1   6 -14   55.19    2.12
   1  -6  14   53.55    1.98
  -1   6 -14   53.37    2.01
  -1  -6 -14   56.96    1.81
  -1   6 -14   57.88    2.02
   1  -6  14   58.65    1.98
  -1   6 -14   55.41    1.99
  -1  -6 -14   50.08    2.04
  -1   6 -14   54.37    1.93
  -1  -6 -14   55.93    1.98
  -1  -6 -14   56.84    2.00
  -1   6 -15   82.83    2.59
   1  -6  15   81.45    2.47
  -1   6 -15   83.62    2.51
  -1  -6 -15   84.74    2.26
   1  -6  15   81.76    2.39
  -1   6 -15   88.07    2.51
  -1   6 -15   85.98    2.51
  -1  -6 -15   87.74    2.47
  -1   6 -15   83.28    2.39
  -1  -6 -15   86.08    2.49
  -1  -6 -16   61.61    2.06
  -1  -6 -16   58.64    1.83
  -1   6 -16   61.07    2.03
   1  -6  16   55.85    2.00
  -1   6 -16   60.26    2.06
   1  -6  16   60.59    2.03
  -1   6 -16   62.13    2.06
  -1   6 -16   59.04    2.13
  -1  -6 -16   62.87    2.01
  -1   6 -16   60.53    1.94
  -1  -6 -17    1.06    0.52
  -1   6 -17    1.23    0.41
  -1  -6 -17    0.70    0.36
  -1   6 -17    0.29    0.41
   1  -6  17    0.63    0.43
  -1  -6 -17    2.23    0.55
   1  -6  17    1.24    0.49
  -1   6 -17    0.63    0.43
  -1   6 -17    1.03    0.51
  -1   6 -17    1.10    0.45
   1  -6  18    4.89    0.64
  -1   6 -18    7.76    0.76
  -1   6 -18    4.78    0.64
   1  -6  18    5.01    0.68
  -1  -6 -18    4.90    0.57
  -1  -6 -18    4.66    0.61
  -1   6 -18    4.54    0.55
  -1  -6 -18    4.67    0.66
  -1   6 -18    5.56    0.70
  -1  -6 -18    4.56    0.62
  -1   6 -19   20.22    1.08
   1  -6  19   20.49    1.08
   1  -6  19   20.59    1.06
  -1  -6 -19   20.41    0.97
  -1   6 -19   19.51    1.08
  -1   6 -19   20.33    1.16
  -1   6 -19   20.04    0.95
  -1  -6 -19   20.07    1.04
  -1  -6 -19   19.61    1.11
  -1   6 -19   19.15    1.09
  -1  -6 -19   21.39    1.13
  -1   6 -20   94.71    2.32
   1  -6  20   97.34    2.34
   1  -6  20   97.84    2.30
  -1  -6 -20   95.35    2.12
  -1   6 -20   97.23    2.37
  -1   6 -20   92.37    2.43
  -1  -6 -20   96.66    2.25
  -1   6 -20   94.69    2.07
  -1  -6 -20   91.76    2.36
  -1   6 -20   95.41    2.41
  -1  -6 -20   95.39    2.37
   1  -6  21   33.01    1.20
  -1  -6 -21   32.51    1.08
  -1   6 -21   33.39    1.30
  -1  -6 -21   31.39    1.22
  -1   6 -21   31.99    1.02
  -1   6 -21   33.09    1.22
  -1   6 -21   33.22    1.28
   1  -6  22   21.48    0.90
  -1  -6 -22   21.66    0.79
   1  -6  22   20.98    0.94
  -1   6 -22   21.29    0.97
  -1   6 -22   19.13    0.68
  -1   6 -22   20.41    0.89
  -1   6 -22   21.88    0.96
   1  -6  23   80.64    1.74
  -1   6 -23   78.30    1.75
  -1   6 -23   78.76    1.76
   1  -6  23   75.94    1.64
  -1   6 -24   50.01    1.22
   1  -6  24   48.13    1.16
  -1   6 -24   47.72    1.18
   1  -6  24   47.73    1.13
  -1   6 -25   31.85    0.78
   1  -6  25   29.49    0.72
   1   7 -21   14.61    0.51
  -1  -7  21   15.93    0.60
   1   7 -21   15.73    0.60
  -1  -7  21   14.81    0.55
  -1  -7  20    2.51    0.30
   1   7 -20    2.19    0.32
  -1  -7  20    2.08    0.31
   1   7 -20    2.85    0.36
   1  -7 -20    2.14    0.32
   1   7 -20    2.53    0.30
  -1  -7  19    9.55    0.55
  -1  -7  19    8.18    0.55
   1   7 -19    9.00    0.60
   1   7 -19    9.00    0.59
   1  -7 -19    9.04    0.61
   1   7 -19    9.28    0.56
  -1  -7  18   58.47    1.50
  -1  -7  18   59.10    1.57
   1  -7 -18   61.32    1.70
   1   7 -18   64.35    1.68
   1   7 -18   60.42    1.57
  -1  -7  17   26.61    1.03
   1   7 -17   31.94    1.12
  -1  -7  17   27.68    1.11
   1   7 -17   30.39    1.20
   1   7 -17   30.51    1.16
  -1  -7  16    1.77    0.37
   1   7 -16    2.17    0.46
   1   7 -16    2.16    0.40
  -1  -7  16    2.73    0.45
   1   7 -16    3.13    0.50
   1   7 -16    2.20    0.44
   1   7 -15    2.94    0.45
   1   7 -15    2.78    0.48
  -1  -7  15    2.56    0.47
  -1  -7  15    3.06    0.44
   1   7 -15    2.88    0.53
   1  -7 -15    3.21    0.54
   1  -7 -14    4.65    0.64
  -1  -7  14    5.51    0.56
   1   7 -14    3.50    0.58
  -1  -7  14    3.32    0.51
   1   7 -14    4.28    0.53
   1   7 -14    4.06    0.58
   1  -7 -13   18.53    1.10
   1   7 -13   17.24    1.12
  -1  -7  13   15.00    0.87
  -1  -7  13   16.09    0.94
   1   7 -13   17.48    0.98
   1   7 -13   17.07    1.04
   1   7 -12   24.23    1.27
   1   7 -12   23.62    1.17
  -1  -7  12   23.07    1.13
   1   7 -12   22.75    1.32
  -1  -7  12   25.58    1.13
   1  -7 -12   24.85    1.30
  -1  -7  12   23.00    1.14
  -1  -7  12   24.06    1.01
   1   7 -12   22.98    1.14
   1   7 -11  234.92    4.54
   1   7 -11  238.77    4.37
  -1  -7  11  218.13    4.16
   1   7 -11  236.86    4.76
  -1  -7  11  229.11    4.10
   1   7 -11  229.90    3.97
   1  -7 -11  240.26    4.65
  -1  -7  11  230.68    4.28
  -1  -7  11  232.36    4.10
   1   7 -11  233.71    4.29
   1   7 -10   19.32    1.17
  -1  -7  10   17.84    1.01
  -1  -7  10   18.57    1.05
  -1  -7  10   17.86    1.02
   1   7 -10   19.73    0.99
   1  -7 -10   19.26    1.20
   1   7 -10   20.58    1.10
   1   7 -10   17.96    1.21
  -1  -7  10   19.08    1.00
   1   7  -9   25.84    1.46
  -1  -7   9   25.99    1.15
  -1  -7   9   27.18    1.26
  -1  -7   9   26.79    1.27
   1   7  -9   27.28    1.20
   1  -7  -9   26.85    1.40
   1   7  -9   27.22    1.40
   1   7  -9   27.60    1.27
  -1  -7   8   29.05    1.21
   1   7  -8   24.53    1.19
   1  -7  -8   27.52    1.42
   1   7  -8   27.03    1.26
  -1   7   8   29.80    1.35
   1   7  -8   26.28    1.40
  -1  -7   8   28.17    1.35
  -1  -7   8   26.62    1.26
   1   7  -7  550.73    8.25
   1  -7  -7  592.24    8.77
   1   7  -7  564.27    8.27
   1   7  -7  566.35    8.77
  -1   7   7  563.92    8.43
  -1  -7   7  579.91    8.58
  -1  -7   7  554.02    8.26
   1  -7  -6    6.01    0.73
   1   7  -6    5.30    0.63
  -1  -7   6    4.52    0.58
  -1  -7   6    4.81    0.67
   1   7  -6    4.91    0.60
  -1  -7   6    5.61    0.63
  -1   7   6    5.21    0.66
   1   7  -6    5.91    0.76
  -1  -7   5    0.74    0.41
   1   7  -5    2.13    0.44
   1  -7  -5    0.78    0.44
   1  -7  -5    0.56    0.73
   1   7  -5    1.74    0.44
  -1   7   5    2.68    0.53
   1   7  -5    1.78    0.57
  -1  -7   5    0.75    0.37
  -1  -7   5    1.02    0.47
   1  -7  -4  117.22    2.91
   1   7  -4  111.79    2.81
  -1  -7   4  113.42    2.99
  -1  -7   4  107.28    2.62
   1  -7  -4  117.35    6.36
  -1   7   4  114.43    2.87
   1   7  -4  113.32    2.66
  -1  -7   4  113.52    2.89
  -1   7   3  129.60    3.11
   1  -7  -3  130.55    3.06
  -1  -7   3  125.82    6.44
   1  -7  -3  123.57    6.59
   1   7  -3  126.98    3.06
  -1  -7   3  130.50    3.25
  -1  -7   3  126.27    2.84
   1   7  -3  125.94    2.83
  -1   7   2   43.96    1.73
   1  -7  -2   44.12    1.64
   1  -7  -2   44.28    3.93
  -1  -7   2   41.63    3.69
   1   7  -2   46.74    1.76
   1   7  -2   44.48    1.54
   1  -7  -2   42.30    1.49
  -1  -7   2   44.77    1.84
  -1  -7   2   44.11    1.53
  -1  -7   1  454.19   12.94
   1  -7  -1  462.24   13.50
   1  -7  -1  462.03    7.03
  -1  -7   1  497.68    7.79
   1  -7  -1  465.94    7.12
  -1   7   1  469.63    7.45
   1  -7   0  203.77    8.62
  -1  -7   0  207.10    8.34
  -1   7   0  217.24    4.33
   1  -7   0  212.39    4.04
  -1  -7   0  220.16    4.54
  -1  -7  -1  307.81   10.25
   1  -7   1  285.25   10.40
   1  -7   1  301.26    5.17
  -1   7  -1  302.71    5.43
  -1  -7  -2  123.58    6.32
   1  -7   2  129.68    6.81
   1  -7   2  132.91    3.04
  -1  -7  -2  134.23    3.08
   1  -7   2  128.27    2.84
  -1   7  -2  138.79    3.26
  -1  -7  -3   17.52    1.07
  -1  -7  -3   13.88    2.19
   1  -7   3   14.71    2.45
   1  -7   3   14.78    0.86
  -1   7  -3   14.78    1.09
  -1  -7  -3   16.23    1.13
   1  -7   3   18.74    1.08
   1  -7   3   14.92    0.90
  -1   7  -3   15.36    1.05
  -1   7  -4  131.87    3.33
  -1  -7  -4  136.99    3.23
  -1  -7  -4  132.55    6.47
   1  -7   4  130.62    6.87
   1  -7   4  134.50    2.91
  -1  -7  -4  143.40    3.42
   1  -7   4  136.07    3.13
   1  -7   4  129.92    2.94
  -1   7  -4  134.96    3.24
  -1   7  -5   78.14    2.43
  -1  -7  -5   75.52    2.33
   1  -7   5   74.09    2.22
  -1  -7  -5   78.72    2.40
   1  -7   5   73.04    2.06
   1  -7   5   71.00    2.06
  -1   7  -5   76.42    2.33
   1  -7   6  184.24    3.69
  -1   7  -6  189.09    3.96
  -1   7  -6  186.99    4.21
   1  -7   6  185.21    3.68
  -1   7  -6  188.72    4.07
  -1  -7  -6  191.92    4.06
   1  -7   6  181.03    3.57
   1  -7   6  188.94    3.94
  -1  -7  -6  190.47    4.03
  -1   7  -6  190.93    3.94
  -1   7  -7  162.93    3.59
   1  -7   7  160.11    3.39
  -1   7  -7  163.27    3.85
   1  -7   7  159.22    3.36
  -1  -7  -7  166.43    3.75
  -1   7  -7  157.68    3.64
   1  -7   7  161.49    3.34
   1  -7   7  164.55    3.60
  -1  -7  -7  161.94    3.60
  -1   7  -7  163.89    3.60
  -1   7  -8    4.54    0.65
   1  -7   8    3.65    0.55
  -1   7  -8    4.25    0.69
   1  -7   8    3.94    0.57
  -1   7  -8    4.85    0.67
  -1  -7  -8    4.86    0.69
   1  -7   8    4.41    0.59
  -1  -7  -8    2.43    0.52
   1  -7   8    4.63    0.60
   1  -7   8    4.20    0.64
  -1   7  -8    5.46    0.69
  -1   7  -9   21.66    1.19
   1  -7   9   20.99    1.11
  -1   7  -9   22.50    1.33
   1  -7   9   21.95    1.14
  -1   7  -9   19.86    1.18
  -1  -7  -9   25.50    1.38
   1  -7   9   22.57    1.14
   1  -7   9   22.66    1.15
   1  -7   9   21.14    1.19
  -1  -7  -9   21.73    1.16
  -1   7  -9   23.19    1.24
   1  -7  10   16.72    1.00
  -1   7 -10   18.86    1.09
  -1   7 -10   18.50    1.20
   1  -7  10   21.25    1.12
  -1  -7 -10   17.35    1.01
   1  -7  10   18.95    1.00
   1  -7  10   19.47    1.12
  -1   7 -10   18.47    1.11
  -1   7 -10   19.24    1.13
  -1  -7 -10   19.86    1.22
   1  -7  10   22.39    1.14
  -1  -7 -11   45.71    1.82
  -1   7 -11   44.47    1.65
  -1   7 -11   42.96    1.76
   1  -7  11   40.54    1.55
   1  -7  11   42.85    1.64
   1  -7  11   42.77    1.43
  -1   7 -11   44.68    1.68
  -1   7 -11   44.18    1.62
   1  -7  11   43.75    1.59
  -1   7 -12   20.45    1.09
  -1  -7 -12   19.94    1.21
  -1   7 -12   19.67    1.19
   1  -7  12   18.82    1.01
   1  -7  12   18.92    1.04
   1  -7  12   21.34    1.15
  -1   7 -12   20.12    1.14
  -1   7 -12   19.99    1.08
   1  -7  12   19.83    1.07
  -1   7 -13  206.45    3.88
  -1  -7 -13  212.17    4.30
  -1   7 -13  213.47    4.23
  -1   7 -13  217.00    4.14
   1  -7  13  198.68    3.81
   1  -7  13  205.83    3.92
   1  -7  13  207.38    4.03
  -1   7 -13  216.95    4.08
   1  -7  13  211.52    3.93
  -1   7 -13  214.58    3.94
  -1  -7 -14    2.57    0.56
  -1   7 -14    3.39    0.49
  -1   7 -14    3.05    0.58
  -1   7 -14    2.81    0.47
   1  -7  14    3.25    0.50
  -1   7 -14    2.96    0.53
   1  -7  14    3.78    0.55
   1  -7  14    3.45    0.56
  -1   7 -14    3.75    0.55
   1  -7  14    2.96    0.48
  -1  -7 -15   11.52    0.89
  -1   7 -15   10.75    0.70
   1  -7  15    9.79    0.74
  -1   7 -15   10.25    0.82
   1  -7  15    9.54    0.71
  -1   7 -15   11.53    0.82
   1  -7  15    8.73    0.72
  -1   7 -15   10.63    0.78
   1  -7  15   10.28    0.73
   1  -7  16   72.59    1.93
  -1   7 -16   80.25    2.04
   1  -7  16   68.47    1.85
  -1   7 -16   75.99    2.07
  -1   7 -16   75.08    1.77
   1  -7  16   73.74    1.90
  -1  -7 -16   75.36    2.14
  -1   7 -17    7.09    0.64
   1  -7  17    7.61    0.60
  -1   7 -17    7.14    0.64
  -1   7 -17    6.85    0.49
   1  -7  17    6.35    0.56
  -1   7 -17    6.41    0.59
   1  -7  18  175.92    3.13
  -1   7 -18  193.79    3.28
  -1   7 -18  177.18    3.28
  -1   7 -18  191.28    3.34
  -1   7 -18  173.19    2.77
   1  -7  18  188.19    3.18
  -1   7 -18  187.91    3.25
  -1   7 -19   81.07    1.79
  -1   7 -19   85.98    1.88
  -1   7 -19   86.41    1.84
   1  -7  19   78.57    1.74
   1  -7  19   78.60    1.74
  -1  -7 -19   82.47    1.90
  -1   7 -20    1.25    0.25
  -1  -7 -20    0.92    0.27
   1  -7  20    0.97    0.26
  -1   7 -20    1.68    0.30
  -1   7 -21    1.20    0.23
   1  -7  21    1.66    0.23
   1  -8 -17   32.55    0.82
   1   8 -17   34.35    0.80
   1   8 -16   12.97    0.55
   1  -8 -16   11.79    0.56
   1   8 -15   22.34    0.72
   1  -8 -15   22.78    0.83
   1   8 -15   24.32    0.82
   1   8 -14   30.25    1.01
   1   8 -14   27.62    0.80
   1   8 -14   29.74    0.93
   1  -8 -14   29.81    1.03
   1   8 -13  126.75    2.52
   1   8 -13  124.00    2.17
   1   8 -13  125.15    2.35
   1  -8 -13  127.14    2.50
   1   8 -12   42.40    1.40
   1   8 -12   44.36    1.19
   1   8 -12   45.98    1.33
   1  -8 -12   44.28    1.39
   1   8 -11   62.02    1.79
   1   8 -11   65.93    1.55
   1   8 -11   63.34    1.68
   1  -8 -11   63.71    1.75
   1   8 -10   35.07    1.36
   1   8 -10   34.67    1.13
   1   8 -10   35.20    1.25
   1  -8 -10   34.31    1.28
  -1  -8   9  212.74    3.63
   1   8  -9  220.94    4.09
   1   8  -9  221.60    3.65
   1   8  -9  229.03    3.93
   1  -8  -9  218.93    3.90
  -1  -8   8    0.54    0.35
   1  -8  -8    1.29    0.39
   1   8  -8    0.67    0.32
   1   8  -8    1.41    0.50
   1   8  -8    0.30    0.37
   1  -8  -8    0.75    0.38
  -1  -8   7  228.66    4.02
   1  -8  -7  226.45    4.02
   1   8  -7  233.28    3.87
   1   8  -7  228.86    4.31
   1  -8  -7  226.29    4.01
   1   8  -7  230.70    4.12
   1   8  -7  222.42    3.61
   1   8  -6    1.11    0.30
  -1  -8   6    0.78    0.38
   1  -8  -6    0.69    0.40
   1   8  -6    0.70    0.47
   1   8  -6    0.85    0.41
   1  -8  -6    1.48    0.39
  -1  -8   5   73.54    1.80
  -1  -8   5   78.99    2.15
   1  -8  -5   75.13    2.11
  -1   8   5   76.38    1.85
   1  -8  -5   76.66    1.99
   1   8  -5   75.39    1.80
   1   8  -5   82.31    2.20
  -1  -8   4    0.74    0.32
  -1  -8   4    1.92    0.49
   1  -8  -4    1.12    0.44
   1   8  -4    1.15    0.35
  -1   8   4    0.84    0.34
   1   8  -4    1.24    0.46
   1  -8  -4    1.24    0.35
  -1  -8   3  124.05    2.69
  -1   8   3  116.75    2.46
  -1  -8   3  121.58    2.87
  -1   8   3  122.75    2.54
   1   8  -3  125.37    2.87
   1   8  -3  122.88    2.55
   1  -8  -3  118.72    2.47
  -1   8   2    7.33    0.73
  -1  -8   2    6.78    0.65
  -1  -8   2    5.81    0.68
  -1   8   2    6.54    0.58
   1   8  -2    6.89    0.61
   1   8  -2    7.16    0.72
  -1   8   1    3.00    0.42
  -1  -8   1    3.34    0.53
  -1  -8   1    1.84    0.53
   1  -8  -1    3.38    0.59
  -1   8   1    2.53    0.52
  -1   8   1    2.78    0.43
   1   8  -1    3.29    0.47
  -1  -8   0   15.33    0.97
  -1   8   0   13.65    0.77
   1  -8   0   14.30    0.97
  -1  -8   0   13.99    0.98
  -1   8   0   13.57    0.79
  -1   8   0   13.68    0.93
   1   8   0   13.37    0.83
  -1   8  -1  170.30    3.24
   1   8   1  171.94    3.36
  -1   8  -1  173.98    3.57
   1  -8   1  177.78    3.64
  -1   8  -1  176.91    3.25
  -1  -8  -1  183.23    3.70
  -1   8  -2   38.36    1.32
  -1  -8  -2   40.13    1.59
   1  -8   2   37.09    1.35
   1  -8   2   39.83    1.53
  -1   8  -2   38.62    1.33
   1   8   2   39.62    1.41
  -1   8  -2   39.13    1.51
   1   8   3   23.81    1.11
  -1   8  -3   24.68    1.06
   1  -8   3   23.51    1.01
  -1  -8  -3   25.33    1.23
   1  -8   3   25.94    1.22
  -1   8  -3   22.23    1.00
  -1   8  -3   26.37    1.22
  -1   8  -3   24.51    1.26
   1  -8   4    1.32    0.45
  -1  -8  -4    1.44    0.44
  -1   8  -4    2.01    0.41
  -1   8  -4    1.80    0.48
  -1  -8  -4    1.49    0.37
  -1   8  -4    1.55    0.49
  -1   8  -4    1.15    0.34
  -1  -8  -5   54.03    1.60
  -1   8  -5   55.08    1.55
  -1   8  -5   53.20    1.59
  -1  -8  -5   51.87    1.74
   1  -8   5   54.50    1.71
  -1   8  -5   52.24    1.68
  -1   8  -5   50.29    1.79
  -1  -8  -6  163.33    3.16
  -1   8  -6  160.40    2.99
  -1   8  -6  169.25    3.15
  -1  -8  -6  160.43    3.28
   1  -8   6  154.90    3.06
   1  -8   6  163.25    3.22
  -1   8  -6  158.34    3.19
  -1   8  -6  161.76    3.44
  -1  -8  -7    9.62    0.71
  -1   8  -7    8.13    0.59
  -1   8  -7    9.54    0.67
  -1  -8  -7    9.33    0.71
   1  -8   7    8.68    0.66
   1  -8   7    9.32    0.69
  -1   8  -7   10.07    0.71
  -1   8  -7    8.95    0.79
  -1  -8  -8    6.57    0.61
  -1   8  -8    5.58    0.50
  -1   8  -8    5.90    0.57
   1  -8   8    6.47    0.56
   1  -8   8    6.47    0.57
  -1  -8  -8    6.37    0.58
  -1   8  -8    6.27    0.57
  -1   8  -8    6.91    0.69
  -1  -8  -9   11.25    0.77
  -1   8  -9    9.21    0.58
  -1   8  -9   10.83    0.69
   1  -8   9   10.17    0.63
   1  -8   9   10.59    0.69
  -1   8  -9   11.27    0.69
  -1   8  -9   10.70    0.80
  -1  -8 -10   40.60    1.40
  -1   8 -10   40.77    1.17
  -1   8 -10   43.77    1.41
  -1   8 -10   43.86    1.34
   1  -8  10   41.40    1.15
   1  -8  10   43.45    1.34
  -1   8 -10   42.42    1.27
  -1   8 -10   44.08    1.50
  -1  -8 -11  204.63    3.61
  -1   8 -11  188.55    3.10
   1  -8  11  195.92    3.37
  -1   8 -11  204.30    3.42
  -1  -8 -11  203.46    3.68
  -1   8 -11  215.31    3.56
  -1   8 -11  208.51    3.65
  -1   8 -11  192.39    3.21
  -1  -8 -12  342.55    5.29
  -1   8 -12  360.06    5.18
  -1  -8 -12  350.82    5.29
  -1   8 -12  356.84    5.30
  -1   8 -12  335.37    4.76
  -1  -8 -13    5.35    0.51
  -1   8 -13    5.79    0.49
  -1  -8 -13    5.95    0.54
  -1   8 -13    5.71    0.53
  -1   8 -13    4.37    0.33
  -1   8 -14   78.36    1.65
  -1  -8 -14   74.86    1.74
  -1   8 -14   76.96    1.72
  -1  -8 -15  134.49    2.41
  -1   8 -15  134.59    2.36
  -1   8 -15  132.47    2.34
  -1   8 -15  139.95    2.30
  -1   8 -16    0.67    0.20
  -1  -8 -16    0.28    0.21
  -1  -8 -17   81.30    1.44
  -1   8 -17   79.42    1.37
   1  -9  -9    2.16    0.22
   1   9  -8    6.58    0.34
   1   9  -8    7.18    0.40
   1  -9  -8    7.06    0.39
  -1   9   8    6.18    0.38
   1  -9  -7    1.02    0.22
  -1   9   7    1.05    0.24
  -1   9   7    0.92    0.20
   1   9  -7    0.98    0.22
   1  -9  -6   12.72    0.57
  -1   9   6   14.06    0.62
  -1   9   6   12.49    0.52
   1   9  -6   14.24    0.62
   1  -9  -5    0.42    0.22
   1  -9  -5    0.38    0.22
   1   9  -5    0.42    0.18
  -1   9   5    0.67    0.26
   1   9  -5    0.84    0.26
  -1   9   5    0.47    0.21
   1   9  -4    9.84    0.56
  -1   9   4    8.90    0.53
   1   9  -4    8.32    0.44
   1  -9  -4    8.50    0.47
  -1   9   4    8.56    0.47
   1  -9  -4    8.86    0.51
   1   9  -3   29.02    0.98
   1   9  -3   26.29    0.79
  -1   9   3   28.00    0.95
   1  -9  -3   25.58    0.80
  -1   9   3   27.32    0.84
   1  -9  -3   26.05    0.89
   1   9  -2   65.30    1.37
  -1   9   2   67.94    1.56
  -1   9   2   66.21    1.39
   1   9  -2   67.57    1.60
   1   9  -1   13.48    0.70
  -1   9   1   12.90    0.67
   1   9  -1   13.60    0.58
   1  -9  -1    9.69    0.44
  -1  -9   1    9.32    0.41
  -1   9   1   12.11    0.55
  -1  -9   1   14.33    0.68
   1  -9  -1   13.12    0.66
  -1   9   0   35.58    1.13
   1   9   0   37.53    0.99
  -1   9   0   39.36    1.14
  -1  -9   0   30.62    0.86
  -1   9   0   32.53    0.92
  -1  -9   0   37.83    1.12
   1  -9   0   36.27    1.10
  -1   9  -1   86.19    1.85
  -1   9  -1   86.91    1.81
   1   9   1   85.81    1.64
  -1  -9  -1   76.81    1.57
  -1   9  -1   79.10    1.55
   1  -9   1   82.17    1.77
  -1   9  -2   89.40    1.92
   1   9   2   91.43    1.71
  -1   9  -2   96.36    1.91
  -1  -9  -2   92.47    1.76
   1  -9   2   94.54    1.87
  -1   9  -3    2.63    0.35
  -1  -9  -3    2.71    0.33
  -1   9  -3    2.43    0.34
   1   9   3    2.66    0.30
  -1   9  -3    1.73    0.23
   1  -9   3    2.48    0.32
  -1  -9  -4    1.20    0.26
  -1   9  -4    1.04    0.27
   1   9   4    1.03    0.22
  -1   9  -4    0.85    0.22
   1  -9   4    0.94    0.23
  -1   9  -4    1.85    0.32
  -1  -9  -5   10.12    0.54
   1   9   5    8.00    0.42
  -1   9  -5    9.41    0.53
  -1   9  -5    8.89    0.43
   1  -9   5    9.04    0.45
  -1   9  -5    8.13    0.52
  -1   9  -6  163.77    2.49
  -1   9  -6  167.69    2.77
  -1   9  -7    5.44    0.30
  -1   9  -7    4.84    0.38
  -1  -9  -7    5.96    0.40
  -1   9  -7    5.36    0.38
  -1   9  -8   14.28    0.56
  -1   9  -8   15.42    0.56
  -1  -9  -8   15.22    0.58
  -1   9  -9    1.58    0.19
  -1  -9  -9    1.90    0.22
   2   0 -32  102.77    1.82
  -2   0  32  105.93    1.82
  -2   0  31    0.44    0.27
   2   0 -30    1.82    0.30
   2   0 -30    1.45    0.33
   2   0 -30    2.01    0.37
   2   0 -29    0.48    0.29
   2   0 -29   -0.04    0.29
   2   0 -29    0.49    0.35
   2   0 -28    2.28    0.48
   2   0 -28    0.76    0.47
   2   0 -28    1.45    0.42
   2   0 -28    1.34    0.43
   2   0 -28    1.36    0.39
   2   0 -27    0.53    0.42
   2   0 -27    0.83    0.40
   2   0 -27    0.11    0.49
   2   0 -27    0.11    0.39
   2   0 -27    0.21    0.36
   2   0 -26  216.03    4.28
   2   0 -26  207.98    4.44
   2   0 -26  199.97    4.10
   2   0 -26  207.75    4.00
   2   0 -25    0.48    0.46
   2   0 -25    0.44    0.51
   2   0 -25    0.32    0.45
   2   0 -25    0.02    0.31
   2   0 -25    0.48    0.43
   2   0 -25    0.29    0.42
   2   0 -25    0.12    0.37
   2   0 -24    1.39    0.60
   2   0 -24    1.29    0.50
  -2   0  24   -0.13    0.58
   2   0 -24    1.60    0.97
   2   0 -24    3.71    0.58
   2   0 -24    2.20    0.52
   2   0 -24    0.15    0.76
   2   0 -24    0.61    0.46
   2   0 -24    1.72    0.48
   2   0 -23    0.19    0.40
   2   0 -23   -0.15    0.90
   2   0 -23    0.31    0.79
   2   0 -23    0.99    0.51
   2   0 -23    0.28    0.41
   2   0 -23   -0.03    0.45
   2   0 -23   -0.06    0.50
   2   0 -22  604.95    9.44
   2   0 -22  619.71    9.18
   2   0 -22  593.17   15.53
   2   0 -22  632.47   16.20
   2   0 -22  597.96    9.18
  -2   0  22  621.47    8.97
   2   0 -22  591.68    9.31
   2   0 -22  571.27    9.03
   2   0 -21    0.38    0.39
   2   0 -21    0.14    0.81
   2   0 -21    0.99    0.46
   2   0 -21    1.31    1.17
  -2   0  21    0.87    0.41
   2   0 -21    1.51    0.49
   2   0 -21    0.12    0.39
   2   0 -21    0.23    0.43
   2   0 -21    0.21    0.46
   2   0 -20    3.63    0.52
   2   0 -20    4.06    0.65
   2   0 -20    3.51    0.57
   2   0 -20    5.65    1.52
   2   0 -20    2.76    0.57
   2   0 -20    2.97    0.58
   2   0 -20    3.13    0.56
   2   0 -20    3.46    0.57
   2   0 -19    0.22    0.40
  -2   0  19    0.97    0.40
   2   0 -19    0.12    0.33
   2   0 -19    0.65    0.91
   2   0 -19    1.24    0.44
   2   0 -19    0.79    0.38
   2   0 -19    0.16    0.36
   2   0 -19    0.44    0.42
   2   0 -18 2705.92   40.65
  -2   0  18 2784.77   32.09
   2   0 -18 2693.41   32.35
   2   0 -18 2760.34   32.48
   2   0 -18 2550.05   32.44
   2   0 -18 2686.10   32.22
   2   0 -18 2761.19   32.17
   2   0 -18 2534.39   31.67
   2   0 -17    0.08    0.30
   2   0 -17    0.34    0.74
   2   0 -17    0.34    0.35
   2   0 -17   -0.12    0.39
   2   0 -16 1622.48   19.97
   2   0 -16 1611.69   26.85
   2   0 -15   15.09    0.82
   2   0 -15    7.06    1.37
   2   0 -14   71.99    1.84
   2   0 -14   73.18    3.96
   2   0 -13    0.54    0.25
   2   0 -13    0.55    0.69
   2   0 -13    0.63    0.59
   2   0 -12 5195.72   58.82
   2   0 -12 4989.84   60.91
   2   0 -11    0.95    0.25
   2   0 -11    3.49    0.56
   2   0 -10 3568.91   42.93
  -2   0   9    0.09    0.38
   2   0  -9    0.34    0.24
   2   0  -8 1675.42   21.08
  -2   0   8 1635.15   22.41
  -2   0   7    0.33    0.33
  -2   0   6 4997.23   59.16
  -2   0   5    0.64    0.33
  -2   0   4 2325.19   28.51
  -2   0   3    3.14    0.40
  -2   0   3   21.07    1.09
  -2   0   2 3343.98   38.96
  -2   0   2 3423.91   38.22
  -2   0   1    0.23    0.15
  -2   0   1    0.04    0.19
   2   0  -1    0.59    0.13
  -2   0   0  881.22   12.09
   2   0   0  900.44   10.47
  -2   0   0  869.26   11.95
  -2   0  -1    1.06    0.31
  -2   0  -2  550.00    8.17
  -2   0  -3    0.32    0.31
  -2   0  -4 2057.61   25.76
  -2   0  -5    1.07    0.37
  -2   0  -6 6812.12   79.65
  -2   0  -6 6768.60   79.58
  -2   0  -7    0.21    0.33
  -2   0  -7    0.21    0.33
  -2   0  -8 6330.72   74.81
  -2   0  -8 6237.77   73.78
  -2   0  -9    0.05    0.44
  -2   0  -9    0.16    0.33
  -2   0 -10    3.25    0.83
  -2   0 -10    5.57    0.84
  -2   0 -11    0.54    0.23
  -2   0 -11    0.52    0.56
  -2   0 -11    1.22    0.57
  -2   0 -12 4091.78   51.90
  -2   0 -12 3989.98   46.21
  -2   0 -12 4046.17   50.62
  -2   0 -13    0.16    0.52
  -2   0 -13    0.13    0.23
  -2   0 -13    0.13    0.43
  -2   0 -14   14.30    0.78
  -2   0 -14   14.29    1.84
  -2   0 -15    2.54    0.46
  -2   0 -15   16.79    2.02
  -2   0 -16    0.21    0.69
  -2   0 -16    0.85    0.34
  -2   0 -17    0.50    0.31
  -2   0 -17    0.32    0.30
  -2   0 -17    0.08    0.31
  -2   0 -17   -0.47    0.83
  -2   0 -17    0.07    0.28
  -2   0 -17    0.26    0.24
  -2   0 -17    0.17    0.31
  -2   0 -18   66.91    2.05
  -2   0 -18   65.53    1.95
  -2   0 -18   64.70    2.01
  -2   0 -18   67.88    4.66
  -2   0 -18   66.41    2.13
  -2   0 -18   65.49    2.05
  -2   0 -18   62.94    1.95
  -2   0 -18   70.26    2.01
  -2   0 -18   66.85    2.01
  -2   0 -18   65.35    2.04
  -2   0 -18   64.01    1.96
  -2   0 -18   67.59    2.06
  -2   0 -19    1.14    0.39
  -2   0 -19   -0.07    0.31
  -2   0 -19    0.53    0.36
  -2   0 -19    1.94    0.47
  -2   0 -19    1.76    1.12
  -2   0 -19    1.05    0.36
  -2   0 -19    0.95    0.40
  -2   0 -19    0.69    0.37
  -2   0 -19    0.35    0.37
  -2   0 -19    2.70    0.48
  -2   0 -19    3.70    0.57
  -2   0 -19    2.19    0.48
  -2   0 -20   40.10    1.60
  -2   0 -20   42.65    3.87
  -2   0 -20   39.06    1.55
  -2   0 -20   38.51    1.70
  -2   0 -20   42.17    1.66
  -2   0 -20   43.19    1.64
  -2   0 -20   38.64    1.54
  -2   0 -20   37.77    1.61
  -2   0 -20   38.65    1.56
  -2   0 -20   35.82    1.60
  -2   0 -20   39.61    1.65
  -2   0 -21    0.31    0.37
  -2   0 -21   -0.15    0.92
  -2   0 -21    0.13    0.41
  -2   0 -21    1.13    0.42
  -2   0 -21    0.36    0.41
  -2   0 -21    0.07    0.36
  -2   0 -21    0.88    0.47
  -2   0 -21    0.22    0.34
  -2   0 -21    0.92    0.47
  -2   0 -21    0.35    0.43
  -2   0 -22    1.93    0.54
  -2   0 -22    1.25    0.47
  -2   0 -22    1.76    0.49
  -2   0 -22    1.33    0.50
  -2   0 -22    1.23    0.47
  -2   0 -22    2.07    0.47
  -2   0 -22    1.10    0.48
  -2   0 -22    1.92    0.52
  -2   0 -22    1.35    0.44
  -2   0 -22    2.58    0.54
  -2   0 -22    0.79    0.45
  -2   0 -22   -0.15    0.86
  -2   0 -23    0.51    0.45
  -2   0 -23    0.29    0.43
  -2   0 -23    0.50    0.40
  -2   0 -23    2.26    0.52
  -2   0 -23    0.44    0.46
  -2   0 -23   -0.15    0.36
  -2   0 -23    1.84    0.51
  -2   0 -23    0.25    0.38
  -2   0 -23    0.86    0.47
  -2   0 -23    0.20    0.39
  -2   0 -23    0.16    0.93
  -2   0 -23    0.30    0.46
  -2   0 -24    9.48    0.92
  -2   0 -24    6.68    0.69
  -2   0 -24    6.85    0.76
  -2   0 -24    5.90    0.72
  -2   0 -24    9.39    0.82
  -2   0 -24    7.32    1.79
  -2   0 -24    6.42    0.72
  -2   0 -24    4.94    0.70
  -2   0 -24    4.98    0.66
  -2   0 -24    5.48    0.72
  -2   0 -25    1.94    0.55
  -2   0 -25    2.74    0.60
  -2   0 -25    0.16    0.39
  -2   0 -25    1.78    0.56
  -2   0 -25    0.39    0.39
  -2   0 -25    1.25    0.42
  -2   0 -25    0.13    0.42
  -2   0 -25    0.14    0.36
  -2   0 -25    0.33    0.39
  -2   0 -25    0.03    0.40
  -2   0 -26   21.81    1.26
  -2   0 -26   21.62    1.19
  -2   0 -26   22.41    1.25
  -2   0 -26   21.90    1.23
  -2   0 -26   23.97    1.19
  -2   0 -26   23.28    1.15
  -2   0 -26   22.32    1.22
  -2   0 -26   21.58    1.13
  -2   0 -26   23.05    1.27
  -2   0 -26   23.35    1.25
  -2   0 -27    0.52    0.41
  -2   0 -27    0.18    0.40
  -2   0 -27    0.91    0.44
  -2   0 -27    0.10    0.34
  -2   0 -27    0.43    0.43
  -2   0 -27    0.33    0.34
  -2   0 -27    0.47    0.39
  -2   0 -27    0.27    0.33
  -2   0 -27    0.34    0.45
  -2   0 -28    3.69    0.55
  -2   0 -28    3.55    0.55
  -2   0 -28    2.66    0.42
  -2   0 -28    3.89    0.60
  -2   0 -28    3.04    0.53
  -2   0 -28    2.94    0.50
  -2   0 -28    3.56    0.47
  -2   0 -29    0.42    0.26
  -2   0 -29    0.21    0.34
  -2   0 -29    1.36    0.44
  -2   0 -29    0.33    0.32
  -2   0 -29    0.21    0.34
  -2   0 -30    5.98    0.52
  -2   0 -30    4.56    0.53
  -2   0 -30    4.86    0.47
  -2   0 -30    4.99    0.46
  -2   0 -31    0.09    0.27
  -2   0 -31    0.21    0.21
  -2   0 -31    0.18    0.19
  -2   0 -32    9.75    0.46
   2  -1 -32   10.73    0.47
  -2  -1  32    9.82    0.42
  -2   1  32   10.33    0.42
  -2   1  32    9.79    0.42
   2  -1 -31   11.64    0.61
  -2  -1  31   11.49    0.60
  -2   1  31   12.00    0.61
   2  -1 -31   11.97    0.64
   2   1 -31   10.51    0.57
   2   1 -30   76.01    1.85
   2  -1 -30   83.10    1.96
   2  -1 -30   83.05    1.93
  -2   1  30   79.44    1.85
   2  -1 -30   76.90    1.82
   2   1 -30   80.04    1.85
   2   1 -30   78.31    1.95
   2  -1 -29  119.11    2.67
   2   1 -29  112.22    2.58
   2  -1 -29  104.97    2.51
   2   1 -29  124.62    2.59
   2  -1 -29  118.34    2.53
   2   1 -29  115.89    2.70
   2  -1 -29  116.24    2.35
   2   1 -29  109.47    2.25
   2  -1 -28   73.38    2.19
   2   1 -28   72.79    2.26
   2  -1 -28   73.08    1.92
   2   1 -28   72.85    1.88
   2  -1 -28   74.52    2.06
   2   1 -28   77.18    2.10
   2   1 -28   72.99    2.22
   2   1 -27    2.32    0.60
   2   1 -27    2.70    0.51
   2  -1 -27    2.77    0.50
   2  -1 -27    3.33    0.51
   2   1 -27    3.42    0.51
   2   1 -27    3.36    0.52
   2   1 -27    2.69    0.42
   2   1 -27    3.54    0.68
   2  -1 -27    3.87    0.62
   2  -1 -27    3.55    0.60
   2   1 -26   18.65    1.05
   2  -1 -26   18.88    1.09
   2  -1 -26   20.00    1.15
   2   1 -26   19.93    1.15
   2  -1 -26   18.15    1.15
   2   1 -26   16.71    1.21
   2   1 -26   17.74    1.07
   2   1 -26   17.68    1.11
   2  -1 -26   17.38    1.21
   2   1 -26   18.03    1.22
   2   1 -25  150.53    3.68
   2  -1 -25  149.89    3.75
   2   1 -25  153.60    3.51
   2  -1 -25  155.04    3.50
   2  -1 -25  155.57    3.42
   2   1 -25  145.57    3.49
   2   1 -25  144.72    3.29
   2  -1 -25  149.26    3.57
  -2  -1  25  150.91    3.32
   2   1 -24   47.15    1.78
  -2  -1  24   50.54    1.82
   2  -1 -24   46.16    1.91
  -2   1  24   49.11    4.07
   2  -1 -24   47.37    4.02
   2   1 -24   49.10    2.03
   2  -1 -24   50.43    2.10
   2   1 -24   53.04    4.38
   2  -1 -24   57.11    4.50
   2  -1 -24   50.13    1.85
   2  -1 -24   47.71    1.90
   2   1 -24   45.84    1.71
   2  -1 -24   50.36    1.87
   2   1 -24   49.13    1.88
   2   1 -24   49.89    2.01
   2   1 -24   48.78    1.93
  -2  -1  23  249.94    4.68
   2  -1 -23  231.89    4.82
   2   1 -23  234.55    4.60
  -2   1  23  238.62    9.27
   2  -1 -23  238.10    9.34
   2  -1 -23  235.34    5.03
   2   1 -23  231.65    4.94
   2  -1 -23  242.23    9.48
   2   1 -23  253.12    9.83
   2  -1 -23  247.63    4.70
   2   1 -23  224.27    4.49
   2  -1 -23  228.38    4.76
   2  -1 -23  245.02    4.76
   2   1 -23  255.91    4.84
   2   1 -23  231.31    4.79
   2   1 -23  246.62    4.94
   2  -1 -22   37.65    1.60
  -2  -1  22   38.69    1.60
   2   1 -22   35.21    1.57
   2  -1 -22   34.20    1.65
  -2   1  22   39.80    3.73
   2  -1 -22   32.53    3.40
   2   1 -22   36.75    1.73
   2  -1 -22   36.65    1.76
   2  -1 -22   36.63    3.63
   2   1 -22   39.86    3.82
   2  -1 -22   37.38    1.59
   2  -1 -22   35.83    1.66
   2   1 -22   35.31    1.53
   2   1 -22   40.85    1.70
   2  -1 -22   39.14    1.65
   2  -1 -22   32.99    1.66
   2   1 -22   37.40    1.71
   2   1 -22   35.62    1.65
   2  -1 -21   35.59    1.56
  -2  -1  21   38.95    1.59
   2   1 -21   34.07    1.51
   2  -1 -21   34.72    1.64
  -2   1  21   33.27    3.40
   2   1 -21   36.01    3.51
   2  -1 -21   39.89    3.74
   2  -1 -21   36.74    1.75
   2   1 -21   34.90    3.55
   2  -1 -21   37.56    3.60
   2  -1 -21   38.74    1.60
   2  -1 -21   33.27    1.60
   2   1 -21   44.89    1.69
   2  -1 -21   37.66    1.60
   2   1 -21   40.48    1.66
   2   1 -21   40.43    1.74
   2  -1 -21   37.72    1.74
   2   1 -21   34.19    1.62
   2  -1 -20  165.76    3.66
  -2  -1  20  179.58    3.69
   2  -1 -20  174.40    3.89
   2   1 -20  172.35    7.61
   2  -1 -20  168.70    7.59
   2  -1 -20  175.45    4.01
   2  -1 -20  158.18    7.35
   2   1 -20  183.66    7.95
   2  -1 -20  172.82    3.69
   2   1 -20  168.50    3.64
   2  -1 -20  173.33    3.87
   2   1 -20  175.54    3.75
   2  -1 -20  173.63    3.69
   2  -1 -20  166.32    3.91
   2   1 -20  173.23    3.86
   2   1 -20  174.11    3.88
   2  -1 -19  102.66    2.66
   2  -1 -19   97.11    2.58
   2  -1 -19  102.69    2.79
  -2  -1  19  103.42    2.61
   2   1 -19  103.48    5.67
   2  -1 -19  103.45    5.72
   2  -1 -19   96.72    2.81
   2   1 -19  105.23    5.79
   2  -1 -19  101.04    5.67
   2  -1 -19   97.47    2.83
   2   1 -19   99.14    2.75
   2   1 -19   96.67    2.69
   2   1 -19  105.96    2.68
   2  -1 -19  101.81    2.61
   2   1 -19   97.32    2.59
   2  -1 -18  827.03   11.76
   2  -1 -18  805.30   11.56
   2   1 -18  811.71   11.29
  -2  -1  18  860.21   11.33
   2  -1 -18  834.17   17.89
   2   1 -18  831.22   17.77
   2  -1 -18  800.05   11.65
   2  -1 -18  860.59   18.01
   2   1 -18  899.53   18.43
   2   1 -18  836.90   11.62
   2   1 -18  833.14   11.52
   2  -1 -18  815.42   11.68
   2  -1 -18  852.66   11.32
   2   1 -18  851.84   11.39
   2  -1 -18  795.76   11.31
   2  -1 -17  144.49    3.36
   2  -1 -17  144.25    6.35
   2   1 -17  138.79    6.21
  -2  -1  17  149.49    3.09
   2  -1 -17  150.42    3.37
   2  -1 -17  139.68    6.26
   2   1 -17  150.78    6.56
   2   1 -17  148.61    3.12
   2  -1 -17  139.61    3.05
   2  -1 -17  140.65    3.25
   2   1 -17  145.45    3.21
   2  -1 -17  146.39    3.37
   2   1 -17  152.08    3.33
   2  -1 -16  185.80    3.53
   2   1 -16  188.65    3.57
   2  -1 -16  187.82    7.04
   2   1 -16  185.21    7.06
   2  -1 -16  185.09    7.02
   2   1 -16  183.94    6.96
   2  -1 -15   17.41    0.87
   2   1 -15    9.60    0.67
   2  -1 -15    9.05    1.53
   2   1 -15   16.52    2.06
   2   1 -15    9.24    1.53
   2  -1 -14   79.33    1.94
   2   1 -14   81.76    1.99
   2   1 -14   84.66    4.30
   2  -1 -14   82.42    4.21
   2  -1 -14   82.36    3.55
   2   1 -14   80.38    4.16
   2   1 -13  622.24    8.45
   2  -1 -13  631.49    8.42
   2  -1 -13  632.16   12.87
   2   1 -13  651.18   13.06
   2   1 -13  637.51   12.92
   2  -1 -13  637.43   11.60
  -2   1  13  644.08   12.03
   2   1 -12  898.74   11.40
   2  -1 -12  886.67   11.36
   2  -1 -12  921.04   14.67
  -2   1  12  940.15   15.15
   2   1 -12  939.17   16.08
   2   1 -11   48.93    1.30
   2  -1 -11   46.76    1.27
  -2   1  11   48.64    2.52
   2  -1 -11   48.94    2.45
   2   1 -11   52.55    2.89
  -2   1  10    6.90    0.96
   2  -1 -10    6.11    0.87
   2   1 -10    5.83    0.97
   2  -1  -9  142.13    4.08
   2   1  -9  146.49    4.52
   2  -1  -9  141.73    4.35
  -2   1   9  141.63    4.16
   2   1  -8   48.21    1.11
   2   1  -8   52.29    2.48
   2  -1  -8   51.29    2.38
   2  -1  -8   53.43    2.30
  -2   1   8   54.83    2.36
   2   1  -7  213.79    5.07
   2  -1  -7  207.63    4.97
   2  -1  -6  370.70    6.82
   2   1  -6  359.42    6.81
  -2   1   6  349.02    6.96
   2  -1  -5  252.45    5.14
   2   1  -5  245.66    5.07
   2  -1  -4  117.07    3.12
   2   1  -4  120.15    3.02
   2  -1  -3 4128.95   48.97
   2   1  -3 4170.66   48.53
  -2  -1   2 3243.86   38.24
  -2   1   2 3267.94   38.28
   2   1  -2 3206.02   37.51
   2  -1  -2 3126.75   38.16
  -2  -1   1    4.98    0.57
  -2   1   1    4.54    0.58
   2  -1  -1    5.28    0.58
   2   1  -1    5.60    0.41
  -2  -1   0  199.06    3.89
  -2   1   0  192.84    3.82
  -2   1   0  199.11    3.90
  -2   1  -1  392.73    6.20
  -2   1  -1  405.68    6.31
  -2  -1  -1  383.99    6.27
  -2  -1  -1  366.04    6.08
  -2  -1  -1  382.84    5.32
  -2  -1  -2  967.14   13.21
  -2   1  -2  976.31   13.28
  -2  -1  -2  984.88   13.42
  -2  -1  -2  993.74   12.34
  -2   1  -2 1012.45   13.70
  -2  -1  -3 3708.13   43.79
  -2   1  -3 3702.53   43.81
  -2   1  -3 3646.68   43.97
  -2  -1  -3 3751.81   44.00
  -2   1  -3 3756.48   44.01
  -2  -1  -3 3630.29   42.83
  -2   1  -4  373.79    6.43
  -2  -1  -4  359.70    6.34
  -2  -1  -4  357.28    6.37
  -2   1  -4  356.78    6.37
  -2  -1  -4  359.82    4.90
  -2  -1  -4  359.57    5.68
  -2   1  -4  358.10    6.18
  -2   1  -5  262.56    5.37
  -2  -1  -5  254.06    5.31
  -2  -1  -5  266.14    5.41
  -2  -1  -5  269.74    4.24
  -2  -1  -5  267.95    4.86
  -2  -1  -6  130.22    3.68
  -2   1  -6  129.82    3.65
  -2   1  -6  134.80    3.70
  -2  -1  -6  125.75    3.59
  -2  -1  -6  135.43    2.89
  -2  -1  -7  543.87    9.44
  -2  -1  -7  553.50    8.26
  -2  -1  -8  234.79    5.75
  -2   1  -8  240.01    5.89
  -2  -1  -8  245.45    4.93
  -2  -1  -9 4237.86   53.04
  -2   1  -9 4298.05   53.01
  -2  -1  -9 4299.21   51.49
  -2  -1 -10    2.90    0.73
  -2   1 -10    4.60    0.94
  -2  -1 -10    2.90    0.64
  -2  -1 -11  582.15    7.60
  -2   1 -11  554.49    7.54
  -2   1 -11  590.42   11.44
  -2  -1 -11  583.40   10.26
  -2  -1 -12 1308.42   15.87
  -2   1 -12 1274.48   15.85
  -2   1 -12 1331.79   20.85
  -2  -1 -12 1344.92   20.92
  -2  -1 -12 1324.70   19.37
  -2  -1 -13  648.38    8.79
  -2   1 -13  666.62    8.80
  -2   1 -13  664.55   13.42
  -2  -1 -13  684.04   13.57
  -2  -1 -13  676.55   12.15
  -2   1 -14   58.70    1.64
  -2  -1 -14   56.62    1.62
  -2  -1 -14   59.90    3.60
  -2   1 -14   56.27    3.54
  -2  -1 -14   62.49    3.20
  -2   1 -15   12.18    0.78
  -2  -1 -15   13.09    0.79
  -2   1 -15   13.40    1.88
  -2  -1 -15   13.19    1.84
  -2  -1 -15   11.79    1.46
  -2   1 -16  594.67    8.52
  -2  -1 -16  611.75    8.54
  -2  -1 -16  597.40   12.50
  -2   1 -16  605.76   14.02
  -2  -1 -16  624.06   14.17
  -2  -1 -17  200.23    4.02
  -2   1 -17  204.67    4.02
  -2  -1 -17  212.07    4.04
  -2   1 -17  220.61    4.16
  -2  -1 -17  194.60    4.03
  -2  -1 -17  216.98    4.03
  -2  -1 -17  213.61    6.96
  -2   1 -17  211.87    4.04
  -2  -1 -17  213.58    3.99
  -2  -1 -17  208.10    4.09
  -2  -1 -17  219.64    8.08
  -2   1 -17  224.71    8.16
  -2  -1 -17  222.64    4.06
  -2  -1 -17  205.49    4.09
  -2   1 -17  216.04    4.03
  -2   1 -17  217.15    4.15
  -2  -1 -17  213.03    3.99
  -2   1 -18   70.84    2.16
  -2   1 -18   73.06    2.21
  -2  -1 -18   72.23    2.15
  -2  -1 -18   72.08    2.07
  -2   1 -18   65.34    1.89
  -2  -1 -18   69.15    2.17
  -2  -1 -18   69.77    2.19
  -2   1 -18   69.89    2.05
  -2  -1 -18   75.65    2.17
  -2  -1 -18   67.20    2.14
  -2   1 -18   71.72    2.13
  -2   1 -18   76.68    2.23
  -2  -1 -18   70.99    2.11
  -2  -1 -18   70.35    2.07
  -2   1 -18   67.68    1.99
  -2   1 -18   78.75    4.92
  -2  -1 -18   79.16    4.94
  -2   1 -18   72.47    2.21
  -2  -1 -18   70.53    2.20
  -2   1 -18   78.35    2.20
  -2  -1 -18   75.99    2.17
  -2  -1 -18   72.46    2.14
  -2  -1 -18   68.34    2.04
  -2  -1 -19    8.87    0.79
  -2   1 -19    7.00    0.75
  -2   1 -19    7.57    0.76
  -2   1 -19    6.42    0.59
  -2  -1 -19    7.38    0.76
  -2   1 -19    7.37    0.69
  -2  -1 -19    8.30    0.81
  -2  -1 -19    7.91    0.74
  -2  -1 -19    6.07    0.73
  -2   1 -19    6.85    0.70
  -2   1 -19    7.15    0.73
  -2  -1 -19    6.83    0.71
  -2   1 -19    6.39    0.65
  -2  -1 -19    7.25    0.71
  -2   1 -19    6.24    1.69
  -2  -1 -19    7.79    1.71
  -2  -1 -19    7.88    0.73
  -2   1 -19    7.32    0.74
  -2   1 -19    8.07    0.79
  -2  -1 -19    8.42    0.81
  -2  -1 -19    5.84    0.63
  -2  -1 -19    9.27    0.81
  -2  -1 -20  226.53    8.95
  -2   1 -20  228.75    9.03
  -2   1 -20  196.24    4.07
  -2  -1 -20  207.94    4.39
  -2  -1 -20  218.96    4.29
  -2   1 -20  214.23    4.11
  -2  -1 -20  203.08    4.42
  -2   1 -20  207.68    4.23
  -2  -1 -20  210.98    4.24
  -2   1 -20  209.78    4.29
  -2  -1 -20  210.87    4.22
  -2  -1 -20  201.98    4.13
  -2   1 -20  208.58    4.10
  -2  -1 -20  216.64    4.30
  -2   1 -20  208.57    4.32
  -2   1 -20  211.08    4.32
  -2   1 -20  203.26    3.90
  -2   1 -20  223.48    4.35
  -2  -1 -20  221.78    4.32
  -2  -1 -20  205.63    4.37
  -2   1 -20  220.55    4.46
  -2  -1 -20  205.09    4.08
  -2  -1 -20  214.18    4.27
  -2   1 -21   26.68    3.11
  -2  -1 -21   21.65    2.85
  -2  -1 -21   22.51    1.32
  -2   1 -21   22.13    1.20
  -2  -1 -21   23.97    1.29
  -2   1 -21   27.33    1.26
  -2  -1 -21   21.42    1.33
  -2   1 -21   19.58    1.20
  -2  -1 -21   22.36    1.26
  -2   1 -21   20.70    1.25
  -2  -1 -21   20.61    1.21
  -2  -1 -21   19.65    1.15
  -2   1 -21   20.97    1.16
  -2  -1 -21   24.17    1.30
  -2   1 -21   20.36    1.25
  -2   1 -21   20.63    1.22
  -2  -1 -21   23.64    1.28
  -2   1 -21   20.66    1.22
  -2  -1 -21   20.27    1.14
  -2   1 -21   21.61    1.22
  -2  -1 -21   19.99    1.22
  -2  -1 -22  110.26    6.35
  -2   1 -22  105.49    6.31
  -2   1 -22  104.86    2.76
  -2  -1 -22  100.57    2.89
  -2  -1 -22  107.68    2.86
  -2   1 -22  103.29    2.65
  -2   1 -22  106.43    2.87
  -2  -1 -22  103.82    3.02
  -2  -1 -22  102.95    2.81
  -2   1 -22  104.62    2.88
  -2  -1 -22  105.94    2.85
  -2  -1 -22  101.30    2.74
  -2   1 -22  102.57    2.72
  -2   1 -22  102.10    2.92
  -2  -1 -22  105.80    2.87
  -2   1 -22  105.11    2.86
  -2  -1 -22  109.47    2.89
  -2   1 -22  108.08    2.90
  -2   1 -22  108.10    2.82
  -2  -1 -22  103.26    2.68
  -2  -1 -22  105.40    2.87
  -2   1 -23    5.96    0.70
  -2  -1 -23    7.01    0.81
  -2  -1 -23    6.00    0.77
  -2  -1 -23    6.86    0.77
  -2   1 -23    6.63    0.68
  -2  -1 -23    5.68    0.79
  -2   1 -23    5.52    0.71
  -2   1 -23    7.33    0.80
  -2  -1 -23    7.35    0.80
  -2  -1 -23    6.90    0.83
  -2  -1 -23    6.29    0.67
  -2   1 -23    6.19    0.74
  -2  -1 -23    6.29    0.77
  -2   1 -23    6.19    0.70
  -2  -1 -23    5.78    0.69
  -2  -1 -23    6.40    1.74
  -2   1 -23    7.77    1.89
  -2   1 -23    6.86    0.75
  -2   1 -23    9.72    0.93
  -2  -1 -23    5.93    0.74
  -2  -1 -23    6.22    0.77
  -2   1 -23    5.62    0.73
  -2  -1 -24  190.38    8.44
  -2   1 -24  197.06    8.66
  -2   1 -24  192.94    3.87
  -2  -1 -24  190.64    4.05
  -2   1 -24  189.87    4.20
  -2   1 -24  193.88    4.01
  -2   1 -24  189.60    3.91
  -2  -1 -24  189.56    4.17
  -2  -1 -24  191.67    4.16
  -2   1 -24  190.35    3.82
  -2  -1 -24  191.97    4.04
  -2  -1 -24  191.93    4.27
  -2   1 -24  189.86    4.04
  -2   1 -24  188.92    4.03
  -2  -1 -24  185.13    4.11
  -2  -1 -24  193.19    4.07
  -2   1 -24  187.34    3.91
  -2  -1 -24  191.47    4.05
  -2   1 -24  196.22    4.04
  -2  -1 -24  174.42    3.68
  -2   1 -24  197.25    4.12
  -2  -1 -24  189.16    4.05
  -2   1 -25  320.12    5.59
  -2  -1 -25  333.11    5.93
  -2  -1 -25  333.20    5.97
  -2  -1 -25  338.25    5.81
  -2   1 -25  333.42    5.51
  -2   1 -25  325.60    5.75
  -2  -1 -25  335.59    6.07
  -2   1 -25  328.17    5.77
  -2  -1 -25  340.31    5.83
  -2  -1 -25  342.75    6.03
  -2   1 -25  342.78    5.80
  -2  -1 -25  338.44    5.87
  -2  -1 -25  337.77    5.85
  -2   1 -25  349.56    5.93
  -2  -1 -25  332.52    5.79
  -2   1 -25  321.60    5.96
  -2   1 -25  332.44    5.56
  -2   1 -25  338.74    5.73
  -2  -1 -25  329.65    5.81
  -2   1 -25  347.53    5.84
  -2  -1 -26    7.02    0.76
  -2  -1 -26    7.19    0.78
  -2   1 -26    7.85    0.67
  -2  -1 -26    7.25    0.74
  -2  -1 -26    7.14    0.80
  -2   1 -26    8.04    0.75
  -2  -1 -26    6.41    0.73
  -2  -1 -26    6.72    0.73
  -2   1 -26    7.55    0.77
  -2   1 -26    6.53    0.64
  -2  -1 -26    6.29    0.71
  -2  -1 -26    7.81    0.76
  -2   1 -26    6.75    0.72
  -2  -1 -26    7.90    0.83
  -2  -1 -26    6.22    0.71
  -2   1 -26    6.46    0.71
  -2  -1 -27  132.13    3.09
  -2  -1 -27  132.33    2.99
  -2  -1 -27  128.09    2.90
  -2   1 -27  122.71    2.61
  -2  -1 -27  131.30    3.10
  -2  -1 -27  134.15    2.99
  -2   1 -27  130.00    2.92
  -2  -1 -27  128.50    2.97
  -2   1 -27  135.65    3.05
  -2   1 -27  122.97    2.65
  -2  -1 -27  124.78    2.89
  -2  -1 -27  133.18    3.15
  -2   1 -27  131.09    2.92
  -2   1 -27  131.17    3.01
  -2  -1 -27  133.43    2.96
  -2   1 -27  133.10    2.97
  -2  -1 -28    7.74    0.73
  -2   1 -28    6.71    0.51
  -2  -1 -28    8.46    0.67
  -2   1 -28    7.37    0.74
  -2  -1 -28    7.78    0.73
  -2   1 -28    6.94    0.66
  -2  -1 -28    7.68    0.67
  -2  -1 -28    7.38    0.65
  -2  -1 -28    9.02    0.72
  -2   1 -28    8.66    0.74
  -2   1 -28    6.87    0.53
  -2  -1 -28    6.87    0.67
  -2   1 -28    7.57    0.66
  -2  -1 -29  211.64    3.77
  -2  -1 -29  202.19    3.45
  -2   1 -29  204.05    3.53
  -2  -1 -29  204.66    3.57
  -2  -1 -29  205.86    3.54
  -2   1 -29  205.51    3.64
  -2   1 -29  202.91    3.57
  -2   1 -29  209.44    3.76
  -2  -1 -29  208.32    3.76
  -2   1 -30    7.28    0.55
  -2  -1 -30    6.94    0.52
  -2   1 -30    7.44    0.52
  -2  -1 -30    7.81    0.61
  -2   1 -30    7.42    0.60
  -2  -1 -30    7.68    0.59
  -2   1 -31   94.47    1.73
  -2  -1 -31   97.82    1.83
  -2   1 -31   96.76    1.86
  -2  -1 -31  100.95    1.89
  -2  -1 -32  130.58    2.06
  -2   1 -32  137.96    2.09
  -2   2  31    0.54    0.19
   2  -2 -31    0.78    0.23
   2  -2 -31    0.52    0.20
  -2   2  31    0.60    0.25
  -2   2  30   17.39    0.69
   2  -2 -30   21.33    0.87
   2  -2 -30   19.85    0.82
   2  -2 -30   18.63    0.82
   2   2 -30   20.34    0.89
   2  -2 -29  274.00    4.40
   2   2 -29  262.96    4.09
  -2   2  29  264.62    4.13
  -2  -2  29  260.21    4.13
   2  -2 -29  274.04    4.35
   2   2 -29  271.14    4.53
   2   2 -29  266.16    4.46
   2   2 -28    1.93    0.38
   2  -2 -28    0.77    0.33
   2   2 -28    0.29    0.43
   2  -2 -28    0.27    0.40
   2   2 -28    0.50    0.45
   2   2 -28    0.53    0.30
   2   2 -28    0.65    0.29
   2  -2 -28    0.57    0.42
   2  -2 -27   34.98    1.33
   2   2 -27   35.39    1.34
   2  -2 -27   34.06    1.33
   2  -2 -27   34.24    1.34
   2  -2 -27   37.05    1.50
   2   2 -27   34.40    1.55
   2  -2 -27   33.95    1.44
   2   2 -27   35.21    1.54
   2  -2 -26  115.29    2.95
   2   2 -26  118.61    3.12
   2  -2 -26  117.90    2.98
   2   2 -26  120.80    3.10
   2   2 -26  127.36    2.86
   2  -2 -26  118.83    2.77
   2  -2 -26  121.53    2.83
   2  -2 -26  119.14    2.82
   2   2 -26  121.01    3.03
  -2  -2  26  116.72    2.77
   2  -2 -25  122.66    2.93
   2   2 -25  113.69    3.10
   2  -2 -25  114.37    2.81
   2   2 -25  114.26    2.83
   2   2 -25  119.30    3.08
   2   2 -25  111.72    2.91
   2  -2 -25  116.49    3.04
  -2  -2  25  120.41    2.89
   2  -2 -25  120.51    3.08
   2  -2 -24   30.91    1.41
   2   2 -24   29.60    1.41
  -2  -2  24   32.07    1.27
  -2  -2  24   31.75    1.45
   2  -2 -24   30.26    1.44
   2   2 -24   31.65    1.51
   2   2 -24   36.94    1.68
   2   2 -24   32.27    1.61
   2  -2 -23  107.45    2.86
   2  -2 -23  102.49    5.89
   2   2 -23  106.56    6.06
   2   2 -23  105.45    2.91
   2   2 -23  110.23    3.02
  -2  -2  23  111.31    2.62
   2   2 -23  111.98    2.85
   2  -2 -23  107.71    2.79
   2  -2 -23   95.37    2.89
  -2  -2  23  110.62    2.85
  -2   2  23  105.13    6.20
   2  -2 -23  103.00    5.93
   2  -2 -22   62.58    2.26
   2   2 -22   56.19    1.87
   2  -2 -22   56.97    4.44
  -2   2  22   58.07    4.68
  -2  -2  22   63.11    2.07
   2  -2 -22   63.52    2.25
   2   2 -22   58.49    1.88
  -2  -2  22   62.56    1.94
   2  -2 -22   59.21    2.08
   2  -2 -22   57.53    1.84
   2   2 -22   62.70    2.21
   2   2 -22   59.60    2.15
   2   2 -22   62.84    2.07
   2  -2 -22   60.74    2.01
   2  -2 -22   62.93    2.21
   2   2 -22   57.83    4.48
   2  -2 -22   56.28    4.41
   2  -2 -21    3.26    0.65
   2  -2 -21    9.36    1.85
  -2   2  21    4.49    1.54
   2  -2 -21   12.12    1.02
  -2  -2  21    3.08    0.58
   2   2 -21    2.74    0.49
  -2  -2  21   14.05    0.93
   2   2 -21    3.21    0.53
   2  -2 -21    5.88    0.77
   2   2 -21    3.32    0.52
   2  -2 -21    2.96    0.59
   2  -2 -21    3.08    0.51
   2  -2 -21    4.12    0.74
   2   2 -21    5.39    0.67
   2  -2 -21    4.41    0.62
   2   2 -21    3.19    0.62
   2   2 -21   11.51    0.97
   2  -2 -21    2.73    1.16
   2   2 -21    5.17    1.48
   2  -2 -20  134.15    3.37
  -2   2  20  130.27    6.84
   2  -2 -20  133.42    6.75
   2  -2 -20  136.41    3.43
  -2  -2  20  141.81    3.26
  -2  -2  20  139.39    3.14
   2   2 -20  129.55    3.03
   2  -2 -20  134.04    3.42
   2   2 -20  128.60    3.03
   2  -2 -20  135.07    3.24
   2  -2 -20  124.04    2.93
   2  -2 -20  136.84    3.54
   2  -2 -20  136.85    3.13
   2   2 -20  137.91    3.18
   2   2 -20  141.99    3.39
   2   2 -20  135.93    3.38
   2   2 -20  136.65    6.71
   2  -2 -20  132.25    6.52
   2  -2 -19  125.04    3.20
  -2   2  19  141.65    6.94
   2  -2 -19  127.46    6.47
   2  -2 -19  120.83    3.20
  -2  -2  19  127.94    3.04
  -2  -2  19  133.06    3.03
   2  -2 -19  127.43    3.28
   2   2 -19  128.11    2.97
   2  -2 -19  129.81    3.11
   2  -2 -19  123.38    2.87
   2  -2 -19  133.42    3.01
   2   2 -19  136.98    3.07
   2   2 -19  128.62    3.19
   2  -2 -19  134.48    6.44
   2   2 -19  129.59    6.40
   2  -2 -19  126.07    3.35
   2  -2 -18    1.95    0.53
   2  -2 -18    2.16    1.09
   2   2 -18    2.78    0.56
   2  -2 -18    2.71    0.57
  -2  -2  18    2.64    0.49
   2  -2 -18    1.84    0.46
   2   2 -18    1.82    1.05
   2  -2 -18    2.25    1.09
   2  -2 -18    2.17    0.45
   2  -2 -18    3.59    0.67
  -2  -2  18    4.06    0.53
   2   2 -18    2.75    0.48
  -2  -2  18    2.19    0.48
   2  -2 -18    2.37    0.55
   2  -2 -18    3.03    0.53
   2  -2 -17    7.27    0.74
  -2   2  17    0.63    0.97
   2   2 -17    1.86    0.45
   2   2 -17    0.95    0.39
   2  -2 -17    1.72    0.48
  -2  -2  17    0.76    0.37
   2  -2 -17    1.42    0.40
   2   2 -17    2.05    1.00
   2  -2 -17    0.86    0.35
   2  -2 -17    4.01    1.24
  -2  -2  17    3.73    0.49
   2  -2 -17    1.63    0.51
   2   2 -17    1.74    0.47
   2   2 -17    4.85    0.56
  -2  -2  17    0.84    0.38
   2  -2 -17    4.90    0.62
   2  -2 -17    2.15    0.43
   2  -2 -16   11.07    0.87
   2  -2 -16    9.53    0.75
  -2  -2  16   16.51    0.92
   2  -2 -16    9.02    0.78
   2   2 -16   18.32    1.03
   2  -2 -16    8.52    0.81
   2   2 -16    9.83    0.76
  -2  -2  16    9.09    0.72
   2  -2 -16    9.05    0.68
   2   2 -16    7.94    0.66
   2  -2 -16    9.00    1.54
   2   2 -16   10.39    1.70
   2   2 -16   12.62    0.85
  -2   2  16   11.79    1.95
   2  -2 -16   10.78    0.85
  -2   2  15  155.00    5.44
   2  -2 -15  149.44    5.75
   2   2 -15  168.13    6.51
   2  -2 -15  149.16    2.97
   2   2 -15  151.12    3.02
   2  -2 -15  149.92    6.03
   2   2 -15  152.62    6.13
   2   2 -14    0.37    0.62
  -2   2  14    0.28    0.54
   2  -2 -14    0.82    0.66
   2   2 -14    0.75    0.28
   2  -2 -14    1.05    0.65
   2  -2 -14    0.99    0.29
   2   2 -14    2.07    0.96
  -2   2  13   69.49    3.37
   2   2 -13   67.26    3.76
   2  -2 -13   69.75    3.65
   2   2 -13   67.74    1.72
   2  -2 -13   64.27    1.67
   2   2 -13   70.27    3.75
   2  -2 -13   66.60    3.62
  -2   2  12  194.51    5.67
   2  -2 -12  184.85    6.00
   2   2 -12  195.34    6.32
   2  -2 -12  188.67    6.35
   2   2 -12  191.41    3.24
   2  -2 -12  187.76    3.21
   2   2 -12  187.00    6.08
   2  -2 -12  190.33    6.03
   2  -2 -11   49.51    2.88
   2   2 -11   51.13    2.99
   2  -2 -11   49.00    2.96
  -2   2  11   49.10    2.63
   2  -2 -11   49.04    1.31
   2   2 -11   49.32    1.32
   2  -2 -11   58.54    3.06
   2   2 -11   54.97    2.98
   2   2 -10    3.97    0.91
   2  -2 -10    2.66    0.80
   2  -2 -10    3.88    0.85
   2  -2  -9 1444.00   21.48
   2  -2  -9 1418.68   21.63
   2   2  -9 1477.63   21.47
   2  -2  -8  461.32    9.46
   2  -2  -8  455.51    9.30
   2   2  -8  478.27    9.21
   2  -2  -7 1281.35   19.08
   2  -2  -7 1277.09   19.07
  -2   2   7 1233.60   19.25
   2  -2  -6 1337.45   19.26
  -2   2   6 1307.19   19.52
   2  -2  -5  676.47   11.54
  -2   2   5  706.34   11.86
  -2   2   4   50.77    2.43
   2  -2  -4   45.96    2.25
  -2   2   4   49.44    1.92
  -2  -2   4   49.63    1.91
   2  -2  -3 1327.21   18.62
  -2   2   3 1335.37   18.85
  -2   2   3 1306.85   17.21
  -2  -2   3 1328.09   17.25
  -2   2   2  346.70    7.10
   2  -2  -2  352.94    6.95
  -2   2   2  357.80    5.88
  -2  -2   2  344.77    5.85
  -2   2   1 2979.71   35.88
  -2  -2   1 2945.00   35.91
   2   2  -1 3038.36   34.63
   2   2   0 1339.47   16.08
  -2   2   0 1342.48   16.92
  -2   2   0 1372.91   18.84
   2   2   1 5407.00   63.29
  -2  -2  -1 5388.84   63.87
  -2   2  -1 5676.88   63.91
  -2   2  -1 5754.01   66.06
   2   2   2   52.26    1.68
  -2  -2  -2   58.53    2.10
  -2  -2  -2   52.04    1.79
  -2   2  -2   54.24    1.79
  -2   2  -2   53.39    1.83
  -2  -2  -2   50.61    1.75
  -2   2  -2   53.38    2.43
  -2  -2  -3  177.09    4.03
  -2  -2  -3  168.78    3.71
  -2  -2  -3  170.71    3.69
  -2   2  -3  176.87    3.74
  -2   2  -3  170.78    3.73
  -2   2  -3  176.68    4.75
  -2  -2  -4  932.94   13.28
  -2   2  -4  992.88   13.41
  -2   2  -4  953.49   13.35
  -2  -2  -4  942.32   13.27
  -2  -2  -4  968.98   13.76
  -2   2  -4  978.19   13.92
  -2  -2  -5  195.27    4.42
  -2   2  -5  192.12    4.41
  -2  -2  -5  199.14    4.47
  -2  -2  -5  207.13    4.67
  -2   2  -5  196.20    4.50
  -2   2  -6  390.15    7.31
  -2  -2  -6  381.71    7.17
  -2   2  -6  392.10    6.87
  -2  -2  -6  383.89    7.32
  -2  -2  -7    2.43    0.58
  -2   2  -7    1.34    0.44
  -2  -2  -7    1.25    0.44
  -2   2  -8    2.73    0.67
  -2  -2  -8    4.67    0.77
  -2  -2  -8    3.26    0.68
  -2  -2  -8    3.38    0.52
  -2  -2  -9  290.02    6.91
  -2   2  -9  299.99    7.00
  -2  -2  -9  312.12    5.98
  -2  -2  -9  287.96    6.83
  -2   2 -10   52.23    2.82
  -2  -2 -10   48.62    2.73
  -2  -2 -10   58.59    2.40
  -2   2 -11  220.91    6.41
  -2  -2 -11  225.17    6.40
  -2   2 -11  215.22    3.48
  -2  -2 -11  218.68    3.50
  -2  -2 -12 1409.01   21.81
  -2   2 -12 1427.77   22.00
  -2  -2 -12 1443.47   20.05
  -2   2 -12 1343.54   16.60
  -2  -2 -12 1348.30   16.60
  -2   2 -13    9.76    1.49
  -2  -2 -13    9.52    1.44
  -2  -2 -13   10.98    1.25
  -2   2 -13    9.61    0.63
  -2  -2 -13    8.02    0.57
  -2  -2 -14   31.75    2.68
  -2   2 -14   34.32    2.77
  -2  -2 -14   35.41    2.32
  -2  -2 -14   33.41    1.22
  -2   2 -14   37.72    1.27
  -2   2 -15   11.99    1.77
  -2  -2 -15   12.43    1.79
  -2   2 -15   10.64    0.72
  -2  -2 -15   11.29    0.74
  -2   2 -16  102.61    2.66
  -2  -2 -16  108.59    5.34
  -2   2 -16  103.23    5.27
  -2  -2 -16  109.88    2.69
  -2   2 -16  104.76    2.65
  -2  -2 -16  106.12    2.69
  -2  -2 -16   99.51    4.29
  -2  -2 -16  106.35    2.76
  -2  -2 -16  100.91    2.61
  -2   2 -16  101.82    2.60
  -2  -2 -16  106.10    2.61
  -2  -2 -16  102.69    2.46
  -2   2 -16  102.33    2.55
  -2   2 -16  101.62    2.46
  -2  -2 -16   97.74    2.52
  -2  -2 -16  102.52    2.57
  -2  -2 -16  106.31    2.63
  -2  -2 -16  100.21    2.60
  -2  -2 -16   99.33    2.52
  -2  -2 -17  117.45    2.90
  -2   2 -17  122.36    2.93
  -2   2 -17  124.43    2.85
  -2  -2 -17  122.82    2.82
   2  -2  17  128.79    2.83
  -2   2 -17  127.71    3.07
   2  -2  17  126.23    2.76
  -2   2 -17  121.52    2.90
  -2   2 -17  129.49    3.13
  -2  -2 -17  128.44    3.01
  -2  -2 -17  131.51    3.07
  -2   2 -17  122.35    3.02
  -2   2 -17  118.93    2.76
  -2  -2 -17  124.38    3.06
  -2  -2 -17  119.34    4.90
  -2  -2 -17  119.94    2.96
  -2   2 -17  120.72    2.97
  -2  -2 -17  112.26    2.75
  -2  -2 -17  124.60    2.94
  -2   2 -17  122.69    2.85
   2  -2  17  124.99    2.75
  -2  -2 -17  120.90    5.88
  -2   2 -17  128.07    6.09
  -2  -2 -17  121.29    2.93
  -2  -2 -17  122.82    2.97
  -2   2 -18   55.27    4.11
  -2  -2 -18   48.62    3.80
  -2  -2 -18   44.92    1.72
   2  -2  18   48.16    1.59
  -2   2 -18   49.16    1.86
  -2   2 -18   46.04    1.72
  -2   2 -18   49.57    1.84
  -2  -2 -18   45.90    1.76
  -2  -2 -18   44.79    1.79
  -2  -2 -18   40.81    2.93
  -2  -2 -18   46.21    1.86
  -2  -2 -18   41.01    1.54
  -2   2 -18   46.05    1.75
  -2  -2 -18   46.68    1.73
  -2   2 -18   44.28    1.62
   2  -2  18   47.25    1.58
  -2   2 -18   48.59    1.70
  -2   2 -18   44.24    1.68
  -2  -2 -18   41.85    1.66
  -2  -2 -18   45.34    1.62
  -2  -2 -18   46.74    1.73
  -2  -2 -18   44.22    1.72
  -2   2 -19  370.08   11.36
  -2  -2 -19  363.91   11.23
   2  -2  19  375.02    5.76
  -2   2 -19  352.08    5.99
  -2   2 -19  361.02    6.23
  -2  -2 -19  355.18    6.11
  -2  -2 -19  359.48    6.15
  -2   2 -19  351.47    6.12
  -2  -2 -19  353.05    6.24
  -2  -2 -19  355.69    6.31
  -2   2 -19  318.76    5.48
  -2   2 -19  345.55    6.02
  -2  -2 -19  328.72    5.76
  -2  -2 -19  365.00    6.11
  -2   2 -19  346.16    5.85
   2  -2  19  359.69    5.68
  -2   2 -19  349.44    5.90
  -2   2 -19  355.66    6.04
  -2  -2 -19  356.94    5.90
  -2  -2 -19  329.23    5.93
  -2  -2 -19  358.70    6.03
  -2  -2 -19  346.11    6.02
  -2   2 -20   13.46    2.28
  -2  -2 -20   13.57    2.21
   2  -2  20   15.26    0.92
  -2   2 -20   13.63    1.05
  -2  -2 -20   14.67    1.06
  -2   2 -20   16.70    1.12
  -2  -2 -20   14.88    1.07
  -2  -2 -20   15.15    1.12
  -2  -2 -20   14.60    1.12
   2  -2  20   14.01    0.98
  -2   2 -20   14.98    1.07
  -2  -2 -20   12.58    0.91
  -2  -2 -20   16.01    1.09
   2  -2  20   14.30    0.89
  -2   2 -20   13.97    0.96
  -2   2 -20   13.25    0.97
  -2  -2 -20   15.40    1.00
  -2  -2 -20   14.10    1.01
  -2  -2 -20   14.56    1.05
  -2  -2 -21  217.36    8.78
  -2   2 -21  223.57    9.01
   2  -2  21  227.74    4.16
  -2   2 -21  231.09    4.66
  -2  -2 -21  233.47    4.64
  -2   2 -21  218.93    4.18
  -2   2 -21  219.88    4.59
  -2  -2 -21  222.85    4.57
  -2  -2 -21  222.86    4.68
  -2  -2 -21  227.84    4.79
  -2   2 -21  224.45    4.48
   2  -2  21  226.37    4.42
  -2   2 -21  221.63    4.54
  -2  -2 -21  214.34    4.22
  -2  -2 -21  222.81    4.52
   2  -2  21  223.81    4.08
  -2   2 -21  216.82    4.31
  -2  -2 -21  218.46    4.36
  -2   2 -21  219.57    4.38
  -2  -2 -21  223.31    4.50
  -2  -2 -21  215.09    4.45
  -2   2 -22  244.95    9.49
  -2  -2 -22  235.93    9.22
  -2   2 -22  232.57    4.80
  -2  -2 -22  239.40    4.79
  -2   2 -22  240.14    4.80
   2  -2  22  247.26    4.60
   2  -2  22  250.66    4.37
  -2   2 -22  218.29    4.17
  -2  -2 -22  237.04    4.95
  -2  -2 -22  241.54    4.91
  -2  -2 -22  242.11    4.82
  -2   2 -22  240.49    4.37
  -2   2 -22  239.54    4.69
  -2   2 -22  220.97    4.38
  -2  -2 -22  243.72    5.02
  -2  -2 -22  225.45    4.35
  -2   2 -22  239.58    4.77
  -2  -2 -22  247.84    4.80
  -2   2 -22  232.41    4.52
  -2  -2 -22  234.99    4.57
  -2   2 -22  243.56    4.64
  -2  -2 -22  234.95    4.64
  -2  -2 -22  228.23    4.61
  -2   2 -23  219.47    8.92
  -2  -2 -23  204.91    8.56
  -2   2 -23  213.72    4.03
  -2  -2 -23  217.98    4.51
  -2  -2 -23  230.47    4.68
  -2  -2 -23  215.83    4.65
   2  -2  23  228.22    4.04
  -2   2 -23  219.07    4.49
   2  -2  23  223.18    4.23
  -2  -2 -23  219.01    4.51
  -2   2 -23  219.10    4.59
  -2   2 -23  201.85    4.10
  -2  -2 -23  223.73    4.74
  -2   2 -23  217.39    4.39
  -2  -2 -23  205.79    4.02
  -2   2 -23  206.32    4.39
  -2  -2 -23  219.06    4.48
  -2   2 -23  207.97    4.23
  -2  -2 -23  213.67    4.30
  -2   2 -23  224.95    4.40
  -2   2 -23  228.06    4.36
  -2  -2 -23  206.99    4.31
  -2  -2 -23  225.05    4.41
  -2  -2 -24  405.08    6.94
  -2  -2 -24  407.31    6.91
   2  -2  24  412.87    6.14
  -2  -2 -24  392.24    6.78
   2  -2  24  407.29    6.31
  -2   2 -24  394.88    6.66
  -2  -2 -24  402.55    6.72
  -2   2 -24  391.19    6.79
  -2   2 -24  391.38    6.54
  -2  -2 -24  402.10    6.96
  -2  -2 -24  382.57    6.48
  -2   2 -24  408.48    6.52
  -2  -2 -24  409.74    6.73
  -2   2 -24  387.05    6.44
  -2  -2 -24  403.09    6.56
  -2  -2 -24  412.44    6.80
  -2   2 -24  392.06    6.13
  -2   2 -24  400.22    6.57
  -2  -2 -24  394.89    6.50
  -2  -2 -25   35.74    1.64
  -2  -2 -25   33.03    1.52
  -2   2 -25   33.26    1.47
   2  -2  25   33.18    1.28
  -2   2 -25   31.09    1.25
  -2   2 -25   29.36    1.49
  -2  -2 -25   31.67    1.39
  -2   2 -25   34.28    1.43
  -2  -2 -25   33.03    1.50
  -2   2 -25   33.80    1.45
  -2  -2 -25   33.19    1.41
  -2  -2 -25   32.97    1.44
  -2  -2 -25   33.46    1.52
  -2   2 -25   32.38    1.24
  -2  -2 -25   33.91    1.58
  -2  -2 -25   31.52    1.57
  -2  -2 -26   29.06    1.43
  -2  -2 -26   29.13    1.38
  -2   2 -26   29.90    1.32
  -2   2 -26   29.18    1.42
  -2   2 -26   26.42    1.07
  -2  -2 -26   29.75    1.46
  -2  -2 -26   30.64    1.43
  -2  -2 -26   32.05    1.41
  -2  -2 -26   29.03    1.27
  -2   2 -26   28.16    1.27
  -2  -2 -26   30.07    1.32
  -2   2 -26   29.64    1.29
  -2  -2 -26   29.75    1.37
  -2  -2 -27   26.56    1.28
  -2   2 -27   26.64    1.17
  -2  -2 -27   24.20    1.17
  -2  -2 -27   25.94    1.20
  -2  -2 -27   26.81    1.30
  -2   2 -27   25.78    1.27
  -2  -2 -27   27.66    1.30
  -2   2 -27   27.09    1.17
  -2   2 -27   26.29    1.15
  -2  -2 -27   26.40    1.25
  -2  -2 -28   19.69    1.00
  -2   2 -28   20.58    1.02
  -2  -2 -28   17.98    0.98
  -2   2 -28   18.96    0.91
  -2  -2 -28   18.47    0.95
  -2  -2 -28   19.91    1.04
  -2   2 -28   18.71    0.91
  -2  -2 -28   19.12    1.02
  -2   2 -29    0.42    0.26
  -2  -2 -29    0.53    0.31
  -2  -2 -29    0.29    0.30
  -2  -2 -29    0.39    0.33
  -2   2 -29    0.42    0.31
  -2   2 -29    0.63    0.32
  -2   2 -29    0.62    0.34
  -2  -2 -29    0.78    0.36
  -2   2 -30    0.64    0.21
  -2  -2 -30    0.55    0.25
  -2   2 -30    0.68    0.28
  -2   2 -30    0.77    0.28
  -2   2 -31    2.85    0.30
  -2  -2 -31    2.51    0.28
  -2   2 -31    2.72    0.27
   2   3 -30   43.22    1.11
   2  -3 -30   46.70    1.13
   2  -3 -29    0.18    0.28
   2  -3 -29    0.47    0.22
   2   3 -29    0.17    0.30
   2  -3 -29    0.19    0.26
  -2   3  29    0.15    0.29
  -2   3  29    0.14    0.21
   2   3 -29    0.03    0.30
   2   3 -28   21.67    1.03
  -2   3  28   18.59    0.71
   2   3 -28   20.80    1.03
   2  -3 -28   21.99    0.91
   2  -3 -28   23.22    0.98
   2  -3 -28   20.31    0.91
   2  -3 -28   21.60    1.00
   2   3 -28   19.12    0.73
   2  -3 -28   19.84    0.75
   2  -3 -28   20.62    0.89
   2  -3 -27   14.47    0.86
   2  -3 -27   14.02    0.74
   2  -3 -27   15.07    0.88
   2   3 -27   14.31    0.94
  -2   3  27   14.08    0.73
   2  -3 -27   14.14    0.83
   2   3 -27   14.02    0.95
   2  -3 -27   15.79    0.91
  -2  -3  27   13.81    0.82
   2   3 -27   14.01    0.89
   2  -3 -26   37.15    1.46
   2   3 -26   38.32    1.52
  -2  -3  26   36.11    1.22
   2   3 -26   35.90    1.52
  -2   3  26   36.15    1.27
   2   3 -26   36.58    1.23
   2  -3 -26   38.06    1.48
   2  -3 -26   35.73    1.44
   2   3 -26   38.92    1.63
   2  -3 -26   41.15    1.47
  -2  -3  26   38.68    1.43
  -2  -3  25   97.15    2.49
  -2  -3  25   96.00    2.26
   2   3 -25   91.41    2.14
   2   3 -25   87.41    2.16
   2  -3 -25   97.55    2.56
   2  -3 -25   96.24    2.55
   2   3 -25   83.90    2.58
   2  -3 -25   96.89    2.49
   2   3 -25   96.34    2.60
  -2  -3  24   14.98    1.02
   2  -3 -24   14.76    1.09
  -2  -3  24   14.31    0.91
   2   3 -24   12.58    0.83
   2   3 -24   12.85    0.95
   2   3 -24   14.97    1.05
   2  -3 -24   13.96    0.98
   2   3 -24   13.55    0.85
   2  -3 -24   15.95    1.07
   2   3 -23   67.87    1.99
   2  -3 -23   66.50    1.96
   2  -3 -23   70.34    1.98
   2   3 -23   73.79    2.35
   2   3 -23   70.02    2.25
   2   3 -23   69.66    2.08
  -2  -3  23   71.26    2.13
   2  -3 -23   71.82    2.37
  -2  -3  23   71.74    2.23
   2  -3 -23   72.38    2.29
   2  -3 -23   74.85    2.30
   2  -3 -22    2.55    0.56
  -2  -3  22    2.23    0.52
   2  -3 -22    2.24    0.54
   2  -3 -22    4.12    0.54
   2   3 -22    2.03    0.59
   2   3 -22    2.43    0.56
   2   3 -22    2.04    0.50
  -2  -3  22    2.58    0.56
   2  -3 -22    4.60    0.71
   2  -3 -22    2.90    1.13
   2  -3 -22    3.61    0.65
   2  -3 -22    2.87    0.47
   2   3 -22    3.07    0.50
   2  -3 -21    7.20    1.66
   2  -3 -21    8.00    0.81
   2  -3 -21    8.28    0.71
   2  -3 -21    9.14    0.88
   2  -3 -21    9.74    0.78
   2  -3 -21    9.88    1.74
   2   3 -21    7.77    1.63
   2  -3 -21    8.91    0.90
  -2  -3  21    8.90    0.86
  -2  -3  21   11.97    0.94
   2   3 -21   11.48    0.98
   2   3 -21   11.53    0.99
   2   3 -21    8.15    0.72
   2  -3 -21    8.38    0.72
   2   3 -20   57.03    2.05
  -2  -3  20   53.26    1.92
   2  -3 -20   54.16    4.24
   2  -3 -20   52.40    2.10
   2   3 -20   48.84    1.67
   2  -3 -20   50.10    1.90
   2  -3 -20   52.91    1.95
   2  -3 -20   46.42    1.67
   2  -3 -20   52.72    1.81
   2  -3 -20   46.48    3.67
   2   3 -20   48.41    3.80
   2   3 -20   55.02    1.78
   2  -3 -20   49.53    1.70
  -2  -3  20   53.44    1.93
   2  -3 -20   54.40    2.04
  -2  -3  20   51.05    1.64
   2   3 -19   22.93    1.30
  -2  -3  19   24.10    1.29
  -2  -3  19   24.29    1.28
   2  -3 -19   22.78    1.32
   2  -3 -19   22.38    1.37
   2  -3 -19   36.96    3.44
   2   3 -19   31.75    1.32
   2  -3 -19   21.94    1.26
   2  -3 -19   20.50    1.12
   2  -3 -19   30.23    1.34
  -2  -3  19   22.88    1.20
   2   3 -19   41.08    1.73
   2  -3 -19   20.63    1.07
   2   3 -19   23.69    1.14
   2   3 -19   23.75    2.66
   2  -3 -19   22.52    2.52
  -2  -3  19   21.14    1.07
   2   3 -18  101.69    2.80
  -2  -3  18  101.86    2.76
   2   3 -18  101.51    2.74
   2  -3 -18  100.63    2.72
   2  -3 -18   93.12    2.50
  -2  -3  18  100.59    2.64
   2   3 -18  101.31    2.84
   2  -3 -18   96.98    2.41
   2   3 -18   98.42    2.43
  -2  -3  18  101.18    2.66
   2  -3 -18   97.19    2.76
   2  -3 -18  100.60    2.93
   2  -3 -18   97.37    5.14
   2   3 -18   96.58    5.21
  -2  -3  18   99.24    2.45
   2  -3 -17   82.74    2.58
  -2  -3  17   87.71    2.38
   2  -3 -17   86.63    2.50
   2   3 -17   81.94    2.38
  -2  -3  17   81.82    2.41
   2  -3 -17   78.31    2.34
   2  -3 -17   77.18    2.22
   2   3 -17   81.96    2.47
  -2  -3  17   83.68    2.34
   2  -3 -17   72.49    4.33
   2   3 -17   76.38    4.47
   2   3 -17   89.72    2.52
   2   3 -17   74.53    2.06
   2  -3 -17   70.84    2.01
   2  -3 -16   78.24    2.47
  -2   3  16   76.85    5.05
  -2  -3  16   80.96    2.24
   2   3 -16   78.68    2.38
   2  -3 -16   79.48    2.34
   2   3 -16   78.11    2.27
  -2  -3  16   79.72    2.33
   2  -3 -16   71.87    2.36
   2  -3 -16   75.78    2.25
   2  -3 -16   73.29    2.11
  -2  -3  16   79.49    2.26
   2   3 -16   81.78    2.39
   2  -3 -16   76.50    4.30
   2   3 -16   72.41    4.25
   2   3 -16   79.13    2.33
   2  -3 -16   75.01    1.97
   2   3 -16   74.77    1.99
   2  -3 -15  116.33    3.02
  -2   3  15  118.69    4.85
   2  -3 -15  111.80    5.47
  -2   3  15  109.87    5.90
   2  -3 -15  121.50    2.91
   2   3 -15  120.02    2.97
  -2  -3  15  118.42    2.89
   2   3 -15  116.81    2.80
   2  -3 -15  117.86    3.02
   2  -3 -15  114.44    2.81
   2  -3 -15  113.89    2.69
  -2  -3  15  126.40    2.86
   2  -3 -15  114.10    5.10
   2   3 -15  117.64    5.24
   2   3 -15  120.68    2.90
   2   3 -15  114.95    2.49
   2  -3 -15  105.98    2.42
   2  -3 -14  274.10    5.04
   2  -3 -14  274.18    4.79
   2  -3 -14  279.38    4.86
   2   3 -14  288.10    5.03
  -2  -3  14  273.99    4.76
   2   3 -14  271.35    4.76
  -2  -3  14  274.87    4.88
  -2   3  14  272.65    9.20
  -2   3  14  268.67    7.51
   2  -3 -14  282.17    8.80
   2  -3 -14  256.15    8.72
   2   3 -14  271.48    7.97
   2  -3 -14  259.14    7.73
   2  -3 -14  280.90    5.12
   2   3 -14  271.90    4.80
   2  -3 -14  262.53    4.32
   2   3 -14  262.97    4.34
   2   3 -14  278.12    4.88
   2  -3 -13    5.64    1.23
  -2   3  13    4.99    1.03
   2  -3 -13    5.25    1.29
  -2   3  13    4.95    1.37
   2  -3 -13    5.44    1.09
   2   3 -13    4.23    0.95
   2   3 -13    4.27    0.42
   2  -3 -13    3.69    0.40
   2  -3 -12  417.45   10.55
  -2   3  12  403.71   10.91
   2  -3 -12  394.30   10.43
   2   3 -12  404.59    9.41
   2  -3 -12  398.82    9.21
   2  -3 -12  397.12    5.63
   2   3 -12  397.65    5.66
   2  -3 -11   11.11    1.60
   2  -3 -11    8.17    1.17
   2   3 -11   10.26    1.30
   2  -3 -11    9.13    0.53
   2  -3 -10  157.83    4.92
   2   3 -10  163.94    5.09
   2  -3 -10  155.66    5.84
   2  -3 -10  159.37    5.90
  -2   3  10  157.87    6.11
   2   3  -9   11.50    1.24
   2  -3  -9   10.79    1.18
   2  -3  -9   10.67    1.57
  -2   3   9   14.30    1.80
   2  -3  -9   10.54    1.47
   2  -3  -8  272.39    6.08
   2   3  -8  264.65    6.11
   2  -3  -8  262.72    7.45
  -2   3   8  252.72    7.53
   2  -3  -8  261.40    7.43
  -2  -3   7  991.20   14.89
  -2   3   7  983.02   14.84
   2  -3  -7 1024.01   14.88
   2   3  -7 1043.47   15.02
   2  -3  -7 1014.69   17.35
   2  -3  -7 1049.44   17.47
  -2   3   7 1026.00   17.55
  -2   3   6   95.46    2.96
   2   3  -6   99.01    3.03
  -2  -3   6   94.99    2.99
   2  -3  -6   97.93    2.98
  -2   3   6  101.57    4.25
   2  -3  -6   97.42    4.17
  -2  -3   5 2569.91   29.50
  -2   3   5 2444.54   30.96
  -2  -3   5 2477.22   31.08
  -2   3   5 2532.05   34.48
   2  -3  -5 2546.82   34.52
  -2  -3   4  133.78    2.44
  -2   3   4  129.38    3.06
  -2  -3   4  122.82    3.03
  -2   3   4  126.67    4.66
   2  -3  -4  123.77    4.59
  -2   3   3  197.89    3.71
  -2  -3   3  186.60    3.72
   2  -3  -3  196.06    5.63
  -2   3   3  208.34    5.92
   2  -3  -3  198.39    5.89
  -2   3   2 2994.35   34.45
  -2   3   2 3079.28   38.86
   2  -3  -2 3082.58   38.98
   2   3  -1  107.70    2.65
  -2   3   1  106.94    4.09
  -2  -3   1  115.68    2.32
   2   3   0   37.54    1.51
  -2   3   0   39.53    2.39
  -2   3   0   36.02    1.04
  -2  -3   0   35.36    1.09
  -2  -3  -1  189.99    3.26
   2   3   1  201.28    4.20
  -2  -3  -1  201.74    5.28
  -2   3  -2  412.07    8.88
   2   3   2  411.20    7.08
  -2  -3  -2  405.75    8.23
  -2   3  -3  317.04    7.72
   2   3   3  323.12    6.25
  -2  -3  -3  331.24    7.20
  -2  -3  -4   16.70    1.49
   2   3   4   14.99    1.21
  -2  -3  -4   15.75    0.98
  -2   3  -4   15.90    1.05
  -2  -3  -5    2.28    0.68
   2   3   5    1.90    0.57
  -2  -3  -5    1.58    0.41
  -2   3  -5    1.36    0.40
   2   3   6    4.25    0.79
  -2  -3  -6    3.42    0.80
  -2   3  -6    5.12    0.78
  -2   3  -6    2.72    0.56
  -2  -3  -6    2.71    0.53
  -2  -3  -7    2.18    0.67
   2   3   7    4.57    0.85
  -2   3  -7    5.84    0.75
  -2   3  -7    1.45    0.49
  -2  -3  -7    5.21    0.74
   2   3   8   10.54    1.30
  -2  -3  -8    9.95    1.28
  -2   3  -8   11.18    1.16
  -2  -3  -8   10.15    1.08
  -2  -3  -9  578.76   11.44
  -2  -3  -9  546.15   10.17
  -2   3  -9  561.77   10.44
  -2  -3 -10  124.40    4.80
  -2  -3 -10  129.21    3.68
  -2  -3 -10  115.64    4.15
  -2   3 -10  120.32    4.30
  -2  -3 -10  109.93    2.11
  -2  -3 -11  166.50    4.49
  -2  -3 -11  167.35    5.84
  -2   3 -11  166.24    5.42
  -2  -3 -11  159.30    5.21
  -2  -3 -11  156.25    2.75
  -2  -3 -12   27.13    1.80
  -2  -3 -12   25.93    2.33
  -2   3 -12   28.44    2.30
  -2  -3 -12   28.49    2.25
  -2   3 -12   29.51    1.02
  -2  -3 -12   23.32    0.91
  -2  -3 -13   19.64    1.07
  -2  -3 -13   21.69    1.09
  -2  -3 -13   21.28    2.06
  -2   3 -13   21.22    2.09
  -2   3 -13   21.48    1.13
  -2  -3 -13   19.78    1.62
  -2  -3 -13   19.37    0.86
  -2   3 -13   19.87    0.88
  -2   3 -14   70.90    2.07
  -2  -3 -14   76.63    2.18
  -2  -3 -14   75.15    4.00
  -2   3 -14   74.79    4.06
   2  -3  14   75.67    2.08
  -2  -3 -14   72.62    2.18
  -2  -3 -14   76.26    2.21
  -2   3 -14   83.63    2.31
  -2  -3 -14   71.24    2.14
  -2  -3 -14   68.97    2.10
   2  -3  14   75.05    2.01
  -2  -3 -14   71.46    2.14
   2  -3  14   75.50    2.06
  -2   3 -14   67.97    2.16
  -2   3 -14   77.51    2.31
  -2   3 -14   75.42    2.19
  -2   3 -14   74.66    2.22
  -2  -3 -14   78.82    2.17
  -2  -3 -14   75.14    1.87
  -2   3 -14   71.47    1.85
  -2  -3 -15   20.53    1.13
  -2   3 -15   18.86    1.05
  -2   3 -15   23.40    2.40
  -2  -3 -15   21.00    2.20
   2  -3  15   20.20    1.07
  -2  -3 -15   19.41    1.13
  -2   3 -15   18.84    1.11
  -2  -3 -15   20.43    1.12
  -2  -3 -15   19.51    1.12
  -2  -3 -15   18.53    1.07
   2  -3  15   18.73    0.99
  -2  -3 -15   20.40    1.13
  -2   3 -15   23.77    1.24
  -2   3 -15   20.22    1.13
   2  -3  15   18.92    1.02
  -2   3 -15   19.18    1.16
  -2  -3 -15   19.20    0.97
  -2  -3 -15   19.43    1.08
  -2   3 -15   21.64    1.00
  -2  -3 -15   20.41    0.96
  -2   3 -16   59.10    2.09
   2  -3  16   60.38    1.88
  -2   3 -16   58.08    1.98
   2  -3  16   61.47    1.91
  -2  -3 -16   58.83    2.01
  -2   3 -16   56.06    2.00
  -2  -3 -16   56.71    1.97
  -2   3 -16   56.27    1.89
  -2  -3 -16   54.96    1.98
  -2   3 -16   57.18    3.85
  -2  -3 -16   63.62    3.97
  -2  -3 -16   56.21    1.94
  -2  -3 -16   55.83    1.98
  -2  -3 -16   60.15    1.99
  -2   3 -16   60.00    2.02
   2  -3  16   57.75    1.80
  -2  -3 -16   59.94    2.01
   2  -3  16   60.60    1.92
  -2  -3 -16   59.87    1.96
  -2  -3 -16   55.64    1.73
  -2   3 -16   55.67    1.70
  -2  -3 -16   53.04    1.75
  -2  -3 -16   63.02    1.78
  -2  -3 -16   56.89    1.99
  -2   3 -17   78.59    2.15
  -2  -3 -17   80.06    2.14
   2  -3  17   84.98    2.32
  -2   3 -17   81.76    2.44
   2  -3  17   92.64    2.44
  -2  -3 -17   85.15    2.52
  -2   3 -17   84.19    2.52
  -2   3 -17   90.05    2.46
  -2  -3 -17   87.64    2.53
  -2  -3 -17   82.94    2.53
  -2   3 -17   79.78    4.71
  -2  -3 -17   84.28    4.72
  -2  -3 -17   82.41    2.42
  -2  -3 -17   83.36    2.50
  -2  -3 -17   81.30    2.41
  -2   3 -17   84.38    2.48
   2  -3  17   86.06    2.27
  -2  -3 -17   83.58    2.48
   2  -3  17   87.72    2.39
  -2  -3 -17   84.39    2.42
  -2  -3 -17   82.34    2.48
  -2  -3 -17   81.05    2.49
  -2   3 -18   55.58    1.79
  -2  -3 -18   54.18    1.76
  -2   3 -18   58.43    4.11
  -2  -3 -18   54.78    3.92
   2  -3  18   65.05    2.02
   2  -3  18   61.04    1.95
  -2   3 -18   57.01    2.04
  -2   3 -18   60.34    2.14
  -2  -3 -18   55.91    2.05
  -2   3 -18   61.06    2.01
  -2  -3 -18   59.47    2.11
  -2  -3 -18   63.99    2.22
  -2  -3 -18   53.17    1.94
  -2   3 -18   59.13    2.07
  -2  -3 -18   56.30    1.98
  -2  -3 -18   54.78    2.02
   2  -3  18   60.80    1.87
  -2  -3 -18   59.79    2.09
  -2   3 -18   57.60    1.98
   2  -3  18   59.47    1.96
  -2  -3 -18   60.11    2.04
  -2  -3 -18   60.56    2.12
  -2  -3 -18   58.48    2.11
  -2   3 -19   19.99    2.49
  -2  -3 -19   17.41    2.27
  -2  -3 -19   17.66    1.19
   2  -3  19   18.78    1.08
  -2   3 -19   15.47    1.09
  -2   3 -19   19.05    1.24
   2   3  19   20.23    2.80
  -2  -3 -19   18.32    1.19
  -2   3 -19   18.95    1.21
  -2  -3 -19   18.68    1.21
  -2  -3 -19   21.54    1.36
   2  -3  19   20.55    1.24
  -2  -3 -19   17.78    1.20
  -2   3 -19   16.32    1.11
  -2  -3 -19   18.24    1.13
  -2  -3 -19   17.88    1.10
   2  -3  19   17.81    1.00
  -2  -3 -19   17.78    1.18
   2  -3  19   19.13    1.10
  -2   3 -19   15.88    1.05
  -2  -3 -19   17.65    1.00
  -2   3 -19   17.04    1.00
  -2  -3 -19   18.28    1.13
  -2  -3 -19   17.92    1.19
  -2  -3 -20   46.32    3.74
  -2   3 -20   45.54    3.75
  -2  -3 -20   50.21    1.97
   2  -3  20   51.85    1.77
  -2  -3 -20   48.67    1.99
  -2   3 -20   49.85    1.92
  -2   3 -20   47.27    1.96
   2   3  20   51.72    4.36
  -2  -3 -20   47.87    1.93
  -2   3 -20   49.28    1.97
  -2  -3 -20   55.81    2.17
  -2  -3 -20   49.66    1.97
   2  -3  20   53.90    1.99
  -2  -3 -20   50.43    2.03
  -2  -3 -20   48.37    1.81
  -2  -3 -20   46.84    1.81
  -2   3 -20   49.31    1.92
   2  -3  20   50.85    1.68
  -2  -3 -20   49.68    1.94
  -2   3 -20   48.82    1.83
   2  -3  20   50.81    1.79
  -2  -3 -20   48.29    1.68
  -2   3 -20   47.93    1.70
  -2  -3 -20   48.77    1.84
  -2  -3 -20   50.03    1.98
  -2  -3 -21  160.82    7.07
  -2   3 -21  160.18    7.14
  -2  -3 -21  176.14    4.00
  -2  -3 -21  174.78    4.05
   2  -3  21  179.04    3.64
  -2   3 -21  180.45    4.08
   2  -3  21  183.88    3.97
  -2   3 -21  168.80    3.84
   2   3  21  173.07    8.06
  -2   3 -21  166.59    3.93
  -2  -3 -21  181.80    4.04
  -2  -3 -21  179.22    4.17
  -2   3 -21  164.76    3.38
  -2  -3 -21  159.11    3.56
  -2  -3 -21  179.34    4.07
  -2  -3 -21  168.58    3.72
  -2   3 -21  170.97    3.85
  -2  -3 -21  174.13    3.91
   2  -3  21  181.56    3.65
  -2   3 -21  168.26    3.71
  -2   3 -21  164.70    3.51
  -2  -3 -21  164.28    3.48
  -2  -3 -21  180.08    3.83
  -2  -3 -21  171.56    3.93
   2  -3  22    0.72    0.38
  -2   3 -22    0.95    0.50
   2   3  22    6.31    1.63
  -2   3 -22    3.22    0.65
  -2  -3 -22    0.87    0.50
  -2  -3 -22    0.19    0.53
  -2  -3 -22    0.65    0.52
   2  -3  22    0.77    0.47
  -2  -3 -22    0.98    0.42
  -2  -3 -22    0.89    0.50
  -2   3 -22    0.59    0.46
   2  -3  22    1.21    0.42
  -2   3 -22    5.04    0.61
  -2  -3 -22    0.52    0.33
  -2   3 -22    0.72    0.38
  -2  -3 -22    1.26    0.51
  -2   3 -22    3.45    0.47
  -2  -3 -22    1.11    0.51
  -2   3 -23   15.97    1.14
  -2   3 -23   15.93    1.11
   2  -3  23   16.16    1.05
  -2  -3 -23   16.71    1.23
  -2  -3 -23   14.81    1.10
   2  -3  23   17.11    0.98
  -2   3 -23   15.67    1.02
  -2  -3 -23   15.15    1.11
  -2   3 -23   15.84    1.07
  -2  -3 -23   18.85    1.06
  -2  -3 -23   16.10    1.11
  -2   3 -23   14.18    0.98
  -2   3 -23   15.47    0.94
  -2  -3 -23   15.44    0.92
  -2  -3 -23   15.19    1.10
  -2  -3 -23   15.55    1.09
  -2  -3 -24    1.87    0.54
   2  -3  24    1.64    0.45
  -2   3 -24    1.80    0.53
  -2   3 -24    3.94    0.63
  -2   3 -24    3.09    0.56
  -2  -3 -24    2.59    0.59
   2  -3  24    1.65    0.38
  -2   3 -24    2.95    0.52
   2  -3  24    2.08    0.44
  -2  -3 -24    1.75    0.68
  -2   3 -24    2.16    0.47
  -2  -3 -24    2.97    0.56
  -2  -3 -24    1.93    0.55
  -2  -3 -25   55.70    1.88
   2  -3  25   57.18    1.63
  -2   3 -25   56.00    1.89
   2  -3  25   58.63    1.77
  -2  -3 -25   56.99    2.09
  -2   3 -25   54.25    1.93
  -2  -3 -25   56.01    1.88
  -2   3 -25   58.37    1.75
  -2  -3 -25   59.66    2.01
  -2   3 -26    1.30    0.38
  -2  -3 -26    1.32    0.41
  -2  -3 -26    1.39    0.45
   2  -3  26    1.14    0.33
  -2   3 -26    1.32    0.42
  -2   3 -26    2.74    0.48
  -2   3 -26    1.88    0.50
   2  -3  26    1.12    0.35
  -2  -3 -26    0.96    0.57
  -2  -3 -26    1.56    0.49
  -2   3 -27    1.78    0.37
  -2  -3 -27    1.98    0.44
   2  -3  27    1.68    0.30
  -2  -3 -27    1.55    0.44
  -2   3 -27    1.86    0.40
  -2  -3 -27    1.63    0.50
   2  -3  27    1.44    0.30
  -2   3 -27    1.35    0.43
  -2  -3 -27    2.09    0.47
  -2   3 -27    1.88    0.36
  -2   3 -28    0.60    0.26
  -2  -3 -28    0.49    0.30
  -2  -3 -28    0.74    0.34
  -2   3 -28    0.73    0.28
  -2   3 -28    0.35    0.23
  -2  -3 -28    1.06    0.36
  -2  -3 -28    0.81    0.34
  -2  -3 -29   10.30    0.62
  -2  -3 -29   11.26    0.63
  -2   3 -29    9.74    0.48
  -2  -3 -29   11.00    0.57
  -2  -3 -29   10.97    0.62
  -2   3 -29   11.88    0.63
  -2  -3 -30   39.51    0.97
  -2  -3 -30   37.84    0.96
  -2   3 -30   36.30    0.96
  -2   3 -30   38.50    0.96
  -2   4  29  253.70    3.47
   2   4 -29  243.52    3.54
   2  -4 -29  255.01    3.49
   2  -4 -28    7.41    0.50
  -2   4  28    7.09    0.44
   2   4 -28    6.82    0.52
   2   4 -28    7.83    0.54
   2  -4 -28    7.83    0.47
   2  -4 -28    7.93    0.50
   2  -4 -27    1.41    0.35
  -2   4  27    1.63    0.35
   2  -4 -27    2.18    0.40
   2   4 -27    1.93    0.41
  -2  -4  27    0.91    0.34
   2  -4 -27    1.26    0.34
   2   4 -27    1.53    0.40
   2  -4 -27    1.43    0.23
  -2  -4  27    1.66    0.28
   2   4 -27    1.86    0.36
  -2   4  26   71.01    1.82
   2  -4 -26   72.04    1.91
   2  -4 -26   71.54    1.73
   2   4 -26   72.42    1.87
  -2   4  26   68.43    1.57
  -2  -4  26   70.67    1.67
   2   4 -26   65.34    1.47
   2  -4 -26   73.06    1.89
   2  -4 -26   65.74    1.48
  -2  -4  26   72.60    1.85
   2  -4 -26   75.28    1.91
   2   4 -26   72.55    2.00
   2  -4 -26   67.87    1.54
   2  -4 -25    2.57    0.44
  -2  -4  25    2.98    0.46
   2  -4 -25    2.82    0.52
  -2  -4  25    2.90    0.51
   2   4 -25    2.50    0.40
  -2   4  25    2.48    0.41
   2   4 -25    3.27    0.54
   2  -4 -25    4.16    0.44
   2   4 -25    2.83    0.55
   2  -4 -25    2.68    0.39
   2  -4 -25    2.82    0.51
   2  -4 -24  195.82    3.65
  -2  -4  24  192.95    3.78
   2   4 -24  190.91    3.58
  -2   4  24  195.29    3.60
  -2  -4  24  200.64    3.73
   2   4 -24  199.05    3.86
   2  -4 -24  195.16    3.49
   2  -4 -24  194.66    3.89
   2  -4 -24  190.07    3.47
   2  -4 -23  510.38    7.47
  -2  -4  23  527.53    7.86
  -2  -4  23  541.98    7.85
   2   4 -23  532.60    7.76
   2  -4 -23  521.69    7.67
   2  -4 -23  499.62    7.28
   2   4 -23  505.78    7.78
   2   4 -23  525.46    7.94
   2  -4 -23  523.62    7.52
   2  -4 -22   53.41    1.73
  -2  -4  22   61.42    2.01
  -2  -4  22   58.90    1.97
   2   4 -22   54.69    1.90
   2  -4 -22   58.08    1.88
   2  -4 -22   51.64    1.69
   2   4 -22   58.16    2.00
   2   4 -22   61.91    2.07
   2  -4 -22   53.50    1.75
   2  -4 -21   94.46    2.46
   2  -4 -21   91.63    2.47
   2  -4 -21   93.93    2.42
   2   4 -21   94.61    2.75
   2  -4 -21  100.29    2.59
  -2  -4  21   98.79    2.67
  -2  -4  21   96.62    2.68
   2  -4 -21   95.10    2.45
   2   4 -21  102.55    2.78
   2  -4 -20  290.16    5.28
   2  -4 -20  294.00    5.20
   2  -4 -20  292.66    5.17
   2   4 -20  314.16    5.73
   2  -4 -20  308.44    5.34
  -2   4  20  279.17   10.62
   2  -4 -20  273.54    9.43
  -2  -4  20  309.57    5.48
  -2  -4  20  307.37    5.57
   2  -4 -20  301.14    5.19
   2   4 -20  316.04    5.64
   2  -4 -19  239.28    4.52
  -2   4  19  232.97    9.58
   2  -4 -19  231.21    8.65
   2  -4 -19  241.16    4.75
  -2  -4  19  237.19    4.65
  -2  -4  19  241.47    4.79
   2   4 -19  243.06    4.75
   2  -4 -19  234.85    4.42
   2  -4 -19  238.48    4.47
   2  -4 -19  228.86    4.54
   2  -4 -19  233.51    4.45
   2   4 -19  255.56    4.99
  -2  -4  19  246.11    4.70
  -2  -4  19  235.87    4.25
   2  -4 -19  221.23    4.28
   2   4 -19  248.47    4.84
   2  -4 -18  342.91    5.77
  -2   4  18  317.58   11.41
   2  -4 -18  341.65    6.02
   2   4 -18  344.02    6.00
  -2  -4  18  355.54    6.19
   2  -4 -18  340.82    5.67
   2  -4 -18  331.15    5.89
   2  -4 -18  329.16    5.68
   2  -4 -18  331.73    5.73
  -2  -4  18  344.42    5.98
   2   4 -18  354.07    6.24
  -2  -4  18  340.55    5.57
   2  -4 -18  317.47    5.57
   2   4 -18  343.65    6.08
  -2   4  17   21.53    2.88
   2  -4 -17   26.92    1.38
   2   4 -17   27.29    1.47
  -2  -4  17   24.86    1.40
   2   4 -17   26.30    1.39
   2  -4 -17   26.65    1.28
   2  -4 -17   25.87    1.30
   2   4 -17   26.03    1.42
  -2  -4  17   25.37    1.34
  -2  -4  17   23.02    1.17
   2  -4 -17   24.40    1.24
   2  -4 -17   26.96    1.28
  -2   4  16   35.06    3.58
   2   4 -16   38.95    1.74
   2  -4 -16   38.11    1.62
   2   4 -16   41.71    1.68
  -2  -4  16   43.83    1.80
   2   4 -16   41.88    1.74
   2  -4 -16   36.90    1.51
   2  -4 -16   37.78    1.55
  -2  -4  16   40.28    1.68
  -2  -4  16   37.92    1.50
   2  -4 -16   39.60    1.57
   2  -4 -16   37.96    1.51
  -2   4  15   76.98    5.19
  -2  -4  15   80.73    2.34
   2  -4 -15   83.17    2.38
   2   4 -15   83.49    2.57
  -2  -4  15   87.20    2.54
   2   4 -15   83.15    2.40
   2   4 -15   82.68    2.48
   2  -4 -15   80.02    2.25
   2  -4 -15   75.29    2.11
   2  -4 -15   80.59    2.30
  -2  -4  15   82.42    2.43
  -2  -4  15   78.75    2.22
   2  -4 -15   78.66    2.27
  -2  -4  15   80.87    2.38
   2   4 -15   78.79    2.38
   2  -4 -15   80.90    2.23
   2  -4 -14  161.45    7.15
  -2   4  14  159.60    7.38
   2  -4 -14  137.26    6.75
   2   4 -14  158.55    3.38
  -2  -4  14  158.91    3.42
   2  -4 -14  163.37    3.48
   2   4 -14  164.39    3.76
  -2  -4  14  162.18    3.64
   2   4 -14  159.06    3.48
   2   4 -14  161.00    3.60
   2  -4 -14  151.68    3.29
   2  -4 -14  157.02    3.42
   2  -4 -14  146.19    3.20
  -2  -4  14  158.42    3.52
  -2  -4  14  155.82    3.36
  -2  -4  14  166.67    3.54
   2  -4 -14  150.58    3.34
   2   4 -14  160.96    3.54
  -2   4  13   16.01    2.40
   2  -4 -13   13.47    2.09
   2  -4 -13   11.44    2.01
  -2   4  13   16.49    1.85
   2   4 -13   16.05    1.09
   2  -4 -13   15.77    0.96
   2   4 -13   16.99    0.97
  -2  -4  13   15.22    0.94
   2   4 -13   13.67    0.94
   2   4 -13   14.17    0.98
   2  -4 -13   13.41    0.87
   2  -4 -13   15.68    0.92
   2  -4 -13   14.11    0.94
  -2  -4  13   15.89    1.02
  -2  -4  13   16.41    0.98
   2   4 -13   14.59    0.97
  -2  -4  13   15.54    0.97
   2  -4 -13   19.68    1.08
   2  -4 -12  442.33    6.74
   2  -4 -12  435.18    6.78
   2  -4 -12  451.08    6.93
  -2  -4  12  453.00    6.94
   2  -4 -12  436.07    6.89
   2   4 -12  454.52    7.00
  -2  -4  12  449.01    6.89
   2   4 -12  471.03    7.36
   2  -4 -12  462.75    6.88
   2   4 -12  439.89    6.82
   2   4 -12  445.77    6.95
   2   4 -12  457.32    7.15
   2  -4 -12  455.93   12.40
  -2   4  12  434.83   12.28
   2  -4 -12  471.39   12.44
  -2  -4  12  460.61    6.90
   2  -4 -11  387.88    6.11
  -2  -4  11  385.90    6.09
  -2  -4  11  393.78    6.09
  -2  -4  11  372.41    6.24
   2   4 -11  386.68    6.26
  -2  -4  11  382.22    6.04
   2   4 -11  389.59    6.45
   2  -4 -11  395.87   11.07
   2  -4 -11  376.45   10.96
  -2   4  11  372.08   10.99
   2   4 -11  386.23    6.13
   2   4 -10   21.52    1.06
  -2  -4  10   22.60    1.07
  -2  -4  10   28.29    1.23
  -2  -4  10   21.87    1.05
  -2   4  10   21.10    2.47
   2  -4 -10   24.14    2.53
   2  -4 -10   21.98    2.49
  -2  -4  10   22.97    1.11
  -2  -4  10   20.55    1.11
   2  -4  -9   25.31    2.59
  -2   4   9   25.72    2.59
  -2  -4   9   23.59    1.10
   2  -4  -8  405.61   10.82
  -2   4   8  386.50   10.58
  -2  -4   8  416.96    6.26
   2  -4  -7  383.00   10.30
  -2   4   7  370.43   10.06
  -2  -4   7  382.86    5.85
   2  -4  -6  200.47    6.88
   2  -4  -6  210.25    7.22
  -2   4   6  203.43    7.00
  -2  -4   6  206.48    3.72
   2  -4  -5  490.84   11.61
   2  -4  -5  500.84   11.37
  -2   4   5  461.67   11.17
  -2  -4   5  489.79    7.04
   2  -4  -4  301.59    8.35
  -2   4   4  302.07    8.47
   2  -4  -4  310.93    8.81
  -2  -4   4  314.67    4.93
   2  -4  -3  195.85    6.37
  -2   4   3  188.38    6.43
   2  -4  -3  199.21    6.84
  -2  -4   3  202.26    3.56
   2  -4  -2  675.66   13.18
   2  -4  -2  677.59   13.96
  -2   4   2  654.06   13.44
   2  -4  -1  409.75    9.40
   2  -4  -1  409.01   10.19
  -2   4   1  402.89    9.80
   2  -4   0   66.66    3.34
  -2  -4   0   63.62    3.36
  -2   4   0   63.92    3.57
  -2   4  -1    3.24    0.96
   2  -4   1    3.46    0.79
   2   4   1    4.43    0.68
   2  -4   2   10.67    1.31
  -2  -4  -2   12.98    1.56
  -2   4  -2   14.90    1.77
   2   4   2   13.68    1.21
   2  -4   3    2.11    0.66
  -2  -4  -3    3.68    0.88
   2   4   3    0.89    0.44
  -2   4  -3    2.51    0.31
  -2  -4  -4   14.76    1.66
   2   4   4   14.16    1.36
   2  -4   4   14.75    1.40
  -2   4  -4   14.56    0.71
  -2  -4  -5  432.28    9.97
   2   4   5  413.87    8.72
   2  -4   5  404.35    8.34
  -2   4  -5  425.42    6.01
  -2  -4  -6   88.77    4.15
   2  -4   6   78.94    3.06
  -2   4  -6   90.49    3.57
   2   4   6   83.52    3.60
  -2   4  -6   84.05    1.97
  -2   4  -7   46.83    2.38
  -2  -4  -7   48.09    3.08
   2  -4   7   47.78    2.20
   2   4   7   46.25    2.75
  -2   4  -7   47.56    1.45
  -2  -4  -8   25.24    2.30
   2   4   8   23.35    2.05
  -2   4  -8   23.45    1.04
   2   4   9   72.15    3.70
  -2  -4  -9   61.07    3.67
  -2  -4 -10  187.52    3.75
  -2   4 -10  186.15    3.83
  -2  -4 -10  182.04    3.70
   2  -4  10  189.96    3.63
   2  -4  10  189.56    3.66
  -2  -4 -10  180.48    3.67
  -2   4 -10  183.73    3.85
  -2   4 -10  177.98    3.82
   2   4  10  177.35    6.27
  -2  -4 -10  193.70    6.82
  -2  -4 -11  203.01    3.97
   2   4  11  180.97    6.64
  -2  -4 -11  194.22    7.00
  -2   4 -11  186.86    4.02
  -2   4 -11  191.81    4.09
  -2  -4 -11  200.33    3.92
  -2   4 -11  201.10    4.09
  -2  -4 -11  197.62    3.80
  -2   4 -11  181.95    3.94
  -2  -4 -11  185.48    3.91
  -2  -4 -11  199.79    3.95
   2  -4  11  196.72    3.78
  -2  -4 -11  195.13    3.76
  -2  -4 -11  196.61    3.90
  -2   4 -11  203.51    3.91
  -2  -4 -11  192.77    3.91
   2  -4  11  196.47    3.78
   2  -4  11  195.99    3.84
  -2  -4 -12   20.05    1.08
   2   4  12   17.76    2.16
  -2  -4 -12   21.09    2.33
  -2  -4 -12   21.37    1.18
  -2  -4 -12   24.18    1.25
  -2  -4 -12   19.59    1.14
  -2  -4 -12   18.99    1.11
  -2   4 -12   19.04    1.14
   2  -4  12   17.65    1.00
   2  -4  12   19.64    1.07
  -2  -4 -12   19.89    1.13
  -2   4 -12   20.51    1.19
  -2   4 -12   20.49    1.22
  -2   4 -12   19.11    1.16
   2  -4  12   20.00    1.06
  -2  -4 -12   17.44    1.08
  -2   4 -12   19.86    1.09
  -2  -4 -12   19.01    1.11
  -2  -4 -13  196.17    3.92
   2   4  13  192.59    7.28
  -2  -4 -13  197.18    7.35
  -2  -4 -13  199.63    3.85
  -2  -4 -13  201.89    4.14
  -2   4 -13  181.81    3.90
  -2   4 -13  188.90    4.07
  -2  -4 -13  185.93    3.98
  -2  -4 -13  191.98    4.07
   2  -4  13  194.35    3.83
  -2  -4 -13  193.48    4.02
   2  -4  13  191.84    3.87
   2  -4  13  194.91    3.91
  -2   4 -13  195.66    3.95
  -2  -4 -13  181.40    3.94
  -2   4 -13  182.76    4.06
  -2   4 -13  195.08    4.12
   2  -4  13  191.73    3.85
  -2  -4 -13  195.76    4.04
  -2   4 -13  190.65    4.17
   2  -4  13  198.50    3.81
  -2  -4 -13  195.55    4.07
   2  -4  14   25.21    1.25
  -2  -4 -14   23.96    1.29
  -2   4 -14   23.18    1.32
  -2   4 -14   23.89    1.36
  -2   4 -14   23.47    1.27
  -2  -4 -14   24.82    1.24
  -2  -4 -14   24.27    1.34
   2   4  14   24.88    2.77
  -2   4 -14   23.26    1.33
  -2  -4 -14   23.32    1.24
  -2   4 -14   22.38    1.27
  -2  -4 -14   24.86    1.33
  -2  -4 -14   23.40    1.32
  -2  -4 -14   24.57    1.31
   2  -4  14   23.02    1.19
   2  -4  14   24.49    1.27
  -2  -4 -14   22.35    1.27
   2  -4  14   24.43    1.25
   2  -4  14   24.19    1.18
  -2  -4 -14   22.47    1.29
   2  -4  15  803.70   11.35
  -2  -4 -15  826.03   11.68
  -2   4 -15  815.85   11.74
  -2   4 -15  794.63   11.82
  -2   4 -15  797.59   11.57
  -2   4 -15  778.09   11.67
  -2  -4 -15  821.59   11.39
  -2   4 -15  801.82   11.49
  -2  -4 -15  828.42   11.83
   2   4  15  789.53   17.55
  -2  -4 -15  827.41   11.50
  -2   4 -15  808.08   11.64
  -2  -4 -15  806.78   11.64
  -2  -4 -15  803.96   11.60
   2  -4  15  826.93   11.31
  -2  -4 -15  839.68   11.67
   2  -4  15  842.29   11.53
  -2  -4 -15  798.58   11.62
   2  -4  15  832.96   11.46
   2  -4  15  826.98   11.15
  -2  -4 -15  812.06   11.70
  -2   4 -16  427.86    7.31
  -2   4 -16  415.06    7.12
   2   4  16  401.49   12.03
  -2  -4 -16  433.13    7.38
  -2   4 -16  426.31    7.08
  -2  -4 -16  433.00    7.02
   2  -4  16  448.83    7.36
  -2  -4 -16  438.84    7.12
  -2   4 -16  420.73    7.19
  -2  -4 -16  421.11    7.17
  -2  -4 -16  413.77    7.12
   2  -4  16  430.34    6.88
  -2  -4 -16  437.58    7.22
   2  -4  16  442.30    7.10
   2  -4  16  448.43    7.06
  -2   4 -16  429.11    7.28
  -2  -4 -16  439.56    7.29
  -2   4 -16  426.83    7.39
   2  -4  16  438.92    6.98
  -2  -4 -16  430.01    7.28
   2  -4  16  441.37    6.72
  -2   4 -17   23.55    1.41
  -2   4 -17   23.63    1.36
   2   4  17   28.09    3.10
  -2  -4 -17   26.84    1.37
  -2  -4 -17   25.30    1.47
  -2   4 -17   23.00    1.31
   2  -4  17   23.76    1.39
  -2  -4 -17   26.04    1.37
  -2  -4 -17   23.49    1.35
  -2  -4 -17   24.96    1.39
  -2   4 -17   25.30    1.39
   2  -4  17   24.76    1.26
  -2  -4 -17   23.09    1.36
   2  -4  17   24.39    1.32
   2  -4  17   23.33    1.28
  -2   4 -17   22.70    1.35
   2  -4  17   22.37    1.26
  -2  -4 -17   23.13    1.38
  -2   4 -17   23.63    1.42
  -2  -4 -17   26.35    1.46
  -2   4 -18  239.62    5.00
  -2   4 -18  249.27    4.95
   2   4  18  236.95    9.18
  -2  -4 -18  247.51    5.14
  -2   4 -18  248.10    4.86
   2  -4  18  257.92    5.10
  -2  -4 -18  250.04    4.89
  -2   4 -18  251.26    4.95
  -2  -4 -18  240.17    4.86
  -2  -4 -18  235.82    4.86
   2  -4  18  250.55    4.64
  -2  -4 -18  253.79    4.99
   2  -4  18  259.02    4.87
   2  -4  18  246.91    4.75
  -2  -4 -18  247.36    5.04
   2  -4  18  251.45    4.74
  -2   4 -18  246.28    5.04
  -2  -4 -18  247.05    5.07
  -2   4 -19  403.00    6.82
  -2  -4 -19  407.71    7.23
  -2  -4 -19  417.11    6.96
  -2   4 -19  406.06    7.08
  -2   4 -19  418.74    7.02
   2  -4  19  433.67    7.16
  -2   4 -19  408.65    7.18
  -2  -4 -19  423.40    7.05
   2  -4  19  421.58    6.63
  -2   4 -19  407.70    6.83
   2  -4  19  421.19    6.86
   2  -4  19  421.97    6.80
   2  -4  19  416.32    6.72
  -2  -4 -19  417.73    7.14
   2   4  19  402.82   12.37
  -2  -4 -19  393.56    6.86
  -2   4 -19  421.72    6.98
  -2  -4 -19  397.41    6.87
  -2  -4 -20  211.38    4.39
  -2   4 -20  213.18    4.40
  -2   4 -20  214.80    4.35
   2  -4  20  221.98    4.33
  -2  -4 -20  220.08    4.63
   2  -4  20  217.78    4.23
   2  -4  20  222.68    4.59
  -2   4 -20  212.56    4.46
  -2   4 -20  211.38    4.60
  -2  -4 -20  218.80    4.51
   2  -4  20  217.71    4.12
   2   4  20  195.25    8.41
  -2  -4 -20  202.00    4.31
  -2  -4 -20  222.03    4.48
  -2   4 -20  213.99    4.57
  -2  -4 -21   19.64    1.22
   2  -4  21   17.81    1.09
  -2   4 -21   18.50    1.12
   2  -4  21   19.28    1.10
  -2  -4 -21   21.42    1.32
  -2   4 -21   18.88    1.27
  -2   4 -21   18.07    1.17
   2  -4  21   18.39    1.19
  -2  -4 -21   19.47    1.20
  -2  -4 -21   17.87    1.11
  -2   4 -21   19.84    1.26
  -2   4 -21   18.14    1.13
  -2  -4 -21   17.84    1.13
  -2  -4 -21   18.37    1.19
  -2   4 -22  412.52    6.56
  -2  -4 -22  399.53    6.64
  -2  -4 -22  391.58    6.45
  -2  -4 -22  402.58    6.64
   2  -4  22  405.89    6.35
  -2   4 -22  385.50    6.38
  -2   4 -22  393.29    6.63
  -2   4 -22  400.45    6.79
   2  -4  22  407.85    6.65
  -2  -4 -22  414.64    6.63
  -2   4 -22  394.60    6.71
   2  -4  22  404.20    6.30
  -2  -4 -22  414.92    6.85
  -2   4 -22  372.51    5.86
  -2  -4 -23   93.28    2.50
  -2   4 -23   86.40    2.53
  -2   4 -23   90.52    2.58
   2  -4  23   94.17    2.51
  -2   4 -23   91.26    2.42
  -2  -4 -23   90.42    2.51
  -2  -4 -23   87.71    2.35
  -2  -4 -23   93.61    2.53
  -2   4 -23   90.31    2.36
   2  -4  23   90.58    2.28
  -2   4 -23   93.09    2.55
  -2  -4 -23   89.88    2.59
   2  -4  23   90.83    2.29
  -2  -4 -23   91.82    2.59
  -2  -4 -24   45.13    1.60
  -2   4 -24   43.17    1.66
   2  -4  24   42.70    1.55
  -2   4 -24   42.71    1.64
  -2  -4 -24   45.06    1.86
  -2   4 -24   43.58    1.54
  -2  -4 -24   42.90    1.62
  -2  -4 -24   44.01    1.62
   2  -4  24   44.46    1.42
   2  -4  24   46.06    1.48
  -2  -4 -24   46.04    1.73
  -2  -4 -24   46.20    1.70
  -2   4 -24   41.89    1.38
  -2   4 -24   43.44    1.61
  -2  -4 -25   31.07    1.29
  -2  -4 -25   31.70    1.28
  -2   4 -25   33.10    1.32
   2  -4  25   30.02    1.11
  -2  -4 -25   31.75    1.35
  -2   4 -25   33.10    1.34
   2  -4  25   31.49    1.22
  -2  -4 -25   32.92    1.28
  -2   4 -25   30.56    1.31
  -2  -4 -25   33.38    1.50
  -2  -4 -25   32.84    1.34
  -2   4 -25   31.93    1.09
  -2  -4 -26   19.96    0.95
  -2   4 -26   22.27    1.00
  -2   4 -26   20.03    1.00
   2  -4  26   20.31    0.88
  -2   4 -26   19.25    0.95
  -2  -4 -26   20.52    0.97
   2  -4  26   19.49    0.79
  -2  -4 -26   23.41    1.06
  -2  -4 -26   21.05    0.94
  -2   4 -26   18.90    0.74
  -2   4 -27   23.19    0.82
  -2  -4 -27   24.72    0.92
  -2   4 -27   22.61    0.93
  -2   4 -27   23.97    0.99
  -2  -4 -27   26.10    0.97
  -2  -4 -27   26.37    0.93
   2  -4  27   22.39    0.72
  -2  -4 -27   26.82    1.03
  -2   4 -27   17.48    0.60
   2  -4  27   21.75    0.78
  -2   4 -27   24.62    0.93
  -2  -4 -28   33.77    1.02
  -2  -4 -28   34.38    0.91
  -2  -4 -28   32.39    0.96
  -2  -4 -28   32.77    0.90
  -2   4 -29  126.14    1.93
  -2   4 -29  112.89    1.86
  -2  -4 -29  117.58    1.85
  -2  -4 -29  121.12    1.94
   2   5 -27    1.44    0.23
   2  -5 -27    1.54    0.24
   2  -5 -26   20.31    0.79
   2  -5 -26   16.50    0.60
  -2  -5  26   17.93    0.73
  -2  -5  26   17.07    0.66
   2   5 -26   16.81    0.66
   2   5 -26   18.96    0.78
   2  -5 -26   18.80    0.74
  -2   5  26   18.04    0.68
  -2  -5  25    0.97    0.31
  -2  -5  25    0.97    0.33
   2  -5 -25    0.62    0.24
   2   5 -25    0.80    0.23
   2   5 -25    0.26    0.27
   2   5 -25    0.72    0.34
  -2   5  25    0.51    0.22
   2  -5 -25    1.22    0.34
  -2   5  25    0.81    0.32
  -2  -5  24    2.48    0.44
   2   5 -24    3.41    0.46
   2   5 -24    2.31    0.36
  -2   5  24    2.52    0.42
  -2  -5  24    2.05    0.42
   2  -5 -24    2.74    0.40
  -2   5  24    3.05    0.38
   2  -5 -24    2.30    0.45
   2   5 -24    3.09    0.50
   2  -5 -23   22.92    0.85
   2   5 -23   22.20    0.91
   2   5 -23   24.42    1.06
  -2  -5  23   25.87    1.13
  -2  -5  23   23.61    1.09
   2  -5 -23   23.74    1.02
   2   5 -23   23.18    1.13
  -2   5  23   23.38    0.97
   2  -5 -23   25.79    1.17
   2   5 -23   24.50    1.09
   2  -5 -22   15.84    0.99
  -2   5  22   15.40    0.85
  -2  -5  22   16.94    1.00
   2   5 -22   17.10    0.97
   2  -5 -22   16.39    0.91
   2   5 -22   17.11    1.04
   2   5 -22   16.21    0.95
   2  -5 -22   15.66    0.78
   2  -5 -22   15.96    1.00
  -2   5  21    4.88    0.57
   2  -5 -21    4.85    0.66
  -2  -5  21    4.51    0.63
   2  -5 -21    4.29    0.56
   2   5 -21    4.97    0.68
   2   5 -21    5.19    0.64
   2  -5 -21    4.43    0.50
   2  -5 -21    4.70    0.58
   2  -5 -21    4.55    0.66
  -2   5  20  370.65    5.99
   2  -5 -20  394.13    6.43
   2  -5 -20  383.95    6.10
  -2  -5  20  401.61    6.45
   2   5 -20  394.11    6.47
   2   5 -20  393.61    6.34
   2  -5 -20  367.29    5.80
   2  -5 -20  359.90    6.15
   2  -5 -20  378.39    6.43
  -2   5  19    0.98    0.43
   2  -5 -19    1.03    0.50
  -2  -5  19    0.88    0.54
   2   5 -19    2.88    0.56
   2  -5 -19    1.22    0.46
   2  -5 -19    1.96    0.44
   2  -5 -19    1.10    0.53
   2   5 -19    1.86    0.54
   2  -5 -19    2.58    0.51
   2   5 -19    2.19    0.57
   2   5 -18   32.12    1.57
   2  -5 -18   28.33    1.27
   2  -5 -18   35.88    1.58
   2  -5 -18   31.77    1.56
  -2  -5  18   30.19    1.52
   2   5 -18   30.29    1.43
   2   5 -18   32.28    1.51
  -2  -5  18   31.18    1.44
  -2   5  18   30.17    1.35
  -2   5  17    3.30    0.56
  -2  -5  17    4.58    0.69
  -2  -5  17    3.36    0.54
   2   5 -17    5.05    0.68
  -2  -5  17    4.07    0.70
  -2   5  17    4.24    1.53
   2   5 -17    4.85    0.69
   2  -5 -17    4.35    0.66
   2  -5 -17    4.39    0.72
   2  -5 -17    2.99    0.52
  -2  -5  17    6.15    0.72
   2   5 -17    5.32    0.76
   2  -5 -16  222.11    4.21
   2  -5 -16  227.95    4.70
  -2   5  16  214.26    4.22
  -2  -5  16  229.50    4.59
  -2  -5  16  219.12    4.23
   2   5 -16  228.86    4.49
  -2   5  16  208.91    8.96
   2   5 -16  230.93    4.62
   2  -5 -16  222.42    4.11
  -2  -5  16  221.19    4.40
   2   5 -16  228.54    4.78
  -2  -5  15  454.86    7.21
   2   5 -15  465.59    7.71
   2   5 -15  472.29    7.35
   2   5 -15  466.85    7.49
  -2   5  15  421.64   13.14
   2  -5 -15  478.45    7.62
   2  -5 -15  453.54    6.99
   2  -5 -15  428.30    6.70
  -2  -5  15  430.81    7.30
  -2  -5  15  444.60    7.06
  -2   5  15  447.07    7.01
   2  -5 -15  450.65    6.92
  -2   5  14  322.32   11.13
   2   5 -14  332.03    5.58
   2   5 -14  341.97    6.19
  -2  -5  14  327.20    5.69
   2   5 -14  341.08    5.82
  -2  -5  14  304.23    5.84
   2   5 -14  346.46    6.02
   2  -5 -14  328.87    5.51
   2  -5 -14  340.50    6.05
   2  -5 -14  313.87    5.34
  -2  -5  14  329.83    5.80
   2  -5 -14  326.28    5.51
   2   5 -14  336.25    5.83
  -2   5  14  316.43    5.46
  -2  -5  14  333.67    5.66
  -2   5  13  121.95    6.62
   2   5 -13  143.50    3.58
   2   5 -13  136.77    3.08
  -2  -5  13  141.81    3.23
  -2  -5  13  137.90    3.40
   2   5 -13  137.25    3.25
   2   5 -13  139.34    3.39
   2  -5 -13  137.93    3.09
   2  -5 -13  141.68    3.45
   2  -5 -13  132.19    3.00
   2  -5 -13  138.93    3.12
  -2  -5  13  137.71    3.25
  -2  -5  13  137.50    3.19
   2   5 -13  140.70    3.28
  -2   5  13  127.19    2.97
  -2   5  12   10.14    2.00
   2  -5 -12   13.25    2.16
   2   5 -12   14.46    1.10
   2   5 -12   12.18    0.84
  -2  -5  12   11.04    0.86
   2   5 -12   13.03    0.94
  -2  -5  12   12.48    0.99
   2   5 -12   13.48    0.96
   2  -5 -12   11.03    0.82
   2  -5 -12   11.63    0.98
   2  -5 -12   11.27    0.83
  -2  -5  12   11.20    0.92
  -2  -5  12   10.83    0.88
   2   5 -12   12.80    0.99
   2  -5 -12   11.30    0.85
  -2  -5  12   10.63    0.85
  -2   5  11  240.84    9.18
   2   5 -11  260.67    5.13
   2   5 -11  250.60    4.52
  -2  -5  11  257.68    4.67
  -2  -5  11  257.37    4.93
   2   5 -11  251.10    4.75
   2  -5 -11  263.62    4.94
   2  -5 -11  252.65    4.55
   2  -5 -11  251.11    4.62
  -2  -5  11  258.06    4.86
  -2  -5  11  263.74    4.80
   2   5 -11  256.40    4.94
  -2  -5  11  255.78    4.74
   2  -5 -11  252.94    4.64
  -2  -5  11  257.87    4.55
  -2   5  10  330.74   10.74
  -2  -5  10  343.04    5.64
  -2  -5  10  339.36    5.91
   2   5 -10  345.02    5.77
   2  -5 -10  336.87    5.55
   2  -5 -10  343.22    5.91
   2  -5 -10  337.08    5.67
  -2  -5  10  335.12    5.81
  -2  -5  10  345.26    5.83
   2   5 -10  343.37    5.96
  -2  -5  10  336.00    5.60
  -2  -5  10  335.50    5.72
   2  -5 -10  345.64    5.70
  -2   5   9   13.31    2.11
   2  -5  -9   19.43    2.51
  -2  -5   9   12.81    0.86
  -2  -5   9   12.85    0.96
   2   5  -9   13.38    0.91
   2  -5  -9   13.67    0.86
   2  -5  -9   13.85    0.97
   2  -5  -9   20.61    1.10
  -2  -5   9   15.87    1.02
  -2  -5   9   13.77    0.96
   2   5  -9   12.51    0.95
  -2  -5   9   12.73    0.87
   2  -5  -9   12.67    0.88
  -2  -5   9   13.18    0.89
   2   5  -8  782.39   10.95
   2   5  -8  781.98   10.67
  -2  -5   8  781.49   10.86
   2  -5  -8  760.75   10.45
   2  -5  -8  784.07   10.84
   2  -5  -8  767.85   10.70
  -2  -5   8  771.45   10.78
  -2   5   8  767.65   10.77
  -2  -5   8  753.11   10.50
   2  -5  -8  807.90   17.44
  -2   5   8  772.44   17.04
  -2  -5   8  792.75   10.87
  -2  -5   8  790.20   10.71
  -2  -5   8  753.28   10.61
  -2  -5   7    0.21    0.32
   2   5  -7    5.12    0.58
  -2   5   7   10.91    1.82
   2  -5  -7    2.74    1.03
  -2  -5   7    0.21    0.31
  -2  -5   7    1.66    0.45
   2  -5  -7    0.40    0.35
   2  -5  -7    9.56    0.77
  -2  -5   7    0.27    0.35
  -2  -5   7    0.49    0.35
  -2   5   7    0.36    0.35
  -2  -5   7    0.49    0.42
   2  -5  -7    1.15    0.43
  -2  -5   7    0.20    0.32
  -2  -5   7    2.02    0.43
   2  -5  -6  393.38   11.14
  -2  -5   6  385.84    6.03
   2  -5  -6  399.83    6.32
   2  -5  -6  401.59    6.38
  -2  -5   6  393.00    6.18
  -2  -5   6  397.03    6.30
  -2   5   6  394.56    6.33
  -2  -5   6  406.53    6.37
   2   5  -6  402.17    6.21
  -2  -5   6  395.48    6.33
  -2   5   6  389.78   11.11
  -2  -5   6  428.35    6.53
  -2  -5   6  421.69    6.46
   2  -5  -6  418.63    6.48
  -2  -5   6  393.25    6.19
   2  -5  -5 1130.73   14.51
  -2  -5   5 1078.49   14.32
   2  -5  -5 1143.98   14.67
  -2  -5   5 1119.54   14.47
  -2   5   5 1128.04   14.60
   2   5  -5 1112.57   14.36
  -2  -5   5 1112.28   14.50
  -2   5   5 1089.37   20.93
  -2  -5   5 1161.03   14.78
   2  -5  -5 1130.53   14.73
  -2  -5   5 1101.52   14.35
  -2  -5   5 1164.39   14.75
   2  -5  -5 1085.68   21.43
   2  -5  -5 1183.68   21.33
   2  -5  -4  308.75    9.86
  -2   5   4  304.34    5.15
   2  -5  -4  307.86    5.24
  -2  -5   4  301.11    4.93
  -2   5   4  295.07    9.29
   2  -5  -4  315.94    5.32
  -2   5   3   55.52    3.82
   2  -5  -3   58.55    1.86
   2  -5  -3   60.36    3.84
   2  -5  -3   57.55    4.10
   2  -5  -3   62.28    1.93
   2  -5  -2   52.12    1.76
   2  -5  -2   62.15    3.80
  -2  -5   2   55.03    3.67
   2  -5  -2   56.06    4.04
  -2   5   2   50.59    3.59
   2  -5  -1  162.89    3.42
  -2   5   1  163.98    6.56
   2  -5  -1  168.25    6.24
  -2  -5   1  164.01    6.40
   2  -5  -1  156.35    6.87
   2  -5   0 1134.81   14.49
  -2   5   0 1084.94   20.28
   2  -5   0 1087.95   21.21
  -2  -5   0 1094.37   20.04
   2  -5   0 1142.18   19.52
   2  -5   0 1078.12   14.16
   2  -5   1   12.62    0.86
   2  -5   1    9.61    0.73
   2  -5   1    8.84    0.71
  -2   5  -1    9.63    1.62
  -2  -5  -1   12.85    1.80
   2  -5   1    8.93    1.40
   2  -5   1    6.97    1.61
   2  -5   2  302.73    5.12
  -2   5  -2  311.33    5.40
   2  -5   2  294.57    5.09
   2  -5   2  293.47    7.99
  -2  -5  -2  302.41    8.95
   2  -5   3  380.47    9.01
  -2  -5  -3  400.04   10.38
  -2   5  -3  385.03    6.31
  -2  -5  -3  370.79    6.06
   2  -5   3  377.84    6.05
   2  -5   3  388.44    6.10
   2  -5   3  367.89    5.99
   2  -5   4  104.19    2.60
  -2   5  -4  107.91    2.78
  -2  -5  -4  103.53    5.03
   2  -5   4  101.10    4.10
  -2  -5  -4  111.57    2.72
   2  -5   4  103.45    2.59
  -2   5  -4  103.56    2.56
  -2  -5  -5  238.36    4.46
   2  -5   5  236.53    4.40
   2  -5   5  233.06    4.23
  -2   5  -5  239.19    4.61
  -2  -5  -5  252.00    8.11
  -2   5  -5  231.29    6.93
  -2  -5  -5  243.35    4.46
  -2  -5  -5  243.29    4.51
   2  -5   5  234.46    4.38
  -2   5  -5  234.17    4.33
  -2   5  -6 1650.24   20.98
  -2  -5  -6 1674.29   20.72
   2  -5   6 1635.28   20.62
  -2   5  -6 1663.58   20.63
  -2   5  -6 1619.42   20.53
  -2  -5  -6 1704.95   27.21
  -2  -5  -6 1664.79   20.71
  -2  -5  -6 1612.55   20.35
  -2  -5  -6 1680.25   20.82
  -2   5  -6 1659.92   20.95
   2  -5   6 1637.08   20.49
  -2  -5  -6 1613.06   20.43
   2  -5   7   93.11    2.46
  -2   5  -7   95.37    2.68
  -2  -5  -7   98.09    2.59
  -2  -5  -7   89.56    2.39
  -2  -5  -7   93.22    2.64
  -2   5  -7   96.59    2.72
   2  -5   7   96.57    2.46
  -2  -5  -7   95.75    2.57
  -2   5  -7   95.68    2.26
  -2   5  -7   96.69    2.50
  -2  -5  -7   92.45    4.87
  -2   5  -7   97.75    2.51
  -2  -5  -7   96.82    2.49
   2  -5   7   92.05    2.50
  -2  -5  -8  139.95    3.09
  -2   5  -8  133.29    3.07
  -2  -5  -8  133.94    3.04
  -2  -5  -8  142.20    3.06
  -2   5  -8  134.65    3.33
  -2  -5  -8  141.40    6.14
   2  -5   8  139.29    3.19
  -2  -5  -8  142.29    3.39
  -2  -5  -8  139.81    3.25
  -2  -5  -8  134.67    3.28
  -2   5  -8  133.31    3.35
  -2  -5  -8  138.24    3.23
   2  -5   8  138.27    3.11
   2  -5   8  137.11    3.13
  -2   5  -8  147.34    2.99
  -2   5  -8  143.93    3.18
  -2  -5  -8  139.99    3.17
   2  -5   8  140.27    3.20
  -2   5  -9    5.29    0.61
  -2  -5  -9   10.17    0.76
  -2  -5  -9    3.08    0.62
  -2  -5  -9    3.71    0.55
  -2  -5  -9   13.88    1.94
  -2   5  -9    2.58    0.55
   2  -5   9    3.28    0.56
  -2  -5  -9    2.55    0.54
  -2  -5  -9    2.04    0.54
  -2  -5  -9    2.98    0.57
   2  -5   9    2.46    0.50
  -2   5  -9    2.36    0.57
   2  -5   9    2.99    0.53
  -2   5  -9    5.60    0.59
  -2   5  -9    6.68    0.69
  -2  -5  -9    2.64    0.51
   2  -5   9    3.24    0.55
  -2  -5 -10  649.02    9.42
  -2  -5 -10  667.53   15.00
  -2   5 -10  632.72    9.70
  -2  -5 -10  659.34    9.35
   2  -5  10  635.15    9.50
  -2  -5 -10  653.61    9.78
  -2  -5 -10  644.53    9.55
  -2  -5 -10  635.83    9.64
  -2   5 -10  614.00    9.64
   2  -5  10  650.87    9.42
  -2  -5 -10  650.71    9.50
   2  -5  10  646.24    9.44
  -2   5 -10  644.38    9.33
  -2   5 -10  659.14    9.17
   2  -5  10  652.84    9.51
  -2  -5 -10  630.48    9.08
  -2  -5 -11  157.30    3.54
   2  -5  11  153.15    3.58
   2   5  11  148.46    6.10
  -2  -5 -11  159.14    6.76
  -2   5 -11  148.53    3.63
  -2  -5 -11  158.59    3.47
  -2   5 -11  149.12    3.74
  -2  -5 -11  159.59    3.28
  -2  -5 -11  160.52    3.61
  -2   5 -11  149.21    3.62
  -2  -5 -11  138.27    3.49
  -2  -5 -11  160.35    3.75
  -2  -5 -11  154.21    3.55
   2  -5  11  161.74    3.51
   2  -5  11  153.11    3.48
  -2   5 -11  151.55    3.39
  -2   5 -11  153.21    3.31
   2  -5  11  157.27    3.53
  -2  -5 -11  144.72    3.13
   2  -5  12  215.79    4.34
   2  -5  12  216.30    4.37
   2   5  12  193.12    7.30
  -2  -5 -12  207.88    7.93
  -2   5 -12  208.19    4.62
  -2   5 -12  216.94    4.54
  -2  -5 -12  215.57    4.29
  -2  -5 -12  207.93    4.35
   2  -5  12  214.78    4.43
  -2  -5 -12  217.48    4.07
  -2   5 -12  208.56    4.47
  -2  -5 -12  213.74    4.41
  -2  -5 -12  185.01    4.35
   2  -5  12  221.90    4.32
   2  -5  12  205.28    4.29
  -2   5 -12  214.90    4.22
   2  -5  12  221.21    4.31
  -2  -5 -12  213.07    4.41
  -2   5 -12  213.64    4.14
  -2  -5 -13    2.92    0.57
  -2   5 -13    3.10    0.65
   2  -5  13    2.05    0.53
  -2  -5 -13    3.03    1.07
   2   5  13    4.35    1.22
  -2   5 -13    2.80    0.59
  -2  -5 -13    2.50    0.71
   2  -5  13    3.15    0.60
  -2  -5 -13    2.53    0.49
  -2  -5 -13    2.06    0.55
   2  -5  13    3.60    0.60
  -2   5 -13    2.28    0.60
  -2  -5 -13    2.90    0.62
  -2   5 -13    2.66    0.53
  -2   5 -13    5.44    0.65
   2  -5  13    2.74    0.54
  -2  -5 -13    2.42    0.56
   2  -5  13    3.36    0.59
   2  -5  13    5.56    0.70
  -2  -5 -14  315.95    5.73
  -2   5 -14  299.27    5.70
  -2  -5 -14  316.45    5.77
   2  -5  14  314.18    5.59
   2  -5  14  299.65    5.57
  -2   5 -14  311.51    5.48
   2  -5  14  304.18    5.55
  -2  -5 -14  321.19    5.67
  -2   5 -14  297.81    5.91
  -2   5 -14  301.98    5.76
  -2  -5 -14  325.31    5.43
  -2  -5 -14  310.21    5.76
   2  -5  14  305.38    5.74
  -2  -5 -14  316.11    5.80
   2  -5  15  189.21    4.21
  -2  -5 -15  195.00    4.16
  -2   5 -15  186.35    4.22
  -2   5 -15  187.80    4.38
   2  -5  15  193.75    4.05
   2  -5  15  192.93    4.03
  -2  -5 -15  189.59    4.19
   2  -5  15  198.33    4.17
  -2   5 -15  188.14    3.95
  -2  -5 -15  197.13    3.93
  -2   5 -15  183.42    4.08
  -2  -5 -15  190.39    4.25
  -2  -5 -15  186.39    4.21
  -2   5 -15  185.23    4.14
  -2  -5 -15  193.70    4.18
  -2  -5 -15  188.44    4.29
   2  -5  15  195.56    4.11
  -2  -5 -15  190.44    4.24
  -2   5 -16   45.86    1.98
  -2  -5 -16   49.81    1.91
   2  -5  16   48.25    1.83
  -2   5 -16   46.87    1.92
   2  -5  16   49.54    1.84
  -2  -5 -16   49.85    1.97
   2  -5  16   47.64    1.87
  -2   5 -16   46.48    1.77
  -2  -5 -16   46.59    1.72
  -2   5 -16   45.02    1.85
  -2  -5 -16   51.22    2.09
  -2   5 -16   45.03    1.85
  -2  -5 -16   49.43    1.94
  -2  -5 -16   44.03    1.91
  -2  -5 -16   47.07    1.93
   2  -5  16   46.51    1.83
  -2  -5 -16   47.37    1.95
   2  -5  17   23.70    1.29
  -2   5 -17   25.79    1.43
  -2   5 -17   25.97    1.50
  -2  -5 -17   25.79    1.39
   2  -5  17   24.71    1.29
  -2  -5 -17   26.44    1.43
   2  -5  17   26.57    1.40
  -2   5 -17   23.64    1.28
  -2  -5 -17   24.84    1.24
  -2  -5 -17   26.50    1.57
  -2   5 -17   25.19    1.36
  -2  -5 -17   22.70    1.37
  -2  -5 -17   25.69    1.41
  -2  -5 -17   23.50    1.36
  -2   5 -17   26.46    1.40
   2  -5  17   25.37    1.34
  -2  -5 -17   24.73    1.43
  -2  -5 -18    9.43    0.90
   2  -5  18    9.01    0.82
  -2   5 -18   10.34    0.93
  -2  -5 -18    9.84    0.92
  -2  -5 -18    9.41    0.90
  -2  -5 -18    9.27    0.88
  -2   5 -18   10.00    0.89
   2  -5  18    8.69    0.80
  -2  -5 -18    9.80    0.92
   2  -5  18    9.00    0.87
  -2   5 -18    9.01    0.82
  -2  -5 -18   10.69    0.85
  -2  -5 -18    8.89    1.11
  -2   5 -18   10.11    0.90
   2  -5  18   13.08    0.96
  -2  -5 -18    8.64    0.91
  -2   5 -19  159.59    3.81
   2  -5  19  162.82    3.73
  -2  -5 -19  172.96    3.76
   2  -5  19  168.42    3.56
  -2  -5 -19  165.06    3.72
  -2  -5 -19  165.18    3.69
  -2   5 -19  163.87    3.60
  -2  -5 -19  162.51    3.70
   2  -5  19  167.45    3.50
   2  -5  19  163.16    3.61
  -2   5 -19  160.52    3.58
  -2   5 -19  154.77    3.50
  -2  -5 -19  175.67    3.51
  -2  -5 -19  159.98    3.69
  -2  -5 -19  165.54    3.88
  -2   5 -19  162.69    3.60
   2  -5  19  165.07    3.56
  -2  -5 -19  164.99    3.81
  -2  -5 -20   23.51    1.47
  -2  -5 -20   24.91    1.31
  -2   5 -20   22.42    1.19
   2  -5  20   28.93    1.36
  -2   5 -20   22.81    1.19
  -2  -5 -20   24.60    1.29
   2  -5  20   23.83    1.20
  -2  -5 -20   24.76    1.30
  -2  -5 -20   21.97    1.25
  -2   5 -20   25.08    1.25
  -2  -5 -20   22.02    1.24
  -2  -5 -20   23.88    1.15
  -2   5 -20   23.95    1.36
   2  -5  20   24.45    1.33
  -2  -5 -20   23.42    1.33
  -2  -5 -21  421.83    6.85
  -2  -5 -21  388.79    6.46
  -2  -5 -21  417.42    6.26
  -2  -5 -21  415.31    6.59
   2  -5  21  427.31    6.50
  -2   5 -21  397.43    6.39
  -2   5 -21  401.50    6.40
   2  -5  21  424.38    6.69
  -2   5 -21  406.98    6.75
  -2   5 -21  396.26    6.52
  -2  -5 -21  413.27    6.55
  -2   5 -21  409.70    6.40
   2  -5  21  411.97    6.35
  -2  -5 -21  421.99    6.64
  -2  -5 -21  414.96    6.78
  -2  -5 -22    9.40    0.68
   2  -5  22   12.31    0.80
  -2  -5 -22   11.27    0.86
  -2  -5 -22   10.77    0.85
   2  -5  22   10.08    0.77
  -2   5 -22    9.41    0.73
  -2   5 -22    8.63    0.71
  -2   5 -22   10.01    0.85
   2  -5  22    8.87    0.80
  -2  -5 -22    9.30    0.79
  -2   5 -22   10.35    0.77
  -2   5 -22    9.50    0.58
  -2  -5 -22    9.62    0.85
  -2   5 -23    4.21    0.49
  -2  -5 -23    3.98    0.52
  -2  -5 -23    3.86    0.54
   2  -5  23    3.40    0.47
  -2   5 -23    4.00    0.50
   2  -5  23    4.74    0.52
  -2  -5 -23    4.11    0.55
   2  -5  23    4.73    0.57
  -2   5 -23    3.66    0.55
  -2  -5 -23    4.49    0.47
  -2   5 -23    3.30    0.38
  -2  -5 -24   14.90    0.81
  -2   5 -24   13.59    0.74
  -2  -5 -24   14.48    0.68
  -2   5 -24   12.44    0.80
  -2   5 -24   14.30    0.84
   2  -5  24   15.32    0.82
  -2   5 -24   13.12    0.56
  -2  -5 -24   15.63    0.84
   2  -5  24   13.90    0.71
  -2   5 -24   14.78    0.73
  -2  -5 -24   13.99    0.79
  -2  -5 -25    6.74    0.52
   2  -5  25    7.35    0.54
  -2   5 -25    6.99    0.55
   2  -5  25    6.49    0.47
  -2  -5 -25    7.08    0.54
  -2   5 -25    7.71    0.59
  -2  -5 -25    5.84    0.39
  -2  -5 -25    6.42    0.41
   2  -5  26  176.67    2.68
  -2   5 -26  179.77    2.81
  -2  -5 -26  183.14    2.75
  -2   5 -26  178.13    2.85
  -2  -5 -26  181.35    2.79
  -2  -5 -27   12.92    0.48
  -2   5 -27   13.26    0.47
   2   6 -24    1.13    0.25
   2   6 -24    1.54    0.27
  -2  -6  24    1.44    0.26
   2   6 -23  130.77    2.33
   2   6 -23  119.80    2.10
  -2  -6  23  126.98    2.29
   2  -6 -23  127.55    2.23
   2   6 -23  120.45    2.30
   2   6 -23  115.06    2.06
   2   6 -22   29.99    1.00
  -2  -6  22   31.81    1.13
   2   6 -22   29.79    1.04
   2   6 -22   32.22    1.14
   2  -6 -22   32.11    1.08
  -2   6  22   29.32    0.95
  -2  -6  22   28.18    1.04
   2  -6 -21   29.41    1.15
   2  -6 -21   24.16    1.03
   2   6 -21   27.44    1.04
   2   6 -21   26.61    1.09
  -2  -6  21   25.63    1.10
   2  -6 -21   26.81    1.06
  -2   6  21   25.05    0.98
  -2  -6  21   25.02    1.04
   2   6 -21   26.35    1.10
   2  -6 -20   91.47    2.27
   2  -6 -20   86.02    2.19
   2   6 -20   91.64    2.28
   2  -6 -20   94.39    2.21
  -2   6  20   90.87    2.11
   2   6 -20   88.46    2.13
  -2  -6  20   85.82    2.13
   2  -6 -19  183.40    3.63
   2  -6 -19  175.78    3.59
   2   6 -19  182.50    3.49
   2   6 -19  183.22    3.65
   2  -6 -19  186.63    3.53
  -2   6  19  182.06    3.43
  -2  -6  19  177.12    3.45
   2  -6 -18   53.60    1.82
   2  -6 -18   50.16    1.78
   2   6 -18   51.42    1.72
   2   6 -18   51.90    1.67
   2   6 -18   52.15    1.82
   2  -6 -18   54.79    1.75
  -2   6  18   51.28    1.68
  -2  -6  18   51.26    1.70
   2  -6 -17   23.03    1.24
   2  -6 -17   23.57    1.26
   2   6 -17   22.62    1.18
  -2  -6  17   22.76    1.25
   2   6 -17   23.93    1.16
   2   6 -17   24.17    1.26
  -2   6  17   23.97    1.18
   2  -6 -17   23.94    1.19
   2   6 -17   22.47    1.25
  -2  -6  17   20.99    1.12
   2  -6 -16  294.97    5.08
  -2  -6  16  282.71    5.20
   2   6 -16  294.63    5.03
  -2  -6  16  277.31    4.96
   2   6 -16  287.61    5.33
   2   6 -16  290.70    5.16
  -2   6  16  287.34    5.04
   2  -6 -16  289.79    5.24
   2  -6 -16  278.24    5.27
   2  -6 -15  482.86    7.40
   2   6 -15  481.44    7.38
  -2  -6  15  463.14    7.58
  -2  -6  15  481.03    7.36
   2   6 -15  491.08    7.83
   2   6 -15  489.18    7.59
  -2   6  15  474.60    7.40
   2  -6 -15  484.77    7.64
   2  -6 -14  119.88    2.89
   2   6 -14  117.63    3.02
   2   6 -14  123.59    2.96
  -2  -6  14  116.76    3.03
  -2  -6  14  115.78    2.84
   2   6 -14  120.28    3.20
   2  -6 -14  121.17    3.08
  -2   6  14  120.68    2.93
   2  -6 -13  115.22    3.08
   2  -6 -13  109.24    2.92
   2  -6 -13  114.23    2.78
   2   6 -13  111.11    2.93
  -2  -6  13  111.83    2.95
   2   6 -13  108.85    2.78
  -2   6  13  111.19    2.83
   2   6 -13  111.46    2.82
   2   6 -13  112.40    3.11
  -2  -6  13  108.29    2.72
   2  -6 -13  108.18    6.23
  -2  -6  13  107.35    2.80
   2   6 -12   51.76    1.95
   2   6 -12   54.14    1.88
  -2  -6  12   54.06    1.98
   2  -6 -12   59.12    4.56
   2   6 -12   52.40    2.08
  -2  -6  12   52.19    1.79
   2   6 -12   51.24    1.84
   2  -6 -12   51.37    1.92
   2  -6 -12   53.52    1.81
  -2  -6  12   49.29    1.88
  -2   6  12   50.56    1.83
  -2   6  12   53.21    4.24
  -2  -6  12   50.20    1.82
  -2  -6  12   50.03    1.69
   2   6 -11   15.59    1.09
   2   6 -11   14.14    0.99
  -2  -6  11   14.43    1.04
   2  -6 -11   12.15    2.20
   2   6 -11   15.83    1.16
  -2  -6  11   16.28    1.00
   2   6 -11   14.63    0.98
   2  -6 -11   14.94    1.05
   2  -6 -11   12.71    0.88
  -2  -6  11   17.21    1.11
  -2   6  11   12.70    0.95
  -2   6  11   14.70    2.30
  -2  -6  11   14.64    1.01
  -2  -6  11   15.55    0.98
   2  -6 -10   14.11    1.02
  -2  -6  10   13.30    0.94
  -2  -6  10   12.73    0.93
  -2  -6  10   11.96    0.96
   2   6 -10   12.98    0.93
  -2  -6  10   12.06    0.88
   2   6 -10   13.44    1.09
  -2  -6  10   12.92    0.97
  -2   6  10   11.11    2.05
   2   6 -10   14.28    1.05
  -2   6  10   13.17    0.95
   2   6  -9  510.00    7.77
  -2  -6   9  527.62    7.90
  -2  -6   9  501.74    7.76
  -2  -6   9  503.55    7.86
  -2  -6   9  508.84    7.91
   2  -6  -9  524.01    7.96
  -2  -6   9  504.00    7.61
   2   6  -9  522.91    8.13
  -2   6   9  501.18    7.79
   2   6  -8  138.22    3.13
  -2  -6   8  138.28    3.24
  -2  -6   8  134.73    3.11
  -2  -6   8  134.15    3.17
  -2   6   8  131.97    6.57
  -2  -6   8  137.10    3.21
   2  -6  -8  137.04    3.20
  -2  -6   8  130.49    2.96
   2   6  -8  137.05    3.36
  -2   6   8  135.85    3.16
   2   6  -7  269.92    4.81
  -2  -6   7  281.33    4.95
  -2  -6   7  263.02    4.64
  -2  -6   7  267.78    4.89
   2  -6  -7  276.88    4.95
  -2  -6   7  267.08    4.87
  -2   6   7  266.35    4.87
  -2  -6   7  277.38    5.10
  -2  -6   7  266.61    4.81
   2  -6  -7  260.46    4.57
  -2   6   7  255.55    9.27
   2   6  -7  272.87    5.17
  -2  -6   6    1.11    0.38
  -2  -6   6    1.30    0.46
  -2   6   6    2.81    0.53
  -2  -6   6    3.36    0.56
   2   6  -6    1.29    0.43
  -2   6   6    0.77    0.90
   2  -6  -6    2.37    1.14
  -2  -6   6    1.41    1.03
  -2  -6   6    1.37    0.43
  -2  -6   6    1.53    0.49
  -2  -6   6    1.71    0.46
   2  -6  -6    1.07    0.39
   2  -6  -5  699.13   16.17
  -2  -6   5  624.41   15.46
  -2  -6   5  654.61    9.20
  -2  -6   5  664.85    9.47
  -2   6   5  622.61   15.43
  -2   6   5  674.99    9.63
   2  -6  -5  657.94    9.40
  -2  -6   5  710.02   10.01
  -2  -6   5  662.99    9.45
   2   6  -5  678.64    9.45
  -2  -6   5  700.01    9.92
   2  -6  -4  147.92    6.71
  -2  -6   4  133.47    6.45
  -2  -6   4  136.41    3.02
  -2   6   4  140.41    6.60
  -2   6   4  144.77    3.22
   2   6  -4  147.65    3.10
   2  -6  -4  146.01    3.14
  -2  -6   4  148.03    3.49
  -2  -6   4  140.60    3.06
  -2   6   3  290.87    5.05
  -2   6   3  277.02    9.45
   2  -6  -3  274.11    4.89
  -2  -6   3  276.24    4.76
  -2  -6   3  288.93    5.34
   2  -6  -3  288.99    9.37
  -2  -6   3  284.86    9.58
  -2   6   2   72.47    2.15
  -2  -6   2   73.18    4.68
   2  -6  -2   72.65    4.43
  -2   6   2   67.87    4.47
  -2  -6   2   73.40    2.36
   2  -6  -2   76.01    2.17
  -2  -6   2   74.48    2.00
   2  -6  -1  432.16   11.35
  -2  -6   1  432.96   12.04
  -2   6   1  427.15    6.80
  -2   6   1  439.55    7.23
  -2  -6   1  438.90    7.21
   2  -6  -1  431.32    6.82
  -2   6   0   57.30    1.87
  -2   6   0   55.72    2.05
  -2  -6   0   57.00    2.06
   2  -6   0   54.37    1.86
   2  -6   0   55.46    3.66
  -2  -6   0   54.98    4.03
   2  -6   0   53.37    1.66
   2  -6   1    3.84    0.50
   2  -6   1    3.62    0.55
  -2   6  -1    3.58    0.62
  -2  -6  -1    4.67    1.26
   2  -6   1    5.86    1.22
  -2  -6  -1    3.88    0.56
   2  -6   1    4.03    0.57
  -2   6  -1    3.06    0.52
   2  -6   2  133.07    3.14
  -2  -6  -2  125.15    3.23
  -2   6  -2  134.98    3.09
  -2   6  -2  134.92    3.37
  -2  -6  -2  137.10    3.19
   2  -6   2  142.08    3.22
   2  -6   2  132.52    2.95
   2  -6   3  284.69    4.95
   2  -6   3  279.39    4.85
  -2   6  -3  281.84    5.05
  -2   6  -3  294.80    5.50
  -2  -6  -3  300.68    9.64
   2  -6   3  275.28   10.18
  -2  -6  -3  289.84    5.29
  -2  -6  -3  297.20    5.43
   2  -6   3  297.09    5.24
   2  -6   3  294.22    5.24
   2  -6   4   16.95    1.00
   2  -6   4   16.48    0.97
  -2   6  -4   17.08    1.03
  -2   6  -4   16.22    1.14
   2  -6   4   14.63    2.42
  -2  -6  -4   21.07    2.50
  -2  -6  -4   17.81    1.13
  -2  -6  -4   17.13    1.13
   2  -6   4   15.34    1.04
   2  -6   4   15.78    1.05
   2  -6   5  551.36    8.29
  -2   6  -5  575.91    9.11
   2  -6   5  583.18    8.56
   2  -6   5  574.33    8.50
  -2   6  -5  592.29    8.62
  -2   6  -5  582.90    9.07
  -2  -6  -5  603.12   14.40
   2  -6   5  545.89   15.27
  -2  -6  -5  607.75    9.03
  -2  -6  -5  608.84    8.97
  -2   6  -5  566.50    8.66
   2  -6   5  608.06    8.89
   2  -6   5  590.37    8.85
   2  -6   6  367.48    5.99
   2  -6   6  372.20    6.12
   2  -6   6  367.68    6.08
  -2   6  -6  373.05    6.09
  -2   6  -6  368.11    6.51
  -2  -6  -6  378.74   11.00
  -2  -6  -6  385.18    6.53
  -2   6  -6  367.88    6.59
   2  -6   6  371.53    6.32
  -2  -6  -6  372.84    6.34
  -2   6  -6  352.25    6.07
   2  -6   6  379.90    6.35
  -2   6  -7  548.10    8.62
   2  -6   7  544.56    8.17
   2  -6   7  533.24    8.12
  -2   6  -7  544.22    8.07
  -2  -6  -7  534.55   13.56
   2  -6   7  524.90    8.02
  -2   6  -7  531.42    8.60
  -2  -6  -7  547.96    8.59
   2  -6   7  544.62    8.38
  -2  -6  -7  545.97    8.32
  -2   6  -7  523.65    8.04
  -2   6  -8    1.48    0.57
  -2  -6  -8    0.55    0.53
  -2   6  -8    2.05    0.61
   2  -6   8    0.35    0.41
   2  -6   8    1.57    0.48
  -2   6  -8    0.73    0.37
   2  -6   8    1.10    0.43
  -2  -6  -8    1.80    0.98
   2  -6   8    0.90    0.49
  -2  -6  -8    0.53    0.42
   2  -6   8    1.54    0.53
  -2  -6  -9  382.96    6.58
  -2   6  -9  349.85    6.34
   2  -6   9  352.80    6.04
  -2   6  -9  364.00    5.89
  -2   6  -9  348.70    6.33
   2  -6   9  357.04    6.04
  -2  -6  -9  362.19   10.78
   2  -6   9  346.11    5.98
   2  -6   9  323.13    6.00
  -2  -6  -9  353.98    5.98
  -2  -6 -10  212.34    4.57
  -2   6 -10  200.10    4.38
   2  -6  10  203.55    4.17
   2  -6  10  204.63    4.19
  -2   6 -10  203.23    3.98
  -2   6 -10  205.37    4.60
   2  -6  10  206.69    4.21
  -2   6 -10  208.94    4.44
  -2  -6 -10  198.41    7.79
  -2  -6 -10  196.47    3.98
   2  -6  10  200.18    4.16
  -2   6 -11  231.17    4.75
  -2  -6 -11  234.15    4.62
  -2  -6 -11  233.78    4.91
   2  -6  11  231.35    4.52
   2  -6  11  229.99    4.55
  -2  -6 -11  221.98    4.23
  -2   6 -11  227.58    4.29
  -2   6 -11  225.84    4.67
   2  -6  11  224.14    4.52
   2  -6  11  233.82    4.57
  -2   6 -11  227.51    4.73
  -2   6 -11  236.46    5.00
  -2  -6 -11  224.16    8.29
  -2  -6 -12  109.36    5.67
  -2  -6 -12  114.52    2.98
  -2  -6 -12  111.47    3.15
  -2   6 -12  106.72    2.99
  -2  -6 -12  116.89    2.97
   2  -6  12  113.72    2.95
  -2  -6 -12  100.22    2.52
  -2   6 -12  109.43    2.97
   2  -6  12  110.58    2.91
  -2   6 -12  109.44    3.17
  -2  -6 -12  112.77    2.70
   2  -6  12  112.35    2.91
  -2   6 -12  110.40    3.03
   2  -6  13    0.81    0.49
  -2   6 -13    0.74    0.50
  -2  -6 -13    1.65    0.44
  -2   6 -13    0.19    0.42
  -2  -6 -13    1.00    0.54
  -2  -6 -13    0.83    0.50
  -2   6 -13    1.91    0.55
   2  -6  13    1.01    0.50
   2  -6  13    0.89    0.49
  -2   6 -13    1.66    0.55
  -2  -6 -13    0.48    0.46
   2  -6  14    0.67    0.45
  -2  -6 -14    0.65    0.49
  -2  -6 -14    1.20    0.49
  -2   6 -14    1.00    0.46
   2  -6  14    2.30    0.56
   2  -6  14    0.81    0.43
  -2   6 -14    1.80    0.52
  -2   6 -14    1.27    0.46
  -2  -6 -14    0.85    0.49
  -2   6 -14    0.84    0.51
  -2   6 -14    1.23    0.53
  -2  -6 -14    2.31    0.50
  -2   6 -15  148.89    3.48
  -2  -6 -15  150.54    3.23
  -2   6 -15  145.80    3.63
   2  -6  15  140.16    3.38
  -2   6 -15  140.83    3.41
   2  -6  15  146.67    3.38
  -2   6 -15  145.39    3.39
  -2  -6 -15  157.75    3.49
  -2  -6 -15  150.59    3.47
   2  -6  15  150.52    3.37
   2  -6  16  110.46    2.88
   2  -6  16  116.52    2.83
   2  -6  16  115.59    2.87
  -2  -6 -16  116.71    2.73
  -2   6 -16  116.13    2.94
  -2   6 -16  113.85    3.07
  -2   6 -16  114.44    2.86
  -2  -6 -16  115.62    2.89
  -2   6 -17   88.34    2.15
   2  -6  17   91.06    2.52
   2  -6  17   90.98    2.45
  -2   6 -17   93.04    2.54
  -2  -6 -17   93.63    2.35
   2  -6  17   95.00    2.47
  -2  -6 -17   93.06    2.49
  -2   6 -17   94.18    2.46
  -2  -6 -17   93.89    2.68
   2  -6  18  117.51    2.74
   2  -6  18  112.79    2.79
  -2   6 -18  105.01    2.80
  -2   6 -18  115.06    2.75
   2  -6  18  125.34    2.86
  -2  -6 -18  117.73    2.95
   2  -6  18  116.11    2.70
  -2  -6 -18  119.46    2.65
  -2  -6 -18  123.15    2.81
  -2   6 -18  115.67    2.68
   2  -6  19   17.94    1.03
  -2  -6 -19   18.42    1.08
  -2  -6 -19   19.69    1.03
  -2   6 -19   19.83    0.98
   2  -6  19   20.92    1.03
  -2  -6 -19   19.71    0.96
   2  -6  19   18.88    1.03
  -2   6 -19   19.83    1.02
  -2  -6 -20   15.37    0.93
   2  -6  20   15.64    0.89
  -2   6 -20   16.57    0.87
  -2   6 -20   14.94    0.80
  -2  -6 -20   16.26    0.89
  -2  -6 -20   17.03    0.84
   2  -6  20   16.36    0.88
  -2  -6 -21   10.51    0.71
  -2   6 -21    9.73    0.50
  -2   6 -21   10.90    0.63
  -2  -6 -21   10.04    0.62
   2  -6  21    9.99    0.66
   2  -6  21   10.79    0.70
  -2   6 -22   11.14    0.56
  -2  -6 -22   10.86    0.57
  -2   6 -22   10.78    0.70
   2  -6  22   10.77    0.67
   2  -6  22    9.62    0.60
  -2  -6 -23    5.80    0.38
  -2   6 -23    6.43    0.49
   2  -6  23    5.94    0.48
   2  -6  23    6.36    0.45
   2  -6  24   58.66    1.26
  -2   6 -24   58.17    1.28
   2  -6  24   55.43    1.15
   2   7 -21   24.12    0.72
  -2  -7  21   23.24    0.70
   2   7 -21   21.95    0.64
   2   7 -20    0.22    0.21
   2   7 -20    0.26    0.15
   2   7 -20    0.36    0.23
   2  -7 -20    0.38    0.21
  -2  -7  20    0.47    0.23
   2   7 -19    2.19    0.29
  -2  -7  19    1.51    0.33
   2  -7 -19    1.68    0.34
   2   7 -19    1.78    0.34
   2  -7 -18   10.49    0.69
   2   7 -18   10.72    0.59
   2   7 -18   11.00    0.67
  -2  -7  18   10.53    0.66
   2   7 -17   18.81    0.91
   2   7 -17   17.73    0.82
  -2  -7  17   16.75    0.67
  -2  -7  17   17.01    0.86
  -2  -7  16    4.32    0.53
   2   7 -16    5.26    0.49
   2   7 -16    4.90    0.51
   2   7 -16    4.21    0.54
   2   7 -15   97.57    2.37
   2   7 -15   93.08    2.22
  -2  -7  15   85.82    2.19
   2   7 -15   95.25    2.12
  -2   7  15   89.97    1.95
   2  -7 -15   92.69    2.38
   2   7 -15   91.59    2.35
   2   7 -14   23.37    1.10
  -2  -7  14   22.20    1.08
   2   7 -14   23.40    1.03
  -2   7  14   22.84    0.95
   2  -7 -14   24.15    1.22
   2   7 -14   24.58    1.22
   2   7 -13  228.62    4.15
   2   7 -13  226.59    3.95
  -2   7  13  223.73    3.80
   2  -7 -13  229.32    4.36
   2   7 -13  225.66    4.35
   2   7 -12   98.92    2.52
   2   7 -12   99.79    2.36
  -2  -7  12   92.68    2.39
  -2   7  12   97.02    2.24
   2  -7 -12   99.76    2.66
   2   7 -12   96.57    2.65
   2   7 -11   33.11    1.43
   2   7 -11   34.19    1.33
  -2  -7  11   31.03    1.33
  -2   7  11   31.36    1.23
   2  -7 -11   34.43    1.53
   2   7 -11   33.71    1.55
   2   7 -10   83.15    2.52
   2   7 -10   82.70    2.18
  -2  -7  10   76.75    2.15
  -2   7  10   79.64    2.07
  -2  -7  10   81.37    2.20
  -2  -7  10   78.40    2.12
   2   7 -10   80.90    2.13
   2  -7 -10   83.87    2.46
   2   7 -10   83.72    2.35
   2   7  -9   21.25    1.29
   2   7  -9   20.85    1.07
  -2   7   9   23.56    1.09
   2  -7  -9   20.29    1.21
   2   7  -9   20.88    1.05
  -2  -7   9   21.67    1.07
  -2  -7   9   20.87    1.12
   2   7  -9   19.81    1.15
  -2   7   8  176.09    3.45
   2   7  -8  177.66    3.47
  -2  -7   8  172.13    3.45
  -2  -7   8  179.39    3.76
   2   7  -8  177.45    3.80
   2   7  -7   70.63    1.96
  -2  -7   7   66.38    1.97
  -2  -7   7   69.43    2.19
   2   7  -7   66.85    2.17
   2  -7  -6   80.27    2.39
  -2  -7   6   75.76    2.21
   2   7  -6   78.17    2.06
  -2  -7   6   77.10    2.37
  -2   7   6   76.79    2.35
   2   7  -6   78.40    2.37
   2  -7  -5  184.04    3.84
  -2   7   5  173.02    3.81
   2   7  -5  175.49    3.82
   2   7  -5  175.20    3.37
  -2  -7   5  173.42    3.71
  -2  -7   5  171.33    3.84
  -2  -7   4    7.86    0.84
   2  -7  -4    9.72    0.84
   2   7  -4    7.61    0.82
   2  -7  -4    5.37    1.56
  -2   7   4    9.20    0.87
  -2  -7   4    7.22    0.77
  -2  -7   3  460.35    7.45
   2  -7  -3  437.27    6.77
   2   7  -3  443.74    6.86
   2  -7  -3  466.69    7.14
   2  -7  -3  443.52   13.22
  -2   7   3  446.98    7.32
  -2  -7   3  462.17    7.39
   2  -7  -2   15.45    0.96
  -2  -7   2   16.96    1.18
   2  -7  -2   17.08    1.02
   2   7  -2   17.37    1.01
   2  -7  -2   15.82    2.44
  -2   7   2   15.18    1.09
  -2  -7   2   17.54    1.17
   2  -7  -1  559.99    8.17
   2   7  -1  560.20    8.23
   2  -7  -1  552.03    8.19
  -2  -7   1  571.95    8.79
  -2   7   1  557.19    8.64
  -2  -7   1  544.78   13.85
   2  -7   0    1.93    0.46
  -2  -7   0    2.56    0.63
  -2   7   0    1.70    0.55
  -2  -7   0    1.93    0.95
  -2  -7  -1  156.12    6.84
  -2   7  -1  157.12    3.66
   2  -7   1  158.12    3.41
  -2  -7  -2    2.54    0.51
  -2   7  -2    2.89    0.67
   2  -7   2    1.83    0.50
  -2   7  -2    3.26    0.56
  -2  -7  -3  191.37    3.87
  -2   7  -3  185.18    4.04
  -2   7  -3  182.27    4.12
   2  -7   3  182.17    3.53
  -2  -7  -3  193.36    4.13
  -2   7  -3  178.75    3.73
   2  -7   3  181.14    3.81
  -2  -7  -4  112.52    2.87
  -2   7  -4  108.09    3.02
  -2   7  -4  115.82    3.02
   2  -7   4  107.50    2.57
  -2   7  -4  101.65    2.61
  -2  -7  -4  110.89    2.96
   2  -7   4  111.79    2.82
  -2   7  -5   60.91    2.17
  -2  -7  -5   60.65    2.06
  -2   7  -5   56.43    2.05
   2  -7   5   56.39    1.80
  -2   7  -5   54.39    1.78
  -2  -7  -5   59.95    2.09
   2  -7   5   59.13    1.98
  -2  -7  -6  360.49    6.08
   2  -7   6  354.90    5.98
   2  -7   6  348.24    5.69
  -2  -7  -6  364.89    6.17
  -2   7  -6  338.09    6.14
   2  -7   6  344.60    5.56
   2  -7   6  349.13    5.77
  -2   7  -6  359.21    6.15
  -2  -7  -7    1.04    0.46
   2  -7   7    1.94    0.53
   2  -7   7    1.30    0.42
  -2   7  -7    1.15    0.52
   2  -7   7    2.40    0.45
  -2  -7  -7    0.97    0.50
  -2   7  -7    1.23    0.58
  -2   7  -7    1.69    0.50
   2  -7   7    1.36    0.45
  -2  -7  -8    3.17    0.56
   2  -7   8    2.90    0.59
   2  -7   8    3.39    0.54
  -2   7  -8    3.56    0.64
  -2  -7  -8    2.90    0.60
   2  -7   8    5.73    0.62
  -2   7  -8    4.61    0.68
  -2   7  -8    3.07    0.62
  -2   7  -8    3.52    0.62
   2  -7   8    2.79    0.51
   2  -7   9   23.44    1.25
  -2  -7  -9   23.78    1.20
   2  -7   9   23.30    1.17
  -2   7  -9   23.62    1.30
  -2  -7  -9   24.84    1.37
   2  -7   9   24.03    1.17
  -2   7  -9   24.78    1.30
   2  -7   9   24.32    1.21
  -2   7  -9   22.19    1.34
  -2   7  -9   24.46    1.30
  -2   7 -10    2.45    0.55
   2  -7  10    3.13    0.52
  -2  -7 -10    3.10    0.62
   2  -7  10    2.64    0.50
  -2   7 -10    2.11    0.53
  -2  -7 -10    1.91    0.43
   2  -7  10    2.19    0.51
   2  -7  10    2.02    0.42
  -2   7 -10    2.33    0.56
   2  -7  10    1.82    0.47
   2  -7  11   65.11    1.99
  -2   7 -11   70.45    2.17
  -2  -7 -11   70.60    2.30
   2  -7  11   69.22    2.03
  -2   7 -11   72.75    2.20
   2  -7  11   71.03    2.17
   2  -7  11   73.60    1.86
  -2   7 -11   68.42    2.28
   2  -7  11   70.80    2.08
  -2   7 -11   73.86    2.20
  -2   7 -12  128.02    3.19
   2  -7  12  128.75    2.91
  -2   7 -12  128.64    2.98
   2  -7  12  127.91    2.89
   2  -7  12  125.76    2.87
  -2   7 -12  130.79    3.03
  -2  -7 -12  132.76    3.22
  -2   7 -12  127.48    2.96
  -2   7 -13   85.66    2.28
  -2   7 -13   88.85    2.32
   2  -7  13   85.36    2.25
  -2   7 -13   80.01    2.40
   2  -7  13   86.75    2.25
  -2   7 -13   87.32    2.38
  -2  -7 -13   84.28    2.46
  -2   7 -13   89.15    2.36
   2  -7  13   83.34    2.21
  -2   7 -14    3.09    0.52
   2  -7  14    2.87    0.46
  -2   7 -14    3.20    0.54
   2  -7  14    2.93    0.50
   2  -7  14    3.15    0.50
  -2   7 -14    3.51    0.53
  -2   7 -14    3.47    0.58
  -2  -7 -14    3.29    0.60
  -2   7 -14    3.04    0.48
  -2  -7 -15    0.49    0.41
  -2   7 -15    2.50    0.41
   2  -7  15    0.70    0.37
  -2   7 -15    0.56    0.39
   2  -7  15    0.46    0.35
  -2   7 -15    0.66    0.41
  -2   7 -15    1.98    0.43
  -2   7 -15    1.65    0.42
   2  -7  15    1.29    0.38
  -2   7 -16   23.93    0.99
   2  -7  16   22.21    1.03
   2  -7  16   21.85    0.96
  -2   7 -16   21.61    1.05
  -2   7 -16   24.11    1.09
   2  -7  16   22.47    1.00
   2  -7  16   21.84    1.00
  -2   7 -16   24.03    1.08
  -2  -7 -16   23.41    1.15
  -2   7 -17  114.46    2.48
   2  -7  17  110.47    2.31
  -2   7 -17  122.71    2.51
  -2   7 -17  115.46    2.41
   2  -7  17  114.01    2.40
  -2   7 -17  119.49    2.30
   2  -7  18    1.48    0.33
  -2   7 -18    1.98    0.31
  -2   7 -18    1.30    0.33
  -2   7 -18    1.47    0.35
  -2   7 -18    2.14    0.38
   2  -7  19    6.37    0.45
  -2   7 -19    7.91    0.52
  -2   7 -19    6.69    0.50
  -2   7 -19    5.78    0.37
  -2  -7 -19    6.50    0.52
  -2   7 -19    4.89    0.32
   2  -7  20   13.07    0.58
  -2  -7 -20   13.45    0.62
   2  -7  20   13.18    0.56
  -2   7 -20   13.52    0.60
   2  -7  21    3.98    0.28
   2  -7  21    3.79    0.27
  -2   7 -21    3.88    0.29
   2   8 -16  106.14    1.74
   2   8 -16  100.93    1.80
   2  -8 -16  105.23    1.85
   2   8 -15    4.22    0.36
   2  -8 -15    4.61    0.39
   2   8 -14   28.98    0.91
   2  -8 -14   28.57    0.97
   2  -8 -13   60.27    1.53
   2   8 -13   60.26    1.47
   2   8 -13   59.69    1.49
   2  -8 -12  223.83    3.60
   2   8 -12  222.68    3.58
   2   8 -12  217.73    3.27
   2  -8 -11    4.10    0.48
  -2   8  11    3.41    0.36
   2   8 -11    4.81    0.53
   2   8 -11    4.21    0.43
   2   8 -11    3.12    0.32
   2  -8 -10   51.84    1.54
  -2   8  10   49.21    1.32
   2   8 -10   55.68    1.65
   2   8 -10   53.23    1.43
   2   8 -10   49.59    1.21
   2  -8  -9    4.68    0.54
   2   8  -9    6.01    0.63
  -2   8   9    4.33    0.46
   2   8  -9    4.52    0.49
   2   8  -9    5.17    0.42
   2   8  -8    6.46    0.48
   2   8  -8    7.21    0.68
  -2   8   8    6.79    0.56
   2  -8  -8    6.03    0.59
   2  -8  -8    6.20    0.57
   2   8  -7   36.98    1.11
   2   8  -7   37.14    1.46
  -2   8   7   38.31    1.29
   2  -8  -7   38.22    1.34
   2  -8  -7   37.67    1.35
  -2  -8   7   37.89    1.35
   2   8  -7   38.07    1.32
   2   8  -6  437.51    6.09
  -2   8   6  443.77    6.46
   2   8  -6  459.18    6.94
   2  -8  -6  445.16    6.50
   2   8  -6  447.62    6.54
  -2  -8   6  441.22    6.65
   2  -8  -6  446.33    6.66
  -2  -8   5   96.42    2.39
   2   8  -5   89.22    1.93
  -2   8   5   92.00    2.21
   2   8  -5   94.86    2.27
  -2  -8   5   92.29    2.08
   2  -8  -5   90.51    2.14
  -2   8   4    0.91    0.36
   2   8  -4    0.61    0.36
  -2  -8   4    1.03    0.44
  -2  -8   4    0.41    0.32
   2  -8  -4    0.35    0.31
   2  -8  -3    6.01    0.53
  -2   8   3    7.90    0.66
   2   8  -3    6.86    0.64
  -2  -8   3    7.92    0.74
  -2   8   3    6.89    0.62
  -2  -8   3    8.53    0.68
  -2  -8   2   26.35    1.19
  -2   8   2   24.95    1.07
  -2  -8   2   29.92    1.34
  -2   8   2   25.90    1.15
  -2   8   2   25.95    1.27
   2   8  -2   27.14    1.18
  -2  -8   1   13.23    0.88
  -2   8   1   11.51    0.72
  -2  -8   1   14.42    0.96
  -2   8   1   12.89    0.83
  -2   8   1   11.61    0.89
   2   8  -1   13.24    0.85
  -2   8   0   12.29    0.91
  -2   8   0   11.94    0.80
   2   8   0   12.94    0.84
  -2  -8   0   12.08    0.86
  -2   8   0   11.50    0.70
  -2  -8   0   11.86    0.89
  -2   8  -1    3.55    0.50
  -2   8  -1    2.55    0.53
  -2  -8  -1    2.44    0.51
  -2   8  -2   67.34    1.89
  -2   8  -2   69.66    1.87
  -2  -8  -2   66.37    2.06
   2  -8   2   63.23    1.79
   2   8   2   65.66    1.68
  -2   8  -2   63.00    1.98
   2   8   3  110.71    2.35
  -2  -8  -3  109.77    2.73
   2  -8   3  112.79    2.52
   2  -8   3  119.74    2.74
  -2   8  -3  114.22    2.74
  -2   8  -3  117.85    2.59
  -2  -8  -3  116.15    2.85
  -2   8  -3  118.95    2.59
  -2   8  -3  113.11    2.83
   2   8   4  504.22    7.07
   2  -8   4  524.43    7.53
  -2  -8  -4  508.31    7.59
   2  -8   4  491.68    7.26
  -2   8  -4  509.89    7.58
  -2   8  -4  518.02    7.36
  -2   8  -4  505.02    7.71
  -2   8  -4  523.01    7.36
  -2  -8  -4  525.76    7.82
  -2  -8  -4  500.08    7.04
  -2   8  -5    1.71    0.49
  -2   8  -5    1.03    0.50
  -2   8  -5    1.22    0.40
  -2  -8  -5    1.85    0.48
   2  -8   5    1.69    0.43
   2  -8   5    1.08    0.43
  -2   8  -5    1.80    0.52
  -2  -8  -5    1.75    0.41
  -2  -8  -5    1.54    0.53
  -2   8  -5    1.92    0.45
  -2   8  -6   54.08    1.82
   2  -8   6   52.80    1.61
  -2  -8  -6   57.28    1.74
   2  -8   6   54.70    1.64
  -2   8  -6   58.71    1.69
  -2  -8  -6   57.78    1.89
  -2   8  -6   52.40    1.80
  -2   8  -6   55.32    1.62
  -2   8  -6   54.16    1.72
  -2  -8  -6   54.93    1.60
  -2   8  -7   10.68    0.83
  -2  -8  -7   11.25    0.76
   2  -8   7   11.45    0.73
   2  -8   7   11.42    0.75
  -2   8  -7   12.72    0.78
  -2  -8  -7   11.43    0.87
  -2   8  -7   11.06    0.83
  -2   8  -7   10.76    0.72
  -2   8  -7   10.91    0.76
  -2  -8  -7   11.40    0.75
  -2   8  -8  111.92    2.63
   2  -8   8  110.58    2.29
   2  -8   8  109.68    2.41
  -2   8  -8  114.84    2.46
  -2   8  -8  108.29    2.61
  -2   8  -8  113.17    2.37
  -2   8  -8  113.01    2.49
  -2  -8  -8  112.03    2.47
  -2   8  -9   31.91    1.28
  -2   8  -9   28.86    1.24
  -2   8  -9   32.43    1.12
   2  -8   9   29.85    1.14
   2  -8   9   29.98    1.01
  -2   8  -9   33.40    1.20
  -2  -8  -9   33.06    1.23
  -2   8  -9   32.73    1.19
  -2   8 -10   50.15    1.58
  -2   8 -10   51.81    1.54
  -2   8 -10   48.89    1.37
  -2   8 -10   49.87    1.58
   2  -8  10   49.48    1.45
  -2  -8 -10   53.26    1.64
  -2   8 -10   52.69    1.49
  -2  -8 -10   50.10    1.52
  -2   8 -10   51.10    1.45
  -2   8 -11   25.62    1.07
  -2   8 -11   26.27    1.04
  -2   8 -11   23.68    0.88
  -2   8 -11   22.85    1.02
   2  -8  11   22.52    0.93
  -2   8 -11   25.54    0.99
  -2  -8 -11   25.12    1.07
  -2  -8 -11   25.39    1.04
  -2   8 -11   24.42    0.94
  -2   8 -12    3.66    0.46
  -2   8 -12    4.10    0.45
  -2   8 -12    4.26    0.40
  -2   8 -12    3.68    0.46
   2  -8  12    4.33    0.44
  -2  -8 -12    4.56    0.48
  -2   8 -12    5.14    0.48
  -2   8 -12    3.65    0.39
  -2  -8 -12    5.37    0.51
  -2  -8 -13   36.13    1.16
  -2  -8 -13   34.05    1.10
  -2   8 -13   34.16    1.14
  -2   8 -13   35.06    0.97
  -2   8 -14   31.85    0.96
  -2   8 -14   34.43    1.00
  -2  -8 -14   31.89    1.02
  -2   8 -14   30.46    1.00
  -2  -8 -15   15.34    0.66
  -2   8 -15   14.10    0.58
  -2   8 -15   15.88    0.63
  -2   8 -15   16.09    0.66
  -2  -8 -16   67.29    1.37
  -2   8 -16   65.21    1.32
  -2   9   8   28.72    0.74
   2  -9  -8   26.85    0.72
   2   9  -7   70.11    1.36
   2  -9  -7   72.71    1.39
  -2   9   6   31.06    0.92
  -2   9   6   30.25    0.85
   2   9  -6   26.22    0.79
   2  -9  -6   27.43    0.78
   2   9  -5  207.11    3.12
   2  -9  -5  205.22    3.06
  -2   9   5  211.36    3.14
   2   9  -4   15.88    0.66
   2  -9  -4   14.87    0.63
  -2   9   4   14.75    0.63
   2   9  -3   34.80    1.00
  -2   9   3   34.10    0.97
  -2   9   3   35.31    1.05
  -2   9   2   24.07    0.86
  -2   9   2   23.25    0.80
   2   9  -2   23.19    0.83
  -2   9   2   21.88    0.80
  -2   9   1   17.75    0.72
   2   9  -1   18.87    0.76
  -2   9   1   19.74    0.78
   2  -9  -1   17.67    0.73
  -2   9   1   19.57    0.72
  -2   9   0    8.81    0.53
   2   9   0   10.20    0.58
  -2  -9   0    9.57    0.45
  -2   9   0   11.10    0.61
   2  -9   0   10.52    0.57
  -2   9   0   11.04    0.55
  -2   9  -1   19.02    0.75
   2   9   1   20.09    0.78
  -2  -9  -1   16.79    0.64
  -2   9  -1   18.57    0.77
   2  -9   1   18.88    0.75
  -2   9  -1   19.19    0.70
  -2   9  -2   87.51    1.80
  -2  -9  -2   88.75    1.74
  -2   9  -2   94.30    1.90
   2  -9   2   93.71    1.81
  -2   9  -2   96.28    1.74
  -2   9  -3    2.29    0.31
  -2   9  -3    1.34    0.29
  -2  -9  -3    1.44    0.26
   2  -9   3    1.16    0.25
  -2   9  -3    1.71    0.26
  -2   9  -4   12.48    0.59
  -2   9  -4   12.36    0.55
  -2   9  -4   14.11    0.63
  -2  -9  -4   13.23    0.60
   2  -9   4   13.59    0.55
  -2   9  -4   11.16    0.48
  -2   9  -5   50.48    1.19
  -2   9  -5   56.02    1.17
  -2   9  -5   56.91    1.28
  -2  -9  -5   57.05    1.27
   2  -9   5   47.68    1.04
  -2   9  -5   46.48    1.00
  -2   9  -6   67.63    1.30
  -2   9  -6   71.49    1.43
  -2  -9  -6   69.23    1.42
  -2  -9  -7   52.67    1.14
  -2   9  -7   51.22    1.12
  -2  -9  -8    0.76    0.18
  -2   9  -8    0.95    0.19
  -2  -9  -8    0.83    0.16
  -3   0  32    0.14    0.14
  -3   0  31   19.73    0.77
   3   0 -30    0.52    0.27
   3   0 -30    0.11    0.26
  -3   0  30    0.11    0.30
   3   0 -29    1.01    0.34
  -3   0  29    1.11    0.40
   3   0 -29    1.24    0.38
   3   0 -28    1.27    0.32
   3   0 -28    0.70    0.37
   3   0 -28    0.23    0.35
   3   0 -28    0.19    0.45
   3   0 -28    0.08    0.38
   3   0 -27   50.05    1.74
   3   0 -27   48.59    1.92
   3   0 -27   47.33    1.49
   3   0 -26    0.21    0.32
   3   0 -26    0.43    0.51
   3   0 -26    0.14    0.39
   3   0 -26    0.75    0.43
   3   0 -26    0.79    0.43
   3   0 -25  159.56    3.60
   3   0 -25  151.44    3.70
   3   0 -25  152.21    3.23
   3   0 -25  153.15    3.52
   3   0 -25  151.56    3.54
   3   0 -25  161.37    3.93
   3   0 -24    0.77    0.59
   3   0 -24    0.64    0.45
   3   0 -24    2.23    0.50
   3   0 -24    0.25    0.46
   3   0 -24    3.08    0.59
   3   0 -24   -0.31    0.97
   3   0 -24    0.93    0.46
   3   0 -23   85.66    5.65
   3   0 -23   86.86    2.83
  -3   0  23   78.84    4.89
   3   0 -23   79.73    2.51
   3   0 -23   88.58    2.62
   3   0 -23   82.83    2.68
   3   0 -23   85.02    2.35
   3   0 -23   80.11    2.54
   3   0 -22   -0.07    0.49
  -3   0  22    0.49    0.71
   3   0 -22    0.26    0.41
   3   0 -22    0.37    0.34
   3   0 -22    0.52    0.47
   3   0 -22    0.08    0.40
   3   0 -22    0.61    0.97
   3   0 -21    7.20    1.80
   3   0 -21    7.83    0.82
  -3   0  21    7.50    1.59
   3   0 -21    8.77    0.94
   3   0 -21   10.12    0.95
   3   0 -21    7.94    0.80
   3   0 -20    0.73    0.49
  -3   0  20    0.13    0.40
   3   0 -20    0.99    0.45
  -3   0  20    0.58    0.76
   3   0 -20    0.16    0.45
   3   0 -20    1.59    1.03
   3   0 -20    0.31    0.39
   3   0 -20    0.63    0.49
   3   0 -20    0.39    0.46
   3   0 -19  225.68    4.27
   3   0 -19  211.63    4.42
  -3   0  19  205.89    4.15
   3   0 -19  209.53    4.27
   3   0 -19  205.20    8.30
   3   0 -19  212.31    4.48
   3   0 -19  199.98    4.22
   3   0 -19  206.05    4.38
   3   0 -19  227.15    8.78
   3   0 -18    1.02    0.42
   3   0 -18    0.22    0.33
   3   0 -18    0.36    0.42
   3   0 -18    0.32    0.34
   3   0 -18    0.13    0.77
   3   0 -18   -0.05    0.33
   3   0 -18    0.41    0.40
   3   0 -17  330.21    5.51
   3   0 -17  322.34    5.68
   3   0 -17  320.91    5.72
   3   0 -17  329.31    5.55
   3   0 -17  346.92    5.85
   3   0 -17  330.52    5.61
   3   0 -17  326.27   10.35
   3   0 -17  324.54   10.07
  -3   0  17  330.66    5.50
   3   0 -16    0.45    0.31
   3   0 -16    0.22    0.74
   3   0 -16    0.76    0.70
   3   0 -15   51.36    1.63
   3   0 -15   50.90    3.55
   3   0 -15   50.84    3.52
   3   0 -14    1.84    0.36
   3   0 -14    0.55    0.36
   3   0 -14    0.55    0.61
   3   0 -13   46.47    1.42
   3   0 -13   41.60    2.06
  -3   0  13   44.93    2.25
   3   0 -12    0.59    0.27
   3   0 -12    1.03    0.40
  -3   0  12    0.14    0.35
   3   0 -11  229.27    3.74
   3   0 -11  221.56    5.12
  -3   0  10    1.03    0.47
   3   0 -10    0.73    0.36
  -3   0   9  855.67   13.23
  -3   0   9  871.58   14.21
  -3   0   8    0.54    0.41
  -3   0   8    0.48    0.38
  -3   0   7  636.33   10.11
  -3   0   7  628.48   10.75
  -3   0   7  626.83   10.30
  -3   0   6    0.24    0.35
  -3   0   6    0.98    0.36
  -3   0   6    0.19    0.26
  -3   0   5  507.68    8.00
  -3   0   5  502.62    8.63
  -3   0   4    0.24    0.25
  -3   0   4    0.32    0.33
  -3   0   3 6270.28   70.65
  -3   0   3 5871.40   71.79
  -3   0   2    0.38    0.26
  -3   0   2    0.75    0.41
  -3   0   1 1006.35   13.23
   3   0  -1 1020.26   12.11
  -3   0   0    1.40    0.51
  -3   0   0    1.34    0.52
  -3   0  -1 5660.68   65.48
   3   0   1 5538.65   62.57
  -3   0  -2    1.04    0.43
  -3   0  -3 9999.00  115.39
  -3   0  -4    1.24    0.47
  -3   0  -4    0.24    0.37
  -3   0  -5  470.30    8.70
  -3   0  -5  481.28    8.57
  -3   0  -6    0.18    0.36
  -3   0  -6    0.37    0.35
  -3   0  -7 4234.92   52.89
  -3   0  -7 4371.01   53.03
  -3   0  -8    0.55    0.44
  -3   0  -8    0.71    0.52
  -3   0  -9   40.61    2.44
  -3   0  -9   39.62    2.47
  -3   0 -10    0.25    0.18
  -3   0 -10    0.07    0.52
  -3   0 -11  172.25    3.02
  -3   0 -11  187.15    5.93
  -3   0 -12    0.17    0.23
  -3   0 -12    0.24    0.66
  -3   0 -13 2921.09   34.34
  -3   0 -13 2966.92   40.97
  -3   0 -14    0.17    0.30
  -3   0 -14    0.19    0.78
  -3   0 -15 3035.36   35.97
  -3   0 -15 3115.60   43.89
  -3   0 -16    0.64    0.37
  -3   0 -16   -0.08    0.30
  -3   0 -16    0.02    0.30
  -3   0 -16    0.12    0.34
  -3   0 -16    0.11    0.91
  -3   0 -17  187.12    7.65
  -3   0 -17  183.49    3.86
  -3   0 -17  188.33    3.78
  -3   0 -17  197.33    3.87
  -3   0 -17  187.55    3.70
  -3   0 -17  188.22    3.78
  -3   0 -17  182.23    3.45
  -3   0 -17  188.31    3.74
  -3   0 -17  186.47    3.52
  -3   0 -17  191.48    3.91
  -3   0 -17  189.45    3.85
  -3   0 -18    0.31    0.39
  -3   0 -18    0.66    0.86
  -3   0 -18    0.05    0.33
  -3   0 -18    0.21    0.36
  -3   0 -18    0.16    0.32
  -3   0 -18    1.05    0.43
  -3   0 -18    0.60    0.36
  -3   0 -18    1.66    0.37
  -3   0 -18    0.28    0.35
  -3   0 -18    0.24    0.34
  -3   0 -19  457.08    7.29
  -3   0 -19  472.55    7.59
  -3   0 -19  466.41    6.98
  -3   0 -19  503.72   13.87
  -3   0 -19  476.58    7.71
  -3   0 -19  490.42    7.55
  -3   0 -19  496.07    7.60
  -3   0 -19  473.41    7.39
  -3   0 -19  489.46    7.46
  -3   0 -19  469.14    7.42
  -3   0 -19  478.39    7.48
  -3   0 -19  484.72    7.13
  -3   0 -19  467.57    7.49
  -3   0 -20    0.59    0.36
  -3   0 -20    0.22    0.40
  -3   0 -20    0.27    0.29
  -3   0 -20    1.08    0.45
  -3   0 -20    0.26    0.41
  -3   0 -20    0.15    0.98
  -3   0 -20    0.32    0.40
  -3   0 -20    0.26    0.32
  -3   0 -20    0.53    0.41
  -3   0 -20    0.12    0.34
  -3   0 -20    0.16    0.40
  -3   0 -20    0.29    0.39
  -3   0 -20    0.50    0.36
  -3   0 -21   31.75    1.48
  -3   0 -21   30.72    3.41
  -3   0 -21   29.49    1.47
  -3   0 -21   30.35    1.57
  -3   0 -21   30.46    1.29
  -3   0 -21   34.53    1.55
  -3   0 -21   30.90    1.43
  -3   0 -21   28.65    1.36
  -3   0 -21   32.83    1.49
  -3   0 -21   30.04    1.47
  -3   0 -21   28.57    1.37
  -3   0 -22    0.12    0.42
  -3   0 -22    0.50    0.44
  -3   0 -22    0.64    0.39
  -3   0 -22    0.29    0.40
  -3   0 -22   -0.11    0.42
  -3   0 -22    0.11    0.39
  -3   0 -22    0.40    0.47
  -3   0 -22    0.16    0.29
  -3   0 -22    0.16    0.40
  -3   0 -22    0.06    0.40
  -3   0 -22    0.36    0.39
  -3   0 -22    0.94    0.99
  -3   0 -22    0.19    0.42
  -3   0 -23    2.50    0.58
  -3   0 -23    2.21    0.53
  -3   0 -23    2.64    0.50
  -3   0 -23    2.77    0.56
  -3   0 -23    2.80    0.56
  -3   0 -23    2.86    0.58
  -3   0 -23    2.88    0.60
  -3   0 -23    1.72    1.14
  -3   0 -23    2.02    0.55
  -3   0 -24    0.90    0.49
  -3   0 -24    0.53    0.41
  -3   0 -24    1.58    0.48
  -3   0 -24    1.14    0.42
  -3   0 -24   -0.03    0.42
  -3   0 -24    0.44    0.45
  -3   0 -24   -0.31    0.47
  -3   0 -24    0.99    0.44
  -3   0 -24   -0.15    0.86
  -3   0 -24    0.24    0.41
  -3   0 -25  371.11    6.29
  -3   0 -25  372.02    6.36
  -3   0 -25  380.12    6.36
  -3   0 -25  377.66    6.26
  -3   0 -25  364.19    6.29
  -3   0 -25  371.15    6.19
  -3   0 -25  375.05    6.35
  -3   0 -25  376.28    6.23
  -3   0 -26    0.59    0.47
  -3   0 -26    0.18    0.37
  -3   0 -26    0.27    0.38
  -3   0 -26    0.24    0.45
  -3   0 -26    0.41    0.39
  -3   0 -26    0.12    0.39
  -3   0 -26    0.44    0.45
  -3   0 -26    0.19    0.43
  -3   0 -27  130.69    2.99
  -3   0 -27  127.12    2.75
  -3   0 -27  124.65    2.82
  -3   0 -27  127.48    2.82
  -3   0 -27  124.73    2.89
  -3   0 -27  129.31    2.93
  -3   0 -28    0.61    0.38
  -3   0 -28    0.17    0.27
  -3   0 -28    0.20    0.31
  -3   0 -28    0.19    0.30
  -3   0 -28    0.36    0.36
  -3   0 -28    0.49    0.35
  -3   0 -29   18.03    0.81
  -3   0 -29   18.97    0.92
  -3   0 -29   20.48    0.96
  -3   0 -30    0.12    0.27
  -3   0 -30    0.16    0.28
  -3   0 -31  318.00    4.32
   3  -1 -31   57.97    1.32
  -3   1  31   49.67    1.19
   3   1 -31   53.50    1.27
   3  -1 -31   58.34    1.33
  -3   1  31   53.62    1.24
  -3  -1  31   51.16    1.23
   3  -1 -30   22.79    0.94
   3   1 -30   20.91    0.91
   3  -1 -30   20.41    0.84
  -3   1  30   20.88    0.88
  -3  -1  30   21.45    0.88
   3   1 -30   20.79    0.86
   3  -1 -29   43.40    1.48
   3   1 -29   41.95    1.52
   3  -1 -29   42.62    1.37
  -3  -1  29   43.50    1.42
   3   1 -29   43.12    1.39
  -3   1  29   40.80    1.37
   3   1 -28    8.61    0.70
   3  -1 -28    7.66    0.65
   3  -1 -28    9.19    0.76
   3  -1 -28    8.09    0.57
   3   1 -28    7.25    0.52
   3  -1 -28    8.93    0.78
   3   1 -27   26.22    1.20
   3  -1 -27   26.57    1.23
   3   1 -27   28.47    1.27
   3  -1 -27   25.28    1.26
   3   1 -27   25.61    1.28
   3  -1 -27   23.92    1.04
   3   1 -27   25.16    1.03
   3   1 -26    7.00    0.79
   3  -1 -26    6.54    0.64
   3   1 -26    7.16    0.63
   3   1 -26    7.23    0.73
   3  -1 -26    7.35    0.73
   3  -1 -26    6.20    0.73
   3   1 -26    6.51    0.67
   3   1 -26    7.05    0.89
   3   1 -25   41.65    1.78
   3   1 -25   38.67    1.45
   3  -1 -25   40.53    1.52
   3  -1 -25   43.21    1.69
   3   1 -25   43.73    1.72
   3   1 -25   39.74    1.59
   3  -1 -25   42.70    1.75
   3  -1 -25   40.55    1.75
   3   1 -25   42.19    1.63
   3   1 -25   42.98    1.91
   3   1 -24   19.98    1.29
   3  -1 -24   20.81    1.22
   3   1 -24   23.47    1.29
   3  -1 -24   20.53    1.13
   3   1 -24   19.43    1.15
   3   1 -24   21.21    1.40
  -3  -1  24   21.68    1.22
   3  -1 -24   20.57    1.28
   3   1 -24   19.55    1.17
   3   1 -23   31.84    3.47
   3  -1 -23   28.52    3.22
   3   1 -23   30.93    1.53
   3   1 -23   30.32    1.57
  -3   1  23   31.24    3.24
   3  -1 -23   33.61    3.48
   3   1 -23   34.07    1.55
   3  -1 -23   30.88    1.48
   3  -1 -23   31.40    1.41
   3  -1 -23   30.19    1.54
   3   1 -23   28.54    1.42
   3   1 -23   31.93    1.68
  -3  -1  23   29.30    1.44
   3  -1 -23   31.07    1.59
   3   1 -23   31.11    1.48
   3   1 -22  989.28   13.76
   3  -1 -22  984.85   13.82
   3  -1 -22  928.95   13.36
   3   1 -22  907.82   13.04
   3  -1 -22  969.41   21.06
   3   1 -22  992.74   21.41
   3   1 -22  963.65   13.60
   3   1 -22 1021.63   13.33
   3  -1 -22  969.21   13.17
  -3   1  22  902.15   19.95
   3  -1 -22  921.76   20.75
   3   1 -22  931.02   20.62
   3  -1 -22  971.82   12.92
   3  -1 -22  952.75   13.64
   3   1 -22  941.53   13.47
   3   1 -22  950.97   13.30
  -3  -1  22  977.19   13.18
   3  -1 -22  843.43   13.13
   3   1 -22  961.21   13.17
   3  -1 -21  419.50    7.40
   3   1 -21  441.63    7.43
   3  -1 -21  399.55    7.05
   3   1 -21  404.29    6.86
   3   1 -21  430.57   13.00
   3  -1 -21  416.43   12.70
   3   1 -21  424.50    7.23
   3  -1 -21  420.28    6.88
   3   1 -21  439.85    7.00
   3   1 -21  420.34   12.62
  -3   1  21  404.80   12.20
   3  -1 -21  387.65   12.36
   3  -1 -21  410.54    6.67
   3   1 -21  416.81    7.17
   3   1 -21  420.69    7.02
   3  -1 -21  407.18    7.25
  -3  -1  21  429.04    6.92
   3   1 -20  326.61    5.98
   3  -1 -20  313.44    5.95
   3  -1 -20  302.64    5.71
   3   1 -20  299.19    5.51
   3   1 -20  324.66   10.94
   3  -1 -20  319.27   10.79
   3   1 -20  311.28    5.77
   3  -1 -20  307.48    5.47
   3   1 -20  329.39    5.64
  -3   1  20  292.25   10.07
   3  -1 -20  304.94   10.62
   3   1 -20  315.07   10.63
   3  -1 -20  300.46    5.30
   3   1 -20  306.92    5.59
   3  -1 -20  301.23    5.85
   3   1 -20  307.89    5.75
  -3  -1  20  315.20    5.58
   3  -1 -19  116.60    3.16
   3   1 -19  110.95    2.86
   3  -1 -19  110.58    2.98
   3  -1 -19  111.28    2.72
   3  -1 -19  114.59    6.13
   3   1 -19  112.61    6.15
   3  -1 -19   98.83    2.94
   3   1 -19  111.96    3.00
   3   1 -19  115.21    2.87
   3  -1 -19  112.33    2.82
  -3   1  19  122.38    6.14
   3  -1 -19  107.03    5.99
   3   1 -19  114.23    6.02
   3   1 -19  117.90    3.09
   3  -1 -19  113.45    3.10
   3   1 -19  113.75    2.91
  -3  -1  19  114.34    2.86
   3  -1 -18  345.59    6.20
   3   1 -18  348.71    5.89
   3  -1 -18  346.51    6.04
   3  -1 -18  333.27    5.73
   3  -1 -18  331.65    5.60
   3   1 -18  342.44   10.88
   3  -1 -18  348.45   10.85
   3   1 -18  357.54    6.07
   3  -1 -18  353.82    6.21
   3   1 -18  361.83    5.90
   3  -1 -18  349.39    5.80
  -3   1  18  351.27   10.60
   3   1 -18  345.36   10.66
   3   1 -18  352.05    6.15
   3  -1 -18  353.43    6.21
   3   1 -18  351.45    5.90
  -3  -1  18  360.73    5.91
   3  -1 -17  138.01    3.31
   3  -1 -17  134.57    3.17
   3  -1 -17  131.29    3.00
   3  -1 -17  130.72    2.88
   3   1 -17  137.61    3.19
   3  -1 -17  130.05    3.23
  -3  -1  17  137.63    3.06
  -3   1  17  130.29    6.08
   3   1 -17  127.63    6.09
   3   1 -17  136.94    3.06
   3  -1 -17  135.58    3.00
   3   1 -17  134.35    3.06
   3  -1 -17  139.64    3.33
   3   1 -17  144.59    3.33
   3   1 -17  133.71    6.35
   3  -1 -17  129.97    6.22
   3   1 -16  111.96    5.52
   3  -1 -16  101.12    5.21
   3   1 -16   90.70    2.42
   3  -1 -16   88.14    2.47
   3  -1 -16   89.26    2.50
   3  -1 -16   89.20    2.51
   3  -1 -16   84.83    2.39
   3  -1 -16   84.69    3.88
  -3   1  16   85.76    4.70
   3   1 -16   82.63    4.69
  -3  -1  16   93.73    2.34
   3   1 -16   97.61    2.40
   3  -1 -16   95.44    2.35
   3   1 -15  576.95    7.99
   3  -1 -15  543.74    7.90
  -3   1  15  541.06   12.67
   3  -1 -15  536.04   11.11
   3   1 -15  564.37   12.95
   3  -1 -15  555.01   13.03
   3   1 -15  560.51   13.18
   3  -1 -14  242.03    4.11
   3   1 -14  241.34    4.16
   3  -1 -14  235.89    6.54
  -3   1  14  240.30    7.26
   3   1 -14  256.33    7.83
  -3   1  14  247.14    7.66
   3   1 -13   58.64    1.62
   3  -1 -13   55.96    1.59
  -3   1  13   55.83    3.20
   3  -1 -13   56.05    2.93
  -3   1  13   56.63    3.42
   3   1 -13   56.90    3.41
   3   1 -12   41.13    1.28
   3  -1 -12   37.39    1.23
  -3   1  12   38.40    2.59
   3  -1 -12   35.83    2.26
  -3   1  12   36.99    2.63
   3  -1 -11  280.38    4.36
   3   1 -11  287.85    4.41
  -3   1  11  296.86    7.34
   3  -1 -11  279.28    6.76
  -3   1  11  287.71    7.53
   3   1 -11  291.12    7.51
   3  -1 -10 1447.30   17.35
   3   1 -10 1495.66   17.41
  -3   1  10 1465.74   21.50
   3  -1 -10 1473.23   20.89
  -3   1  10 1522.36   21.97
   3   1 -10 1479.00   21.76
   3  -1  -9   30.54    2.01
  -3   1   9   29.71    2.08
   3   1  -9   30.18    2.03
  -3   1   9   32.17    2.12
  -3   1   8  432.68    8.76
   3   1  -8  441.88    8.63
   3  -1  -8  433.77    8.44
  -3   1   7    8.86    1.05
   3  -1  -7    7.85    0.94
  -3   1   6   83.26    3.11
   3  -1  -6   85.91    2.91
  -3  -1   6   87.24    2.20
   3  -1  -5  381.83    6.96
  -3  -1   5  375.50    5.46
  -3   1   5  364.29    7.29
  -3  -1   4 2011.16   23.42
   3  -1  -4 2039.00   25.49
  -3   1   4 2004.03   26.12
  -3  -1   4 1971.17   26.12
  -3   1   4 2025.63   26.25
  -3   1   3    4.93    0.72
  -3   1   3    3.86    0.65
  -3  -1   3    5.32    0.73
  -3   1   2  641.57   10.18
   3  -1  -2  635.04    9.40
  -3   1   2  645.00   10.20
  -3  -1   2  641.92   10.17
   3  -1  -1  466.15    7.40
  -3   1   1  482.22    8.20
  -3  -1   1  479.79    8.16
  -3   1   1  480.54    8.20
  -3  -1   0 3949.63   45.56
  -3   1   0 4220.79   48.57
  -3  -1   0 4045.00   48.53
  -3   1   0 4333.50   48.73
  -3  -1  -1  861.67   10.27
  -3  -1  -1  884.64   12.79
  -3   1  -1  902.47   12.95
  -3  -1  -1  893.47   13.09
  -3   1  -1  905.69   13.20
  -3   1  -2 2894.97   35.90
  -3   1  -2 2842.07   35.38
  -3  -1  -2 2852.34   35.58
  -3  -1  -2 2802.94   35.29
  -3   1  -2 2920.00   35.57
  -3   1  -3 1361.35   18.75
  -3  -1  -3 1300.27   18.36
  -3   1  -3 1341.37   18.60
  -3  -1  -3 1380.76   18.70
  -3   1  -3 1365.78   18.42
  -3   1  -4 2712.04   34.15
  -3   1  -4 2715.30   33.99
  -3  -1  -4 2698.91   33.98
  -3   1  -4 2746.96   34.32
  -3  -1  -4 2684.78   34.22
  -3   1  -5 1102.97   15.80
  -3  -1  -5 1081.41   15.74
  -3   1  -5 1091.49   15.91
  -3   1  -6  430.59    8.26
  -3  -1  -6  428.04    8.27
  -3   1  -6  442.73    8.36
  -3  -1  -6  411.58    8.23
  -3   1  -7   46.79    2.44
  -3  -1  -7   47.94    2.44
  -3  -1  -7   51.74    2.55
  -3   1  -8   97.70    3.75
  -3  -1  -8   94.63    3.65
  -3   1  -8   95.93    3.65
  -3  -1  -8   94.91    3.67
  -3   1  -9 2456.35   33.25
  -3  -1  -9 2466.77   33.21
  -3   1 -10 2012.80   28.02
  -3  -1 -10 2045.18   28.17
  -3   1 -10 1953.33   23.03
  -3  -1 -10 1924.19   23.04
  -3  -1 -11   90.76    4.10
  -3   1 -11   88.92    4.01
  -3  -1 -11   90.69    1.97
  -3   1 -11   88.73    1.93
  -3   1 -12 1459.24   22.80
  -3  -1 -12 1436.22   22.81
  -3   1 -12 1404.91   17.22
  -3  -1 -12 1409.93   17.24
  -3   1 -13   24.04    2.32
  -3  -1 -13   26.03    2.37
  -3   1 -13   19.93    0.92
  -3  -1 -13   22.84    0.98
  -3   1 -14  119.78    5.41
  -3  -1 -14  127.97    5.54
  -3   1 -14  121.29    2.61
  -3  -1 -14  124.48    2.63
  -3   1 -15   29.88    2.77
  -3  -1 -15   28.59    2.77
  -3  -1 -15   30.00    1.23
  -3   1 -15   30.81    1.23
  -3  -1 -16    8.83    0.71
  -3  -1 -16    8.36    0.73
  -3  -1 -16    9.49    0.75
  -3  -1 -16    8.88    0.74
  -3   1 -16    9.13    0.77
  -3  -1 -16    8.61    1.70
  -3   1 -16    9.40    1.70
  -3  -1 -16    8.95    0.72
  -3  -1 -16    9.09    0.74
  -3   1 -16    9.53    0.73
  -3   1 -16   10.16    0.78
  -3  -1 -16    9.61    0.74
  -3  -1 -16    8.15    0.75
  -3  -1 -17  119.39    3.00
  -3  -1 -17  109.15    2.59
  -3   1 -17  115.86    2.63
  -3  -1 -17  119.46    2.87
  -3   1 -17  116.12    2.67
  -3   1 -17  119.95    2.96
  -3  -1 -17  121.25    2.85
  -3  -1 -17  122.10    2.81
  -3  -1 -17  116.40    2.75
  -3  -1 -17  116.61    2.81
  -3   1 -17  123.49    6.13
  -3  -1 -17  119.14    5.99
  -3   1 -17  120.12    2.83
  -3  -1 -17  119.44    2.68
  -3   1 -17  116.80    2.63
  -3   1 -17  121.18    2.84
  -3   1 -17  127.92    3.01
  -3  -1 -17  128.04    3.03
  -3  -1 -17  124.91    2.88
  -3   1 -17  113.24    2.69
  -3  -1 -17  119.47    2.94
  -3   1 -18  325.40    5.60
  -3  -1 -18  344.46    5.95
  -3   1 -18  325.06    5.42
  -3   1 -18  339.21    5.58
  -3   1 -18  346.91    5.98
  -3  -1 -18  345.91    5.86
  -3  -1 -18  354.01    5.86
  -3   1 -18  329.62    5.70
  -3   1 -18  341.34    5.61
  -3  -1 -18  342.08    6.01
  -3   1 -18  340.75    5.83
  -3  -1 -18  339.46    5.78
  -3   1 -18  337.67    5.79
  -3  -1 -18  349.34    5.56
  -3   1 -18  343.91    5.49
  -3   1 -18  358.06   11.13
  -3  -1 -18  353.47   11.09
  -3  -1 -18  348.97    5.82
  -3   1 -18  350.12    5.98
  -3  -1 -18  337.00    5.94
  -3   1 -18  358.79    5.85
  -3  -1 -18  335.86    5.66
  -3   1 -19  202.11    8.39
  -3  -1 -19  199.19    8.33
  -3   1 -19  190.92    3.68
  -3   1 -19  193.62    4.01
  -3  -1 -19  189.67    3.71
  -3  -1 -19  204.15    4.11
  -3  -1 -19  200.93    4.04
  -3  -1 -19  193.56    4.12
  -3   1 -19  197.68    3.91
  -3   1 -19  187.87    3.65
  -3   1 -19  197.24    4.13
  -3  -1 -19  192.40    4.03
  -3   1 -19  189.12    3.78
  -3   1 -19  179.70    3.86
  -3  -1 -19  193.54    4.19
  -3   1 -19  189.37    3.83
  -3   1 -19  193.47    4.04
  -3  -1 -19  190.87    3.96
  -3   1 -19  189.33    3.70
  -3   1 -19  197.72    4.16
  -3  -1 -19  195.49    4.00
  -3  -1 -19  187.10    4.10
  -3   1 -19  199.10    4.03
  -3  -1 -19  192.74    4.04
  -3  -1 -19  187.12    3.62
  -3  -1 -19  186.00    3.83
  -3   1 -20   25.26    3.07
  -3  -1 -20   24.31    3.00
  -3   1 -20   21.08    1.13
  -3  -1 -20   24.33    1.31
  -3   1 -20   22.50    1.31
  -3   1 -20   22.33    1.19
  -3  -1 -20   23.09    1.28
  -3   1 -20   20.03    1.04
  -3   1 -20   19.54    1.19
  -3  -1 -20   19.73    1.21
  -3   1 -20   18.79    1.11
  -3  -1 -20   19.39    1.24
  -3   1 -20   20.02    1.14
  -3   1 -20   17.88    1.11
  -3  -1 -20   19.09    1.26
  -3   1 -20   25.31    1.15
  -3  -1 -20   20.33    1.20
  -3   1 -20   25.62    1.20
  -3  -1 -20   22.61    1.31
  -3   1 -20   25.14    1.36
  -3  -1 -20   21.46    1.22
  -3   1 -20   22.42    1.26
  -3  -1 -20   23.25    1.09
  -3  -1 -20   22.26    1.28
  -3  -1 -20   21.53    1.18
  -3   1 -21  113.03    6.52
  -3  -1 -21  119.91    6.66
  -3  -1 -21  106.30    2.90
  -3   1 -21  107.43    2.68
  -3   1 -21  111.48    2.99
  -3  -1 -21  111.79    2.95
  -3   1 -21  110.92    2.82
  -3   1 -21  106.03    2.54
  -3  -1 -21  113.55    2.98
  -3   1 -21  106.82    2.92
  -3   1 -21  105.31    2.75
  -3  -1 -21  112.17    3.03
  -3  -1 -21  108.77    3.05
  -3   1 -21  105.10    2.81
  -3   1 -21  102.03    2.71
  -3   1 -21  105.31    2.52
  -3   1 -21  108.82    2.95
  -3  -1 -21  112.60    2.94
  -3   1 -21  103.11    2.61
  -3   1 -21  111.80    2.93
  -3   1 -21  112.19    3.05
  -3  -1 -21  109.41    3.02
  -3  -1 -21  110.50    2.91
  -3  -1 -21  107.88    2.91
  -3  -1 -21  102.08    2.70
  -3  -1 -22   57.15    4.63
  -3   1 -22   53.17    4.52
  -3  -1 -22   54.79    2.01
  -3   1 -22   59.34    2.11
  -3  -1 -22   62.49    2.15
  -3   1 -22   57.77    1.97
  -3  -1 -22   61.70    2.12
  -3   1 -22   54.57    2.03
  -3  -1 -22   56.37    2.10
  -3   1 -22   56.43    1.94
  -3   1 -22   55.81    1.98
  -3  -1 -22   60.86    2.20
  -3   1 -22   54.61    1.89
   3  -1  22   55.29    1.80
  -3   1 -22   54.77    1.70
  -3  -1 -22   55.58    2.07
  -3   1 -22   53.87    2.02
  -3  -1 -22   59.12    2.07
  -3   1 -22   53.20    1.80
  -3  -1 -22   56.22    2.04
  -3   1 -22   55.18    1.98
  -3  -1 -22   66.46    2.03
  -3  -1 -22   53.60    2.02
  -3   1 -22   57.12    2.06
  -3  -1 -22   54.07    2.01
  -3  -1 -22   50.85    2.04
  -3   1 -22   56.03    2.11
  -3  -1 -23  452.04    7.31
  -3   1 -23  437.48    7.25
  -3   1 -23  448.62    7.28
  -3  -1 -23  425.70    7.14
  -3   1 -23  417.46    6.92
  -3  -1 -23  440.79    7.37
  -3  -1 -23  452.30    7.28
  -3   1 -23  446.91    7.05
  -3   1 -23  426.09    6.89
  -3   1 -23  434.72    7.09
  -3  -1 -23  449.49    7.47
  -3  -1 -23  444.39    7.31
  -3  -1 -23  451.82    7.27
  -3   1 -23  447.59    7.26
  -3  -1 -23  446.24    7.23
  -3   1 -23  450.77   13.64
  -3  -1 -23  442.78   13.40
  -3  -1 -23  444.83    7.26
  -3   1 -23  444.02    7.16
  -3  -1 -23  441.08    7.23
  -3  -1 -23  416.23    6.79
  -3  -1 -24  174.24    3.95
  -3  -1 -24  178.49    3.88
  -3   1 -24  177.56    3.70
  -3  -1 -24  176.17    3.99
  -3   1 -24  164.42    3.66
  -3  -1 -24  184.59    3.93
  -3  -1 -24  167.54    3.85
  -3  -1 -24  179.58    3.88
  -3  -1 -24  175.75    3.85
  -3   1 -24  178.09    3.90
  -3  -1 -24  171.92    3.79
  -3   1 -24  174.09    3.85
  -3  -1 -24  183.15    3.93
  -3   1 -24  174.30    3.80
  -3   1 -24  164.16    3.82
  -3  -1 -24  180.00    3.92
  -3   1 -24  175.61    3.74
  -3   1 -25    1.73    0.48
  -3  -1 -25    1.46    0.51
  -3  -1 -25    0.79    0.47
  -3   1 -25    2.38    0.47
  -3   1 -25    1.79    0.56
  -3  -1 -25    1.74    0.52
  -3   1 -25    1.48    0.53
  -3  -1 -25    1.74    0.51
  -3  -1 -25    1.66    0.48
  -3   1 -25    2.76    0.54
  -3  -1 -25    1.16    0.51
  -3  -1 -25    3.53    0.62
  -3   1 -25    2.55    0.54
  -3   1 -25    2.49    0.56
  -3   1 -25    1.29    0.50
  -3  -1 -25    1.02    0.47
  -3  -1 -26   81.93    2.41
  -3   1 -26   79.10    2.14
  -3  -1 -26   81.89    2.33
  -3  -1 -26   83.07    2.37
  -3   1 -26   80.20    2.29
  -3   1 -26   83.92    2.35
  -3  -1 -26   81.33    2.32
  -3  -1 -26   82.10    2.34
  -3  -1 -26   76.23    2.20
  -3  -1 -26   79.76    2.36
  -3  -1 -26   78.67    2.30
  -3   1 -26   79.97    2.18
  -3   1 -26   82.71    2.32
  -3   1 -27  165.94    3.39
  -3   1 -27  161.55    3.29
  -3   1 -27  164.33    3.44
  -3  -1 -27  161.07    3.35
  -3   1 -27  164.14    3.35
  -3  -1 -27  164.83    3.41
  -3   1 -27  157.41    3.11
  -3  -1 -27  159.96    3.34
  -3  -1 -27  161.04    3.39
  -3  -1 -27  158.90    3.32
  -3   1 -27  157.18    3.14
  -3  -1 -27  162.90    3.44
  -3   1 -28   34.78    1.32
  -3   1 -28   32.74    1.28
  -3  -1 -28   31.94    1.30
  -3  -1 -28   31.69    1.30
  -3  -1 -28   33.59    1.28
  -3   1 -28   31.29    1.10
  -3   1 -28   31.92    1.14
  -3  -1 -28   33.27    1.27
  -3   1 -28   34.66    1.34
  -3  -1 -28   32.69    1.28
  -3   1 -28   33.56    1.24
  -3   1 -29   21.87    0.94
  -3  -1 -29   20.58    0.95
  -3  -1 -29   20.92    0.95
  -3   1 -29   17.78    0.70
  -3  -1 -29   20.61    0.90
  -3  -1 -29   21.69    0.95
  -3   1 -29   20.75    0.96
  -3   1 -29   17.06    0.72
  -3  -1 -29   22.01    0.89
  -3  -1 -30   47.56    1.29
  -3   1 -30   45.39    1.28
  -3   1 -30   44.34    1.22
  -3  -1 -30   45.17    1.25
  -3   1 -31   29.67    0.80
  -3  -1 -31   31.03    0.83
  -3   2  31    6.07    0.34
   3  -2 -31    6.49    0.37
   3  -2 -30    1.91    0.33
   3  -2 -30    1.99    0.31
   3  -2 -30    1.89    0.34
  -3   2  30    1.69    0.26
   3  -2 -29   66.42    1.73
  -3   2  29   65.56    1.57
   3   2 -29   65.33    1.54
   3  -2 -29   66.97    1.68
   3  -2 -28   41.07    1.44
   3  -2 -28   41.75    1.43
  -3   2  28   44.22    1.38
   3  -2 -28   38.95    1.27
   3   2 -28   43.30    1.34
  -3  -2  28   39.93    1.35
   3  -2 -27  129.30    2.90
   3  -2 -27  132.79    2.97
   3   2 -27  120.38    2.37
   3  -2 -27  122.97    2.67
   3   2 -27  127.64    2.72
  -3   2  27  129.51    2.78
  -3  -2  27  130.99    2.82
   3  -2 -27  128.70    2.75
   3   2 -26  106.59    2.34
   3   2 -26  120.42    2.71
   3  -2 -26  116.83    2.65
   3   2 -26  102.65    2.88
   3  -2 -26  111.39    2.79
   3   2 -26  103.33    2.74
   3  -2 -26  115.49    2.84
   3  -2 -25    7.83    0.72
   3   2 -25    7.90    0.74
   3   2 -25    6.80    0.87
   3   2 -25    5.93    0.75
   3   2 -25    7.34    0.78
   3  -2 -25    6.23    0.66
  -3  -2  25    6.78    0.75
   3  -2 -25    7.48    0.83
   3  -2 -24    0.87    0.40
   3   2 -24    1.24    0.43
   3   2 -24    1.47    0.61
   3   2 -24    1.08    0.48
   3   2 -24    1.65    0.55
   3   2 -24    1.50    0.58
   3  -2 -24    1.10    0.44
  -3  -2  24    2.24    0.56
   3  -2 -24    3.41    0.66
   3   2 -23   99.71    2.64
   3  -2 -23   97.63    2.92
  -3   2  23   99.32    5.92
   3  -2 -23   95.33    5.81
   3  -2 -23  106.65    2.70
   3   2 -23  108.71    2.77
   3  -2 -23  100.87    2.68
   3   2 -23  107.37    3.05
   3   2 -23  100.30    2.91
   3   2 -23  106.85    2.89
  -3  -2  23  102.46    2.50
   3   2 -23  109.77    3.13
  -3  -2  23  106.68    2.84
   3  -2 -23  103.49    2.95
   3   2 -23  100.10    2.57
   3   2 -23  105.47    6.00
   3  -2 -23   94.99    5.63
   3   2 -22  365.00    6.34
   3  -2 -22  389.56    6.87
  -3   2  22  379.35   12.17
   3  -2 -22  380.44   12.21
   3  -2 -22  390.96    6.43
   3  -2 -22  386.05    6.42
   3   2 -22  406.50    6.54
   3   2 -22  400.48    6.93
   3   2 -22  399.17    6.70
   3   2 -22  391.90    6.84
  -3  -2  22  399.84    6.24
   3   2 -22  406.70    7.10
   3  -2 -22  392.41    6.83
   3   2 -22  370.73    6.28
  -3  -2  22  395.22    6.61
   3   2 -22  397.79   12.17
   3  -2 -22  380.74   11.87
   3   2 -21  114.87    2.95
   3  -2 -21  118.78    3.26
  -3   2  21  112.18    6.37
   3  -2 -21  125.67    6.74
   3  -2 -21  116.30    2.94
   3   2 -21  123.11    3.02
   3   2 -21  127.16    3.32
   3   2 -21  124.29    3.30
   3   2 -21  125.77    3.16
  -3  -2  21  123.31    2.90
   3  -2 -21  120.90    2.99
  -3  -2  21  127.95    3.17
   3  -2 -21  125.84    3.29
   3   2 -21  120.12    6.41
   3  -2 -21  122.56    6.37
   3  -2 -20  271.47    5.45
   3   2 -20  274.80    5.12
   3  -2 -20  269.32   10.04
  -3   2  20  278.69   10.21
   3  -2 -20  278.99    5.06
   3   2 -20  302.87    5.21
   3   2 -20  280.12    5.40
   3   2 -20  289.51    5.30
   3   2 -20  282.60    5.48
  -3  -2  20  290.35    5.04
   3  -2 -20  286.27    5.12
  -3  -2  20  269.80    5.18
   3  -2 -20  285.21    5.46
   3  -2 -20  276.39    9.77
   3   2 -20  274.94    9.86
   3   2 -19 1349.47   17.30
  -3   2  19 1317.80   25.51
   3  -2 -19 1295.68   25.36
   3   2 -19 1383.53   17.68
   3  -2 -19 1311.97   24.74
   3   2 -19 1358.50   25.17
  -3  -2  19 1362.76   17.17
   3   2 -19 1393.13   17.27
   3  -2 -19 1343.90   17.13
   3  -2 -19 1307.68   17.15
  -3  -2  19 1374.20   17.36
   3  -2 -19 1314.69   17.62
   3   2 -19 1319.48   17.37
  -3   2  18  718.99   17.12
   3   2 -18  751.15   10.40
   3  -2 -18  723.32   10.28
   3   2 -18  753.90   10.73
   3   2 -18  737.09   10.51
  -3  -2  18  764.07   10.39
   3  -2 -18  723.02   10.32
  -3  -2  18  732.24   10.47
   3  -2 -18  731.35   10.71
   3   2 -18  771.89   17.05
   3  -2 -18  728.41   16.57
  -3   2  17  106.31    5.78
   3  -2 -17  108.14    5.16
   3   2 -17  104.34    5.51
   3  -2 -17  107.36    2.85
   3   2 -17  106.90    2.62
   3  -2 -17  102.44    2.55
   3  -2 -17  115.17    3.07
   3   2 -17  108.04    2.81
   3   2 -17  104.53    2.69
  -3  -2  17  106.52    2.63
   3  -2 -17  103.01    2.61
  -3  -2  17  110.45    2.72
   3   2 -17  117.97    5.87
   3  -2 -17  105.60    5.49
  -3   2  16 2379.59   36.48
  -3   2  16 2298.25   33.97
   3  -2 -16 2338.79   34.25
   3   2 -16 2294.66   35.38
   3  -2 -16 2227.28   28.20
   3  -2 -16 2272.62   27.82
   3  -2 -16 2293.79   27.76
   3   2 -16 2396.33   27.88
   3   2 -16 2294.47   28.17
   3  -2 -16 2290.33   28.50
  -3  -2  16 2349.70   28.01
  -3  -2  16 2329.75   27.92
   3   2 -16 2304.41   27.97
   3   2 -16 2352.43   35.72
   3  -2 -16 2253.96   35.09
   3  -2 -15 1016.93   13.23
   3   2 -15 1043.44   13.31
   3   2 -15 1030.65   13.61
   3  -2 -15 1010.33   13.87
   3  -2 -15 1032.31   13.77
  -3  -2  15 1064.37   13.46
   3   2 -15 1004.82   13.39
  -3   2  15 1008.45   18.44
   3  -2 -15  989.71   18.36
  -3   2  15 1015.81   20.03
   3   2 -15 1047.90   19.49
   3  -2 -15 1026.09   19.36
   3   2 -15 1047.19   19.59
   3  -2 -15 1027.26   13.70
  -3   2  14   18.38    1.93
   3  -2 -14   17.14    1.92
  -3   2  14   15.90    2.11
   3   2 -14   15.95    1.97
   3   2 -14   18.30    0.91
   3  -2 -14   15.78    0.84
   3   2 -14   16.41    2.02
   3  -2 -14   17.84    2.05
   3  -2 -13   30.94    2.50
  -3   2  13   29.56    2.70
   3   2 -13   30.86    2.63
   3   2 -13   33.81    1.20
   3  -2 -13   30.27    1.14
   3   2 -13   31.90    2.64
   3  -2 -13   31.62    2.58
  -3   2  12 1025.45   17.15
  -3   2  12  952.55   17.98
   3   2 -12  997.21   17.48
   3  -2 -12  993.26   17.70
   3  -2 -12 1007.89   17.31
   3   2 -12  989.02   12.44
   3  -2 -12  961.63   12.36
  -3   2  11    2.42    0.80
   3  -2 -11    1.71    0.73
   3  -2 -11    5.81    1.13
  -3   2  11    1.98    0.80
   3   2 -11    4.71    1.00
   3   2 -11    2.68    0.35
   3  -2 -11    3.43    0.37
   3  -2 -10  236.81    6.82
  -3   2  10  229.00    7.14
   3  -2 -10  242.00    6.90
   3   2 -10  252.86    6.81
   3   2 -10  246.04    3.83
   3  -2 -10  241.12    3.79
   3  -2  -9 2423.87   32.77
   3  -2  -9 2433.42   32.75
   3   2  -9 2442.83   32.38
   3  -2  -8  396.46    8.85
   3   2  -8  432.99    8.70
   3  -2  -7    1.93    0.65
   3   2  -7    0.97    0.49
   3  -2  -6  801.29   13.31
   3   2  -6  820.62   12.61
  -3   2   6  782.66   12.77
  -3  -2   6  782.93   12.77
   3  -2  -5 1254.63   18.80
  -3   2   5 1254.61   18.18
  -3  -2   5 1277.43   18.33
   3  -2  -4  188.44    5.00
  -3   2   4  189.71    4.71
  -3  -2   4  194.93    4.73
   3  -2  -3  201.62    5.06
  -3   2   3  193.40    4.61
  -3  -2   3  189.61    4.62
   3  -2  -2  717.43   11.71
  -3   2   2  729.47   11.18
  -3  -2   2  715.74   11.14
   3  -2  -1   23.38    1.56
  -3   2   1   21.08    1.33
  -3  -2   1   22.07    1.37
  -3   2   0  110.22    3.87
  -3   2   0  118.47    3.31
  -3  -2   0  110.22    3.26
   3   2   1  244.35    3.70
  -3  -2  -1  252.91    4.74
  -3   2  -1  248.00    6.18
  -3  -2  -1  253.83    5.33
  -3   2  -1  264.97    5.36
  -3  -2  -2  333.14    5.71
  -3   2  -2  333.74    7.44
  -3   2  -2  332.30    6.37
  -3  -2  -2  305.24    6.25
  -3   2  -2  344.11    6.42
  -3  -2  -2  307.63    6.15
  -3  -2  -3 3417.31   40.65
  -3   2  -3 3473.78   42.76
  -3   2  -3 3378.04   43.38
  -3   2  -3 3480.39   41.77
  -3  -2  -3 3268.06   41.47
  -3  -2  -3 3346.73   41.63
  -3   2  -3 3435.18   41.64
  -3  -2  -4  693.09   10.09
  -3   2  -4  663.21   11.32
  -3  -2  -4  654.92   10.78
  -3   2  -4  686.04   10.81
  -3   2  -4  658.48   10.79
  -3  -2  -4  648.19   10.70
  -3   2  -5 2328.57   30.05
  -3  -2  -5 2327.53   28.74
  -3   2  -5 2240.75   29.66
  -3   2  -5 2378.14   29.78
  -3  -2  -5 2210.40   29.59
  -3  -2  -5 2251.60   29.57
  -3   2  -6  652.54   10.95
  -3  -2  -6  669.83   10.39
  -3   2  -6  637.71   11.09
  -3   2  -6  669.13   11.08
  -3  -2  -6  638.10   10.99
  -3  -2  -6  619.92   10.94
  -3  -2  -7  181.29    4.52
  -3   2  -7  172.13    4.88
  -3  -2  -7  162.80    4.79
  -3   2  -7  178.64    4.92
  -3  -2  -7  163.01    4.81
  -3   2  -8    9.01    1.14
  -3  -2  -8    9.94    1.20
  -3  -2  -9   29.25    2.12
  -3   2  -9   31.07    2.18
  -3  -2 -10  167.99    5.46
  -3   2 -10  167.21    5.45
  -3  -2 -10  158.28    3.67
  -3   2 -10  162.14    2.81
  -3  -2 -10  159.93    2.81
  -3   2 -11  147.47    5.35
  -3  -2 -11  148.08    5.31
  -3  -2 -11  145.89    3.73
  -3   2 -11  141.21    2.65
  -3  -2 -11  138.85    2.64
  -3   2 -12    3.34    0.39
  -3  -2 -12    2.97    0.38
  -3  -2 -12    1.81    0.76
  -3   2 -12    3.16    0.92
  -3  -2 -13  118.37    2.52
  -3   2 -13  126.35    2.57
  -3  -2 -13  123.71    5.25
  -3  -2 -14  393.32    6.05
  -3   2 -14  412.34    6.11
  -3  -2 -14  404.33   10.58
  -3  -2 -15  329.33    5.58
  -3  -2 -15  305.80    5.32
  -3   2 -15  334.10    9.78
  -3  -2 -15  336.19    9.77
  -3  -2 -15  320.95    5.64
  -3  -2 -15  326.52    5.47
  -3   2 -15  330.92    5.55
  -3  -2 -15  328.11    5.36
  -3  -2 -15  319.36    5.47
  -3  -2 -15  350.39    5.59
  -3   2 -15  328.93    5.28
  -3  -2 -15  322.64    5.26
  -3   2 -15  344.39    5.72
  -3   2 -15  327.86    5.38
  -3   2 -15  330.52    5.57
  -3  -2 -15  314.59    5.50
  -3   2 -15  325.07    5.47
   3  -2  16    8.55    0.65
   3  -2  16    1.63    0.38
  -3   2 -16    2.07    0.42
  -3   2 -16    2.29    0.50
  -3  -2 -16    3.13    0.53
  -3   2 -16    1.56    0.40
  -3  -2 -16    2.72    0.44
  -3   2 -16    2.43    1.05
  -3  -2 -16    3.20    1.13
  -3  -2 -16    2.37    0.48
  -3   2 -16    4.99    0.58
  -3   2 -16    1.79    0.45
  -3  -2 -16    1.33    0.43
  -3  -2 -16    7.95    0.69
  -3  -2 -16    4.49    0.61
  -3  -2 -16    2.80    0.48
  -3  -2 -16    2.02    0.42
  -3   2 -16    3.83    0.54
  -3  -2 -16    0.91    0.35
  -3  -2 -16    1.74    0.45
   3  -2  16    1.58    0.32
  -3   2 -16    5.07    0.57
  -3  -2 -16    5.07    0.56
  -3  -2 -16    1.95    0.45
  -3  -2 -16    2.50    0.42
  -3  -2 -16    1.70    0.43
  -3  -2 -16    1.66    0.37
  -3  -2 -16    1.48    0.42
  -3  -2 -16    1.40    0.40
  -3  -2 -17   27.88    1.27
  -3   2 -17   27.89    1.27
  -3   2 -17   28.93    1.39
   3  -2  17   27.81    1.19
  -3   2 -17   31.12    1.34
  -3  -2 -17   27.78    1.37
  -3   2 -17   29.22    1.43
   3  -2  17   29.54    1.22
  -3  -2 -17   28.08    1.35
  -3   2 -17   29.02    1.37
  -3   2 -17   27.90    1.21
  -3  -2 -17   29.49    1.43
  -3  -2 -17   31.39    1.41
  -3  -2 -17   26.52    1.39
  -3  -2 -17   25.73    1.25
  -3  -2 -17   29.17    1.37
  -3   2 -17   28.37    1.36
  -3  -2 -17   25.81    1.19
  -3  -2 -17   29.12    1.36
  -3   2 -17   26.25    1.18
  -3  -2 -17   26.41    1.18
  -3   2 -17   29.54    3.00
  -3  -2 -17   27.79    2.91
  -3  -2 -17   27.76    1.20
  -3  -2 -17   31.37    1.41
  -3  -2 -17   27.64    1.33
  -3  -2 -17   28.11    1.33
  -3   2 -18   87.11    5.24
  -3  -2 -18   82.23    5.08
   3  -2  18   86.07    2.17
  -3   2 -18   82.10    2.51
  -3   2 -18   78.67    2.29
  -3  -2 -18   82.35    2.44
  -3   2 -18   80.42    2.39
  -3  -2 -18   83.05    2.52
  -3  -2 -18   80.16    2.39
  -3  -2 -18   76.62    2.24
  -3  -2 -18   85.13    2.58
  -3  -2 -18   82.01    2.42
  -3   2 -18   78.66    2.39
  -3  -2 -18   75.82    2.15
  -3  -2 -18   81.98    2.40
  -3  -2 -18   77.80    2.13
  -3   2 -18   77.39    2.16
   3  -2  18   80.96    2.18
  -3   2 -18   79.28    2.28
  -3   2 -18   83.42    2.40
  -3  -2 -18   79.42    2.27
  -3  -2 -18   76.78    2.34
  -3  -2 -18   78.24    2.13
  -3  -2 -18   80.87    2.42
  -3  -2 -18   78.20    2.32
  -3  -2 -18   77.98    2.38
  -3   2 -19  327.09   10.77
  -3  -2 -19  322.12   10.60
   3  -2  19  330.61    5.24
  -3  -2 -19  303.79    5.75
  -3   2 -19  324.36    5.86
  -3   2 -19  310.55    5.47
  -3  -2 -19  326.00    5.75
  -3   2 -19  313.14    5.65
  -3  -2 -19  321.98    5.75
  -3   2 -19  299.28    5.19
  -3  -2 -19  321.28    5.83
  -3  -2 -19  318.79    5.91
  -3  -2 -19  303.75    5.32
  -3   2 -19  287.51    5.16
  -3   2 -19  304.29    5.28
  -3  -2 -19  296.97    5.22
  -3   2 -19  314.26    5.70
  -3  -2 -19  319.66    5.69
  -3  -2 -19  328.09    5.70
  -3   2 -19  307.32    5.27
   3  -2  19  325.00    5.28
  -3   2 -19  324.31    5.54
  -3  -2 -19  316.12    5.47
  -3   2 -19  321.68    5.66
  -3  -2 -19  306.29    5.60
  -3  -2 -19  310.97    5.63
  -3  -2 -19  308.89    5.18
  -3  -2 -19  311.55    5.62
  -3  -2 -19  314.18    5.58
  -3   2 -20   64.35    4.72
  -3  -2 -20   62.87    4.64
   3  -2  20   64.74    1.88
  -3  -2 -20   64.02    2.24
  -3   2 -20   66.27    2.28
  -3  -2 -20   63.75    2.19
  -3   2 -20   60.19    1.86
  -3   2 -20   61.65    2.13
  -3  -2 -20   64.05    2.20
  -3  -2 -20   65.19    2.30
  -3   2 -20   60.43    1.91
  -3  -2 -20   62.98    2.28
  -3   2 -20   64.24    2.04
  -3   2 -20   61.51    1.92
  -3   2 -20   66.59    2.21
  -3  -2 -20   58.15    1.87
  -3  -2 -20   64.22    2.20
  -3  -2 -20   65.14    2.20
  -3   2 -20   61.73    1.94
   3  -2  20   64.20    1.90
  -3   2 -20   59.79    2.09
  -3  -2 -20   64.10    2.07
  -3   2 -20   58.70    2.03
  -3  -2 -20   57.85    2.08
  -3  -2 -20   62.09    1.87
  -3  -2 -20   61.23    2.13
  -3  -2 -20   61.44    2.13
  -3   2 -21   28.59    3.17
  -3  -2 -21   28.87    3.18
  -3  -2 -21   27.20    1.48
   3  -2  21   27.38    1.18
  -3   2 -21   26.83    1.47
  -3  -2 -21   28.99    1.48
  -3   2 -21   28.45    1.45
  -3  -2 -21   27.73    1.47
  -3   2 -21   28.19    1.22
  -3  -2 -21   29.29    1.54
  -3   2 -21   26.74    1.25
  -3   2 -21   26.98    1.30
  -3   2 -21   27.09    1.23
  -3   2 -21   26.61    1.43
  -3  -2 -21   26.23    1.20
  -3  -2 -21   27.99    1.47
  -3  -2 -21   28.68    1.45
  -3   2 -21   25.30    1.24
   3  -2  21   28.11    1.21
  -3  -2 -21   29.29    1.40
  -3   2 -21   27.76    1.36
  -3  -2 -21   28.20    1.44
  -3  -2 -21   27.70    1.40
  -3   2 -22   72.49    5.02
  -3  -2 -22   71.35    4.95
  -3   2 -22   72.11    2.16
  -3  -2 -22   73.49    2.39
  -3  -2 -22   68.68    2.33
  -3   2 -22   64.02    2.25
  -3   2 -22   76.35    2.44
  -3  -2 -22   66.81    2.33
  -3  -2 -22   68.28    2.38
  -3   2 -22   67.22    1.94
   3  -2  22   74.56    2.23
  -3   2 -22   60.96    1.95
  -3   2 -22   65.85    2.07
  -3   2 -22   66.95    2.28
  -3  -2 -22   72.20    2.37
  -3  -2 -22   73.56    2.34
  -3   2 -22   68.53    2.05
  -3  -2 -22   74.59    2.35
  -3  -2 -22   70.05    2.25
  -3   2 -22   72.95    2.25
  -3  -2 -22   73.62    2.25
  -3  -2 -23    9.63    0.90
  -3   2 -23    9.91    0.90
   3  -2  23   10.75    0.83
  -3   2 -23   10.86    0.96
  -3   2 -23    9.05    0.68
  -3   2 -23    9.64    0.91
  -3  -2 -23   10.01    0.93
  -3  -2 -23   13.00    1.01
  -3  -2 -23    9.56    0.83
  -3   2 -23    9.28    0.85
  -3  -2 -23    9.25    0.89
  -3  -2 -23    9.60    0.89
  -3  -2 -23    8.79    0.91
  -3  -2 -23   10.09    0.98
  -3   2 -23    9.33    0.77
  -3  -2 -23   11.20    0.97
  -3   2 -23   11.17    0.90
  -3  -2 -23    8.26    0.82
  -3  -2 -24   13.80    1.04
  -3   2 -24   14.30    1.05
  -3   2 -24   14.60    1.07
   3  -2  24   15.67    0.95
  -3  -2 -24   14.00    1.04
  -3  -2 -24   15.38    1.14
  -3  -2 -24   14.50    1.06
  -3  -2 -24   14.41    1.04
  -3   2 -24   16.71    1.05
  -3  -2 -24   14.52    0.97
  -3  -2 -24   15.95    1.07
  -3   2 -24   16.15    1.04
  -3  -2 -24   13.73    0.97
  -3  -2 -24   15.26    1.09
  -3   2 -24   15.03    0.93
  -3  -2 -25    0.86    0.50
  -3  -2 -25    1.42    0.50
  -3   2 -25    1.13    0.46
  -3  -2 -25    1.49    0.53
  -3  -2 -25    1.52    0.52
  -3   2 -25    1.40    0.38
  -3  -2 -25    2.16    0.57
  -3   2 -25    1.18    0.49
  -3   2 -25    0.70    0.37
   3  -2  25    1.23    0.38
  -3   2 -25    1.90    0.49
  -3  -2 -25    1.59    0.49
  -3  -2 -26   41.28    1.59
   3  -2  26   37.87    1.24
  -3   2 -26   38.10    1.51
  -3   2 -26   36.77    1.29
  -3  -2 -26   40.44    1.58
  -3  -2 -26   41.20    1.67
  -3   2 -26   38.07    1.34
  -3   2 -26   38.73    1.55
  -3   2 -26   40.03    1.52
  -3  -2 -26   40.64    1.58
  -3  -2 -26   38.45    1.57
  -3   2 -26   40.32    1.51
  -3   2 -26   39.90    1.57
  -3  -2 -26   40.60    1.54
  -3  -2 -27    1.61    0.48
  -3   2 -27    1.75    0.44
  -3   2 -27    1.97    0.45
  -3   2 -27    2.07    0.37
  -3  -2 -27    2.26    0.49
  -3   2 -27    2.08    0.34
  -3   2 -27    1.74    0.44
  -3  -2 -27    1.93    0.46
  -3  -2 -27    1.83    0.53
  -3   2 -28   52.03    1.59
  -3   2 -28   53.17    1.59
  -3  -2 -28   54.56    1.66
  -3  -2 -28   53.61    1.56
  -3   2 -28   55.07    1.58
  -3  -2 -28   55.17    1.63
  -3   2 -28   53.78    1.53
  -3   2 -29   11.57    0.66
  -3   2 -29   12.69    0.72
  -3  -2 -29   13.16    0.73
  -3   2 -29   11.94    0.66
  -3  -2 -29   13.27    0.72
  -3   2 -30   38.99    1.09
  -3  -2 -30   37.07    1.02
  -3   2 -31    2.39    0.25
  -3  -2 -31    2.27    0.23
  -3  -2 -31    1.85    0.21
  -3   2 -31    2.24    0.23
  -3   3  30  101.17    1.79
   3  -3 -30  113.94    1.87
   3  -3 -29    1.11    0.21
   3  -3 -29    1.07    0.29
  -3   3  29    0.86    0.25
  -3   3  29    1.08    0.30
   3  -3 -29    1.20    0.31
   3  -3 -28  110.76    2.11
   3  -3 -28  116.78    2.30
  -3   3  28  109.69    2.23
   3  -3 -28  110.43    2.26
   3  -3 -28  108.74    2.23
  -3   3  28  109.72    2.32
   3  -3 -27  144.03    2.91
   3  -3 -27  147.75    2.76
   3  -3 -27  151.39    2.92
   3  -3 -27  146.28    2.90
   3  -3 -26   44.02    1.26
   3  -3 -26   47.05    1.61
   3   3 -26   46.70    1.72
   3   3 -26   48.78    1.61
  -3  -3  26   46.20    1.34
  -3  -3  26   49.23    1.62
   3  -3 -26   49.80    1.54
   3  -3 -26   52.06    1.66
  -3   3  26   47.12    1.41
   3   3 -26   42.81    1.31
  -3   3  25  164.20    3.17
   3   3 -25  163.02    3.09
   3   3 -25  171.10    3.68
   3   3 -25  156.35    3.43
   3   3 -25  164.78    3.44
  -3  -3  25  163.42    3.11
   3  -3 -25  154.57    2.98
  -3  -3  25  161.50    3.42
   3  -3 -25  165.46    3.56
   3  -3 -25  165.84    3.45
   3  -3 -25  167.81    3.37
   3   3 -25  172.27    3.77
   3   3 -24   46.74    1.85
   3  -3 -24   43.48    1.69
  -3  -3  24   42.32    1.50
   3   3 -24   36.95    1.38
  -3   3  24   39.35    1.47
   3  -3 -24   44.97    1.77
  -3  -3  24   45.91    1.72
   3   3 -24   43.92    1.73
   3   3 -24   46.17    1.72
   3   3 -24   43.94    1.85
   3  -3 -24   42.85    1.60
   3   3 -23   59.16    2.17
   3  -3 -23   65.41    2.11
  -3  -3  23   61.18    1.92
[truncated: 1,105,726 more chars]
