# Supplementary material for: One-Pot Synthesis of Aminodiperoxides from 1,5-Diketones, Geminal Bishydroperoxides and Ammonium Acetate
Source: Molecules. 2025 Dec 8;30(24):4703. doi: 10.3390/molecules30244703 (PMC12736285; doi:10.3390/molecules30244703)
Supplement: Supplementary file 1 [file molecules-30-04703-s001.zip › 3lb_BL-1352.cif]

data_BL-1352
_audit_creation_date               2025-04-30
_audit_creation_method
;
Olex2 1.3
(compiled 2019.09.11 svn.r3662 for OlexSys, GUI svn.r5938)
;
_shelx_SHELXL_version_number       '2018/3'
_audit_contact_author_address      ?
_audit_contact_author_email        dolotovroma@gmail.com
_audit_contact_author_name         'Roman A. Dolotov'
_publ_contact_author_id_orcid      0000-0003-2807-3458
_publ_section_acknowledgements
;
Crystal structure determination was performed in the Department of Structural
Studies of Zelinsky Institute of Organic Chemistry, Moscow.
;
_publ_section_references
;
Dolomanov, O.V., Bourhis, L.J., Gildea, R.J, Howard, J.A.K. & Puschmann, H.
 (2009), J. Appl. Cryst. 42, 339-341.

Sheldrick, G.M. (2015). Acta Cryst. C71, 3-8.
;
_chemical_name_common              ?
_chemical_name_systematic          ?
_chemical_formula_moiety           'C24 H34 Cl N O6'
_chemical_formula_sum              'C24 H34 Cl N O6'
_chemical_formula_weight           467.97
_chemical_melting_point            ?
_chemical_oxdiff_formula           C24H34ClNO6
_chemical_oxdiff_usercomment       'BL-1352'
loop_
  _atom_type_symbol
  _atom_type_description
  _atom_type_scat_dispersion_real
  _atom_type_scat_dispersion_imag
  _atom_type_scat_source
 'C' 'C' 0.0181 0.0091 'International Tables Vol C Tables 4.2.6.8 and 6.1.1.4'
 'H' 'H' 0.0000 0.0000 'International Tables Vol C Tables 4.2.6.8 and 6.1.1.4'
 'Cl' 'Cl' 0.3639 0.7018 'International Tables Vol C Tables 4.2.6.8 and 6.1.1.4'
 'N' 'N' 0.0311 0.0180 'International Tables Vol C Tables 4.2.6.8 and 6.1.1.4'
 'O' 'O' 0.0492 0.0322 'International Tables Vol C Tables 4.2.6.8 and 6.1.1.4'

_shelx_space_group_comment
;
The symmetry employed for this shelxl refinement is uniquely defined
by the following loop, which should always be used as a source of
symmetry information in preference to the above space-group names.
They are only intended as comments.
;
_space_group_crystal_system        'monoclinic'
_space_group_IT_number             14
_space_group_name_H-M_alt          'P 1 21/c 1'
_space_group_name_Hall             '-P 2ybc'
loop_
  _space_group_symop_operation_xyz
 'x, y, z'
 '-x, y+1/2, -z+1/2'
 '-x, -y, -z'
 'x, -y-1/2, z-1/2'

_cell_length_a                     13.10198(9)
_cell_length_b                     14.61105(10)
_cell_length_c                     12.85876(9)
_cell_angle_alpha                  90
_cell_angle_beta                   106.5782(8)
_cell_angle_gamma                  90
_cell_volume                       2359.27(3)
_cell_formula_units_Z              4
_cell_measurement_reflns_used      21108
_cell_measurement_temperature      103(5)
_cell_measurement_theta_max        79.4790
_cell_measurement_theta_min        3.5080
_shelx_estimated_absorpt_T_max     0.901
_shelx_estimated_absorpt_T_min     0.484
_exptl_absorpt_coefficient_mu      1.766
_exptl_absorpt_correction_T_max    1.000
_exptl_absorpt_correction_T_min    0.348
_exptl_absorpt_correction_type     gaussian
_exptl_absorpt_process_details
;
CrysAlisPro 1.171.44.106a (Rigaku Oxford Diffraction, 2025)
Numerical absorption correction based on gaussian integration over
a multifaceted crystal model
Empirical absorption correction using spherical harmonics,
implemented in SCALE3 ABSPACK scaling algorithm.
;
_exptl_absorpt_special_details     ?
_exptl_crystal_colour              colourless
_exptl_crystal_colour_primary      colourless
_exptl_crystal_density_diffrn      1.317
_exptl_crystal_density_meas        ?
_exptl_crystal_density_method      'not measured'
_exptl_crystal_description         prism
_exptl_crystal_F_000               1000
loop_
  _exptl_crystal_face_index_h
  _exptl_crystal_face_index_k
  _exptl_crystal_face_index_l
  _exptl_crystal_face_perp_dist
 -1 0 0 0.0407
 1 0 0 0.0163
 0 -1 1 0.0660
 0 1 0 0.0974
 1 -1 -1 0.1424
 -1 1 0 0.0647

_exptl_crystal_size_max            0.48
_exptl_crystal_size_mid            0.29
_exptl_crystal_size_min            0.06
loop_
  _exptl_oxdiff_crystal_face_indexfrac_h
  _exptl_oxdiff_crystal_face_indexfrac_k
  _exptl_oxdiff_crystal_face_indexfrac_l
  _exptl_oxdiff_crystal_face_x
  _exptl_oxdiff_crystal_face_y
  _exptl_oxdiff_crystal_face_z
 -0.9996 -0.0006 -0.0004 -0.0776 -0.0595 0.0740
 0.9996 0.0006 0.0004 0.0776 0.0595 -0.0740
 0.0000 -1.0002 1.0003 0.1437 -0.0694 0.0359
 0.0003 1.0003 -0.0005 -0.0407 0.0921 0.0313
 0.9988 -0.9998 -0.9989 0.0153 -0.0553 -0.1724
 -0.9992 0.9997 -0.0009 -0.1183 0.0326 0.1053

_exptl_transmission_factor_max     ?
_exptl_transmission_factor_min     ?
_diffrn_reflns_av_R_equivalents    0.0366
_diffrn_reflns_av_unetI/netI       0.0245
_diffrn_reflns_Laue_measured_fraction_full  1.000
_diffrn_reflns_Laue_measured_fraction_max  0.997
_diffrn_reflns_limit_h_max         15
_diffrn_reflns_limit_h_min         -16
_diffrn_reflns_limit_k_max         18
_diffrn_reflns_limit_k_min         -18
_diffrn_reflns_limit_l_max         16
_diffrn_reflns_limit_l_min         -16
_diffrn_reflns_number              32732
_diffrn_reflns_point_group_measured_fraction_full  1.000
_diffrn_reflns_point_group_measured_fraction_max  0.997
_diffrn_reflns_theta_full          67.684
_diffrn_reflns_theta_max           79.996
_diffrn_reflns_theta_min           3.520
_diffrn_ambient_environment        N~2~
_diffrn_ambient_temperature        103(5)
_diffrn_detector                   'Hybrid Pixel Array Detector'
_diffrn_detector_area_resol_mean   10.0000
_diffrn_detector_type              HyPix
_diffrn_measured_fraction_theta_full  1.000
_diffrn_measured_fraction_theta_max  0.997
_diffrn_measurement_details
;
List of Runs (angles in degrees, time in seconds):

  # Type    Start    End  Width  t~exp~   \w     \q     \k     \f   Frames
--------------------------------------------------------------------------
  1  \w    -80.00  18.00   0.50    0.30    --  -42.80 101.00 -14.00  196
  2  \w    -80.00  18.00   0.50    0.30    --  -42.80 101.00 -14.00  196
  3  \w      4.00  82.00   0.50    0.30    --   42.80-101.00-117.00  156
  4  \w   -170.00 -85.00   0.50    1.20    --  -96.00-101.00-117.00  170
  5  \w    107.00 178.00   0.50    1.20    --  117.50 101.00 -14.00  142
  6  \w     44.00 106.00   0.50    1.20    --  117.50-101.00-117.00  124
  7  \w    -27.00  38.00   0.50    0.30    --  -42.80  19.00  90.00  130
  8  \w    -27.00  38.00   0.50    0.30    --  -42.80  19.00 -30.00  130
  9  \w    -27.00  38.00   0.50    0.30    --  -42.80  19.00   0.00  130
 10  \w    -34.00  43.00   0.50    0.30    --   42.80 -38.00 150.00  154
 11  \w    -51.00 -20.00   0.50    1.20    --  -96.00  45.00 -90.00   62
 12  \w    -51.00 -20.00   0.50    1.20    --  -96.00  45.00-180.00   62
 13  \w    -80.00 -22.00   0.50    1.20    --  -96.00 101.00 -14.00  116
 14  \w     44.00  71.00   0.50    1.20    --  117.50 -61.00 -60.00   54
 15  \w     44.00  71.00   0.50    1.20    --  117.50 -61.00-120.00   54
 16  \w     44.00 105.00   0.50    1.20    --  117.50 -77.00  60.00  122
 17  \w     44.00 105.00   0.50    1.20    --  117.50 -95.00   0.00  122
 18  \w     44.00 105.00   0.50    1.20    --  117.50 -95.00 -90.00  122
 19  \w     95.00 178.00   0.50    1.20    --  117.50 125.00 -90.00  166
 20  \w     46.00 111.00   0.50    1.20    --  117.50-125.00-120.00  130
 21  \w     44.00  71.00   0.50    1.20    --  117.50 -61.00  60.00   54
 22  \w     95.00 178.00   0.50    1.20    --  117.50  61.00  30.00  166
 23  \w     44.00  71.00   0.50    1.20    --  117.50 -61.00  30.00   54
 24  \w     46.00 111.00   0.50    1.20    --  117.50-125.00 -60.00  130
 25  \w     46.00 111.00   0.50    1.20    --  117.50-125.00   0.00  130
 26  \w     48.00 113.00   0.50    1.20    --  117.50 -87.00 122.83  130
 27  \w    119.00 174.00   0.50    1.20    --  117.50  61.00  60.00  110
 28  \w    104.00 178.00   0.50    1.20    --  117.50  61.00  90.00  148
 29  \w     54.00  92.00   0.50    1.20    --  117.50 -83.00-131.64   76
 30  \w    105.00 149.00   0.50    1.20    --  117.50 -83.00-131.64   88
 31  \w     50.00  82.00   0.50    1.20    --  117.50 -88.00  35.70   64
 32  \w     91.00 151.00   0.50    1.20    --  117.50 -88.00  35.70  120
 33  \w     80.00 105.00   0.50    1.20    --  117.50 -77.00-120.00   50
 34  \w     78.00 104.00   0.50    1.20    --  117.50  15.00-120.00   52
 35  \w    131.00 175.00   0.50    1.20    --  117.50  15.00-120.00   88
 36  \w     47.00  72.00   0.50    1.20    --  117.50 -77.00   0.00   50
 37  \w    151.00 176.00   0.50    1.20    --  117.50 125.00 120.00   50
 38  \w     67.00 111.00   0.50    1.20    --  117.50  15.00  90.00   88
 39  \w     68.00  94.00   0.50    1.20    --  117.50 -95.00 -60.00   52
 40  \w    101.00 127.00   0.50    1.20    --  117.50 125.00 120.00   52
 41  \w     95.00 157.00   0.50    1.20    --  117.50  30.00 -90.00  124
 42  \w     49.00 101.00   0.50    1.20    --  117.50 -95.00  30.00  104
 43  \w     67.00 144.00   0.50    1.20    --  117.50 -84.00  49.22  154
 44  \w    125.00 169.00   0.50    1.20    --  117.50  45.00 -30.00   88
 45  \w     86.00 112.00   0.50    1.20    --  117.50 -85.00 -21.06   52
 46  \w     87.00 113.00   0.50    1.20    --  117.50 -86.00-166.98   52
 47  \w    109.00 168.00   0.50    1.20    --  117.50 125.00  60.00  118
 48  \w     44.00  70.00   0.50    1.20    --  117.50 -61.00  90.00   52
;
_diffrn_measurement_device         'four-circle diffractometer'
_diffrn_measurement_device_type    'XtaLAB Synergy, Dualflex, HyPix'
_diffrn_measurement_method         '\w scans'
_diffrn_orient_matrix_type        
 'CrysAlisPro convention (1999,Acta A55,543-557)'
_diffrn_orient_matrix_UB_11        0.0776420000
_diffrn_orient_matrix_UB_12        -0.0406502000
_diffrn_orient_matrix_UB_13        0.1029682000
_diffrn_orient_matrix_UB_21        0.0594425000
_diffrn_orient_matrix_UB_22        0.0920635000
_diffrn_orient_matrix_UB_23        0.0226784000
_diffrn_orient_matrix_UB_31        -0.0741183000
_diffrn_orient_matrix_UB_32        0.0313085000
_diffrn_orient_matrix_UB_33        0.0671555000
_diffrn_oxdiff_digest_od_ed
;

;
_diffrn_radiation_monochromator    mirror
_diffrn_radiation_probe            x-ray
_diffrn_radiation_type             'Cu K\a'
_diffrn_radiation_wavelength       1.54184
_diffrn_source                     'micro-focus sealed X-ray tube'
_diffrn_source_type                'PhotonJet (Cu) X-ray Source'
_reflns_Friedel_coverage           0.000
_reflns_Friedel_fraction_full      .
_reflns_Friedel_fraction_max       .
_reflns_number_gt                  4879
_reflns_number_total               5140
_reflns_odcompleteness_completeness  98.73
_reflns_odcompleteness_iscentric   1
_reflns_odcompleteness_theta       80.95
_reflns_special_details
;
 Reflections were merged by SHELXL according to the crystal
 class for the calculation of statistics and refinement.
 
 _reflns_Friedel_fraction is defined as the number of unique
 Friedel pairs measured divided by the number that would be
 possible theoretically, ignoring centric projections and
 systematic absences.
;
_reflns_threshold_expression       'I > 2\s(I)'
_computing_cell_refinement         'CrysAlisPro 1.171.44.106a (Rigaku OD, 2025)'
_computing_data_collection        
 'CrysAlisPro system (CCD 44.94a 64-bit (release 17-02-2025))'
_computing_data_reduction          'CrysAlisPro 1.171.44.106a (Rigaku OD, 2025)'
_computing_molecular_graphics      'Olex2 1.3 (Dolomanov et al., 2009)'
_computing_publication_material    'Olex2 1.3 (Dolomanov et al., 2009)'
_computing_structure_refinement    'ShelXL 2018/3 (Sheldrick, 2015)'
_computing_structure_solution      'SHELXT 2014/5 (Sheldrick, 2014)'
_refine_diff_density_max           0.279
_refine_diff_density_min           -0.278
_refine_diff_density_rms           0.046
_refine_ls_extinction_coef         .
_refine_ls_extinction_method       none
_refine_ls_goodness_of_fit_ref     1.085
_refine_ls_hydrogen_treatment      mixed
_refine_ls_matrix_type             full
_refine_ls_number_parameters       304
_refine_ls_number_reflns           5140
_refine_ls_number_restraints       2
_refine_ls_R_factor_all            0.0355
_refine_ls_R_factor_gt             0.0343
_refine_ls_restrained_S_all        1.085
_refine_ls_shift/su_max            0.001
_refine_ls_shift/su_mean           0.000
_refine_ls_structure_factor_coef   Fsqd
_refine_ls_weighting_details      
 'w=1/[\s^2^(Fo^2^)+(0.0388P)^2^+0.9541P] where P=(Fo^2^+2Fc^2^)/3'
_refine_ls_weighting_scheme        calc
_refine_ls_wR_factor_gt            0.0880
_refine_ls_wR_factor_ref           0.0888
_refine_special_details            ?
_olex2_refinement_description
;
1. Fixed Uiso
 At 1.2 times of:
  All C(H) groups, All C(H,H) groups
 At 1.5 times of:
  All C(H,H,H) groups
2. Restrained distances
 C22-C21 \\sim C21A-C22A
 with sigma of 0.02
 C21-O20 \\sim O20-C21A
 with sigma of 0.02
3. Uiso/Uaniso restraints and constraints
Uanis(C21) = Uanis(C21A)
Uanis(C22) = Uanis(C22A)
4. Others
 Sof(C21A)=Sof(H21C)=Sof(H21D)=Sof(C22A)=Sof(H22D)=Sof(H22E)=Sof(H22F)=1-FVAR(1)
 Sof(C21)=Sof(H21A)=Sof(H21B)=Sof(C22)=Sof(H22A)=Sof(H22B)=Sof(H22C)=FVAR(1)
5.a Secondary CH2 refined with riding coordinates:
 C4(H4A,H4B), C5(H5A,H5B), C12(H12A,H12B), C21(H21A,H21B), C21A(H21C,H21D),
 C25(H25A,H25B), C26(H26A,H26B), C27(H27A,H27B), C28(H28A,H28B), C29(H29A,H29B),
  C30(H30A,H30B)
5.b Aromatic/amide H refined with riding coordinates:
 C14(H14), C15(H15), C17(H17), C18(H18)
5.c Idealised Me refined as rotating group:
 C22(H22A,H22B,H22C), C22A(H22D,H22E,H22F), C23(H23A,H23B,H23C), C24(H24A,H24B,
 H24C)
;
_atom_sites_solution_hydrogens     mixed
_atom_sites_solution_primary       dual
_atom_sites_solution_secondary     difmap
loop_
  _atom_site_label
  _atom_site_type_symbol
  _atom_site_fract_x
  _atom_site_fract_y
  _atom_site_fract_z
  _atom_site_U_iso_or_equiv
  _atom_site_adp_type
  _atom_site_occupancy
  _atom_site_site_symmetry_order
  _atom_site_calc_flag
  _atom_site_refinement_flags_posn
  _atom_site_refinement_flags_adp
  _atom_site_refinement_flags_occupancy
  _atom_site_disorder_assembly
  _atom_site_disorder_group
 Cl1 Cl -0.13996(2) 0.64139(2) 1.00567(2) 0.02536(9) Uani 1 1 d . . . . .
 O1 O 0.40443(6) 0.77669(6) 0.53803(7) 0.01782(17) Uani 1 1 d . . . . .
 O2 O 0.36461(6) 0.78845(6) 0.63309(6) 0.01718(17) Uani 1 1 d . . . . .
 O8 O 0.30841(6) 0.60493(5) 0.58451(6) 0.01587(16) Uani 1 1 d . . . . .
 O9 O 0.36171(6) 0.62066(6) 0.50014(6) 0.01667(17) Uani 1 1 d . . . . .
 O19 O 0.14449(7) 0.46353(6) 0.64681(8) 0.02450(19) Uani 1 1 d . . . . .
 O20 O 0.27228(8) 0.52804(6) 0.78101(8) 0.0285(2) Uani 1 1 d D . . . .
 N11 N 0.19510(7) 0.73581(6) 0.51538(7) 0.01487(18) Uani 1 1 d . . . . .
 H11 H 0.2080(13) 0.7427(12) 0.4528(14) 0.026(4) Uiso 1 1 d . . . . .
 C3 C 0.24975(8) 0.80415(7) 0.59122(9) 0.0158(2) Uani 1 1 d . . . . .
 C4 C 0.21322(9) 0.79794(8) 0.69337(9) 0.0171(2) Uani 1 1 d . . . . .
 H4A H 0.138394 0.818781 0.676908 0.021 Uiso 1 1 calc R U . . .
 H4B H 0.257574 0.838807 0.749796 0.021 Uiso 1 1 calc R U . . .
 C5 C 0.22192(9) 0.69987(8) 0.73633(9) 0.0162(2) Uani 1 1 d . . . . .
 H5A H 0.192612 0.697375 0.799228 0.019 Uiso 1 1 calc R U . . .
 H5B H 0.298089 0.682696 0.762262 0.019 Uiso 1 1 calc R U . . .
 C6 C 0.16280(9) 0.62934(7) 0.65098(9) 0.0146(2) Uani 1 1 d . . . . .
 C7 C 0.19998(9) 0.64129(7) 0.54608(9) 0.0146(2) Uani 1 1 d . . . . .
 C10 C 0.44589(9) 0.68604(8) 0.53875(9) 0.0167(2) Uani 1 1 d . . . . .
 C12 C 0.03994(9) 0.64140(8) 0.62128(9) 0.0161(2) Uani 1 1 d . . . . .
 H12A H 0.020375 0.699680 0.581292 0.019 Uiso 1 1 calc R U . . .
 H12B H 0.005693 0.591111 0.572028 0.019 Uiso 1 1 calc R U . . .
 C13 C -0.00393(9) 0.64185(8) 0.71863(9) 0.0163(2) Uani 1 1 d . . . . .
 C14 C -0.03694(9) 0.72309(8) 0.75619(9) 0.0181(2) Uani 1 1 d . . . . .
 H14 H -0.030455 0.779004 0.720906 0.022 Uiso 1 1 calc R U . . .
 C15 C -0.07918(9) 0.72428(8) 0.84416(9) 0.0189(2) Uani 1 1 d . . . . .
 H15 H -0.101951 0.779969 0.868514 0.023 Uiso 1 1 calc R U . . .
 C16 C -0.08708(9) 0.64226(8) 0.89510(9) 0.0185(2) Uani 1 1 d . . . . .
 C17 C -0.05502(9) 0.56010(8) 0.86057(9) 0.0183(2) Uani 1 1 d . . . . .
 H17 H -0.061052 0.504514 0.896678 0.022 Uiso 1 1 calc R U . . .
 C18 C -0.01380(9) 0.56047(8) 0.77203(9) 0.0174(2) Uani 1 1 d . . . . .
 H18 H 0.007980 0.504434 0.747507 0.021 Uiso 1 1 calc R U . . .
 C19 C 0.19066(9) 0.53066(8) 0.69113(9) 0.0184(2) Uani 1 1 d . . . . .
 C21 C 0.3143(8) 0.4398(7) 0.8260(11) 0.0313(14) Uani 0.497(3) 1 d D . P A 1
 H21A H 0.268355 0.389017 0.788268 0.038 Uiso 0.497(3) 1 calc R U P A 1
 H21B H 0.320917 0.436479 0.904512 0.038 Uiso 0.497(3) 1 calc R U P A 1
 C21A C 0.3241(8) 0.4393(7) 0.8108(11) 0.0313(14) Uani 0.503(3) 1 d D . P A 2
 H21C H 0.333960 0.408324 0.745854 0.038 Uiso 0.503(3) 1 calc R U P A 2
 H21D H 0.280116 0.399575 0.843173 0.038 Uiso 0.503(3) 1 calc R U P A 2
 C22 C 0.4209(3) 0.4368(3) 0.8058(3) 0.0474(6) Uani 0.497(3) 1 d D . P A 1
 H22A H 0.411852 0.438114 0.727528 0.071 Uiso 0.497(3) 1 calc R U P A 1
 H22B H 0.457816 0.380407 0.836675 0.071 Uiso 0.497(3) 1 calc R U P A 1
 H22C H 0.462939 0.489835 0.840085 0.071 Uiso 0.497(3) 1 calc R U P A 1
 C22A C 0.4299(3) 0.4573(3) 0.8914(3) 0.0474(6) Uani 0.503(3) 1 d D . P A 2
 H22D H 0.473203 0.495630 0.857879 0.071 Uiso 0.503(3) 1 calc R U P A 2
 H22E H 0.466534 0.399148 0.914487 0.071 Uiso 0.503(3) 1 calc R U P A 2
 H22F H 0.419115 0.489070 0.954597 0.071 Uiso 0.503(3) 1 calc R U P A 2
 C23 C 0.23136(10) 0.89750(8) 0.53724(10) 0.0203(2) Uani 1 1 d . . . . .
 H23A H 0.263199 0.944831 0.590650 0.030 Uiso 1 1 calc R U . . .
 H23B H 0.154681 0.908610 0.508460 0.030 Uiso 1 1 calc R U . . .
 H23C H 0.264322 0.899323 0.477778 0.030 Uiso 1 1 calc R U . . .
 C24 C 0.13795(9) 0.58617(8) 0.44794(9) 0.0179(2) Uani 1 1 d . . . . .
 H24A H 0.169871 0.594873 0.388380 0.027 Uiso 1 1 calc R U . . .
 H24B H 0.063781 0.606994 0.425107 0.027 Uiso 1 1 calc R U . . .
 H24C H 0.140270 0.521137 0.467145 0.027 Uiso 1 1 calc R U . . .
 C25 C 0.49580(9) 0.68895(8) 0.44415(10) 0.0204(2) Uani 1 1 d . . . . .
 H25A H 0.486258 0.628078 0.408867 0.024 Uiso 1 1 calc R U . . .
 H25B H 0.455357 0.733596 0.390036 0.024 Uiso 1 1 calc R U . . .
 C26 C 0.61413(10) 0.71410(9) 0.47246(11) 0.0247(3) Uani 1 1 d . . . . .
 H26A H 0.629378 0.738745 0.406735 0.030 Uiso 1 1 calc R U . . .
 H26B H 0.628854 0.763287 0.527703 0.030 Uiso 1 1 calc R U . . .
 C27 C 0.68960(10) 0.63393(10) 0.51569(12) 0.0303(3) Uani 1 1 d . . . . .
 H27A H 0.666332 0.581047 0.466482 0.036 Uiso 1 1 calc R U . . .
 H27B H 0.761819 0.651279 0.512907 0.036 Uiso 1 1 calc R U . . .
 C28 C 0.69672(10) 0.60349(10) 0.63087(12) 0.0300(3) Uani 1 1 d . . . . .
 H28A H 0.729923 0.653356 0.681336 0.036 Uiso 1 1 calc R U . . .
 H28B H 0.744627 0.549788 0.648749 0.036 Uiso 1 1 calc R U . . .
 C29 C 0.59070(10) 0.57829(9) 0.65112(10) 0.0236(2) Uani 1 1 d . . . . .
 H29A H 0.605266 0.547150 0.722238 0.028 Uiso 1 1 calc R U . . .
 H29B H 0.552637 0.534427 0.594653 0.028 Uiso 1 1 calc R U . . .
 C30 C 0.51826(9) 0.66071(8) 0.65038(9) 0.0193(2) Uani 1 1 d . . . . .
 H30A H 0.473440 0.647400 0.698860 0.023 Uiso 1 1 calc R U . . .
 H30B H 0.563318 0.714222 0.680635 0.023 Uiso 1 1 calc R U . . .

loop_
  _atom_site_aniso_label
  _atom_site_aniso_U_11
  _atom_site_aniso_U_22
  _atom_site_aniso_U_33
  _atom_site_aniso_U_23
  _atom_site_aniso_U_13
  _atom_site_aniso_U_12
 Cl1 0.03092(16) 0.02686(16) 0.02442(15) -0.00440(11) 0.01774(12) -0.00440(11)
 O1 0.0177(4) 0.0166(4) 0.0220(4) -0.0004(3) 0.0103(3) 0.0002(3)
 O2 0.0147(4) 0.0192(4) 0.0186(4) -0.0034(3) 0.0062(3) 0.0002(3)
 O8 0.0145(4) 0.0175(4) 0.0180(4) 0.0014(3) 0.0083(3) 0.0009(3)
 O9 0.0154(4) 0.0194(4) 0.0180(4) -0.0032(3) 0.0091(3) -0.0028(3)
 O19 0.0286(4) 0.0159(4) 0.0331(5) -0.0010(3) 0.0153(4) -0.0022(3)
 O20 0.0318(5) 0.0200(4) 0.0289(5) 0.0068(4) 0.0009(4) 0.0066(4)
 N11 0.0164(4) 0.0150(4) 0.0138(4) 0.0006(3) 0.0051(3) 0.0000(3)
 C3 0.0140(5) 0.0139(5) 0.0196(5) -0.0010(4) 0.0051(4) 0.0007(4)
 C4 0.0169(5) 0.0156(5) 0.0196(5) -0.0031(4) 0.0064(4) -0.0003(4)
 C5 0.0162(5) 0.0175(5) 0.0150(5) -0.0013(4) 0.0047(4) -0.0001(4)
 C6 0.0147(5) 0.0150(5) 0.0152(5) -0.0002(4) 0.0059(4) -0.0001(4)
 C7 0.0130(5) 0.0147(5) 0.0168(5) -0.0010(4) 0.0054(4) -0.0002(4)
 C10 0.0139(5) 0.0155(5) 0.0215(5) -0.0023(4) 0.0062(4) -0.0008(4)
 C12 0.0146(5) 0.0184(5) 0.0161(5) -0.0008(4) 0.0056(4) -0.0007(4)
 C13 0.0128(5) 0.0195(5) 0.0170(5) -0.0013(4) 0.0048(4) -0.0016(4)
 C14 0.0166(5) 0.0171(5) 0.0210(5) 0.0008(4) 0.0059(4) -0.0009(4)
 C15 0.0168(5) 0.0192(5) 0.0215(5) -0.0038(4) 0.0066(4) -0.0008(4)
 C16 0.0152(5) 0.0236(6) 0.0178(5) -0.0029(4) 0.0067(4) -0.0030(4)
 C17 0.0172(5) 0.0186(5) 0.0196(5) 0.0002(4) 0.0058(4) -0.0027(4)
 C18 0.0160(5) 0.0168(5) 0.0200(5) -0.0023(4) 0.0062(4) -0.0011(4)
 C19 0.0195(5) 0.0184(5) 0.0211(5) 0.0016(4) 0.0117(4) 0.0022(4)
 C21 0.0346(16) 0.0224(7) 0.039(3) 0.0158(13) 0.0147(16) 0.0104(9)
 C21A 0.0346(16) 0.0224(7) 0.039(3) 0.0158(13) 0.0147(16) 0.0104(9)
 C22 0.0425(12) 0.0405(13) 0.0580(14) 0.0180(12) 0.0123(12) 0.0235(10)
 C22A 0.0425(12) 0.0405(13) 0.0580(14) 0.0180(12) 0.0123(12) 0.0235(10)
 C23 0.0224(5) 0.0140(5) 0.0259(6) 0.0018(4) 0.0091(5) 0.0017(4)
 C24 0.0173(5) 0.0200(5) 0.0175(5) -0.0040(4) 0.0067(4) -0.0027(4)
 C25 0.0174(5) 0.0227(6) 0.0233(5) -0.0015(5) 0.0095(4) -0.0014(4)
 C26 0.0203(6) 0.0235(6) 0.0345(7) -0.0034(5) 0.0145(5) -0.0042(5)
 C27 0.0184(6) 0.0350(7) 0.0409(8) -0.0049(6) 0.0139(5) 0.0034(5)
 C28 0.0163(5) 0.0365(7) 0.0351(7) -0.0054(6) 0.0040(5) 0.0070(5)
 C29 0.0217(6) 0.0220(6) 0.0254(6) 0.0002(5) 0.0041(5) 0.0051(5)
 C30 0.0156(5) 0.0219(5) 0.0198(5) -0.0029(4) 0.0039(4) 0.0013(4)

_geom_special_details
;
 All esds (except the esd in the dihedral angle between two l.s. planes)
 are estimated using the full covariance matrix.  The cell esds are taken
 into account individually in the estimation of esds in distances, angles
 and torsion angles; correlations between esds in cell parameters are only
 used when they are defined by crystal symmetry.  An approximate (isotropic)
 treatment of cell esds is used for estimating esds involving l.s. planes.
;
loop_
  _geom_bond_atom_site_label_1
  _geom_bond_atom_site_label_2
  _geom_bond_distance
  _geom_bond_site_symmetry_2
  _geom_bond_publ_flag
 Cl1 C16 1.7503(11) . ?
 O1 O2 1.4697(10) . ?
 O1 C10 1.4305(13) . ?
 O2 C3 1.4645(13) . ?
 O8 O9 1.4662(10) . ?
 O8 C7 1.4643(13) . ?
 O9 C10 1.4362(13) . ?
 O19 C19 1.2068(15) . ?
 O20 C19 1.3325(15) . ?
 O20 C21 1.456(9) . ?
 O20 C21A 1.463(9) . ?
 N11 H11 0.873(17) . ?
 N11 C3 1.4360(14) . ?
 N11 C7 1.4326(14) . ?
 C3 C4 1.5236(15) . ?
 C3 C23 1.5181(15) . ?
 C4 H4A 0.9900 . ?
 C4 H4B 0.9900 . ?
 C4 C5 1.5283(15) . ?
 C5 H5A 0.9900 . ?
 C5 H5B 0.9900 . ?
 C5 C6 1.5431(15) . ?
 C6 C7 1.5691(14) . ?
 C6 C12 1.5549(15) . ?
 C6 C19 1.5397(15) . ?
 C7 C24 1.5220(15) . ?
 C10 C25 1.5372(15) . ?
 C10 C30 1.5232(16) . ?
 C12 H12A 0.9900 . ?
 C12 H12B 0.9900 . ?
 C12 C13 1.5191(15) . ?
 C13 C14 1.3959(16) . ?
 C13 C18 1.3975(16) . ?
 C14 H14 0.9500 . ?
 C14 C15 1.3940(16) . ?
 C15 H15 0.9500 . ?
 C15 C16 1.3838(17) . ?
 C16 C17 1.3860(16) . ?
 C17 H17 0.9500 . ?
 C17 C18 1.3923(16) . ?
 C18 H18 0.9500 . ?
 C21 H21A 0.9900 . ?
 C21 H21B 0.9900 . ?
 C21 C22 1.492(11) . ?
 C21A H21C 0.9900 . ?
 C21A H21D 0.9900 . ?
 C21A C22A 1.498(11) . ?
 C22 H22A 0.9800 . ?
 C22 H22B 0.9800 . ?
 C22 H22C 0.9800 . ?
 C22A H22D 0.9800 . ?
 C22A H22E 0.9800 . ?
 C22A H22F 0.9800 . ?
 C23 H23A 0.9800 . ?
 C23 H23B 0.9800 . ?
 C23 H23C 0.9800 . ?
 C24 H24A 0.9800 . ?
 C24 H24B 0.9800 . ?
 C24 H24C 0.9800 . ?
 C25 H25A 0.9900 . ?
 C25 H25B 0.9900 . ?
 C25 C26 1.5327(16) . ?
 C26 H26A 0.9900 . ?
 C26 H26B 0.9900 . ?
 C26 C27 1.5315(19) . ?
 C27 H27A 0.9900 . ?
 C27 H27B 0.9900 . ?
 C27 C28 1.524(2) . ?
 C28 H28A 0.9900 . ?
 C28 H28B 0.9900 . ?
 C28 C29 1.5295(18) . ?
 C29 H29A 0.9900 . ?
 C29 H29B 0.9900 . ?
 C29 C30 1.5316(16) . ?
 C30 H30A 0.9900 . ?
 C30 H30B 0.9900 . ?

loop_
  _geom_angle_atom_site_label_1
  _geom_angle_atom_site_label_2
  _geom_angle_atom_site_label_3
  _geom_angle
  _geom_angle_site_symmetry_1
  _geom_angle_site_symmetry_3
  _geom_angle_publ_flag
 C10 O1 O2 109.09(8) . . ?
 C3 O2 O1 106.50(7) . . ?
 C7 O8 O9 108.33(7) . . ?
 C10 O9 O8 109.23(7) . . ?
 C19 O20 C21 119.3(5) . . ?
 C19 O20 C21A 116.8(5) . . ?
 C3 N11 H11 110.8(11) . . ?
 C7 N11 H11 111.1(11) . . ?
 C7 N11 C3 120.58(9) . . ?
 O2 C3 C4 102.49(8) . . ?
 O2 C3 C23 108.73(9) . . ?
 N11 C3 O2 113.68(9) . . ?
 N11 C3 C4 109.01(9) . . ?
 N11 C3 C23 109.33(9) . . ?
 C23 C3 C4 113.56(9) . . ?
 C3 C4 H4A 109.4 . . ?
 C3 C4 H4B 109.4 . . ?
 C3 C4 C5 110.98(9) . . ?
 H4A C4 H4B 108.0 . . ?
 C5 C4 H4A 109.4 . . ?
 C5 C4 H4B 109.4 . . ?
 C4 C5 H5A 108.9 . . ?
 C4 C5 H5B 108.9 . . ?
 C4 C5 C6 113.48(9) . . ?
 H5A C5 H5B 107.7 . . ?
 C6 C5 H5A 108.9 . . ?
 C6 C5 H5B 108.9 . . ?
 C5 C6 C7 108.73(9) . . ?
 C5 C6 C12 111.93(9) . . ?
 C12 C6 C7 109.26(9) . . ?
 C19 C6 C5 111.34(9) . . ?
 C19 C6 C7 106.89(9) . . ?
 C19 C6 C12 108.55(9) . . ?
 O8 C7 C6 100.30(8) . . ?
 O8 C7 C24 108.96(9) . . ?
 N11 C7 O8 113.92(9) . . ?
 N11 C7 C6 110.11(9) . . ?
 N11 C7 C24 108.08(9) . . ?
 C24 C7 C6 115.50(9) . . ?
 O1 C10 O9 111.15(9) . . ?
 O1 C10 C25 102.46(9) . . ?
 O1 C10 C30 111.36(9) . . ?
 O9 C10 C25 101.71(9) . . ?
 O9 C10 C30 111.98(9) . . ?
 C30 C10 C25 117.48(9) . . ?
 C6 C12 H12A 108.8 . . ?
 C6 C12 H12B 108.8 . . ?
 H12A C12 H12B 107.6 . . ?
 C13 C12 C6 114.00(9) . . ?
 C13 C12 H12A 108.8 . . ?
 C13 C12 H12B 108.8 . . ?
 C14 C13 C12 121.08(10) . . ?
 C14 C13 C18 118.18(10) . . ?
 C18 C13 C12 120.73(10) . . ?
 C13 C14 H14 119.2 . . ?
 C15 C14 C13 121.69(11) . . ?
 C15 C14 H14 119.2 . . ?
 C14 C15 H15 120.9 . . ?
 C16 C15 C14 118.29(11) . . ?
 C16 C15 H15 120.9 . . ?
 C15 C16 Cl1 119.42(9) . . ?
 C15 C16 C17 121.86(11) . . ?
 C17 C16 Cl1 118.71(9) . . ?
 C16 C17 H17 120.6 . . ?
 C16 C17 C18 118.84(11) . . ?
 C18 C17 H17 120.6 . . ?
 C13 C18 H18 119.4 . . ?
 C17 C18 C13 121.12(11) . . ?
 C17 C18 H18 119.4 . . ?
 O19 C19 O20 123.80(11) . . ?
 O19 C19 C6 124.33(11) . . ?
 O20 C19 C6 111.87(10) . . ?
 O20 C21 H21A 111.2 . . ?
 O20 C21 H21B 111.2 . . ?
 O20 C21 C22 102.9(7) . . ?
 H21A C21 H21B 109.1 . . ?
 C22 C21 H21A 111.2 . . ?
 C22 C21 H21B 111.2 . . ?
 O20 C21A H21C 110.3 . . ?
 O20 C21A H21D 110.3 . . ?
 O20 C21A C22A 107.1(7) . . ?
 H21C C21A H21D 108.6 . . ?
 C22A C21A H21C 110.3 . . ?
 C22A C21A H21D 110.3 . . ?
 C21 C22 H22A 109.5 . . ?
 C21 C22 H22B 109.5 . . ?
 C21 C22 H22C 109.5 . . ?
 H22A C22 H22B 109.5 . . ?
 H22A C22 H22C 109.5 . . ?
 H22B C22 H22C 109.5 . . ?
 C21A C22A H22D 109.5 . . ?
 C21A C22A H22E 109.5 . . ?
 C21A C22A H22F 109.5 . . ?
 H22D C22A H22E 109.5 . . ?
 H22D C22A H22F 109.5 . . ?
 H22E C22A H22F 109.5 . . ?
 C3 C23 H23A 109.5 . . ?
 C3 C23 H23B 109.5 . . ?
 C3 C23 H23C 109.5 . . ?
 H23A C23 H23B 109.5 . . ?
 H23A C23 H23C 109.5 . . ?
 H23B C23 H23C 109.5 . . ?
 C7 C24 H24A 109.5 . . ?
 C7 C24 H24B 109.5 . . ?
 C7 C24 H24C 109.5 . . ?
 H24A C24 H24B 109.5 . . ?
 H24A C24 H24C 109.5 . . ?
 H24B C24 H24C 109.5 . . ?
 C10 C25 H25A 108.1 . . ?
 C10 C25 H25B 108.1 . . ?
 H25A C25 H25B 107.3 . . ?
 C26 C25 C10 116.65(10) . . ?
 C26 C25 H25A 108.1 . . ?
 C26 C25 H25B 108.1 . . ?
 C25 C26 H26A 108.7 . . ?
 C25 C26 H26B 108.7 . . ?
 H26A C26 H26B 107.6 . . ?
 C27 C26 C25 114.04(11) . . ?
 C27 C26 H26A 108.7 . . ?
 C27 C26 H26B 108.7 . . ?
 C26 C27 H27A 108.4 . . ?
 C26 C27 H27B 108.4 . . ?
 H27A C27 H27B 107.5 . . ?
 C28 C27 C26 115.48(11) . . ?
 C28 C27 H27A 108.4 . . ?
 C28 C27 H27B 108.4 . . ?
 C27 C28 H28A 108.4 . . ?
 C27 C28 H28B 108.4 . . ?
 C27 C28 C29 115.41(11) . . ?
 H28A C28 H28B 107.5 . . ?
 C29 C28 H28A 108.4 . . ?
 C29 C28 H28B 108.4 . . ?
 C28 C29 H29A 108.8 . . ?
 C28 C29 H29B 108.8 . . ?
 C28 C29 C30 113.64(11) . . ?
 H29A C29 H29B 107.7 . . ?
 C30 C29 H29A 108.8 . . ?
 C30 C29 H29B 108.8 . . ?
 C10 C30 C29 114.51(10) . . ?
 C10 C30 H30A 108.6 . . ?
 C10 C30 H30B 108.6 . . ?
 C29 C30 H30A 108.6 . . ?
 C29 C30 H30B 108.6 . . ?
 H30A C30 H30B 107.6 . . ?

loop_
  _geom_torsion_atom_site_label_1
  _geom_torsion_atom_site_label_2
  _geom_torsion_atom_site_label_3
  _geom_torsion_atom_site_label_4
  _geom_torsion
  _geom_torsion_site_symmetry_1
  _geom_torsion_site_symmetry_2
  _geom_torsion_site_symmetry_3
  _geom_torsion_site_symmetry_4
  _geom_torsion_publ_flag
 Cl1 C16 C17 C18 179.43(9) . . . . ?
 O1 O2 C3 N11 52.58(11) . . . . ?
 O1 O2 C3 C4 170.05(8) . . . . ?
 O1 O2 C3 C23 -69.45(10) . . . . ?
 O1 C10 C25 C26 92.57(12) . . . . ?
 O1 C10 C30 C29 -162.99(9) . . . . ?
 O2 O1 C10 O9 78.71(10) . . . . ?
 O2 O1 C10 C25 -173.33(8) . . . . ?
 O2 O1 C10 C30 -46.90(11) . . . . ?
 O2 C3 C4 C5 -69.44(10) . . . . ?
 O8 O9 C10 O1 -74.93(10) . . . . ?
 O8 O9 C10 C25 176.63(8) . . . . ?
 O8 O9 C10 C30 50.33(11) . . . . ?
 O9 O8 C7 N11 -55.67(11) . . . . ?
 O9 O8 C7 C6 -173.25(7) . . . . ?
 O9 O8 C7 C24 65.08(10) . . . . ?
 O9 C10 C25 C26 -152.39(10) . . . . ?
 O9 C10 C30 C29 71.86(12) . . . . ?
 N11 C3 C4 C5 51.32(12) . . . . ?
 C3 N11 C7 O8 -56.81(13) . . . . ?
 C3 N11 C7 C6 54.95(12) . . . . ?
 C3 N11 C7 C24 -178.05(9) . . . . ?
 C3 C4 C5 C6 -54.39(12) . . . . ?
 C4 C5 C6 C7 52.09(12) . . . . ?
 C4 C5 C6 C12 -68.70(11) . . . . ?
 C4 C5 C6 C19 169.60(9) . . . . ?
 C5 C6 C7 O8 71.42(10) . . . . ?
 C5 C6 C7 N11 -48.93(11) . . . . ?
 C5 C6 C7 C24 -171.67(9) . . . . ?
 C5 C6 C12 C13 -53.03(12) . . . . ?
 C5 C6 C19 O19 169.26(10) . . . . ?
 C5 C6 C19 O20 -10.81(13) . . . . ?
 C6 C12 C13 C14 105.02(12) . . . . ?
 C6 C12 C13 C18 -75.97(13) . . . . ?
 C7 O8 O9 C10 112.78(9) . . . . ?
 C7 N11 C3 O2 58.07(13) . . . . ?
 C7 N11 C3 C4 -55.56(12) . . . . ?
 C7 N11 C3 C23 179.77(9) . . . . ?
 C7 C6 C12 C13 -173.51(9) . . . . ?
 C7 C6 C19 O19 -72.12(13) . . . . ?
 C7 C6 C19 O20 107.80(10) . . . . ?
 C10 O1 O2 C3 -116.40(9) . . . . ?
 C10 C25 C26 C27 81.92(14) . . . . ?
 C12 C6 C7 O8 -166.16(8) . . . . ?
 C12 C6 C7 N11 73.49(11) . . . . ?
 C12 C6 C7 C24 -49.25(12) . . . . ?
 C12 C6 C19 O19 45.62(14) . . . . ?
 C12 C6 C19 O20 -134.46(10) . . . . ?
 C12 C13 C14 C15 178.79(10) . . . . ?
 C12 C13 C18 C17 -179.28(10) . . . . ?
 C13 C14 C15 C16 0.58(17) . . . . ?
 C14 C13 C18 C17 -0.24(17) . . . . ?
 C14 C15 C16 Cl1 -179.90(9) . . . . ?
 C14 C15 C16 C17 -0.42(17) . . . . ?
 C15 C16 C17 C18 -0.04(18) . . . . ?
 C16 C17 C18 C13 0.38(17) . . . . ?
 C18 C13 C14 C15 -0.25(17) . . . . ?
 C19 O20 C21 C22 110.7(6) . . . . ?
 C19 O20 C21A C22A 163.4(5) . . . . ?
 C19 C6 C7 O8 -48.88(10) . . . . ?
 C19 C6 C7 N11 -169.24(9) . . . . ?
 C19 C6 C7 C24 68.02(12) . . . . ?
 C19 C6 C12 C13 70.27(11) . . . . ?
 C21 O20 C19 O19 4.3(6) . . . . ?
 C21 O20 C19 C6 -175.7(6) . . . . ?
 C21A O20 C19 O19 15.6(6) . . . . ?
 C21A O20 C19 C6 -164.3(5) . . . . ?
 C23 C3 C4 C5 173.46(9) . . . . ?
 C25 C10 C30 C29 -45.32(14) . . . . ?
 C25 C26 C27 C28 -73.28(15) . . . . ?
 C26 C27 C28 C29 55.45(17) . . . . ?
 C27 C28 C29 C30 -70.70(15) . . . . ?
 C28 C29 C30 C10 87.67(13) . . . . ?
 C30 C10 C25 C26 -29.79(15) . . . . ?

_shelx_res_file
;
TITL bl-1352_g_a.res in P2(1)/c
    bl-1352_g.res
    created by SHELXL-2018/3 at 20:13:08 on 30-Apr-2025
REM Old TITL BL-1352_g in P21/c #14
REM SHELXT solution in P2(1)/c
REM R1 0.127, Rweak 0.006, Alpha 0.031, Orientation as input
REM Formula found by SHELXT: C25 Cl N2 O5
CELL 1.54184 13.10198 14.61105 12.85876 90 106.5782 90
ZERR 4 0.00009 0.0001 0.00009 0 0.0008 0
LATT 1
SYMM -X,0.5+Y,0.5-Z
SFAC C H Cl N O
UNIT 96 136 4 4 24
SADI C22 C21 C21A C22A
SADI C21 O20 O20 C21A
EADP C21 C21A
EADP C22 C22A

L.S. 11 0 0
PLAN  4
SIZE 0.06 0.29 0.48
TEMP -170
CONF
BOND $H
list 4
htab
MORE -1
fmap 2 53
acta
REM <olex2.extras>
REM <HklSrc "%.\\BL-1352_g.hkl">
REM </olex2.extras>

WGHT    0.038800    0.954100
FVAR       0.44275   0.49678
CL1   3   -0.139963    0.641391    1.005665    11.00000    0.03092    0.02686 =
         0.02442   -0.00440    0.01774   -0.00440
O1    5    0.404432    0.776687    0.538028    11.00000    0.01770    0.01662 =
         0.02201   -0.00044    0.01029    0.00019
O2    5    0.364607    0.788449    0.633093    11.00000    0.01466    0.01920 =
         0.01859   -0.00345    0.00621    0.00023
O8    5    0.308414    0.604927    0.584507    11.00000    0.01447    0.01749 =
         0.01796    0.00137    0.00835    0.00089
O9    5    0.361713    0.620662    0.500137    11.00000    0.01538    0.01936 =
         0.01797   -0.00318    0.00910   -0.00281
O19   5    0.144488    0.463526    0.646809    11.00000    0.02856    0.01588 =
         0.03309   -0.00097    0.01527   -0.00222
O20   5    0.272277    0.528041    0.781015    11.00000    0.03183    0.02000 =
         0.02885    0.00682    0.00088    0.00664
N11   4    0.195102    0.735806    0.515382    11.00000    0.01637    0.01499 =
         0.01377    0.00055    0.00514    0.00000
H11   2    0.207952    0.742735    0.452847    11.00000    0.02564
C3    1    0.249746    0.804148    0.591218    11.00000    0.01400    0.01386 =
         0.01960   -0.00101    0.00505    0.00068
C4    1    0.213216    0.797944    0.693368    11.00000    0.01687    0.01562 =
         0.01961   -0.00314    0.00640   -0.00032
AFIX  23
H4A   2    0.138394    0.818781    0.676908    11.00000   -1.20000
H4B   2    0.257574    0.838807    0.749796    11.00000   -1.20000
AFIX   0
C5    1    0.221923    0.699867    0.736334    11.00000    0.01621    0.01747 =
         0.01501   -0.00127    0.00469   -0.00012
AFIX  23
H5A   2    0.192612    0.697375    0.799228    11.00000   -1.20000
H5B   2    0.298089    0.682696    0.762262    11.00000   -1.20000
AFIX   0
C6    1    0.162804    0.629338    0.650983    11.00000    0.01473    0.01502 =
         0.01515   -0.00021    0.00589   -0.00006
C7    1    0.199981    0.641294    0.546083    11.00000    0.01304    0.01470 =
         0.01675   -0.00098    0.00539   -0.00016
C10   1    0.445886    0.686038    0.538747    11.00000    0.01395    0.01555 =
         0.02147   -0.00228    0.00623   -0.00081
C12   1    0.039936    0.641397    0.621283    11.00000    0.01460    0.01841 =
         0.01613   -0.00076    0.00563   -0.00073
AFIX  23
H12A  2    0.020375    0.699680    0.581292    11.00000   -1.20000
H12B  2    0.005693    0.591111    0.572028    11.00000   -1.20000
AFIX   0
C13   1   -0.003926    0.641855    0.718632    11.00000    0.01276    0.01951 =
         0.01701   -0.00132    0.00479   -0.00156
C14   1   -0.036938    0.723092    0.756194    11.00000    0.01662    0.01711 =
         0.02103    0.00083    0.00590   -0.00094
AFIX  43
H14   2   -0.030455    0.779004    0.720906    11.00000   -1.20000
AFIX   0
C15   1   -0.079178    0.724278    0.844163    11.00000    0.01681    0.01918 =
         0.02153   -0.00377    0.00661   -0.00080
AFIX  43
H15   2   -0.101951    0.779969    0.868514    11.00000   -1.20000
AFIX   0
C16   1   -0.087083    0.642255    0.895103    11.00000    0.01524    0.02360 =
         0.01776   -0.00293    0.00671   -0.00305
C17   1   -0.055015    0.560103    0.860568    11.00000    0.01720    0.01862 =
         0.01959    0.00017    0.00584   -0.00273
AFIX  43
H17   2   -0.061052    0.504514    0.896678    11.00000   -1.20000
AFIX   0
C18   1   -0.013800    0.560466    0.772033    11.00000    0.01598    0.01679 =
         0.02003   -0.00234    0.00621   -0.00107
AFIX  43
H18   2    0.007980    0.504434    0.747507    11.00000   -1.20000
AFIX   0
C19   1    0.190655    0.530665    0.691132    11.00000    0.01947    0.01840 =
         0.02111    0.00157    0.01173    0.00217
PART 1
C21   1    0.314266    0.439765    0.825954    21.00000    0.03463    0.02242 =
         0.03947    0.01579    0.01468    0.01036
AFIX  23
H21A  2    0.268355    0.389017    0.788268    21.00000   -1.20000
H21B  2    0.320917    0.436479    0.904512    21.00000   -1.20000
AFIX   0
PART 0
PART 2
C21A  1    0.324135    0.439308    0.810791   -21.00000    0.03463    0.02242 =
         0.03947    0.01579    0.01468    0.01036
AFIX  23
H21C  2    0.333960    0.408324    0.745854   -21.00000   -1.20000
H21D  2    0.280116    0.399575    0.843173   -21.00000   -1.20000
AFIX   0
PART 0
PART 1
C22   1    0.420861    0.436774    0.805835    21.00000    0.04252    0.04047 =
         0.05798    0.01797    0.01227    0.02345
AFIX 137
H22A  2    0.411852    0.438114    0.727528    21.00000   -1.50000
H22B  2    0.457816    0.380407    0.836675    21.00000   -1.50000
H22C  2    0.462939    0.489835    0.840085    21.00000   -1.50000
AFIX   0
PART 0
PART 2
C22A  1    0.429891    0.457349    0.891409   -21.00000    0.04252    0.04047 =
         0.05798    0.01797    0.01227    0.02345
AFIX 137
H22D  2    0.473203    0.495630    0.857879   -21.00000   -1.50000
H22E  2    0.466534    0.399148    0.914487   -21.00000   -1.50000
H22F  2    0.419115    0.489070    0.954597   -21.00000   -1.50000
AFIX   0
PART 0
C23   1    0.231358    0.897501    0.537243    11.00000    0.02236    0.01398 =
         0.02590    0.00184    0.00914    0.00171
AFIX 137
H23A  2    0.263199    0.944831    0.590650    11.00000   -1.50000
H23B  2    0.154681    0.908610    0.508460    11.00000   -1.50000
H23C  2    0.264322    0.899323    0.477778    11.00000   -1.50000
AFIX   0
C24   1    0.137953    0.586166    0.447941    11.00000    0.01731    0.01997 =
         0.01752   -0.00405    0.00671   -0.00275
AFIX 137
H24A  2    0.169871    0.594873    0.388380    11.00000   -1.50000
H24B  2    0.063781    0.606994    0.425107    11.00000   -1.50000
H24C  2    0.140270    0.521137    0.467145    11.00000   -1.50000
AFIX   0
C25   1    0.495799    0.688949    0.444149    11.00000    0.01742    0.02275 =
         0.02331   -0.00150    0.00952   -0.00141
AFIX  23
H25A  2    0.486258    0.628078    0.408867    11.00000   -1.20000
H25B  2    0.455357    0.733596    0.390036    11.00000   -1.20000
AFIX   0
C26   1    0.614127    0.714104    0.472456    11.00000    0.02032    0.02352 =
         0.03445   -0.00336    0.01453   -0.00418
AFIX  23
H26A  2    0.629378    0.738745    0.406735    11.00000   -1.20000
H26B  2    0.628854    0.763287    0.527703    11.00000   -1.20000
AFIX   0
C27   1    0.689603    0.633925    0.515686    11.00000    0.01842    0.03505 =
         0.04093   -0.00487    0.01394    0.00336
AFIX  23
H27A  2    0.666332    0.581047    0.466482    11.00000   -1.20000
H27B  2    0.761819    0.651279    0.512907    11.00000   -1.20000
AFIX   0
C28   1    0.696724    0.603491    0.630868    11.00000    0.01633    0.03650 =
         0.03512   -0.00540    0.00399    0.00697
AFIX  23
H28A  2    0.729923    0.653356    0.681336    11.00000   -1.20000
H28B  2    0.744627    0.549788    0.648749    11.00000   -1.20000
AFIX   0
C29   1    0.590702    0.578292    0.651123    11.00000    0.02166    0.02203 =
         0.02539    0.00015    0.00414    0.00509
AFIX  23
H29A  2    0.605266    0.547150    0.722238    11.00000   -1.20000
H29B  2    0.552637    0.534427    0.594653    11.00000   -1.20000
AFIX   0
C30   1    0.518260    0.660710    0.650385    11.00000    0.01561    0.02189 =
         0.01983   -0.00291    0.00393    0.00133
AFIX  23
H30A  2    0.473440    0.647400    0.698860    11.00000   -1.20000
H30B  2    0.563318    0.714222    0.680635    11.00000   -1.20000
AFIX   0
HKLF 4


REM  bl-1352_g_a.res in P2(1)/c
REM wR2 = 0.0888, GooF = S = 1.085, Restrained GooF = 1.085 for all data
REM R1 = 0.0343 for 4879 Fo > 4sig(Fo) and 0.0355 for all 5140 data
REM 304 parameters refined using 2 restraints

END

WGHT      0.0388      0.9541

REM Instructions for potential hydrogen bonds
EQIV $1 -x+1, y-1/2, -z+3/2
HTAB C22 O1_$1
HTAB C22 O2_$1
HTAB C22A O1_$1
HTAB C24 O19

REM Highest difference peak  0.279,  deepest hole -0.278,  1-sigma level  0.046
Q1    1   0.6430  0.5948  0.6403  11.00000  0.05    0.28
Q2    1   0.1796  0.6361  0.5970  11.00000  0.05    0.28
Q3    1   0.1815  0.5822  0.6741  11.00000  0.05    0.27
Q4    1   0.2270  0.8021  0.6405  11.00000  0.05    0.27
;
_shelx_res_checksum                77105
_shelx_hkl_file
;
   0   0   1    0.15    0.19
   0   0   1    0.26    0.18
   0   0   2 1790.57   62.60
   0   0  -2 1801.51   62.15
   0   0   2 1779.25   62.57
   0   0  -3   -0.11    0.39
   0   0   3   -0.48    0.52
   0   0   3   -0.32    0.55
   0   0   3   -0.13    0.46
   0   0  -4  629.63   24.66
   0   0   4  706.11   25.89
   0   0   4  659.44   25.14
   0   0   4  694.03   25.88
   0   0  -5    0.75    0.48
   0   0   5    0.30    0.50
   0   0   5    0.29    0.64
   0   0   5   -0.23    0.50
   0   0  -6 1049.05   41.04
   0   0   6 1154.80   43.40
   0   0   6 1177.53   42.38
   0   0   6 1147.96   43.41
   0   0   7    0.47    0.64
   0   0   7   -0.46    0.64
   0   0   8  842.48   31.29
   0   0   8  912.58   36.91
   0   0   8  876.78   36.59
   0   0   9   -0.66    1.29
   0   0   9    0.66    1.11
   0   0   9   -0.16    0.48
   0   0  10    6.55    1.09
   0   0  10   10.82    1.51
   0   0  10    8.12    2.60
   0   0  10   10.36    2.98
   0   0  10    6.60    1.15
   0   0  10    6.23    1.25
   0   0  11   -0.19    0.53
   0   0  11    0.18    0.64
   0   0  11    0.31    0.53
   0   0  11    0.15    0.50
   0   0  11    0.56    0.66
   0   0  11    0.13    0.52
   0   0  12    0.91    0.66
   0   0  12    0.68    0.64
   0   0  12    1.92    0.69
   0   0  12    1.42    0.81
   0   0  12    1.51    0.68
   0   0  13    0.57    0.56
   0   0  13    0.15    0.51
   0   0  13    0.61    0.62
   0   0  13   -0.10    0.48
   0   0  14   94.34    4.39
   0   0  14   92.82    4.11
   0   0  14   92.90    4.37
   0   0  15    0.06    0.35
   0   0  15    0.27    0.28
   0   0  15    0.36    0.30
   0  -1   0    0.06    0.10
   0   1   1  809.24   28.93
   0  -1   1  831.76   28.97
   0  -1   1  845.52   28.98
   0   1   1  811.22   28.94
   0  -1  -1  838.82   28.73
   0  -1   2 3451.62  116.89
   0   1   2 3234.39  116.80
   0  -1   2 3506.40  116.93
   0   1   2 3246.26  116.82
   0  -1  -2 3517.89  116.09
   0   1   2 3235.23  116.73
   0  -1   3   26.27    2.31
   0  -1   3   27.78    2.36
   0   1   3   28.88    2.26
   0  -1  -3   28.44    1.83
   0  -1   4   -0.23    0.58
   0  -1   4    0.67    0.53
   0  -1  -4    0.69    0.44
   0   1  -4    0.97    0.54
   0   1   4   -0.19    0.48
   0  -1   4    1.09    0.66
   0  -1   5  214.68   10.84
   0  -1   5  230.62   11.12
   0  -1  -5  223.90    9.35
   0   1  -5  198.86   10.02
   0   1   5  221.97   10.32
   0  -1   6  198.01   10.64
   0  -1   6  184.71   10.46
   0   1  -6  180.51    9.46
   0   1   6  193.31    9.90
   0   1   7   60.51    4.97
   0   1  -7   51.20    4.36
   0   1   7   48.81    3.08
   0  -1   7   53.83    5.35
   0  -1   7   55.06    5.32
   0  -1   8  155.08    6.97
   0   1   8  133.42   10.03
   0  -1   8  163.23   10.88
   0  -1   8  152.85   10.52
   0   1   8  142.94   10.26
   0  -1   9  286.23   15.15
   0  -1   9  284.43   16.66
   0   1   9  276.23   16.57
   0  -1   9  287.66   11.91
   0  -1   9  288.42   16.81
   0   1   9  276.89   16.60
   0   1  10  182.06    7.68
   0  -1  10  169.55    7.69
   0  -1  10  190.82   13.18
   0   1  10  185.18   13.10
   0   1  10  186.68    8.17
   0  -1  10  171.59    8.21
   0  -1  10  162.25    8.08
   0  -1  10  172.06    7.92
   0   1  10  169.79    7.82
   0  -1  10  159.73   10.90
   0   1  10  184.06   13.10
   0  -1  10  191.88   13.30
   0   1  10  180.06    7.89
   0  -1  11   47.23    3.34
   0   1  11   40.89    3.02
   0  -1  11   38.89    3.11
   0   1  11   40.40    2.81
   0  -1  11   41.06    2.93
   0   1  11   39.60    3.10
   0  -1  11   40.46    3.12
   0  -1  11   39.89    2.78
   0   1  11   38.19    2.62
   0  -1  12   50.99    3.49
   0   1  12   47.76    3.42
   0  -1  12   53.36    3.59
   0  -1  12   57.74    3.44
   0   1  12   48.64    3.07
   0  -1  12   48.29    3.45
   0   1  12   52.79    3.07
   0  -1  12   53.35    3.15
   0   1  13    0.89    0.65
   0  -1  13    0.15    0.56
   0  -1  13    0.10    0.50
   0   1  13    0.62    0.49
   0  -1  13    0.45    0.60
   0  -1  13    0.11    0.47
   0  -1 -13    0.78    0.48
   0   1 -14   11.15    1.09
   0  -1  14   15.17    1.39
   0   1  14   12.74    1.31
   0   1  14   13.48    1.19
   0  -1  14   12.14    1.30
   0  -1  14   13.07    1.05
   0  -1  15    3.18    0.48
   0   1  15    1.68    0.36
   0   1  15    2.61    0.49
   0  -1  15    3.03    0.54
   0  -2   0 1321.76   45.94
   0  -2   1 2411.23   81.57
   0  -2   1 2394.52   81.07
   0   2   1 2266.12   81.01
   0  -2  -1 2359.81   81.16
   0   2   1 2302.89   81.03
   0  -2   1 2438.95   81.09
   0   2   2 1885.89   68.27
   0  -2   2 1981.48   68.32
   0   2   2 1988.99   68.52
   0  -2  -2 1981.22   67.90
   0   2   2 1893.01   68.29
   0  -2   2 2034.01   68.38
   0  -2   3   26.58    2.32
   0   2   3   28.88    2.42
   0   2   3   31.68    2.53
   0  -2   3   33.97    2.57
   0   2   3   25.84    2.30
   0  -2  -4  738.29   25.22
   0   2   4  705.25   27.05
   0  -2   4  680.27   27.06
   0   2   4  703.37   27.08
   0  -2   4  677.35   27.07
   0   2   4  670.72   26.72
   0   2  -5  201.75   10.21
   0  -2  -5  203.70    8.09
   0  -2   5  207.74   10.33
   0   2   5  196.72   10.18
   0   2   5  191.66    9.70
   0   2   5  186.85   10.09
   0  -2   5  207.53   10.35
   0   2  -6   10.89    1.99
   0   2   6   15.17    2.58
   0  -2   6   13.26    2.33
   0  -2   6   12.36    2.25
   0   2   6   10.50    2.06
   0   2   6    7.35    1.65
   0  -2   7  361.02   17.35
   0   2   7  348.89   17.09
   0   2  -7  323.18   15.80
   0   2   7  325.78   13.05
   0  -2   7  332.67   13.06
   0   2   7  346.27   17.08
   0  -2   7  360.59   17.35
   0   2   7  340.69   16.00
   0  -2   8   96.70    8.03
   0   2   8   82.80    7.59
   0  -2   8   95.62    7.27
   0   2   8   92.14    4.86
   0  -2   8   96.16    4.91
   0   2   8  103.35    8.25
   0  -2   8  103.72    8.22
   0   2   8   92.65    7.15
   0  -2   9   35.12    4.96
   0  -2   9   39.86    5.30
   0   2   9   34.06    4.91
   0   2   9   28.68    4.55
   0   2   9   34.38    2.67
   0  -2   9   33.69    2.67
   0  -2   9   36.56    4.54
   0  -2  10   17.30    3.26
   0  -2  10   17.42    3.64
   0  -2  10   16.00    3.51
   0   2  10   13.13    3.22
   0   2  10   16.74    3.58
   0  -2  10   16.05    1.94
   0   2  10   19.02    1.86
   0   2  10   17.00    1.59
   0  -2  10   14.19    1.60
   0  -2  10   17.03    1.77
   0   2  10   15.81    1.85
   0  -2  10   16.80    1.91
   0   2  11   27.17    2.49
   0  -2  11   27.05    2.47
   0  -2  11   27.43    2.60
   0   2  11   26.67    2.14
   0  -2  11   24.80    2.24
   0  -2  11   30.30    2.57
   0   2  11   23.67    2.31
   0   2  11   28.14    2.11
   0  -2  12    4.93    1.08
   0   2  12    2.39    0.82
   0  -2  12    1.84    0.71
   0  -2  12    3.90    1.01
   0   2  12    3.89    0.82
   0   2  12    2.82    0.86
   0  -2  12    2.93    0.88
   0  -2 -13   14.66    1.38
   0  -2  13   16.42    1.67
   0   2  13   14.39    1.61
   0  -2  13   14.69    1.58
   0   2  13   14.36    1.61
   0   2  13   18.80    1.59
   0  -2  13   15.48    1.51
   0   2  14   31.78    1.89
   0  -2  14   31.61    2.12
   0   2  14   31.62    2.14
   0  -2  14   34.68    2.18
   0   2  14   32.25    2.15
   0   2  14   32.46    2.09
   0  -2  14   30.02    1.81
   0  -2 -15   20.58    1.24
   0   2  15   22.78    1.18
   0  -2  15   24.34    1.34
   0   2  15   22.70    1.33
   0  -3   0    0.11    0.33
   0  -3   0    0.37    0.34
   0   3   1  338.21   12.27
   0  -3   1  345.74   12.30
   0  -3   1  354.45   13.28
   0  -3   1  346.74   12.32
   0   3   1  330.50   12.26
   0  -3  -1  332.67   12.72
   0  -3  -1  350.92   12.92
   0   3   2  405.08   15.08
   0  -3   2  397.95   15.07
   0  -3   2  396.24   15.63
   0  -3  -2  396.39   14.90
   0   3   2  402.69   15.09
   0  -3   2  402.94   15.10
   0   3   3    4.06    0.96
   0   3   3    1.94    0.69
   0  -3   3    4.61    0.95
   0   3   3    3.59    0.86
   0  -3   3    3.42    0.78
   0  -3   4   23.98    2.53
   0   3   4   33.12    2.89
   0  -3   4   31.78    2.87
   0   3   4   24.13    2.54
   0   3   4   25.64    2.66
   0   3   5    4.15    1.19
   0   3   5    5.09    1.31
   0  -3   5    3.56    1.23
   0  -3   5    2.70    0.93
   0   3   5    3.32    1.12
   0   3   6   27.80    3.34
   0  -3   6   28.17    3.47
   0   3  -6   22.53    3.10
   0  -3   6   24.73    3.07
   0   3   6   22.04    3.01
   0  -3   6   22.79    3.14
   0   3   6   26.89    3.11
   0  -3   7  223.86   12.93
   0   3   7  238.18   13.18
   0  -3   7  231.27   13.03
   0   3   7  237.08   13.10
   0  -3   7  233.32   12.57
   0   3  -7  232.46   12.77
   0   3   7  232.33   12.34
   0  -3   7  237.80    9.48
   0   3   7  223.32    9.43
   0   3   8   14.40    2.69
   0  -3   8   21.89    3.29
   0   3  -8   18.19    3.03
   0  -3   8   16.80    1.66
   0   3   8   15.34    1.61
   0   3   8   14.98    3.06
   0   3   8   17.34    3.27
   0  -3   8   17.16    3.19
   0  -3   8   15.63    3.12
   0  -3   9   12.87    1.55
   0   3   9   12.04    1.52
   0  -3   9    9.77    2.46
   0   3   9   17.01    3.08
   0   3   9   10.95    2.83
   0   3   9    9.68    2.62
   0  -3   9   16.73    3.34
   0  -3   9    9.64    2.53
   0  -3  10  100.46    5.43
   0   3  10   91.30    5.07
   0  -3  10   93.70    5.08
   0  -3  10   85.06    7.74
   0   3  10   84.26    4.33
   0  -3  10   85.42    4.67
   0  -3  10   86.37    4.82
   0   3  10   91.97    5.05
   0  -3  10   94.38    5.07
   0  -3  10   96.45    8.99
   0   3  10   90.37    8.63
   0   3  10   90.63    8.66
   0  -3  10   82.50    8.32
   0  -3  11  322.36   13.32
   0   3  11  340.70   13.62
   0  -3  11  354.72   13.70
   0  -3  11  337.48   14.01
   0  -3 -11  314.29   13.04
   0  -3  11  344.45   13.19
   0   3  11  308.20   12.63
   0  -3  11  340.78   13.65
   0   3  11  327.87   13.64
   0   3  12   11.82    1.33
   0  -3  12    9.62    1.30
   0  -3  12   10.45    1.44
   0   3  12   13.25    1.58
   0  -3  12   13.00    1.72
   0  -3  12   11.97    1.51
   0   3  12   10.87    1.50
   0   3  12    9.29    1.07
   0  -3  12    9.82    1.29
   0  -3  13    3.46    0.78
   0   3  13    3.03    0.78
   0  -3  13    3.66    0.84
   0   3  13    4.08    0.75
   0  -3  13    4.03    0.96
   0  -3  13    3.40    0.83
   0   3  13    3.40    0.79
   0  -3  13    1.96    0.69
   0  -3  14   12.76    1.07
   0   3  14   10.98    0.98
   0   3  14    9.89    1.09
   0  -3  14   11.47    1.13
   0   3  14   15.25    1.23
   0   3  14   12.45    1.19
   0  -3  14   11.14    1.12
   0  -3  15   29.06    1.46
   0   3  15   27.10    1.45
   0   3  15   26.45    1.33
   0  -4   0 1429.36   50.68
   0  -4   0 1437.89   50.91
   0   4   1   11.98    0.72
   0  -4   1   13.02    0.78
   0   4   1   12.33    0.73
   0  -4   1   12.31    0.77
   0  -4  -1   15.38    1.50
   0  -4  -1   12.73    1.30
   0  -4   1   11.33    1.41
   0  -4   2 2673.91   92.20
   0   4   2 2648.92   92.16
   0   4   2 2600.27   92.16
   0  -4   2 2678.41   92.22
   0  -4  -2 2628.98   92.46
   0  -4   2 2820.26   93.48
   0  -4   3   58.76    3.65
   0   4   3   52.33    3.47
   0   4   3   58.20    3.61
   0  -4   3   54.40    3.57
   0  -4  -3   57.85    3.45
   0   4   3   61.59    4.13
   0  -4   3   63.53    4.23
   0   4   4   31.10    3.04
   0  -4   4   27.56    2.70
   0   4   4   26.87    2.66
   0  -4   4   31.08    2.81
   0   4   4   27.69    2.70
   0  -4   5    3.48    1.28
   0   4   5    3.73    1.18
   0  -4   5    5.62    1.39
   0   4   5    7.07    1.50
   0   4   5    6.86    1.52
   0  -4   5    4.49    1.28
   0  -4   6  154.33    9.26
   0   4   6  159.29    9.28
   0   4   6  168.08    9.48
   0  -4   6  155.87    9.31
   0   4   6  148.46    8.98
   0  -4   6  140.04    9.02
   0  -4   7   16.16    1.48
   0   4   7   15.23    1.46
   0   4   7   14.80    2.71
   0   4   7   11.93    2.46
   0  -4   7   11.47    2.46
   0  -4   7   14.34    2.71
   0   4  -7   14.83    2.77
   0  -4   7   20.01    3.07
   0   4   7   12.00    2.37
   0   4   8  181.22   11.27
   0  -4   8  182.73   11.81
   0   4   8  178.60   11.91
   0  -4   8  188.84    8.18
   0   4   8  187.25    8.22
   0  -4   8  202.07   12.03
   0   4  -8  203.56   12.29
   0   4   8  201.99   12.30
   0  -4   8  176.49   11.68
   0   4   9   36.38    4.60
   0   4   9   45.22    5.51
   0  -4   9   44.50    5.46
   0  -4   9   38.29    5.05
   0   4   9   43.42    2.99
   0  -4   9   38.64    2.85
   0  -4   9   46.48    5.57
   0   4   9   37.76    5.06
   0  -4  10  174.49    8.35
   0  -4  10  165.72   12.17
   0  -4  10  157.37   11.93
   0   4  10  153.19   11.87
   0   4  10  158.48   12.08
   0  -4  10  161.59   11.57
   0  -4  10  179.65    7.90
   0  -4  10  176.62    7.91
   0   4  10  173.54    7.89
   0   4  10  168.98    7.45
   0   4  10  177.15    8.01
   0  -4  10  167.39    7.81
   0  -4  10  172.39    7.76
   0   4  10  165.12    7.05
   0  -4  10  169.25    7.61
   0  -4  11   25.05    2.60
   0  -4  11   31.89    2.55
   0  -4  11   28.40    2.38
   0   4  11   30.19    2.47
   0   4  11   29.01    2.22
   0  -4  11   31.37    2.54
   0   4  11   28.51    2.46
   0  -4  11   31.99    2.38
   0   4  11   29.21    1.95
   0  -4  12   56.14    3.92
   0   4  12   59.25    3.33
   0   4  12   62.79    3.71
   0  -4  12   59.75    3.56
   0  -4  12   61.75    3.67
   0  -4  12   65.73    3.55
   0   4  12   61.42    3.73
   0  -4  12   66.53    3.76
   0  -4  13   15.10    1.49
   0   4  13   18.86    1.68
   0  -4  13   16.94    1.80
   0  -4  13   19.87    1.73
   0  -4  13   19.67    1.55
   0  -4  13   16.26    1.53
   0   4  13   18.13    1.61
   0   4  13   16.43    1.38
   0   4  13   19.14    1.61
   0   4  14   82.31    3.44
   0  -4  14   88.12    3.68
   0  -4  14   80.03    3.64
   0   4  14   80.69    3.74
   0   4  14   88.80    3.65
   0  -4  14   83.92    3.71
   0  -4  15   22.36    1.16
   0   4  15   21.93    1.12
   0   4  15   16.67    0.91
   0  -5   0    0.16    0.42
   0  -5   0    0.73    0.53
   0  -5  -1  450.25   17.77
   0  -5  -1  468.52   18.08
   0  -5   1  478.05   18.40
   0  -5   2  552.30   19.65
   0   5   2  530.79   19.52
   0   5   2  530.46   19.52
   0  -5   2  548.67   19.64
   0  -5   2  547.79   21.58
   0  -5  -2  548.26   20.59
   0   5   3  672.89   25.51
   0  -5   3  669.15   25.56
   0  -5   3  676.34   25.61
   0   5   3  669.94   25.51
   0  -5   3  729.76   27.17
   0  -5  -3  706.87   25.83
   0   5   3  755.49   27.13
   0   5   4   66.15    4.34
   0  -5   4   64.17    4.34
   0  -5   4   63.16    4.34
   0   5   4   67.12    4.37
   0  -5   4   60.15    4.85
   0   5   4   59.88    4.77
   0  -5   5  235.67   11.71
   0   5   5  231.85   11.60
   0   5   5  239.54   11.69
   0  -5   5  251.38   11.92
   0   5   5  253.93   12.50
   0  -5   6    4.05    1.31
   0   5   6    7.72    1.73
   0  -5   6    7.03    1.74
   0   5   6    8.42    1.80
   0  -5   6    7.55    1.88
   0   5   6    8.77    2.03
   0   5   7    1.05    0.45
   0  -5   7    0.22    0.33
   0   5   7    0.90    0.76
   0  -5   7    1.80    1.07
   0  -5   7    0.45    0.88
   0   5   7    0.90    0.87
   0   5  -7    0.59    0.99
   0  -5   7    0.98    0.82
   0   5   7    0.89    0.75
   0   5   8   50.29    5.32
   0  -5   8   53.41    3.17
   0   5   8   52.19    3.18
   0  -5   8   49.89    5.49
   0   5   8   43.43    5.18
   0  -5   8   60.64    6.03
   0   5  -8   51.50    5.96
   0   5   8   40.33    4.96
   0  -5   8   48.40    5.38
   0  -5   9    8.62    2.49
   0   5   9    7.05    2.07
   0  -5   9   13.23    1.43
   0   5   9    8.74    1.22
   0  -5   9    8.01    1.19
   0   5   9    8.62    1.11
   0  -5   9    9.61    1.31
   0   5   9    8.06    1.26
   0  -5   9    8.75    1.23
   0   5   9    7.21    2.21
   0  -5   9    7.19    2.20
   0  -5   9    7.82    2.29
   0   5   9    9.58    2.62
   0  -5  10  178.86   12.68
   0   5  10  176.35   11.98
   0  -5  10  188.18   12.95
   0   5  10  173.94   12.44
   0   5  10  167.56   12.50
   0  -5  10  171.43   12.36
   0   5  10  201.58    8.22
   0   5  10  192.91    8.57
   0  -5  10  212.65    8.73
   0  -5  10  192.23    8.62
   0  -5  10  203.84    8.48
   0  -5  10  187.93    8.56
   0  -5  10  201.96    8.64
   0   5  10  192.76    8.66
   0   5  11    1.48    0.65
   0  -5  11    1.05    0.64
   0  -5  11    1.19    0.61
   0   5  11    0.62    0.57
   0  -5  11    1.33    0.67
   0  -5  11    1.02    0.67
   0   5  11    0.56    0.50
   0  -5  12  203.15    8.22
   0   5  12  198.25    8.41
   0  -5  12  199.42    8.40
   0  -5  12  189.58    8.34
   0   5  12  194.73    7.98
   0  -5  12  211.56    9.18
   0   5  12  201.35    8.51
   0  -5  12  202.78    8.40
   0   5  12  202.96    8.29
   0   5 -12  180.92    8.37
   0  -5  13   24.49    1.68
   0  -5  13   21.75    1.67
   0  -5  13   22.07    2.04
   0  -5  13   22.14    1.64
   0   5  13   22.19    1.51
   0   5  13   24.22    1.67
   0   5  14   45.21    2.18
   0   5  14   40.51    1.93
   0  -5  14   39.04    2.06
   0  -5  15   12.86    0.81
   0   5  15   13.48    0.76
   0  -6   0   63.18    4.28
   0  -6   0   55.26    3.91
   0  -6  -1  287.92   12.42
   0  -6   1  291.16   13.03
   0  -6  -1  284.86   12.10
   0  -6   1  285.26   12.72
   0   6   2   23.12    1.16
   0   6   2   23.24    1.16
   0  -6  -3 2452.23   84.99
   0  -6   3 2657.12   86.77
   0   6   3 2379.52   83.86
   0  -6   3 2343.18   83.94
   0   6   3 2421.06   83.89
   0  -6   3 2379.91   83.98
   0   6   4   48.94    4.45
   0  -6   4   41.80    4.19
   0  -6   4   49.53    3.55
   0   6   4   49.69    3.51
   0  -6   4   48.82    3.52
   0   6   4   45.30    3.39
   0   6   5  319.48   15.39
   0  -6   5  311.68   15.41
   0  -6   5  292.56   13.88
   0   6   5  309.65   13.97
   0  -6   5  315.34   14.10
   0   6   5  315.23   14.03
   0   6   6    2.22    1.14
   0   6   6    1.04    0.83
   0   6   6    1.04    0.76
   0  -6   6    0.35    0.59
   0  -6   6    1.41    0.84
   0   6   7    6.30    1.95
   0  -6   7    6.40    1.88
   0   6   7    4.21    0.74
   0   6  -7    8.07    2.45
   0  -6   7    3.44    1.40
   0   6   7    6.80    1.71
   0   6   7    9.75    2.07
   0  -6   7    3.43    1.26
   0   6   8   24.32    3.55
   0   6   8   18.42    3.10
   0  -6   8   22.12    3.42
   0  -6   8   24.55    3.68
   0   6   8   26.36    3.87
   0  -6   8   20.38    3.61
   0   6   8   21.74    1.80
   0  -6   8   18.01    1.66
   0   6   8   19.18    1.74
   0   6  -8   23.31    4.13
   0  -6   9    7.46    1.09
   0   6   9    8.01    1.15
   0   6   9    4.98    1.80
   0   6   9    6.07    1.95
   0   6   9    7.43    1.00
   0  -6   9    6.71    1.06
   0   6   9    6.93    1.06
   0  -6   9    6.71    1.06
   0  -6   9    6.66    1.11
   0  -6   9    5.86    2.02
   0   6   9    9.47    2.38
   0   6  10   99.59    5.15
   0  -6  10  101.14    5.06
   0   6  10  104.23    4.84
   0  -6  10   99.96    5.29
   0   6  10   98.60    5.05
   0  -6  10  106.26    5.16
   0   6  10  104.92    5.01
   0   6  10  102.87    4.88
   0  -6  10  103.72    5.30
   0  -6  10   97.04    5.72
   0  -6  10  101.41    5.04
   0  -6  11    9.34    1.20
   0   6  11    8.63    1.14
   0  -6  11    8.18    1.12
   0  -6  11    7.29    1.16
   0   6  11    9.30    1.14
   0   6  11    5.37    0.90
   0  -6  11    7.91    1.42
   0  -6  11    7.37    1.08
   0   6  11    6.84    1.05
   0   6  11    7.09    0.98
   0  -6  12    2.50    0.61
   0  -6  12    1.60    0.58
   0   6  12    1.39    0.52
   0  -6  12    1.62    0.70
   0   6  12    1.67    0.55
   0   6 -12    2.21    0.76
   0   6  13   30.04    1.73
   0   6  13   32.91    1.97
   0  -6  14    1.93    0.46
   0   6  14    1.81    0.32
   0   6  14    3.40    0.50
   0  -6 -14    1.56    0.32
   0   6  14    3.35    0.49
   0  -7   0    0.27    0.59
   0  -7   0   -0.24    0.52
   0  -7  -1   64.40    4.40
   0  -7  -1   63.29    4.62
   0  -7   1   67.61    5.08
   0  -7   1   73.31    5.01
   0  -7  -2   88.70    5.43
   0  -7   2   94.86    6.48
   0  -7   2   82.81    5.90
   0  -7  -3 1500.65   54.66
   0  -7   3 1521.86   56.42
   0   7   4   49.38    4.75
   0  -7   4   51.28    4.84
   0   7   5    3.60    1.39
   0  -7   5    2.28    1.18
   0   7   6    1.98    1.36
   0   7   7   11.08    2.50
   0   7  -7   17.40    3.71
   0   7   8   36.67    4.71
   0   7   8   34.57    2.35
   0  -7   8   34.34    2.37
   0   7   8   34.38    2.18
   0  -7   8   36.64    2.57
   0   7  -8   42.98    5.91
   0  -7   8   37.14    5.09
   0  -7   9   42.79    5.64
   0   7   9   52.62    3.04
   0   7   9   55.13    3.00
   0  -7   9   50.25    3.27
   0  -7   9   50.04    3.03
   0   7   9   48.19    2.81
   0   7  10   96.91    4.84
   0   7  10  101.86    4.67
   0  -7  10   98.47    5.18
   0  -7  10  104.07    5.76
   0   7  10  102.01    4.81
   0   7  10  100.67    4.75
   0  -7  10  107.34    4.95
   0  -7  10   97.68    5.16
   0   7  11  159.90    6.76
   0   7  11  179.43    6.95
   0  -7  11  175.60    8.01
   0   7  11  167.22    6.93
   0  -7  11  173.36    7.37
   0  -7  11  178.93    7.07
   0  -7 -12   24.00    1.63
   0   7  12   31.06    1.80
   0   7 -12   27.61    2.20
   0  -7  12   26.29    2.30
   0  -7  12   26.71    1.92
   0   7  12   31.61    2.01
   0  -7  12   29.10    1.84
   0  -7  13   28.00    2.04
   0   7  13   26.67    1.43
   0   7 -13   25.96    1.74
   0   7  13   30.48    1.72
   0  -7 -13   22.78    1.39
   0  -7  14   13.03    0.92
   0   7  14   16.39    1.01
   0   7  14   15.22    0.91
   0  -8   0   74.38    5.28
   0  -8   0   80.51    5.74
   0  -8   1  197.52   10.54
   0  -8  -1  196.36    9.99
   0  -8  -1  212.69   10.57
   0  -8   1  220.53   11.24
   0  -8   2 1123.06   43.35
   0  -8   2 1154.82   44.03
   0  -8  -2 1123.16   42.38
   0  -8   3   62.75    5.44
   0  -8  -3   53.26    4.29
   0  -8   3   56.36    5.32
   0  -8   4  328.14   16.39
   0   8   4  326.51   16.49
   0  -8   5  174.76   10.96
   0   8   5  164.30   10.76
   0  -8   6  174.65   11.30
   0   8   6  141.47   10.26
   0   8  -7  132.07   11.31
   0   8   7  127.69    9.66
   0   8   8  260.97   10.77
   0  -8   8  278.90   11.17
   0   8   8  271.07   10.50
   0   8  -8  278.57   17.81
   0  -8   8  273.54   16.37
   0  -8   8  275.32   16.82
   0   8   8  271.69   15.48
   0  -8   9    3.40    0.86
   0   8   9    3.85    0.77
   0   8   9    5.28    1.22
   0  -8  10  167.11    7.20
   0   8  10  179.48    7.39
   0   8  10  171.41    7.38
   0  -8  10  172.45    7.71
   0  -8  10  171.89    8.25
   0  -8  10  179.25    7.80
   0   8  10  176.98    7.11
   0  -8  11  173.11    8.07
   0   8  11  172.22    7.16
   0   8  11  186.58    7.29
   0  -8  11  171.03    7.04
   0  -8  11  172.78    7.43
   0   8  11  172.66    6.93
   0   8  12   67.49    3.18
   0   8 -12   64.29    3.64
   0   8  12   62.53    2.88
   0  -8  12   70.39    3.82
   0   8  13  110.60    4.55
   0   8  13  112.47    4.57
   0   8  13  106.95    4.34
   0   8 -13  104.44    4.60
   0   8  14   21.80    1.10
   0  -9   0   -0.33    0.72
   0  -9   0    0.38    0.64
   0   9   0   -0.12    0.38
   0  -9   1   44.61    4.27
   0  -9   1   37.12    4.20
   0  -9  -1   44.75    4.22
   0   9  -1   43.07    2.69
   0   9   1   41.03    2.74
   0  -9   2   47.76    4.79
   0   9   2   43.82    2.98
   0  -9   2   56.23    5.30
   0  -9  -2   53.43    4.54
   0   9  -2   50.78    2.98
   0  -9   3   44.43    4.79
   0  -9   3   45.02    5.00
   0  -9  -3   48.15    4.24
   0  -9   4   85.32    7.23
   0   9   4   94.23    7.64
   0  -9   4   94.76    7.85
   0  -9   5    4.85    1.96
   0  -9   5    2.80    1.34
   0   9   5    5.10    1.75
   0  -9   6  129.43   10.09
   0   9   6  149.35   10.53
   0   9   7    1.43    1.04
   0   9  -7   -0.90    1.24
   0   9   7   -0.09    0.34
   0  -9   7    0.13    0.41
   0  -9   7   -0.70    1.18
   0   9   7    0.60    0.58
   0  -9   7    1.32    1.29
   0  -9   8  135.24    6.42
   0   9   8  137.87    6.29
   0   9   8  137.00    5.94
   0   9   9  172.63    7.27
   0  -9   9  155.46    7.81
   0  -9   9  166.66    7.52
   0   9   9  170.04    7.02
   0  -9  10   14.28    1.53
   0   9  10   16.66    1.66
   0  -9  10   16.74    1.69
   0  -9  10   16.74    1.88
   0   9  10   21.23    1.55
   0  -9  11  128.74    6.30
   0   9  11  138.12    5.59
   0   9  11  131.12    5.58
   0  -9  12    5.55    0.91
   0   9  12    4.47    0.60
   0   9 -12    5.40    0.92
   0   9 -13   37.16    2.07
   0   9  13   52.75    2.18
   0   9  13   50.44    2.15
   0 -10   0   32.05    3.96
   0 -10   0   42.51    4.22
   0  10   0   41.94    2.82
   0 -10   1   82.05    6.48
   0  10   1   78.16    4.45
   0 -10  -1   90.76    6.70
   0 -10   1   82.40    6.86
   0  10  -1   87.05    4.51
   0  10   2    8.24    1.23
   0  10  -2    5.23    0.97
   0 -10  -2    7.23    1.75
   0 -10   2    7.18    2.01
   0 -10   2    4.12    1.42
   0 -10   3   94.48    7.68
   0 -10   3  106.66    8.41
   0  10  -3  100.14    5.04
   0 -10   4   35.00    4.53
   0  10   4   25.48    3.95
   0 -10   4   30.99    4.46
   0  10  -4   28.55    2.25
   0  10   5   38.19    2.37
   0 -10   5   38.72    5.01
   0  10   5   36.62    2.53
   0 -10   5   32.86    4.82
   0  10   5   30.67    4.56
   0 -10   6  353.35   20.39
   0  10   6  376.53   19.97
   0 -10   6  369.00   14.61
   0 -10   6  390.39   20.42
   0  10   6  382.21   14.50
   0  10   6  388.89   14.66
   0  10   7   14.80    1.60
   0  10  -7   13.29    3.84
   0 -10   7   15.45    1.60
   0  10   8  158.13    6.85
   0  10   8  149.81    6.39
   0 -10   8  158.96    7.07
   0 -10   9  127.14    6.38
   0  10   9  129.59    5.84
   0 -10   9  128.29    6.09
   0  10   9  128.50    5.92
   0  10   9  136.19    5.57
   0  10  10   72.66    3.65
   0 -10  10   64.19    3.91
   0 -10  10   73.71    3.78
   0  10  10   67.42    3.26
   0 -10  11    1.17    0.57
   0  10  11    2.02    0.59
   0  10  11    2.53    0.48
   0  10  12   10.82    0.95
   0  10 -12    8.96    1.02
   0  10 -12    8.32    0.71
   0  10  12    8.56    0.67
   0  10  12   11.56    0.96
   0 -10  13    0.20    0.23
   0  10  13    0.62    0.25
   0 -11   0    0.97    0.82
   0  11   0   -0.16    0.53
   0 -11  -1  123.83    8.78
   0 -11   1  128.32    8.92
   0 -11   1  149.30   10.01
   0  11   1  132.95    6.63
   0  11  -1  140.69    6.61
   0 -11   2   51.07    5.71
   0 -11   2   56.21    5.62
   0  11  -2   58.01    3.58
   0  11  -3   23.21    2.10
   0 -11   3   26.24    4.11
   0  11   3   19.09    3.81
   0 -11   3   22.41    3.74
   0  11  -3   27.07    2.25
   0 -11   4   37.33    2.50
   0  11   4   36.40    5.04
   0 -11   4   42.48    5.49
   0 -11   4   38.58    5.02
   0  11  -4   39.57    2.84
   0  11  -4   42.62    2.95
   0  11   4   43.90    2.85
   0  11   4   40.78    2.45
   0  11   5    1.37    0.50
   0 -11   5    2.42    0.66
   0 -11   5    0.64    0.88
   0  11   5    1.93    1.25
   0 -11   5   -0.69    0.68
   0  11  -5    1.21    0.61
   0  11   5    0.96    0.48
   0  11   6   11.98    1.26
   0 -11   6    7.36    1.10
   0  11   7    1.02    0.55
   0 -11   7    0.67    0.60
   0 -11   8   37.10    2.83
   0 -11   8   40.91    2.77
   0  11   9    0.20    0.36
   0 -11   9    0.60    0.52
   0  11   9    1.11    0.53
   0  11  10    0.27    0.28
   0  11  10    0.34    0.45
   0 -11  10    0.77    0.47
   0  11  11    1.20    0.42
   0  11  11    0.68    0.43
   0  11 -11    0.39    0.37
   0  11 -12    4.22    0.63
   0  11  12    4.43    0.53
   0 -12   0  875.39   39.08
   0  12   0  957.30   34.41
   0  12   0  994.55   35.16
   0  12   0  962.17   35.25
   0  12   1   44.56    2.71
   0 -12   1   53.42    5.73
   0 -12   1   46.58    5.08
   0  12  -1   43.13    3.23
   0 -12   1   49.08    2.84
   0  12   1   49.93    3.16
   0  12  -1   46.27    2.90
   0  12   1   48.57    3.27
   0  12  -1   46.46    3.26
   0  12   2    0.44    0.34
   0  12   2    0.64    0.58
   0 -12   2    1.66    0.59
   0  12  -2    0.17    0.63
   0 -12   2    0.53    0.90
   0 -12   2    0.61    0.84
   0  12   2    0.15    0.45
   0  12  -3   14.82    1.71
   0  12   3   15.79    1.33
   0  12   3   15.19    1.65
   0 -12   3   17.10    1.53
   0 -12   3   13.55    3.11
   0 -12   3   10.87    2.60
   0  12   3   14.18    3.17
   0  12   3   12.85    1.51
   0  12  -3   13.03    1.59
   0 -12   4   10.90    2.83
   0 -12   4   11.57    2.74
   0 -12   4   10.21    1.23
   0  12   4    9.77    1.10
   0  12   4   10.71    1.35
   0  12   4   12.39    1.24
   0  12  -4    8.42    1.29
   0  12   4   10.92    1.36
   0  12  -4   10.27    1.45
   0  12   5   26.23    1.85
   0  12   5   23.50    1.99
   0  12  -5   23.60    2.09
   0 -12   5   21.15    1.87
   0  12   5   22.85    1.84
   0  12   6   41.16    2.50
   0 -12   6   37.66    2.62
   0  12   6   40.48    2.64
   0  12   7   14.57    1.36
   0 -12   7   12.98    1.43
   0  12   8   89.09    4.20
   0  12   8   92.35    4.41
   0 -12   8   84.39    4.36
   0  12   9   36.37    2.14
   0  12   9   36.90    2.25
   0 -12   9   30.23    2.16
   0  12  10   35.99    2.00
   0  12  10   31.31    1.82
   0  12 -11   14.19    1.05
   0  12  11   16.78    1.13
   0  12  11   17.92    1.10
   0  12  11   17.93    1.15
   0  12  11   14.66    0.98
   0  12 -11   17.52    1.40
   0  12  12    1.68    0.25
   0  13   0   -0.17    0.64
   0  13   0    0.12    0.43
   0 -13   0    0.11    0.43
   0  13   1   98.04    4.54
   0  13  -1   92.04    5.24
   0  13   1   99.94    5.22
   0  13  -1   90.70    5.12
   0  13  -1   92.75    4.72
   0 -13   1   95.79    4.65
   0  13   2   20.65    1.73
   0  13  -2   21.87    1.88
   0  13  -2   22.87    2.19
   0 -13   2   22.72    1.83
   0  13   2   21.74    2.05
   0  13  -3   29.83    2.50
   0  13  -3   31.34    2.56
   0  13   3   30.76    2.44
   0 -13   3   29.63    2.16
   0  13   3   29.63    2.38
   0  13   4    9.76    1.07
   0  13   4    9.76    1.27
   0  13   4   11.16    1.13
   0  13  -4   11.16    1.44
   0 -13   4   10.45    1.24
   0  13   4   11.53    1.38
   0  13  -5   23.22    2.07
   0  13   5   21.80    1.67
   0  13   5   22.75    1.92
   0  13   5   27.08    1.84
   0 -13   5   24.49    1.95
   0  13   6   27.79    1.95
   0 -13   6   28.19    2.12
   0  13   6   29.67    1.96
   0 -13   7   35.86    2.39
   0  13   7   37.67    2.07
   0  13   7   37.16    2.28
   0  13   7   33.86    2.14
   0  13   8    2.24    0.50
   0  13   8    2.57    0.63
   0  13   8    1.63    0.48
   0 -13   8    1.55    0.57
   0 -13   9    4.59    0.67
   0  13   9    3.46    0.52
   0  13  -9    3.31    0.65
   0  13   9    3.00    0.59
   0  13   9    4.03    0.62
   0  13  10   11.11    0.94
   0  13  10   11.29    0.86
   0  13 -10   12.51    0.99
   0  13  10   12.39    0.93
   0  13 -11    3.24    0.49
   0  13  11    2.98    0.37
   0 -14   0  316.37   11.75
   0  14   0  294.09   12.31
   0  14   0  282.50   11.67
   0  14   1   38.59    2.30
   0 -14   1   34.97    2.37
   0  14  -1   35.36    2.46
   0  14  -1   37.03    2.82
   0  14   1   39.08    2.83
   0 -14   2    9.20    1.15
   0  14   2    9.80    1.10
   0  14  -2    8.41    1.29
   0  14   2    7.00    1.15
   0  14  -2    8.80    1.17
   0 -14   3    1.35    0.56
   0  14   3    0.22    0.47
   0  14  -3    0.32    0.47
   0  14   3    0.70    0.49
   0  14  -3    0.63    0.63
   0  14   4   52.17    2.87
   0  14  -4   41.94    2.93
   0  14  -4   43.12    2.83
   0 -14   4   44.16    2.72
   0  14  -5   55.26    3.33
   0  14   5   60.16    2.99
   0 -14   5   63.91    3.35
   0  14  -6   71.75    3.72
   0 -14   6   64.52    3.50
   0  14   6   71.47    3.34
   0  14   7    0.79    0.40
   0  14   7    0.97    0.41
   0 -14   7    0.36    0.38
   0  14   8  152.14    5.81
   0  14   8  153.92    6.07
   0 -14   8  132.14    5.80
   0  14  -8  145.37    6.07
   0  14   9   38.96    1.88
   0  14  -9   36.40    2.02
   0  14  10    1.25    0.25
   0  14 -10    0.63    0.27
   0  14  10    1.07    0.26
   0  14 -10    1.13    0.35
   0 -15   0   -0.31    0.49
   0  15   0    0.15    0.48
   0 -15   1   53.37    2.96
   0 -15  -1   57.83    3.05
   0  15   1   52.04    2.73
   0  15  -1   49.46    3.27
   0  15   1   50.45    3.23
   0  15   2    4.75    0.88
   0 -15   2    3.97    0.77
   0 -15  -2    4.54    0.80
   0  15  -2    3.57    0.78
   0  15   2    4.01    0.67
   0 -15   3   34.40    2.24
   0  15  -3   34.40    2.32
   0  15   3   36.14    2.17
   0 -15   4   21.41    1.64
   0  15  -4   21.95    1.75
   0  15   4   21.95    1.63
   0 -15   5    0.81    0.46
   0  15   5    1.04    0.46
   0  15  -5    1.42    0.61
   0 -15   6    3.38    0.61
   0  15   6    2.99    0.48
   0  15   6    3.72    0.65
   0  15  -6    3.01    0.67
   0  15   7   27.44    1.63
   0 -15   7   23.71    1.49
   0  15   7   24.87    1.39
   0  15   8    4.17    0.46
   0  15   8    5.12    0.60
   0  15  -8    4.30    0.64
   0  15   9   27.25    1.31
   0  15  -9   24.62    1.33
   0 -16   0   40.20    2.34
   0 -16   1    5.07    0.78
   0 -16  -1    4.27    0.73
   0  16   2    5.13    0.65
   0 -16  -2    3.50    0.67
   0 -16   2    5.55    0.77
   0  16   3    7.27    0.78
   0 -16   3    6.18    0.81
   0 -16  -3    6.75    0.83
   0  16   4    6.24    0.71
   0  16  -4    7.28    0.87
   0 -16  -4    4.71    0.72
   0 -16   4    5.92    0.75
   0  16   5    0.06    0.29
   0  16  -5   -0.23    0.36
   0 -16  -5    0.33    0.34
   0 -16   5    0.32    0.32
   0  16   6    0.47    0.31
   0  16  -6   -0.07    0.37
   0 -16  -6   -0.06    0.28
   0 -16   6    0.09    0.22
   0  16   7    3.47    0.45
   0  16  -7    3.14    0.50
   0 -16  -7    2.63    0.43
   0  16   8   -0.02    0.13
   0  17   0    0.13    0.32
   0 -17   0   -0.06    0.30
   0  17  -1   20.92    1.29
   0 -17  -1   22.19    1.41
   0 -17   1   21.02    1.38
   0 -17  -2    4.47    0.62
   0 -17   2    3.87    0.59
   0 -17   3  144.99    5.77
   0 -17  -3  152.70    5.85
   0 -17   4   31.16    1.58
   0  17   4   29.11    1.53
   0 -17  -5    5.06    0.53
   0  17   5    5.31    0.48
   0  17   6    0.87    0.26
   0 -17  -6    1.28    0.23
   0 -18   0   84.10    3.31
   0 -18  -1    9.62    0.68
   0 -18   1    8.24    0.61
   0  18   2   15.34    0.91
   0 -18  -2   11.65    0.77
   0  18   3   10.40    0.73
   0  18   4   17.06    0.92
  -1   0  15    0.14    0.25
  -1   0  15   -0.22    0.32
  -1   0  15   -0.07    0.40
  -1   0  15   -0.06    0.33
  -1   0  14   38.77    2.25
  -1   0  14   40.53    2.59
  -1   0  14   41.37    2.34
  -1   0  14   38.87    2.47
  -1   0  14   42.82    2.62
  -1   0  13   -0.22    0.55
  -1   0  13    0.61    0.58
  -1   0  13    0.75    0.57
  -1   0  13    0.13    0.48
  -1   0  12   51.51    3.19
  -1   0  12   56.13    3.63
  -1   0  12   51.19    3.48
  -1   0  12   48.87    3.33
  -1   0  11   -0.35    0.67
  -1   0  11    0.14    0.50
  -1   0  11   -0.73    0.69
  -1   0  11    0.74    1.02
  -1   0  11    1.48    1.25
  -1   0  11    0.18    0.58
  -1   0  11   -0.17    0.65
  -1   0  11    0.53    0.62
  -1   0  10   33.67    2.49
  -1   0  10   39.42    5.38
  -1   0  10   35.37    5.18
  -1   0  10   35.07    2.80
  -1   0  10   32.34    2.68
  -1   0  10   34.82    2.73
  -1   0  10   34.79    2.68
  -1   0   9    0.15    0.52
  -1   0   9   -0.61    1.03
  -1   0   9    1.22    1.19
  -1   0   9    0.39    0.65
  -1   0   8  616.77   27.09
  -1   0   8  622.89   27.12
  -1   0   8  592.59   22.32
  -1   0   7    0.43    0.84
  -1   0   7   -0.43    1.10
  -1   0   6   57.82    4.97
  -1   0   6   65.86    5.22
   1   0  -6   53.71    3.60
  -1   0   5    0.20    0.50
  -1   0   5    0.55    0.65
  -1   0   5    0.54    0.70
   1   0  -5    1.00    0.46
  -1   0   4  925.29   34.48
  -1   0   4  939.66   33.69
  -1   0   4  910.72   34.41
  -1   0   3    0.15    0.44
  -1   0   3    0.15    0.48
  -1   0   3    0.20    0.39
  -1   0   2  122.08    5.30
  -1   0   2  118.25    4.84
  -1   0   2  117.87    5.26
  -1   0   1   -0.05    0.13
  -1   0   1    0.05    0.15
  -1   0   1    0.16    0.11
  -1   0   1    0.05    0.09
   1   0   0  288.57   10.30
   1   0   1   -0.08    0.25
  -1   0  -1    0.09    0.30
   1   0   2 6692.86  221.89
  -1   0  -2 6228.04  221.87
  -1   0  -3    0.95    0.56
   1   0   4  133.43    7.22
   1   0   4  124.21    7.09
  -1   0  -4  124.77    6.61
   1   0   5   -0.33    0.72
   1   0   5    0.33    0.63
  -1   0  -5    0.24    0.41
   1   0   6    8.28    1.82
   1   0   6   13.32    2.41
   1   0   6    8.22    1.98
  -1   0  -6    6.99    1.49
   1   0   7   -0.40    0.68
   1   0   7    1.54    1.22
   1   0   7   -0.51    0.70
   1   0   7    0.13    0.44
   1   0   8   86.47    4.75
   1   0   8   88.81    7.95
   1   0   8   90.86    8.01
   1   0   9    0.72    1.21
   1   0   9    0.71    0.98
   1   0   9    0.71    0.55
   1   0  10   26.40    2.10
   1   0  10   28.11    2.54
   1   0  10   26.08    2.17
   1   0  10   24.38    4.49
   1   0  10   30.82    5.12
   1   0  10   26.09    2.40
   1   0  11    0.12    0.54
   1   0  11   -0.18    0.61
   1   0  11    0.20    0.70
   1   0  12   19.62    1.98
   1   0  12   14.51    1.81
   1   0  12   17.56    1.59
   1   0  13    0.15    0.59
   1   0  13   -0.30    0.55
   1   0  14    5.80    0.72
   1   0  14    5.96    0.87
   1   0  14    4.68    0.79
  -1   0 -14    3.91    0.63
   1   0  15    0.10    0.16
   1   0  15    0.04    0.25
  -1  -1  15   10.58    0.95
  -1   1  15   10.82    0.98
  -1   1  15   11.40    0.92
  -1   1  15   10.83    0.90
  -1  -1  15   11.48    0.98
  -1  -1  15    7.88    0.70
  -1  -1  15   11.11    0.98
  -1   1  15   11.01    0.97
  -1   1  14   10.27    1.00
  -1  -1  14   12.02    1.15
  -1   1  14   11.13    1.23
  -1  -1  14   13.24    1.34
  -1   1  14   11.91    1.22
  -1  -1  14   11.32    1.25
  -1   1  14   10.16    1.02
  -1  -1  14    8.40    1.03
  -1   1  13   42.12    2.63
  -1  -1  13   42.82    2.77
  -1  -1  13   51.47    3.19
  -1   1  13   47.53    3.13
  -1  -1  13   48.10    3.14
  -1   1  13   49.45    2.90
  -1  -1  13   47.06    3.01
  -1   1  12  152.91    6.91
  -1  -1  12  148.33    7.13
  -1  -1  12  154.52    7.32
  -1  -1  12  143.02    6.73
  -1   1  12  146.23    6.63
  -1  -1  12  149.92    7.19
  -1   1  12  132.75    6.94
  -1  -1  12  157.23    7.24
  -1  -1  12  148.23    7.02
  -1  -1  11   20.20    2.15
  -1  -1  11   21.23    2.15
  -1  -1  11   25.08    4.42
  -1  -1  11   19.10    3.85
  -1   1  11   19.86    3.92
  -1   1  11   20.68    4.00
  -1   1  11   21.87    1.91
  -1  -1  11   18.40    1.87
  -1   1  11   20.74    2.02
  -1  -1  11   21.32    2.10
  -1  -1  11   19.59    2.07
  -1   1  11   20.40    2.02
  -1   1  11   21.20    2.12
  -1  -1  10   28.42    2.51
  -1   1  10   27.44    2.36
  -1   1  10   25.59    2.29
  -1   1  10   30.68    2.48
  -1  -1  10   26.66    2.34
  -1  -1  10   29.13    2.43
  -1  -1  10   28.23    4.59
  -1   1  10   28.31    4.61
  -1   1  10   24.94    4.37
  -1  -1  10   24.17    4.25
  -1   1  10   25.85    2.16
  -1  -1  10   30.99    2.36
  -1  -1  10   29.84    2.49
  -1   1   9  237.07   14.63
  -1  -1   9  259.51   15.06
  -1  -1   9  248.00   14.82
  -1   1   9  224.99   14.35
  -1  -1   9  249.65   13.17
  -1  -1   9  241.82   10.28
  -1   1   8    1.04    1.01
  -1   1   8    2.07    1.24
  -1  -1   8   -0.52    0.87
  -1  -1   8    0.52    0.71
  -1  -1   8    1.45    0.93
  -1  -1   8    0.39    0.44
  -1   1   8    0.66    0.51
  -1  -1   7   72.72    6.13
  -1   1   7   72.46    5.40
  -1  -1   7   78.79    6.29
  -1  -1   6  940.71   35.83
  -1   1   6  893.71   34.40
  -1  -1   6  950.30   35.82
   1   1  -6  879.52   34.11
  -1  -1   5   54.06    4.24
  -1   1   5   51.50    3.63
  -1  -1   5   51.22    4.11
   1  -1  -5   51.94    2.64
  -1  -1   4   10.85    1.63
  -1   1   4   12.67    1.44
  -1  -1   4   12.77    1.76
   1  -1  -4   11.15    0.88
  -1   1   3 1415.24   52.36
  -1  -1   3 1624.95   52.66
  -1   1   3 1444.28   51.82
  -1  -1   3 1586.06   52.59
  -1   1   3 1363.29   52.28
  -1  -1   2 1266.08   41.76
  -1   1   2 1175.01   41.67
  -1   1   2 1164.02   41.21
  -1  -1   2 1277.63   41.77
  -1  -1   2 1203.37   41.68
  -1   1   2 1183.06   41.67
  -1  -1   2 1200.59   41.48
  -1   1   1   32.86    1.68
  -1  -1   1   33.51    1.70
  -1   1   1   30.66    1.63
  -1   1   1   31.86    1.64
  -1  -1   1   31.21    1.65
  -1  -1   1   31.54    1.65
  -1   1   1   32.23    1.53
  -1  -1   0 1831.64   63.21
   1  -1   1 2299.11   79.77
   1   1   1 2361.17   80.03
  -1  -1  -1 2407.87   79.97
  -1   1  -1 2148.58   80.24
   1  -1   2  657.39   23.59
  -1   1  -2  609.31   23.94
  -1  -1  -2  658.69   23.55
   1  -1   3    2.10    0.72
  -1   1  -3    0.95    0.61
  -1  -1  -3    1.27    0.54
   1  -1   4  118.49    6.65
   1  -1   4  107.07    6.46
  -1  -1  -4  112.99    5.79
  -1   1  -4  100.51    6.11
   1  -1   5   99.48    6.34
   1   1   5   80.89    5.44
   1  -1   5   89.26    6.00
  -1  -1  -5   75.39    4.83
  -1   1  -5   66.82    5.09
   1  -1   6   32.91    3.86
   1   1   6   36.83    3.78
   1  -1   6   29.64    3.69
  -1   1  -6   28.10    3.19
  -1  -1  -6   29.41    2.89
   1  -1   7  262.36   14.18
   1  -1   7  258.43   14.19
   1   1   7  251.59   13.15
  -1   1  -7  250.92   12.69
   1   1   7  237.42   10.07
   1  -1   7  244.54   10.12
   1  -1   8  340.88   14.04
   1   1   8  368.70   18.01
   1  -1   8  383.61   19.48
   1   1   8  331.21   18.65
   1  -1   8  362.09   19.16
   1   1   8  360.86   19.14
   1  -1   9    3.01    0.88
   1  -1   9    2.14    1.56
   1  -1   9    2.12    1.54
   1   1   9    2.15    1.56
   1   1   9    4.25    2.07
   1  -1  10   27.50    2.24
   1  -1  10   27.67    2.16
   1   1  10   26.25    2.07
   1  -1  10   27.46    2.54
   1  -1  10   26.76    4.10
   1  -1  10   27.51    4.80
   1  -1  10   21.90    4.26
   1   1  10   28.23    4.85
   1   1  10   21.27    4.29
   1  -1  10   25.61    2.44
   1   1  10   24.72    2.27
   1  -1  11   16.11    1.99
   1  -1  11   19.36    2.15
   1   1  11   19.55    2.02
   1  -1  11   20.87    1.84
   1   1  11   22.00    1.81
   1  -1  12    1.24    0.77
   1  -1  12    0.72    0.66
   1   1  12    1.39    0.61
   1  -1  12    1.42    0.62
   1  -1  12    0.87    0.72
   1   1  13  112.80    4.96
   1   1  13  108.59    5.40
   1  -1  13  108.18    5.38
  -1  -1 -13   96.10    4.88
   1  -1  13  114.16    5.49
   1  -1  14   29.89    1.77
   1   1  14   28.61    1.64
   1   1  14   32.23    2.05
   1  -1  14   32.90    2.05
   1  -1  14   26.78    1.93
  -1   1 -14   24.50    1.68
  -1  -1 -14   22.78    1.57
  -1  -1 -15   14.06    0.89
  -1   1 -15   13.12    0.85
   1  -1  15   13.24    0.78
   1   1  15   14.89    0.91
   1  -1  15   16.10    1.01
  -1   2  15   72.37    3.04
  -1  -2  15   65.99    2.98
  -1   2  15   67.06    3.03
  -1  -2  15   62.67    2.97
  -1   2  15   62.92    2.98
  -1  -2  15   56.94    2.68
  -1  -2  15   67.64    3.04
  -1   2  15   63.63    2.83
  -1   2  15   67.86    2.99
  -1   2  14    8.13    1.08
  -1  -2  14    9.94    1.14
  -1   2  14    8.70    1.09
  -1  -2  14    9.49    1.07
  -1   2  14    9.48    0.91
  -1   2  14   10.16    1.14
  -1  -2  14   10.48    1.14
  -1   2  14   10.33    1.08
  -1   2  13  192.46    7.99
  -1   2  13  198.03    8.63
  -1  -2  13  199.43    8.61
  -1   2  13  201.46    8.21
  -1  -2  13  207.02    8.67
  -1   2  13  196.00    8.65
  -1  -2  13  199.98    8.65
  -1   2  13  205.07    8.44
  -1   2  12  136.26    6.29
  -1  -2  12  143.23    6.96
  -1   2  12  132.17    6.05
  -1  -2  12  133.58    6.60
  -1   2  12  133.84    6.64
  -1  -2  12  128.05    6.47
  -1  -2  12  145.31    6.74
  -1   2  12  135.50    6.64
  -1   2  11   82.45    4.37
  -1  -2  11   69.99    4.54
  -1  -2  11   77.16    7.86
  -1   2  11   76.87    7.90
  -1  -2  11   76.02    7.86
  -1   2  11   62.13    7.26
  -1   2  11   73.78    4.04
  -1  -2  11   76.45    4.47
  -1   2  11   76.77    4.49
  -1  -2  11   79.78    4.53
  -1  -2  11   75.77    4.51
  -1   2  11   76.37    4.53
  -1   2  10  473.76   17.82
  -1  -2  10  483.43   18.36
  -1  -2  10  472.46   23.80
  -1   2  10  478.80   23.90
  -1  -2  10  476.74   23.86
  -1   2  10  475.23   23.95
  -1  -2  10  468.43   21.96
  -1   2  10  446.53   17.45
  -1  -2  10  473.01   18.04
  -1   2  10  454.25   17.97
  -1   2  10  435.22   17.75
  -1  -2  10  471.75   18.06
  -1  -2  10  465.86   18.08
  -1   2  10  452.84   18.08
  -1  -2   9   64.95    5.95
  -1  -2   9   62.90    6.62
  -1  -2   9   58.18    6.42
  -1   2   9   66.14    6.69
  -1   2   9   65.40    6.68
  -1   2   9   60.95    3.76
  -1  -2   9   65.93    3.84
  -1   2   8   22.60    3.07
  -1  -2   8   17.05    2.72
  -1   2   8   21.72    3.44
  -1   2   8   20.65    3.36
  -1  -2   8   15.99    3.04
  -1  -2   8   20.16    3.32
  -1  -2   8   20.20    1.78
  -1   2   8   17.48    1.70
  -1  -2   7  266.24   13.40
   1   2  -7  279.69   13.57
  -1   2   7  305.78   13.66
  -1   2   7  267.49   14.33
  -1  -2   7  297.81   14.81
  -1   2   7  273.07   14.44
  -1  -2   7  273.48   14.52
  -1  -2   6  131.50    7.62
  -1   2   6  133.04    7.48
  -1  -2   6  139.07    8.32
  -1   2   6  145.49    8.44
  -1   2   6  138.34    8.33
  -1  -2   6  139.17    8.34
  -1  -2   5   24.57    2.53
  -1   2   5   24.91    2.46
  -1  -2   5   28.55    2.94
  -1   2   5   30.37    3.02
  -1  -2   5   26.32    2.84
  -1   2   5   27.61    2.89
  -1  -2   4   16.10    1.83
  -1   2   4   16.05    1.74
  -1  -2   4   16.48    1.99
  -1   2   4   15.16    1.90
  -1   2   4   19.29    2.13
  -1  -2   4   20.64    2.20
  -1  -2   3  668.59   25.01
  -1   2   3  648.25   24.69
  -1  -2   3  686.55   25.08
  -1   2   3  667.76   25.07
  -1  -2   3  718.44   25.19
  -1   2   3  673.25   25.10
   1  -2  -2   29.14    1.40
  -1   2   2   28.70    1.86
  -1   2   2   27.64    1.91
  -1  -2   2   25.05    1.84
  -1   2   2   30.55    1.95
  -1  -2   2   30.29    1.96
  -1  -2   2   30.41    1.96
  -1   2   2   28.04    1.90
   1  -2  -1    2.09    0.30
  -1  -2   1    2.79    0.42
  -1   2   1    2.36    0.39
  -1  -2   1    2.26    0.36
  -1   2   1    2.61    0.37
  -1   2   1    2.69    0.37
  -1  -2   1    2.63    0.39
  -1  -2   0  267.94   10.36
  -1  -2   0  281.69   10.51
  -1  -2  -1 2964.37  102.31
  -1  -2  -2 3475.57  120.10
  -1  -2  -3  334.51   13.06
  -1   2  -3  323.21   14.23
   1   2   4    4.66    1.23
  -1  -2  -4    4.99    0.94
  -1   2  -4   11.30    1.83
   1   2   4   10.01    1.71
   1   2   4    3.56    1.07
   1  -2   4    7.44    1.47
   1  -2   4    6.10    1.37
  -1   2  -5  120.52    7.68
  -1  -2  -5  140.21    6.76
   1   2   5  133.90    7.75
   1  -2   5  131.79    7.98
   1   2   5  135.94    8.06
   1   2   5  125.78    7.88
   1  -2   5  139.26    8.17
  -1   2  -6  232.95   12.43
   1   2   6  248.62   12.52
   1  -2   6  239.99   13.02
   1   2   6  246.71   13.08
   1  -2   6  247.67   13.20
   1   2   6  251.55   13.20
   1  -2   7   78.75    6.98
   1   2   7   74.37    6.75
  -1   2  -7   85.71    6.57
   1   2   7   77.80    4.26
   1  -2   7   83.78    4.33
   1   2   7   81.06    6.45
   1   2   7   86.01    7.20
   1  -2   7   87.83    7.39
   1  -2   8   17.68    1.78
   1   2   8   16.71    1.77
   1   2   8   17.18    3.07
   1   2   8   13.42    3.08
   1   2   8   17.89    3.44
   1  -2   8   14.59    3.12
   1  -2   8   17.22    3.33
   1   2   9   38.90    4.90
   1  -2   9   27.58    4.20
   1   2   9   38.39    5.40
   1  -2   9   33.99    5.07
   1  -2   9   32.31    5.03
   1  -2   9   38.90    2.91
   1   2   9   34.38    2.79
   1   2   9   38.78    5.41
   1   2  10    0.58    0.65
   1  -2  10    0.95    0.64
   1   2  10   -0.16    0.52
   1  -2  10    1.21    0.73
   1   2  10   -0.78    1.07
   1   2  10   -0.78    1.07
   1  -2  10    0.77    0.75
   1  -2  10   -0.77    1.06
   1  -2  10   -0.61    1.03
   1  -2  10    0.15    0.49
   1  -2  10    1.19    0.69
   1   2  10    0.22    0.50
   1   2  11  194.78    9.26
   1  -2  11  214.83    9.41
   1   2  11  197.40    8.29
   1   2  11  209.25    9.38
   1  -2  11  204.37    9.29
   1  -2  11  196.94    8.67
   1  -2  11  208.12    9.48
   1   2  12   96.55    5.37
   1  -2  12  105.79    5.48
   1  -2  12  105.69    5.05
   1  -2  12  109.01    5.52
   1   2  12   99.62    5.47
   1  -2  12  103.68    5.55
  -1  -2 -12   89.40    4.87
   1  -2  13   16.87    1.68
   1   2  13   17.36    1.73
  -1  -2 -13   16.89    1.47
   1   2  13   15.15    1.35
   1   2  13   17.71    1.74
   1  -2  13   17.38    1.71
   1   2  14    6.77    0.85
  -1  -2 -14    5.43    0.67
   1   2  14    7.49    0.96
   1  -2  14    6.62    0.87
   1   2  14    6.52    0.68
   1  -2  14    8.35    0.96
   1   2  14    6.93    0.89
   1   2  15    1.10    0.24
   1  -2  15    1.20    0.31
   1  -2  15    1.22    0.25
  -1   2 -15    0.94    0.26
  -1  -2 -15    1.06    0.29
   1   2  15    0.97    0.29
  -1  -3  15   -0.04    0.24
  -1   3  15   -0.13    0.29
  -1  -3  15    0.38    0.34
  -1   3  15   -0.05    0.31
   1  -3 -15    0.08    0.29
  -1   3  14    1.75    0.54
  -1   3  14    1.74    0.56
  -1   3  14    1.53    0.54
  -1  -3  14    0.67    0.43
  -1   3  14    1.97    0.59
  -1  -3  14    1.26    0.57
  -1  -3  14    1.68    0.54
  -1   3  14    1.76    0.55
  -1  -3  14    1.85    0.63
  -1   3  14    1.42    0.42
  -1  -3  13    3.43    0.84
  -1  -3  13    2.50    0.74
  -1   3  13    2.38    0.68
  -1  -3  13    2.82    0.81
  -1   3  13    2.50    0.75
  -1   3  13    4.59    0.80
  -1  -3  13    2.48    0.89
  -1   3  13    4.22    0.86
  -1  -3  13    3.67    0.84
  -1   3  12    7.49    1.23
  -1  -3  12    6.47    1.13
  -1   3  12    8.42    1.05
  -1  -3  12   10.50    1.34
  -1   3  12    7.40    1.22
  -1  -3  12    9.21    1.33
  -1  -3  12   11.32    1.45
  -1  -3  12    6.00    1.23
  -1   3  12    8.92    1.18
  -1   3  12   10.58    1.36
  -1   3  11  234.66   10.30
  -1  -3  11  238.20   10.27
  -1  -3  11  242.43   10.70
  -1  -3  11  245.11   10.13
  -1   3  11  232.25    9.63
  -1   3  11  227.42    9.89
  -1  -3  11  234.07   10.24
  -1   3  11  245.77   10.33
  -1  -3  11  249.23   10.40
  -1   3  10   41.13    2.85
  -1  -3  10   32.52    2.68
  -1  -3  10   35.41    2.69
  -1  -3  10   35.92    2.91
  -1  -3  10   36.07    5.09
  -1   3  10   35.99    5.16
  -1   3  10   22.08    4.33
  -1  -3  10   28.61    4.64
  -1  -3  10   31.04    2.52
  -1  -3  10   37.67    2.77
  -1   3  10   34.95    2.39
  -1   3  10   38.93    2.63
  -1   3  10   33.18    2.69
  -1  -3  10   34.17    2.67
  -1  -3  10   30.90    4.25
  -1  -3   9   69.80    6.91
  -1  -3   9   65.22    6.70
  -1   3   9   66.89    6.89
  -1   3   9   77.26    7.31
  -1   3   9   78.53    4.32
  -1  -3   9   79.70    4.30
  -1  -3   9   72.70    4.20
  -1   3   9   78.19    4.27
  -1  -3   9   74.31    6.60
  -1   3   8  426.37   20.43
  -1  -3   8  417.43   20.28
  -1   3   8  443.69   20.67
  -1  -3   8  436.78   20.46
  -1   3   8  406.31   15.93
  -1  -3   8  417.79   15.95
  -1   3   8  399.95   18.90
  -1  -3   8  412.33   19.46
  -1   3   7  145.81    9.21
  -1  -3   7  143.35    9.15
  -1  -3   7  133.52    8.54
   1   3  -7  146.71    9.10
  -1  -3   7  140.96    9.11
  -1   3   7  144.26    9.12
  -1   3   7  140.47    8.31
  -1   3   6  494.30   21.06
  -1  -3   6  508.42   21.21
  -1  -3   6  458.81   20.55
  -1   3   6  469.22   20.15
  -1   3   6  496.05   21.06
  -1  -3   6  518.04   21.27
  -1   3   5    4.58    1.11
  -1  -3   5    4.38    1.16
  -1   3   5    5.68    1.35
  -1  -3   5    4.62    1.23
  -1   3   5    8.96    1.60
  -1  -3   5    7.10    1.49
  -1  -3   4   37.20    3.08
  -1   3   4   37.26    3.06
  -1  -3   4   45.97    3.40
  -1   3   4   37.79    2.99
  -1   3   4   42.99    3.24
  -1  -3   4   34.96    2.99
  -1   3   3  195.95    8.75
  -1  -3   3  213.10    8.89
  -1   3   3  198.32    8.82
  -1   3   3  211.63    8.86
  -1  -3   3  201.18    8.79
   1  -3  -2  934.11   32.90
  -1   3   2  923.48   33.25
  -1   3   2  927.23   33.25
  -1  -3   2  952.00   33.33
  -1  -3   2  963.08   33.32
  -1  -3   1 4231.82  148.89
  -1   3   1 4269.77  148.86
  -1  -3   1 4219.91  148.89
  -1   3   1 4228.92  148.85
   1  -3  -1 4581.13  149.37
  -1  -3   1 4680.76  150.19
  -1  -3   1 4707.50  150.37
   1  -3  -1 4538.88  149.64
  -1  -3   1 4585.73  149.14
  -1   3   1 4254.42  149.10
   1  -3   0  596.10   21.31
  -1  -3   0  583.78   21.44
  -1  -3   0  594.56   21.59
  -1  -3   0  594.26   20.39
  -1   3   0  573.64   20.36
  -1  -3  -1  101.55    4.83
  -1  -3  -2   71.03    3.86
   1   3   3  369.88   15.28
   1  -3   3  377.72   15.32
   1  -3   3  371.50   15.27
   1   3   3  380.16   15.34
   1   3   3  377.79   15.73
   1   3   4   60.32    4.44
   1  -3   4   58.01    4.43
  -1   3  -4   64.73    5.06
   1  -3   4   61.50    4.51
   1   3   4   61.24    4.46
   1   3   4   65.77    4.70
   1   3   5  967.45   36.99
   1  -3   5  927.87   36.93
  -1   3  -5 1007.68   37.73
   1   3   5  919.45   36.73
   1  -3   5  962.41   37.04
   1   3   5  936.80   36.78
   1  -3   6  205.83   11.28
   1   3   6  192.51   11.04
  -1   3  -6  180.55   10.88
   1   3   6  186.75   10.92
   1  -3   6  197.90   11.08
   1   3   6  177.00   10.41
   1   3   7  132.96    9.27
   1  -3   7  133.63    9.27
   1   3   7  140.62    9.53
   1  -3   7  150.56    9.71
   1  -3   7  124.28    5.87
   1   3   7  117.63    5.84
  -1   3  -7  125.07    8.79
   1   3   7  117.59    8.42
   1   3   8   91.51    8.12
   1  -3   8  100.17    8.38
   1  -3   8   93.39    8.21
   1   3   8   88.89    8.06
   1  -3   8   96.81    4.97
   1   3   8   92.77    4.94
   1  -3   8   91.38    7.71
  -1   3  -8   81.71    7.21
   1   3   8   86.44    7.33
   1  -3   9   53.97    6.31
   1   3   9   50.07    6.16
   1  -3   9   36.26    4.98
   1  -3   9   42.55    5.71
   1   3   9   44.17    5.82
   1   3   9   54.92    5.88
   1  -3   9   51.82    3.44
   1   3   9   49.27    3.41
   1   3  10    0.19    0.58
   1  -3  10    0.37    0.67
   1  -3  10    0.62    0.67
   1  -3  10    0.29    0.47
   1   3  10    0.76    1.47
   1  -3  10   -0.75    1.27
   1  -3  10   -0.75    1.27
   1   3  10   -0.76    0.74
   1  -3  10   -0.64    0.88
   1   3  10   -0.30    0.45
   1  -3  10   -0.13    0.55
   1  -3  11   54.52    3.93
  -1  -3 -11   51.19    3.33
   1  -3  11   56.45    3.39
   1   3  11   58.09    3.80
   1  -3  11   64.45    3.92
   1  -3  11   60.08    3.40
   1   3  11   50.61    2.94
   1  -3  11   60.35    3.81
   1   3  11   54.45    3.75
   1   3  12    3.19    0.74
   1   3  12    2.76    0.87
   1  -3  12    3.05    0.85
   1   3  12    2.35    0.87
   1  -3  12    1.78    0.76
   1  -3  12    2.15    0.76
   1  -3  12    2.59    0.92
  -1  -3 -12    3.05    0.80
   1  -3  13   44.35    2.78
   1   3  13   43.34    2.84
   1  -3  13   39.21    2.40
   1  -3  13   45.66    2.80
   1   3  13   47.65    2.88
   1  -3  13   39.53    2.86
  -1  -3 -13   38.55    2.40
   1   3  13   41.79    2.31
   1  -3  14    4.27    0.67
   1   3  14    5.46    0.77
   1   3  14    5.26    0.56
  -1  -3 -14    4.50    0.65
   1   3  14    5.53    0.77
   1  -3  14    5.51    0.79
   1   3  14    4.37    0.63
  -1  -3 -15    4.24    0.40
   1  -3  15    3.78    0.37
   1   3  15    4.58    0.44
  -1  -4  15    0.37    0.26
   1  -4 -15    0.47    0.24
  -1   4  15    0.44    0.27
  -1   4  15    0.76    0.34
  -1   4  14    6.15    0.81
  -1  -4  14    7.87    0.86
  -1   4  14    9.37    0.95
  -1  -4  14    7.10    0.87
  -1  -4  14    7.23    0.85
  -1   4  14    6.43    0.81
  -1  -4  14    7.50    0.98
  -1   4  14    7.43    0.81
  -1   4  13  106.18    5.20
  -1  -4  13  110.20    5.17
  -1   4  13  107.35    5.15
  -1  -4  13  115.11    5.31
  -1  -4  13  113.67    5.24
  -1   4  13  104.13    5.13
  -1  -4  13  111.31    5.11
  -1  -4  13  111.45    5.63
  -1   4  13  112.93    5.00
  -1   4  12  208.96    9.04
  -1  -4  12  213.69    8.99
  -1   4  12  219.25    8.75
  -1  -4  12  209.78    9.11
  -1  -4  12  208.89    8.98
  -1   4  12  206.95    8.95
  -1   4  12  197.24    8.49
  -1  -4  12  209.26    9.48
  -1  -4  12  206.81    8.84
  -1   4  11   26.03    2.15
  -1   4  11   29.48    2.37
  -1  -4  11   30.55    2.39
  -1  -4  11   28.59    2.45
  -1  -4  11   29.29    2.35
  -1   4  11   26.24    1.90
  -1   4  11   25.13    2.04
  -1   4  11   28.19    2.39
  -1  -4  11   24.67    2.21
  -1   4  10    5.76    2.07
  -1   4  10    3.86    1.78
  -1  -4  10    2.56    1.65
  -1  -4  10    3.21    1.66
  -1  -4  10    3.47    1.49
  -1   4  10    5.14    0.96
  -1   4  10    3.71    0.86
  -1   4  10    6.80    1.14
  -1  -4  10    3.55    0.93
  -1  -4  10    3.04    0.88
  -1  -4  10    4.61    0.97
  -1  -4  10    3.21    0.91
  -1  -4  10    4.50    0.93
  -1   4  10    5.46    1.08
  -1  -4   9   -0.58    1.14
  -1  -4   9   -0.58    0.57
  -1   4   9    1.16    1.27
  -1   4   9    0.58    0.80
  -1   4   9    0.44    0.50
  -1  -4   9    1.00    0.57
  -1   4   9    1.56    0.65
  -1  -4   9    0.71    0.55
  -1   4   9    0.93    0.90
  -1  -4   9    0.54    0.90
  -1   4   8  154.39    6.92
  -1  -4   8  150.66    6.86
  -1   4   8  155.38   10.33
  -1  -4   8  164.22   10.53
  -1  -4   8  148.02   10.17
  -1   4   8  166.01   10.56
  -1   4   8  132.64    9.07
  -1  -4   8  159.04    6.91
  -1   4   8  163.42    6.94
   1   4  -8  142.81   10.08
  -1  -4   8  163.57   10.23
  -1  -4   7  161.04    6.96
  -1   4   7  160.59    6.99
  -1   4   7  181.26   10.30
  -1  -4   7  169.18   10.09
  -1   4   7  157.91    9.36
  -1  -4   7  183.14   10.40
  -1   4   7  181.73   10.30
  -1  -4   7  156.32    9.79
  -1   4   6    5.43    1.49
  -1   4   6    6.12    1.49
  -1  -4   6    4.10    1.26
  -1  -4   6    5.82    1.50
  -1  -4   6    6.64    1.64
  -1   4   6    6.98    1.58
  -1  -4   5    0.27    0.52
  -1  -4   5   -0.27    0.52
  -1   4   5    1.06    0.73
  -1   4   5    0.53    0.58
  -1   4   5    0.78    0.62
  -1  -4   5    0.59    0.70
  -1   4   4  130.32    6.60
  -1  -4   4  117.84    6.48
  -1  -4   4  123.83    6.55
  -1   4   4  126.87    6.55
  -1   4   4  120.97    6.65
  -1   4   3   59.92    3.50
  -1  -4   3   59.00    3.52
  -1  -4   3   59.78    3.53
  -1   4   3   59.15    3.49
  -1   4   3   64.43    4.01
   1  -4  -3   56.72    3.10
   1  -4  -2  212.38    8.53
  -1  -4   2  210.15    8.30
  -1   4   2  208.02    8.25
  -1  -4   2  209.61    8.31
  -1   4   2  209.13    8.25
  -1  -4   2  236.07    9.67
  -1  -4   1  163.63    7.45
   1  -4  -1  158.90    6.80
  -1  -4   1  151.96    5.61
  -1   4   1  153.38    5.56
  -1  -4   1  147.87    5.59
  -1   4   1  154.90    5.57
  -1  -4   1  153.47    7.12
   1  -4  -1  151.70    6.51
  -1  -4   0  257.52    9.83
  -1  -4   0  251.63    8.04
   1  -4   0  252.58    9.47
  -1  -4   0  262.30    9.66
  -1  -4  -1    0.43    0.46
   1  -4   1    0.94    0.55
   1  -4   2  865.60   31.51
   1   4   2  869.06   31.50
  -1  -4  -2  900.81   31.84
   1   4   2  869.05   31.49
   1  -4   2  832.79   31.44
   1  -4   2  901.86   32.45
   1   4   3 1089.76   38.55
   1  -4   3 1035.71   38.48
   1  -4   3 1022.82   38.42
   1   4   3 1037.43   38.41
   1   4   3 1065.88   39.25
   1   4   4   22.16    2.56
   1  -4   4   22.15    2.55
   1   4   4   23.40    2.63
   1  -4   4   20.60    2.43
   1   4   4   22.49    2.75
   1  -4   5  217.25   11.06
   1   4   5  202.24   10.87
   1   4   5  204.02   11.10
   1  -4   5  199.60   10.77
   1   4   5  216.29   11.04
  -1   4  -5  207.74   11.83
   1   4   6    8.66    2.06
   1  -4   6   13.21    2.52
   1   4   6   10.41    2.20
   1  -4   6    4.99    1.64
   1   4   6    7.16    1.85
   1  -4   6    8.83    1.98
  -1   4  -6    9.34    2.26
   1  -4   7   76.11    4.08
   1   4   7   72.78    4.06
   1  -4   7   77.73    6.78
   1   4   7   82.07    6.96
   1   4   7   80.05    6.65
   1   4   7   92.28    7.30
   1  -4   7   82.40    6.92
  -1   4  -7   70.22    6.70
   1  -4   7   71.97    6.53
   1   4   8  260.68   10.89
   1  -4   8  256.84   10.78
   1  -4   8  262.95   15.30
   1   4   8  258.01   15.23
   1  -4   8  269.22   15.41
   1   4   8  263.05   15.34
   1   4   8  260.27   14.69
  -1   4  -8  247.09   14.92
   1  -4   8  258.94   15.00
   1   4   9  164.25    7.50
   1  -4   9  158.87    7.40
   1   4   9  136.93   10.98
   1  -4   9  152.46   11.40
   1  -4   9  154.89    7.05
   1  -4   9  156.91    6.96
   1  -4   9  141.77   10.92
   1   4   9  160.35   11.12
   1   4   9  158.02   11.64
   1  -4   9  158.61   11.65
   1   4  10  171.16   12.60
   1  -4  10  157.89   12.21
   1  -4  10  179.89   12.86
   1   4  10  168.61   12.55
   1  -4  10  145.42   11.54
   1   4  10  177.42    7.58
   1  -4  10  180.51    7.88
   1  -4  10  182.03    7.75
   1   4  10  166.10    7.14
   1   4  10  192.88   12.64
   1  -4  10  183.57    8.27
   1   4  10  184.85    8.32
  -1  -4 -10  169.11    7.76
   1  -4  10  189.66    8.77
   1  -4  11  124.85    6.63
  -1  -4 -11  116.56    5.82
   1   4  11  123.65    6.31
   1  -4  11  127.73    6.25
  -1   4 -11  111.65    5.94
   1   4  11  123.12    6.23
   1  -4  11  124.69    6.21
   1  -4  11  130.52    5.94
   1   4  11  128.43    5.66
   1  -4  11  121.54    5.73
   1   4  12    6.46    1.12
   1  -4  12    8.57    1.24
   1  -4  12    7.53    1.38
  -1  -4 -12    6.92    1.04
   1  -4  12    7.71    1.15
   1   4  12    7.96    1.21
   1  -4  12    7.23    1.07
   1   4  12    5.25    0.82
   1  -4  13   30.14    2.10
   1   4  13   28.12    2.11
   1  -4  13   32.37    2.03
   1   4  13   28.22    1.72
   1  -4  13   30.35    2.36
  -1  -4 -13   31.11    1.94
   1   4  13   30.23    2.11
   1  -4  13   27.22    2.03
   1   4  13   31.06    1.95
  -1  -4 -14    0.10    0.33
   1   4  14    0.88    0.31
   1   4  15   13.52    0.69
   1  -4  15   10.62    0.71
  -1   5  15   -0.11    0.19
  -1   5  15    0.08    0.24
  -1  -5  15    0.23    0.20
   1  -5 -14   11.27    0.94
  -1   5  14   14.13    1.09
  -1   5  14   11.37    0.98
  -1  -5  14   13.51    1.05
  -1  -5  14   11.68    0.96
  -1   5  14   15.94    1.22
  -1  -5  14   15.44    1.15
  -1  -5  14   15.43    1.30
  -1   5  13    2.46    0.63
  -1  -5  13    2.45    0.73
  -1  -5  13    2.70    0.74
  -1  -5  13    3.44    0.66
  -1   5  13    2.73    0.65
  -1   5  13    2.58    0.65
  -1   5  13    1.83    0.58
  -1  -5  13    3.88    0.69
  -1  -5  12   47.68    2.94
  -1   5  12   44.97    2.94
  -1   5  12   50.94    2.99
  -1  -5  12   53.97    3.08
  -1  -5  12   45.34    3.08
  -1  -5  12   51.09    3.03
  -1   5  12   45.35    2.90
  -1   5  12   47.15    2.79
  -1   5  12   42.89    2.65
  -1   5  11   45.15    3.01
  -1  -5  11   41.32    2.86
  -1   5  11   45.77    2.91
  -1   5  11   43.95    2.74
  -1   5  11   43.91    2.79
  -1   5  11   49.29    3.06
  -1  -5  11   43.80    3.13
  -1  -5  11   47.90    3.03
  -1  -5  11   39.19    3.25
  -1  -5  11   39.95    2.87
  -1  -5  10  744.05   26.68
  -1  -5  10  719.14   26.84
  -1  -5  10  712.35   32.15
  -1  -5  10  741.69   26.62
  -1   5  10  710.16   26.63
  -1   5  10  716.12   26.26
  -1  -5  10  688.23   27.22
  -1  -5  10  752.39   26.67
  -1   5  10  721.35   26.58
  -1   5  10  734.50   26.33
  -1  -5  10  663.49   31.62
  -1  -5  10  705.27   31.98
  -1   5  10  668.00   31.58
  -1   5  10  676.00   31.68
  -1   5   9  538.16   20.10
  -1  -5   9  547.95   20.59
  -1  -5   9  559.14   25.75
  -1   5   9  537.52   24.36
  -1  -5   9  543.39   20.99
  -1  -5   9  545.18   20.35
  -1   5   9  548.72   20.36
  -1   5   9  524.27   20.37
  -1  -5   9  567.40   25.57
  -1   5   9  526.06   25.18
  -1   5   9  546.72   25.35
  -1  -5   9  561.86   25.51
  -1  -5   9  538.38   20.34
  -1   5   8  203.78    8.43
  -1  -5   8  196.30    8.31
  -1   5   8  194.02    8.29
  -1  -5   8  200.90    8.34
  -1   5   8  195.05   11.38
  -1  -5   8  199.30   11.90
  -1  -5   8  208.86   12.14
  -1   5   8  210.80   12.10
  -1   5   8  188.27   11.71
   1   5  -8  181.56   12.49
  -1  -5   8  201.83   12.22
  -1   5   7  286.72   11.33
  -1  -5   7  290.61   11.30
  -1   5   7  287.88   11.26
  -1  -5   7  305.27   11.35
  -1  -5   7  280.48   15.09
  -1   5   7  290.84   14.67
  -1  -5   7  285.09   14.57
  -1   5   7  279.75   14.51
  -1  -5   7  290.30   14.67
  -1   5   7  286.44   14.41
  -1  -5   6   74.76    5.87
  -1   5   6   58.50    4.96
  -1  -5   6   64.35    5.11
  -1  -5   6   64.50    5.17
  -1   5   6   65.26    5.14
  -1   5   6   70.32    5.34
  -1  -5   5  125.55    7.84
  -1  -5   5  121.73    7.10
  -1   5   5  129.21    7.13
  -1   5   5  119.91    6.96
  -1  -5   5  122.35    7.12
  -1   5   5  137.41    7.69
  -1  -5   4  453.77   18.10
  -1   5   4  441.95   17.95
  -1  -5   4  469.43   18.17
  -1   5   4  453.42   18.01
  -1   5   4  461.14   18.98
  -1  -5   3  137.62    7.66
  -1   5   3  139.31    6.41
  -1  -5   3  148.05    6.56
  -1  -5   3  153.60    6.63
  -1   5   3  140.14    6.42
   1  -5  -3  147.35    6.54
  -1  -5   2 2896.93   94.84
  -1   5   2 2689.02   92.25
  -1   5   2 2662.28   92.24
  -1  -5   2 2630.07   92.33
  -1  -5   2 2664.54   92.35
  -1  -5   2 2968.53   95.18
   1  -5  -2 2622.32   93.41
   1  -5  -1   46.88    3.03
  -1  -5   1   50.02    3.58
  -1  -5   1   50.64    3.67
   1  -5  -1   52.14    3.34
   1  -5   0   35.90    2.69
  -1  -5   0   37.72    2.84
  -1  -5   0   36.30    2.90
   1   5   1   27.68    1.54
   1  -5   1   25.09    1.51
  -1  -5  -1   29.84    2.51
   1  -5   1   26.72    2.52
  -1   5  -1   24.52    1.22
   1   5   1   26.93    1.51
   1  -5   1   26.62    1.56
   1   5   2   65.31    3.56
   1  -5   2   63.85    3.57
  -1  -5  -2   61.72    4.00
   1  -5   2   64.44    4.45
   1   5   2   65.25    3.55
   1  -5   2   62.24    3.53
   1   5   3  231.44   10.09
   1  -5   3  219.34   10.01
  -1  -5  -3  236.09   10.33
   1   5   3  228.54   11.06
   1  -5   3  233.34   11.10
   1  -5   3  217.36    9.99
   1   5   3  220.35    9.97
   1  -5   4 1615.46   57.90
   1   5   4 1582.63   57.81
   1   5   4 1597.35   59.01
   1  -5   4 1639.06   58.87
   1  -5   4 1556.66   57.73
   1   5   4 1571.54   57.76
   1   5   5  112.60    7.09
   1  -5   5   99.01    6.80
   1   5   5   98.20    7.19
   1  -5   5  119.02    7.69
   1  -5   5  113.43    7.14
   1   5   5  100.52    6.82
  -1   5  -6   15.22    2.98
   1   5   6   12.73    2.40
   1  -5   6   13.98    2.50
   1   5   6   12.46    2.36
   1  -5   6   12.90    2.39
   1   5   6    7.68    2.01
   1   5   7   63.97    6.12
   1  -5   7   68.91    6.29
   1   5   7   61.26    6.05
   1  -5   7   72.27    6.52
   1   5   7   66.93    6.28
  -1   5  -7   68.34    6.85
   1  -5   7   74.50    6.69
   1  -5   7   71.92    3.79
   1   5   7   64.81    3.71
   1  -5   8    9.62    2.49
   1   5   8    8.98    2.39
  -1   5  -8    7.25    2.33
   1  -5   8    8.27    1.18
   1   5   8    8.04    1.18
   1   5   8    6.97    2.13
   1   5   8    6.42    2.21
   1  -5   8    6.41    1.98
   1  -5   8    5.22    1.89
   1   5   9    3.88    1.67
   1   5   9    3.24    1.55
   1  -5   9    1.94    1.26
   1  -5   9    0.65    0.89
   1   5   9    2.29    0.77
   1  -5   9    3.45    0.85
  -1  -5  -9    3.35    0.83
   1  -5   9    3.02    0.74
   1   5   9    3.16    0.74
   1   5   9    3.62    1.56
   1  -5   9    3.30    1.57
   1  -5   9    1.67    0.66
   1  -5  10   52.22    3.15
   1   5  10   50.18    3.39
   1  -5  10   53.46    3.45
   1  -5  10   53.29    3.29
   1  -5  10   58.23    3.55
   1   5  10   53.44    3.52
  -1  -5 -10   48.65    3.20
   1  -5  10   51.67    3.85
   1   5  10   50.04    2.96
   1   5  11    4.90    0.83
   1  -5  11    5.43    1.02
   1   5  11    5.93    1.05
   1  -5  11    5.88    0.99
  -1   5 -11    7.21    1.22
   1   5  11    6.54    1.11
   1  -5  11    4.96    0.99
  -1  -5 -11    4.66    0.91
   1  -5  11    2.88    1.04
   1  -5  11    5.35    0.92
  -1  -5 -12   99.39    4.83
   1  -5  12  103.95    5.59
   1   5  12  103.80    4.79
  -1   5 -12  100.90    5.05
   1  -5  12  103.73    5.02
   1   5  12  104.15    5.14
   1  -5  12  103.08    4.75
   1   5  12  106.93    5.09
   1  -5  12  108.83    5.10
   1   5  12  100.79    4.53
   1  -5  12  106.14    4.76
   1  -5  13   38.15    2.68
   1  -5  13   42.27    2.36
   1   5  13   40.49    2.11
   1  -5  13   40.75    2.27
   1   5  13   40.71    1.98
   1  -5  13   38.78    2.26
  -1  -5 -14    5.34    0.55
   1   5  14    5.21    0.61
   1   5  14    5.28    0.47
  -1   6  15   36.87    1.60
  -1   6  14   40.78    1.88
  -1   6  14   42.52    2.04
  -1  -6  14   43.11    2.26
  -1   6  13   95.83    4.19
  -1  -6  13   96.87    4.85
  -1   6  13   98.12    4.17
  -1  -6  13   95.75    4.47
  -1   6  13  102.28    4.43
  -1  -6  13  104.73    4.35
  -1   6  13  103.38    4.28
  -1  -6  12    4.50    0.74
  -1   6  12    2.67    0.76
  -1  -6  12    3.91    1.03
  -1   6  12    2.51    0.66
  -1  -6  12    3.85    0.89
  -1  -6  12    2.19    0.59
  -1  -6  12    3.49    0.82
  -1   6  12    2.83    0.72
  -1  -6  11   10.70    1.47
  -1   6  11   11.28    1.25
  -1  -6  11   10.74    1.25
  -1  -6  11   12.76    1.58
  -1   6  11   10.98    1.27
  -1  -6  11   10.97    1.64
  -1  -6  11   11.19    1.26
  -1   6  11    9.38    1.22
  -1   6  11    9.96    1.25
  -1   6  11   11.28    1.28
  -1  -6  11    8.43    1.24
  -1  -6  10   53.47    3.25
  -1   6  10   46.59    2.98
  -1  -6  10   53.10    3.14
  -1   6  10   49.04    2.95
  -1   6  10   50.46    3.13
  -1  -6  10   53.30    3.12
  -1   6  10   48.14    2.99
  -1   6  10   47.07    2.92
  -1  -6  10   48.55    3.61
  -1  -6  10   52.27    3.42
  -1  -6   9  325.66   12.65
  -1  -6   9  326.80   12.89
  -1  -6   9  280.74   17.01
  -1   6   9  306.67   12.45
  -1  -6   9  301.95   12.36
  -1   6   9  329.46   12.44
  -1   6   9  313.65   16.55
  -1   6   9  283.24   16.12
  -1  -6   9  313.98   13.23
  -1   6   9  326.74   12.31
  -1   6   9  309.08   12.39
  -1  -6   9  334.40   12.52
  -1   6   9  304.59   12.27
  -1  -6   8   18.08    3.29
  -1   6   8   17.26    2.88
  -1   6   8   15.56    1.44
  -1  -6   8   17.82    2.93
  -1   6   8   18.47    2.95
  -1  -6   8   13.76    2.62
  -1   6   8   19.89    3.06
  -1   6   8   13.75    1.40
   1   6  -8   15.32    3.43
  -1   6   7  165.45   10.35
  -1  -6   7  165.61   10.08
  -1   6   7  192.45   10.52
  -1   6   7  178.77   10.27
  -1  -6   7  180.63   10.38
  -1  -6   7  189.02   11.57
  -1   6   7  186.27    7.52
  -1   6   6    6.87    1.70
  -1  -6   6    6.63    1.83
  -1   6   6    3.06    1.04
  -1  -6   6    0.94    0.69
  -1  -6   6    4.70    1.30
  -1   6   6    4.00    1.16
  -1   6   5  115.93    7.31
  -1  -6   5  105.55    6.32
  -1   6   5  119.64    6.48
  -1   6   5  103.52    6.21
  -1  -6   5  114.17    6.46
  -1  -6   4  105.07    5.66
  -1  -6   4  108.03    5.70
  -1   6   4  108.98    5.63
  -1   6   4  110.69    5.65
  -1   6   4  118.94    7.08
  -1  -6   4  119.03    7.31
  -1   6   3   21.76    1.61
  -1   6   3   21.94    1.62
  -1  -6   3   25.47    1.79
  -1  -6   3   22.97    1.72
   1  -6  -3   23.82    2.14
  -1  -6   3   28.48    3.20
  -1  -6   3   29.40    3.05
  -1  -6   2  143.41    8.13
   1  -6  -2  144.81    7.12
  -1  -6   2  158.06    8.12
   1  -6  -1 2226.54   81.27
  -1  -6   1 2366.50   82.18
   1  -6  -1 2306.33   80.87
  -1  -6   1 2329.34   81.78
   1  -6   0   32.31    2.98
  -1  -6   0   32.07    2.96
  -1  -6   0   32.69    2.89
   1  -6   0   31.81    2.76
  -1  -6  -1  569.40   22.86
   1  -6   1  604.03   23.18
  -1  -6  -2   22.42    2.36
   1   6   2   23.82    1.67
   1   6   2   23.33    1.65
   1  -6   2   22.22    2.62
  -1  -6  -3   32.53    2.91
   1   6   3   27.07    3.19
   1   6   3   28.71    2.39
   1  -6   3   25.70    2.32
   1  -6   3   31.04    2.52
   1   6   3   25.39    2.27
   1  -6   3   29.45    3.24
   1   6   4   29.61    3.57
   1  -6   4   30.40    2.94
   1   6   4   28.69    2.83
   1  -6   4   27.15    2.76
   1   6   4   29.55    2.86
   1  -6   4   31.15    3.55
   1   6   5  105.79    7.67
   1   6   5   98.45    6.55
   1  -6   5   92.55    6.53
   1   6   5  104.45    6.67
   1  -6   5  102.85    6.73
   1  -6   5  108.39    7.71
   1   6   6  133.41    9.19
   1   6   6  119.34    8.06
   1  -6   6  124.76    8.20
   1   6   6  121.52    8.09
   1  -6   6  126.52    8.22
  -1   6  -6  132.84   10.20
   1   6   7   -0.55    0.92
   1  -6   7    0.48    0.81
   1   6   7    1.43    1.13
   1   6   7    0.47    0.80
   1  -6   7    0.48    0.66
   1   6   7    0.74    0.46
  -1   6  -7    0.69    0.95
  -1   6  -8   32.80    5.05
   1  -6   8   35.86    5.04
   1   6   8   32.20    4.34
   1   6   8   39.57    5.14
   1   6   8   31.72    4.35
   1   6   8   34.19    2.51
   1   6   9    1.23    1.04
   1  -6   9   -0.69    1.34
   1   6   9    0.10    0.41
   1  -6   9    1.29    0.59
   1   6   9    0.86    0.56
  -1  -6  -9    0.54    0.55
   1  -6   9    0.56    0.53
   1  -6   9    1.00    0.52
   1   6   9    0.15    0.42
   1  -6   9    0.12    0.47
   1  -6  10  285.01   11.06
   1   6  10  289.21   11.40
   1  -6  10  282.89   11.35
  -1  -6 -10  279.80   11.25
   1   6  10  274.09   11.41
   1  -6  10  269.97   11.27
   1   6  10  289.46   11.07
   1   6  10  253.20   10.65
   1   6  11   35.42    2.16
   1  -6  11   36.06    2.50
   1   6  11   36.22    2.51
   1   6  11   34.24    2.51
   1  -6  11   38.01    2.52
   1   6  11   34.94    2.29
   1  -6  11   35.74    2.34
  -1  -6 -11   37.57    2.48
   1  -6  12   10.51    1.51
  -1   6 -12   11.86    1.36
   1   6  12    9.76    1.00
  -1  -6 -12    8.58    1.01
   1   6  12   10.61    0.99
   1  -6  12   11.51    1.18
   1   6  13    4.81    0.56
   1  -6  13    5.58    0.78
  -1  -6 -13    4.93    0.65
   1   6  13    6.26    0.79
   1  -6  13    4.99    0.99
   1   6  14   53.29    2.18
   1   6  14   59.33    2.37
  -1   7  14    0.69    0.34
  -1  -7  14    0.07    0.36
  -1   7  14    0.25    0.23
  -1   7  13   29.39    1.86
  -1  -7  13   30.59    1.91
  -1   7  13   32.37    1.88
  -1  -7  13   28.71    1.74
  -1   7  13   28.74    1.92
   1   7 -13   28.90    1.96
  -1   7  13   30.91    1.73
  -1  -7  13   30.64    2.19
  -1  -7  12   24.95    1.96
  -1   7  12   22.57    1.87
  -1  -7  12   20.59    1.64
  -1   7  12   22.66    1.72
  -1  -7  12   19.36    1.96
  -1   7  12   22.80    1.62
  -1   7  11  259.38    9.88
  -1   7  11  236.26    9.91
  -1   7  11  235.00    9.72
  -1  -7  11  249.50   10.47
  -1  -7  11  250.53   10.45
  -1  -7  11  235.07   10.71
  -1   7  11  261.70   10.10
  -1  -7  11  261.22   10.09
  -1   7  10   92.26    4.45
  -1   7  10   88.65    4.60
  -1  -7  10   92.03    4.68
  -1  -7  10   96.74    5.08
  -1  -7  10   90.13    5.26
  -1   7  10   96.29    4.54
  -1   7   9    0.87    0.53
  -1  -7   9   -0.65    1.26
  -1  -7   9   -0.65    0.89
  -1  -7   9    0.26    0.52
  -1  -7   9    0.62    0.64
  -1  -7   9   -0.19    0.55
  -1   7   9    0.21    0.42
  -1   7   9    0.12    0.64
  -1  -7   8    7.92    2.31
  -1   7   8   10.98    2.38
  -1  -7   8    8.08    2.36
  -1   7   8    8.00    1.00
   1   7  -8    7.78    2.53
  -1  -7   8    7.94    1.17
  -1   7   7   32.24    3.96
  -1  -7   7   28.68    4.18
  -1   7   6  229.82   12.59
  -1   7   5   81.00    6.33
  -1  -7   5   87.11    6.73
  -1   7   4   12.24    2.19
  -1  -7   4   18.85    2.80
   1  -7  -3  138.12    7.09
  -1  -7   3  143.52    8.67
  -1  -7   3  140.08    8.38
  -1  -7   2  625.03   25.61
   1  -7  -2  611.38   24.04
  -1  -7   2  629.87   25.28
  -1  -7   1    0.60    0.72
   1  -7  -1    2.48    0.78
  -1  -7   1    1.92    0.85
   1  -7  -1    2.43    0.89
  -1  -7   0   51.13    4.21
  -1  -7   0   51.64    4.02
   1  -7   0   57.21    4.37
   1  -7   0   53.18    3.97
  -1  -7  -1  696.73   27.47
   1  -7   1  707.26   27.65
  -1  -7  -2 1258.72   47.11
   1  -7   2 1305.50   48.07
  -1  -7  -3 1359.40   49.79
   1  -7   3 1338.73   50.97
   1   7   4   85.75    6.81
   1  -7   4   89.28    6.81
   1   7   5    3.92    1.51
   1  -7   5    5.79    1.76
   1   7   6    0.54    0.75
   1  -7   6    1.10    0.93
  -1   7  -6    1.45    1.41
   1   7   7  186.82   12.39
  -1   7  -7  203.73   14.11
   1   7   8   41.55    2.44
   1   7   8   40.91    5.25
   1  -7   8   32.46    5.05
  -1   7  -8   36.56    5.66
   1  -7   8   43.25    2.83
   1  -7   8   43.60    2.65
  -1  -7  -8   48.63    2.91
   1  -7   9  106.26    5.24
   1  -7   9   98.90    4.91
   1   7   9  100.83    4.67
  -1  -7  -9  111.73    5.22
   1  -7  10    2.41    0.72
  -1  -7 -10    2.14    0.71
   1  -7  10    2.27    0.95
   1   7  10    1.71    0.56
   1   7  10    2.33    0.58
   1  -7  10    2.98    0.73
  -1  -7 -10    2.60    0.65
   1  -7  11  118.22    6.17
   1   7  11  131.17    5.10
   1  -7  11  121.75    5.13
  -1  -7 -12   16.03    1.21
   1   7  12   15.73    1.11
  -1   7 -12   15.12    1.53
   1   7  12   16.30    1.34
   1   7  13   49.26    2.25
  -1  -7 -13   42.67    2.08
  -1   7 -13   47.21    2.38
   1   7  14   19.01    1.05
  -1   8  14    8.05    0.60
  -1  -8  14    8.11    0.75
  -1   8  13   37.07    1.95
  -1   8  13   31.57    1.66
   1   8 -13   33.06    2.05
  -1   8  13   34.96    1.91
  -1   8  13   35.05    1.85
  -1  -8  13   30.27    1.79
  -1   8  12    8.26    0.87
  -1   8  12    8.69    1.45
  -1   8  12   10.07    1.09
  -1   8  12   12.17    1.11
  -1  -8  12    7.73    0.89
  -1  -8  12    7.79    1.18
  -1  -8  12   10.54    1.17
  -1   8  11    3.94    0.70
  -1   8  11    5.62    1.52
  -1  -8  11    4.72    0.95
  -1  -8  11    3.11    0.71
  -1   8  11    2.29    0.69
  -1  -8  11    2.64    0.83
  -1  -8  11    2.94    0.88
  -1   8  10   30.99    2.39
  -1  -8  10   33.88    2.76
  -1   8  10   33.27    2.26
  -1  -8  10   31.63    2.20
  -1   8  10   34.95    2.16
  -1  -8  10   32.52    2.57
  -1   8   9  196.68    8.16
  -1   8   9  196.02    8.44
  -1  -8   9  190.86    9.08
  -1   8   9  203.77    8.14
  -1   8   9  205.32    8.35
  -1  -8   9  207.04    8.89
  -1  -8   8   20.88    1.94
   1   8  -8   21.27    4.36
  -1   8   8   20.80    1.70
  -1  -8   8   15.93    3.49
  -1  -8   8   23.18    3.98
  -1   8   8   20.23    1.62
  -1   8   8   24.14    1.96
  -1   8   8   21.60    1.61
  -1  -8   7  325.31   17.68
  -1   8   7  307.58   16.31
  -1  -8   7  332.20   18.22
  -1   8   6   21.75    3.33
  -1  -8   6   18.98    3.47
  -1  -8   5   35.69    4.39
  -1   8   5   34.55    4.11
  -1  -8   4    2.19    1.21
  -1   8   4    0.42    0.92
  -1  -8   4    2.36    1.21
  -1  -8   3   42.74    4.32
   1  -8  -3   39.63    3.42
  -1  -8   3   40.50    4.45
  -1  -8   2  109.61    7.00
  -1   8   2   94.22    4.67
  -1  -8   2   96.51    6.94
   1  -8  -2   90.86    5.87
  -1  -8   1  402.59   17.88
   1  -8  -1  384.63   17.02
   1  -8  -1  391.51   16.56
  -1  -8   1  393.41   17.40
  -1  -8   0  358.20   15.78
  -1  -8   0  360.09   16.28
   1  -8   0  343.44   16.01
   1  -8   0  351.97   15.62
  -1  -8  -1   98.14    6.42
   1  -8   1  106.12    7.06
   1  -8   1   84.78    6.16
   1  -8   2   12.75    2.25
  -1  -8  -2   12.53    2.02
  -1  -8  -3   59.47    4.79
   1  -8   3   58.20    5.33
   1  -8   4    1.88    1.12
   1   8   4    0.98    0.96
   1   8   5    6.01    2.00
   1  -8   5    6.41    1.96
   1  -8   6   10.78    2.65
   1   8   6   19.64    3.56
  -1   8  -6   15.31    3.62
   1  -8   7   15.35    1.52
  -1  -8  -7   16.95    1.58
   1   8   7   16.34    3.22
   1  -8   7   16.46    3.43
  -1   8  -7    9.25    3.00
   1  -8   8   15.11    1.58
   1   8   8   17.96    3.51
  -1  -8  -8   16.74    1.60
   1  -8   9  154.81    6.94
   1  -8   9  155.70    6.49
  -1  -8  -9  168.90    6.95
   1   8  10   23.21    1.76
   1  -8  10   22.99    1.90
   1  -8  10   20.55    1.57
  -1  -8 -10   19.22    1.52
   1  -8  10   21.40    2.21
   1   8  11   31.64    1.94
  -1  -8 -11   25.59    1.69
   1  -8  11   29.33    2.48
  -1  -8 -12    0.30    0.33
  -1   8 -12    1.12    0.57
   1   8  12   -0.06    0.31
   1  -8  12    0.52    0.63
   1  -8  13  131.68    5.19
   1   8  13  126.39    4.86
   1  -8  13  141.14    5.58
  -1   8 -13  125.11    5.14
  -1   9  14    0.13    0.15
  -1   9  13   19.77    1.22
   1   9 -13   17.66    1.29
  -1   9  13   17.99    1.10
  -1   9  13   18.46    1.19
  -1   9  12   48.86    2.46
  -1  -9  12   39.02    2.57
  -1   9  12   47.48    2.50
  -1   9  12   39.48    2.34
  -1   9  12   45.82    2.27
  -1  -9  12   39.47    2.34
  -1   9  12   39.78    2.04
  -1   9  11  122.38    5.21
  -1  -9  11  128.00    6.06
  -1  -9  11  127.24    5.83
  -1   9  11  133.82    5.45
  -1  -9  11  128.35    5.85
  -1  -9  11  125.05    5.87
  -1   9  11  123.12    5.61
  -1   9  10  195.59    8.39
  -1   9  10  195.66    7.86
  -1  -9  10  202.12    8.68
  -1   9  10  205.89    8.09
  -1  -9  10  192.12    8.78
  -1   9   9   31.04    2.65
  -1   9   9   33.43    2.06
  -1  -9   9   33.33    2.59
  -1  -9   9   29.47    2.57
  -1   9   9   32.60    2.16
  -1   9   8  100.95    4.44
  -1  -9   8   83.84    8.43
  -1  -9   8  102.37    5.14
  -1   9   8   95.29    4.99
  -1   9   8   98.46    4.57
  -1  -9   8   88.98    8.41
   1   9  -8   75.15    8.95
  -1   9   7   18.24    2.02
  -1  -9   7   18.05    1.75
  -1   9   7   21.29    1.58
  -1  -9   7   18.11    3.69
  -1  -9   6    8.18    2.46
  -1   9   6    4.60    1.66
  -1  -9   6    5.92    2.01
  -1  -9   5   11.40    2.61
  -1   9   5    9.47    2.30
  -1  -9   4    6.39    2.09
  -1   9   4    7.63    2.04
   1   9  -4    8.75    1.09
  -1  -9   3    1.95    1.16
   1   9  -3    1.44    0.50
  -1   9   3    1.17    0.60
  -1  -9   2  473.84   20.23
  -1  -9   2  429.86   20.40
   1  -9  -2  424.20   18.81
   1   9  -2  451.90   16.54
  -1   9   2  420.79   16.78
   1  -9  -1    5.47    1.43
   1  -9  -1    7.61    1.52
  -1  -9   1    8.27    1.90
  -1  -9   1    5.55    1.58
  -1   9   1    5.63    0.95
   1   9  -1    5.74    0.88
   1  -9   0  192.56   10.10
  -1  -9   0  174.64    9.96
  -1  -9   0  195.73   10.75
   1  -9   0  195.34   10.66
   1   9   0  178.48    7.85
  -1   9   0  191.68    8.04
   1  -9   1  156.31    9.08
   1   9   1  146.44    6.67
  -1  -9  -1  139.15    8.78
   1  -9   1  153.60    9.52
  -1   9  -1  153.38    6.70
   1  -9   2   54.15    5.05
  -1  -9  -2   51.20    4.59
   1  -9   2   50.68    5.27
  -1  -9  -3    0.36    0.61
   1  -9   3    3.13    1.44
   1  -9   3    1.87    1.02
   1   9   4   33.27    4.46
   1  -9   4   26.74    3.95
   1  -9   5   51.86    5.69
   1   9   5   37.50    5.01
  -1   9  -6   18.49    4.24
   1   9   6   16.72    3.37
   1  -9   6   21.15    3.80
   1   9   7   75.08    7.47
  -1   9  -7   63.89    8.03
   1  -9   7   63.30    7.14
  -1  -9  -7   82.73    4.09
   1  -9   7   72.45    3.94
   1   9   7   68.44    3.77
   1   9   8   21.30    1.82
   1  -9   8   21.50    1.90
   1   9   8   23.39    1.70
  -1  -9  -8   23.18    1.91
   1   9   9    2.51    0.63
   1  -9   9    1.55    0.67
   1  -9  10    4.36    0.84
   1  -9  10    5.44    1.16
   1   9  10    5.76    0.80
   1  -9  11   39.95    2.82
   1   9  11   41.02    2.14
  -1   9 -11   39.10    2.78
   1   9  12   78.20    3.41
  -1   9 -12   71.74    3.59
   1  -9  12   73.58    3.67
   1   9  12   66.15    2.92
  -1   9 -13    9.05    0.73
   1  -9  13   10.06    0.74
  -1  10  13   36.64    1.68
  -1  10  13   38.98    1.71
  -1  10  12   71.30    3.10
  -1  10  12   58.08    2.71
  -1  10  11  183.37    6.92
  -1 -10  11  180.30    7.43
  -1 -10  11  171.57    7.25
  -1 -10  11  165.45    7.29
  -1  10  10   12.81    1.59
  -1 -10  10    8.98    1.25
  -1  10  10   11.84    1.27
  -1  10  10   11.21    1.07
  -1 -10  10    9.06    1.27
  -1  10   9   24.29    2.17
  -1 -10   9   24.72    2.16
  -1  10   9   26.38    1.99
  -1  10   9   26.85    1.81
  -1 -10   9   25.01    2.19
  -1  10   8  253.63   10.52
  -1 -10   8  267.33   10.79
  -1  10   8  263.59   10.42
  -1  10   8  255.17   10.01
  -1 -10   8  248.09   10.78
  -1  10   7   30.66    2.18
  -1 -10   7   27.59    2.26
  -1 -10   7   28.03    4.63
  -1 -10   7   31.26    4.77
  -1  10   7   30.24    2.43
  -1  10   7   29.89    1.94
  -1  10   6   10.40    1.17
  -1 -10   6   10.23    1.26
  -1  10   6    7.68    0.91
  -1 -10   6   12.01    2.84
  -1  10   6    8.58    1.38
  -1  10   5   11.91    1.47
  -1 -10   5    8.86    2.40
  -1  10   5   14.04    2.85
  -1 -10   5   15.23    3.23
  -1  10   5    9.40    1.09
  -1  10   4    3.17    1.46
  -1 -10   4    2.36    1.41
  -1 -10   4    2.72    1.30
   1  10  -4    2.06    0.62
  -1 -10   3    0.99    0.84
  -1 -10   3    0.55    0.75
   1  10  -3    0.13    0.38
  -1 -10   2   27.78    3.65
  -1  10   2   24.06    2.19
  -1 -10   2   27.35    3.82
   1  10  -2   24.63    2.00
  -1 -10   1   13.44    2.55
  -1 -10   1   14.60    2.77
   1 -10  -1   17.74    2.80
  -1  10   1   17.78    1.81
   1  10  -1   17.37    1.68
   1  10   0  598.28   22.56
  -1 -10   0  617.66   26.35
   1 -10   0  618.72   26.26
   1 -10   0  600.02   25.37
  -1  10   0  609.23   22.75
   1 -10   1  262.40   13.87
  -1 -10  -1  245.04   13.64
   1 -10   1  272.81   14.64
  -1  10  -1  283.84   11.23
   1 -10   2  247.48   14.41
  -1 -10  -2  269.69   14.17
   1 -10   2  273.54   15.26
  -1  10  -2  296.66   11.53
   1 -10   3  188.41   12.50
   1  10   3  202.58   12.69
   1 -10   3  203.56   12.23
   1 -10   4   25.97    4.20
   1  10   4   30.86    4.51
   1 -10   4   26.83    4.15
   1  10   5   13.19    1.32
   1  10   5   11.82    2.89
   1 -10   5   13.70    3.00
   1 -10   5   11.65    3.01
   1 -10   5   10.87    1.22
   1  10   5   12.14    1.45
  -1 -10  -5   14.52    1.45
  -1  10  -5   14.65    3.91
   1 -10   6  134.72   10.97
   1  10   6  127.66   10.38
  -1  10  -6  126.67   11.84
   1 -10   6  140.68   10.76
  -1 -10  -6  149.00    6.36
   1  10   6  136.45    6.45
   1 -10   6  130.94    6.17
  -1 -10  -7  139.90    6.23
   1  10   7  130.43    6.25
   1 -10   7  135.04    6.22
   1 -10   8   30.48    2.28
   1 -10   9  119.57    6.06
   1 -10   9  115.86    5.44
   1 -10  10    3.88    0.98
   1  10  10    4.71    0.83
   1  10  10    4.90    0.64
  -1  10 -11   82.52    4.15
   1 -10  11   76.43    3.97
  -1  10 -11   75.22    3.41
   1  10  11   85.33    3.72
   1  10  11   73.63    3.17
  -1  10 -12    6.12    0.80
   1 -10  12    4.71    0.69
  -1  11  12   48.46    2.16
   1  11 -12   47.71    2.44
  -1  11  11   46.52    2.22
  -1  11  11   51.32    2.52
  -1 -11  11   46.84    2.56
  -1  11  10   80.86    3.68
  -1 -11  10   83.83    4.26
  -1  11  10   86.21    4.02
  -1  11  10   92.44    4.21
  -1  11   9   18.50    1.41
  -1  11   9   23.34    1.74
  -1 -11   9   21.90    1.92
  -1  11   8    3.83    0.66
  -1  11   8    2.09    0.63
  -1 -11   8    2.83    0.80
  -1  11   7   29.86    2.10
  -1  11   7   27.45    2.31
  -1  11   7   27.35    1.79
  -1 -11   7   25.58    2.20
  -1  11   6    9.05    1.13
  -1 -11   6    8.58    1.18
  -1 -11   5   67.72    6.88
  -1  11   5   71.06    3.56
   1  11  -5   63.63    3.91
  -1 -11   5   62.80    6.93
  -1 -11   5   67.43    3.72
  -1 -11   4  108.42    5.17
  -1 -11   4  104.81    8.74
  -1  11   4  102.85    5.20
  -1  11   4  111.62    4.96
  -1  11   4  115.93    5.13
   1  11  -4  105.63    5.37
  -1 -11   4  106.66    9.02
   1  11  -4  110.85    5.62
   1  11  -3   14.59    1.61
  -1 -11   3   10.20    2.66
  -1  11   3   11.61    2.68
  -1 -11   3   14.60    2.97
   1  11  -3   17.48    1.79
  -1 -11   2   78.37    6.72
  -1 -11   2   83.84    7.27
  -1  11   2   74.41    4.46
   1  11  -2   71.10    4.14
  -1 -11   1  112.76    8.41
  -1 -11   1  102.39    7.68
  -1  11   1   99.82    5.43
   1  11  -1   98.71    5.19
  -1 -11   0  720.12   31.94
   1 -11   0  735.92   31.89
   1  11   0  756.45   27.92
  -1  11   0  772.60   28.12
   1 -11   1   11.48    2.36
  -1 -11  -1    7.53    2.04
   1 -11   1   12.74    2.72
  -1  11  -1   15.63    1.71
  -1  11  -2    5.29    1.06
   1 -11   2    4.05    1.49
  -1 -11  -2    4.09    1.48
   1 -11   2    7.52    2.11
  -1  11  -3  200.38    8.53
   1  11   3  187.81    8.28
   1 -11   3  178.28   11.78
   1 -11   3  188.92    7.72
  -1  11  -3  174.47    8.21
   1 -11   3  184.05   12.46
   1  11   3  187.17   12.64
   1  11   4    4.43    0.73
   1 -11   4    4.67    0.84
  -1  11  -4    4.76    1.01
  -1  11  -4    6.60    2.60
   1  11   4    3.20    0.85
   1  11   4    4.67    1.95
   1 -11   4    5.45    1.96
   1 -11   4    2.70    1.48
   1  11   4    5.13    1.04
   1  11   5   11.03    1.41
   1 -11   5   10.56    1.23
  -1  11  -5   10.95    1.46
   1  11   5   11.67    1.22
   1  11   5   10.99    2.86
   1 -11   5   13.67    3.06
   1 -11   5   12.87    3.13
   1  11   6   21.98    1.95
  -1  11  -6   18.78    1.89
   1 -11   6   20.81    1.79
   1  11   6   18.97    1.65
   1  11   7  151.15    6.96
   1  11   7  156.66    6.81
  -1  11  -7  162.44    7.26
   1 -11   7  160.11    6.97
   1 -11   8    2.34    0.68
   1  11   8    3.14    0.72
   1 -11   9  115.31    5.92
   1 -11   9  122.14    5.53
   1  11  10   41.68    2.34
  -1  11 -10   40.67    2.30
   1  11  11  142.22    5.52
  -1  11 -11  126.51    5.31
  -1  11 -11  133.69    5.93
  -1  11 -12    0.42    0.28
   1  11  12    0.27    0.16
   1  11  12    0.57    0.23
   1  12 -12    6.01    0.62
  -1  12  12    4.36    0.39
   1  12 -11    2.53    0.51
  -1  12  11    2.53    0.44
  -1  12  11    2.52    0.47
  -1  12  11    3.26    0.50
  -1  12  11    2.34    0.47
  -1 -12  10   17.16    1.46
  -1  12  10   20.38    1.41
  -1  12  10   20.22    1.46
  -1  12   9    0.94    0.54
  -1 -12   9    1.03    0.58
  -1  12   9    0.67    0.50
  -1 -12   8   24.76    2.06
  -1  12   8   26.01    1.88
  -1  12   8   28.45    2.00
  -1 -12   7  123.79    5.91
  -1  12   7  126.28    5.60
  -1  12   7  125.38    5.74
  -1  12   6    0.35    0.45
  -1 -12   6   -0.40    0.64
  -1  12   6   -0.21    0.40
  -1  12   5   57.79    3.02
  -1  12   5   48.17    3.04
  -1 -12   5   49.96    3.13
  -1  12   5   56.99    3.09
   1  12  -5   48.51    3.34
  -1  12   4   79.33    4.44
  -1  12   4   97.41    4.36
   1  12  -4   86.60    4.89
  -1 -12   4   90.78    4.51
  -1 -12   4   74.72    7.53
  -1 -12   4   86.82    8.12
  -1  12   4   88.40    4.22
  -1  12   3   10.35    1.12
  -1  12   3   11.27    1.35
  -1  12   3   12.36    1.18
   1  12  -3   10.23    1.38
  -1  12   3   13.60    1.50
   1  12  -3   11.26    1.50
  -1 -12   3    7.98    2.25
  -1 -12   3   12.11    2.87
  -1 -12   3   10.00    1.23
   1  12  -2   16.26    1.75
   1  12  -2   17.04    1.86
  -1  12   2   17.46    1.77
  -1 -12   2   13.91    3.06
  -1 -12   2   13.95    2.82
  -1 -12   2   18.91    1.65
  -1  12   1   16.55    1.47
  -1 -12   1   15.43    3.05
  -1 -12   1   19.49    1.66
  -1  12   1   16.68    1.96
   1  12  -1   17.58    1.85
   1  12  -1   19.74    1.98
  -1  12   1   18.61    1.84
  -1  12   1   16.97    1.61
  -1 -12   0   11.32    2.68
  -1  12   0   18.78    2.04
  -1  12   0   15.67    1.59
   1  12   0   15.91    1.82
  -1  12   0   18.39    1.86
   1  12   0   16.08    1.74
  -1  12   0   18.02    1.46
  -1 -12  -1  904.55   37.96
   1 -12   1  894.29   38.56
   1 -12   1  935.34   32.90
  -1  12  -1  907.70   33.66
   1  12   1  975.73   33.95
  -1  12  -1  936.72   33.25
   1  12   1  893.84   33.53
  -1  12  -1  887.17   33.92
   1 -12   2  633.51   22.80
   1  12   2  622.02   23.63
   1 -12   2  591.34   28.48
   1 -12   2  593.94   27.61
   1  12   2  625.51   23.47
  -1  12  -2  636.42   23.81
   1  12   3   12.08    1.18
   1  12   3   11.67    1.48
   1 -12   3   12.50    2.96
   1  12   3   12.26    3.06
   1 -12   3   12.15    2.73
   1 -12   3   11.26    1.24
  -1  12  -3   11.38    3.48
  -1  12  -3   12.78    1.63
  -1  12  -3   10.39    1.41
   1  12   3   13.69    1.58
   1  12   4    5.82    1.06
  -1  12  -4    5.37    1.10
   1 -12   4    5.97    0.91
   1  12   4    6.08    0.85
   1  12   4    6.74    1.11
   1 -12   5  131.95    5.97
  -1  12  -5  132.48    6.48
   1  12   5  133.64    5.80
   1  12   5  128.81    6.26
   1 -12   6   33.61    2.32
  -1  12  -6   31.09    2.50
   1  12   6   36.61    2.27
   1  12   6   30.40    2.34
   1  12   7   38.14    2.33
   1 -12   7   33.84    2.34
   1  12   8    1.46    0.55
   1 -12   8    0.90    0.57
  -1  12  -9  160.24    6.80
   1  12   9  169.16    6.71
   1  12  10    8.83    0.85
  -1  12 -10    7.56    1.04
  -1  12 -10    7.69    0.84
   1  12  10    8.49    0.90
   1  12  11   15.24    0.95
   1  12  11   13.93    0.85
  -1  12 -11   13.03    1.08
   1  13 -11   16.18    1.16
  -1  13  11   16.80    0.95
  -1  13  10   70.42    3.03
  -1  13  10   70.16    3.13
  -1  13  10   64.58    2.89
  -1 -13  10   63.43    3.07
   1  13 -10   67.04    3.15
  -1 -13   9   14.94    1.33
  -1  13   9   16.13    1.22
  -1  13   9   16.34    1.15
  -1  13   9   15.39    1.24
  -1 -13   8    6.49    1.00
  -1  13   8    6.70    0.85
  -1  13   8    6.42    0.79
  -1  13   8    7.49    0.93
  -1 -13   7   57.37    3.44
  -1  13   7   62.99    3.21
  -1  13   7   65.11    3.12
  -1  13   7   65.26    3.30
  -1 -13   6   41.76    2.74
  -1  13   6   39.28    2.43
  -1  13   6   43.62    2.55
  -1  13   6   45.89    2.42
  -1 -13   5    7.47    1.08
  -1  13   5    5.99    0.86
  -1  13   5    6.49    0.89
  -1  13   4  289.10   11.77
  -1 -13   4  313.77   12.23
  -1  13   4  326.08   11.87
   1  13  -4  306.14   12.69
  -1  13   3  251.58    9.58
   1  13  -3  217.32    9.79
  -1  13   3  228.70    9.02
  -1  13   3  225.28    9.70
   1  13  -3  228.09   10.05
  -1 -13   3  231.80    9.49
  -1  13   2   62.40    3.81
   1  13  -2   62.93    4.03
  -1  13   2   65.59    3.48
   1  13  -2   69.42    4.05
   1  13  -2   61.92    3.54
  -1 -13   2   62.68    3.54
   1  13  -1   38.06    2.57
  -1  13   1   42.02    2.70
  -1  13   1   42.61    2.51
  -1  13   1   41.80    2.94
   1  13  -1   37.54    2.96
  -1 -13   1   38.43    2.60
   1  13   0  129.83    6.54
  -1  13   0  129.04    6.40
  -1  13   0  132.90    5.67
  -1  13   0  122.57    6.60
  -1  13   0  138.31    6.12
   1 -13   0  125.19    5.76
   1 -13   1  137.96    5.91
   1  13   1  136.76    5.85
  -1  13  -1  122.30    6.37
   1  13   1  126.57    6.50
  -1  13  -1  134.04    6.82
  -1  13  -1  125.79    6.07
   1  13   1  132.90    6.40
   1  13   2  102.77    5.32
  -1  13  -2   91.72    5.33
  -1  13  -2   93.86    4.88
   1 -13   2   99.51    4.67
   1  13   2   99.12    5.15
   1  13   3   98.94    5.06
  -1  13  -3   96.00    4.85
   1  13   3   92.59    5.02
  -1  13  -3  102.53    5.35
   1  13   3   90.13    4.27
   1 -13   3   91.97    4.53
   1  13   4   66.80    3.86
  -1  13  -4   67.68    3.79
  -1  13  -4   67.74    4.08
   1 -13   4   64.02    3.50
   1  13   4   65.06    3.31
   1  13   4   62.99    3.77
   1  13   5    0.18    0.35
  -1  13  -5    0.48    0.49
   1  13   5    0.78    0.46
   1  13   5    1.21    0.57
   1 -13   5    0.55    0.43
  -1  13  -6    3.94    0.86
   1  13   6    4.16    0.69
   1 -13   6    3.94    0.76
   1  13   6    4.31    0.76
   1  13   7  101.71    4.54
   1 -13   7   91.62    4.46
  -1  13  -7   95.59    4.69
   1  13   7  102.13    4.43
  -1  13  -8    3.72    0.77
   1  13   8    5.49    0.78
   1  13   8    4.56    0.69
  -1  13  -9    0.74    0.44
   1  13   9    2.25    0.48
   1  13   9    1.78    0.45
   1  13  10   42.57    2.06
   1  13  10   52.74    2.36
   1  13  10   51.70    2.24
  -1  13 -10   45.07    2.18
  -1  14  10   70.57    2.72
   1  14 -10   65.13    3.02
   1  14 -10   59.71    2.76
  -1  14  10   64.06    2.71
  -1  14   9    0.47    0.32
   1  14  -9    0.14    0.37
  -1  14   9    0.03    0.23
  -1 -14   9    0.24    0.32
  -1 -14   8   19.24    1.50
  -1  14   8   19.87    1.47
  -1  14   8   18.32    1.18
  -1  14   8   20.02    1.34
  -1 -14   7   36.82    2.35
  -1  14   7   38.82    2.33
  -1  14   7   37.18    2.11
  -1 -14   6   51.65    3.07
  -1  14   6   55.84    3.07
  -1  14   6   55.65    2.81
  -1 -14   5   77.30    4.00
  -1  14   5   76.26    3.92
  -1  14   5   77.84    3.65
   1  14  -4   19.59    1.74
  -1 -14   4   20.35    1.73
  -1  14   4   21.17    1.72
  -1  14   4   20.17    1.48
  -1  14   3   11.74    1.25
   1  14  -3   12.26    1.54
  -1  14   3   12.10    1.36
  -1 -14   3   11.37    1.30
   1  14  -3   12.64    1.38
  -1  14   2   18.20    1.50
   1  14  -2   17.02    1.58
  -1 -14   2   18.29    1.61
   1  14  -1   28.60    2.53
  -1  14   1   29.28    2.01
   1  14  -1   31.59    2.22
  -1  14   1   33.85    2.33
  -1  14   1   33.59    2.55
  -1 -14   1   35.48    2.35
   1 -14  -1   34.05    2.22
   1  14   0  179.52    8.13
  -1  14   0  168.20    7.12
  -1  14   0  177.24    7.63
  -1 -14   0  190.26    7.62
   1 -14   0  174.39    7.35
  -1  14   0  166.30    7.88
  -1  14  -1   34.91    2.71
   1  14   1   34.50    2.76
   1 -14   1   36.24    2.35
  -1  14  -1   34.47    2.89
  -1  14  -1   42.72    2.71
   1  14   1   38.94    2.30
   1  14   2    0.95    0.58
   1 -14   2    2.40    0.62
  -1  14  -2    2.18    0.87
  -1  14  -2    2.48    0.72
   1  14   2    1.94    0.56
   1  14   3    2.11    0.79
   1  14   3    1.46    0.65
  -1  14  -3    2.39    0.82
  -1  14  -3    2.72    0.83
   1 -14   3    2.59    0.63
  -1  14  -4   45.17    2.92
   1  14   4   49.63    3.01
   1 -14   4   49.81    2.78
  -1  14  -4   40.97    3.02
   1 -14   5    4.86    0.76
   1  14   5    3.01    0.57
  -1  14  -5    4.87    0.91
  -1  14  -5    3.11    0.79
   1  14   6    0.29    0.35
   1  14   6    0.57    0.37
   1 -14   6    1.14    0.49
  -1  14  -7    1.04    0.59
   1  14   7    1.31    0.41
   1  14   7    1.45    0.44
  -1  14  -8   75.91    3.53
   1  14   8   75.04    3.28
  -1  14  -9   -0.29    0.39
  -1  14  -9    0.16    0.28
   1  14   9    0.33    0.33
   1  14   9    0.70    0.26
  -1 -14  -9    0.28    0.17
  -1  14 -10    0.60    0.23
  -1 -15   9   28.66    1.57
   1  15  -9   30.82    1.59
   1  15  -9   31.37    1.68
  -1  15   9   31.64    1.41
  -1  15   8    9.20    0.81
  -1  15   8    8.72    0.70
  -1 -15   8    7.62    0.76
  -1  15   7    1.66    0.40
  -1  15   7    1.38    0.44
  -1 -15   7    1.82    0.53
   1  15  -7    1.19    0.52
   1  15  -6   58.08    3.01
  -1  15   6   54.29    2.60
  -1 -15   6   50.83    2.79
  -1 -15   6   56.32    2.96
  -1  15   6   60.36    2.92
   1  15  -5    3.98    0.78
  -1 -15   5    3.96    0.76
  -1  15   5    4.34    0.59
  -1  15   5    4.07    0.71
  -1 -15   4   23.69    1.82
  -1  15   4   24.86    1.73
   1  15  -4   24.21    1.82
  -1 -15   3   90.15    4.44
  -1  15   3   97.64    4.33
   1  15  -3   89.57    4.41
  -1 -15   2   33.33    2.24
   1 -15  -2   34.43    2.15
  -1  15   2   31.91    2.04
   1 -15  -1  112.18    5.01
  -1 -15   1  119.12    5.22
   1  15  -1  106.25    5.54
  -1  15   1  107.48    4.83
  -1 -15   0   14.04    1.37
   1 -15   0   15.02    1.34
   1  15   0   12.16    1.54
  -1  15  -1    9.86    1.20
   1  15   1   12.63    1.48
   1 -15   1    8.59    1.03
  -1 -15  -1   12.18    1.29
  -1 -15  -2   94.37    4.55
   1 -15   2   93.84    4.43
   1  15   2  103.28    4.39
  -1  15  -2   93.76    4.37
  -1  15  -2   97.29    4.71
   1  15   2   96.41    4.90
   1 -15   3   62.31    3.18
  -1  15  -3   60.87    3.39
  -1  15  -3   55.39    3.56
   1  15   3   61.94    3.46
   1  15   3   66.19    3.20
  -1  15  -4   45.73    2.74
  -1  15  -4   39.18    2.75
   1 -15   4   43.23    2.47
   1 -15   5   76.15    3.64
  -1  15  -5   79.97    3.95
   1  15   5   86.36    3.87
   1  15   6    3.94    0.65
   1  15   7   31.27    1.59
  -1  15  -7   36.40    2.03
   1  15   7   37.57    1.94
   1  15   8   94.30    3.22
  -1  15  -8   86.18    3.22
  -1 -15  -9  102.67    3.86
   1  15   9  103.83    3.87
  -1  16   8    2.99    0.35
   1  16  -8    2.13    0.35
   1 -16  -7   59.49    2.51
  -1  16   7   67.95    2.62
   1  16  -7   61.45    2.67
   1 -16  -6    4.26    0.58
  -1 -16   6    5.18    0.64
  -1  16   6    5.40    0.64
   1  16  -6    4.50    0.65
  -1 -16   5   18.31    1.38
   1 -16  -5   20.24    1.33
  -1  16   5   19.37    1.31
   1  16  -5   18.59    1.38
  -1  16   4   15.71    1.19
  -1 -16   4   16.00    1.33
   1 -16  -4   15.21    1.20
  -1  16   3    9.05    0.89
  -1 -16   3    7.54    0.96
   1 -16  -3    9.00    0.93
  -1  16   2   21.14    1.43
   1 -16  -2   22.77    1.56
  -1 -16   2   22.59    1.67
  -1 -16   1    0.64    0.48
   1 -16  -1    0.78    0.40
   1 -16   0    2.19    0.57
  -1 -16   0    2.00    0.58
   1  16   0    3.09    0.74
  -1  16  -1   32.05    1.98
   1 -16   1   32.21    1.96
  -1 -16  -1   33.46    2.08
   1  16   1   34.15    2.31
   1  16   2    0.18    0.26
  -1 -16  -2    0.61    0.48
   1 -16   2    0.44    0.37
   1  16   2    0.11    0.42
   1  16   3   68.54    3.16
  -1 -16  -3   70.61    3.42
   1 -16   3   70.90    3.27
  -1  16  -3   72.70    3.52
   1  16   4   16.48    1.20
  -1 -16  -4   16.49    1.30
  -1  16  -4   16.08    1.35
   1  16   5    2.05    0.42
  -1 -16  -5    1.36    0.45
  -1  16  -5    1.89    0.53
   1  16   6    4.68    0.53
  -1 -16  -6    3.88    0.54
  -1  16  -6    4.48    0.64
   1  16   7    4.52    0.46
  -1 -16  -7    6.12    0.56
  -1  17   6    0.31    0.21
  -1  17   5    0.44    0.22
  -1 -17   5    0.41    0.26
   1 -17  -5    0.67    0.23
  -1 -17   5    0.70    0.23
  -1 -17   4   11.95    0.92
   1 -17  -4   10.09    0.79
   1 -17  -3  119.02    4.68
  -1 -17   3  115.18    4.82
  -1 -17   2  196.90    7.60
   1 -17  -2  195.32    7.41
   1 -17  -1    8.51    0.79
  -1 -17   1    8.33    0.88
   1  17  -1    9.52    0.79
  -1  17   1    9.03    0.91
  -1 -17   0    1.38    0.46
   1 -17   0    1.47    0.40
  -1  17   0    1.52    0.42
   1 -17   1    0.26    0.27
  -1 -17  -1    0.74    0.39
  -1  17  -1    0.16    0.23
  -1 -17  -2    1.08    0.39
   1 -17   2    0.92    0.31
  -1 -17  -3    1.23    0.41
   1  17   4   17.27    0.97
  -1 -17  -4   24.64    1.32
  -1  17  -5   16.73    1.07
  -1 -17  -5   19.37    1.10
  -1 -17  -6    5.30    0.43
  -1  18   4   11.78    0.74
  -1  18   3    1.76    0.33
  -1 -18   3    1.75    0.33
  -1 -18   2   59.78    2.67
  -1  18   2   74.19    2.82
  -1 -18   1    9.64    0.73
  -1  18   1    9.80    0.71
  -1 -18   0   55.56    2.44
  -1  18   0   56.80    2.39
   1  18   1   54.06    2.39
  -1 -18  -1   63.70    2.53
   1  18   2   16.48    0.95
  -1 -18  -2   15.03    0.94
   1  18   3    7.47    0.60
  -1 -18  -3    7.69    0.55
  -2   0  16    8.19    0.60
  -2   0  15    0.21    0.39
  -2   0  15    0.07    0.30
  -2   0  15    0.30    0.33
  -2   0  15   -0.06    0.34
  -2   0  14    2.55    0.66
  -2   0  14    2.63    0.69
  -2   0  14    1.83    0.58
  -2   0  14    1.78    0.61
  -2   0  13    0.48    0.61
  -2   0  13    0.15    0.57
  -2   0  13    0.15    0.52
  -2   0  13   -0.15    0.60
  -2   0  12  172.11    7.51
  -2   0  12  157.97    7.68
  -2   0  12  163.90    7.69
  -2   0  12  167.44    7.76
  -2   0  12  166.09    7.81
  -2   0  11    0.36    0.66
  -2   0  11   -0.18    0.59
  -2   0  11   -0.17    0.59
  -2   0  11    0.17    0.60
  -2   0  11    0.60    0.64
  -2   0  11   -0.70    0.96
  -2   0  11    0.70    1.18
  -2   0  11   -0.17    0.66
  -2   0  10  397.43   15.78
  -2   0  10  399.39   21.08
  -2   0  10  394.46   21.08
  -2   0  10  398.83   15.68
  -2   0   9    0.29    0.44
  -2   0   9   -0.14    0.49
  -2   0   9   -0.57    1.11
  -2   0   9    0.57    0.79
  -2   0   8   32.82    3.34
  -2   0   8   39.33    4.60
  -2   0   8   46.47    4.92
  -2   0   8   41.29    2.61
  -2   0   8   38.28    2.56
  -2   0   7    2.01    1.03
  -2   0   7    0.40    0.68
  -2   0   7    0.47    0.56
  -2   0   6 1301.25   48.91
  -2   0   6 1365.33   49.17
  -2   0   6 1272.47   47.02
  -2   0   5    0.26    0.56
  -2   0   5    0.26    0.66
  -2   0   5    0.14    0.31
  -2   0   4 6773.45  240.33
  -2   0   4 7299.71  240.36
  -2   0   4 7242.65  240.34
  -2   0   4 6755.75  238.95
  -2   0   3   -0.14    0.46
  -2   0   3   -0.28    0.44
  -2   0   3    0.06    0.22
  -2   0   3   -0.07    0.23
  -2   0   2  787.89   27.72
  -2   0   2  803.36   28.44
  -2   0   2  799.92   28.45
  -2   0   2  794.70   27.79
  -2   0   1   -0.06    0.19
  -2   0   1   -0.17    0.23
  -2   0   1    0.17    0.27
   2   0   0  610.08   21.73
   2   0   1   -0.11    0.43
  -2   0  -1   -0.29    0.42
   2   0   2 4213.93  142.93
  -2   0  -2 4029.20  143.21
   2   0   3    0.20    0.47
  -2   0  -3   -0.43    0.51
   2   0   4  811.66   30.33
  -2   0  -4  763.19   30.24
  -2   0  -5   -0.30    0.58
   2   0   5    0.74    0.81
   2   0   5    0.37    0.73
   2   0   6   69.41    6.14
  -2   0  -6   59.37    5.00
   2   0   6   75.30    6.38
   2   0   7   -0.15    0.43
   2   0   7    0.56    1.10
   2   0   7    1.14    1.36
  -2   0  -7   -0.37    0.73
   2   0   8   14.75    1.75
   2   0   8   18.12    3.73
   2   0   8   19.67    3.71
   2   0   9   -0.19    0.53
   2   0   9    0.11    0.50
   2   0   9    0.77    1.30
   2   0   9   -0.78    0.76
   2   0  10  133.67   11.65
   2   0  10  141.46    6.95
   2   0  10  137.89    7.06
   2   0  10  129.39    6.07
   2   0  10  150.92   12.07
   2   0  11    0.55    0.57
   2   0  11    0.18    0.62
   2   0  11   -0.20    0.82
   2   0  12    0.18    0.67
   2   0  12    0.14    0.64
   2   0  12    0.18    0.58
   2   0  13    0.14    0.46
  -2   0 -13    0.30    0.46
   2   0  13    0.28    0.51
   2   0  14    2.82    0.44
   2   0  14    2.27    0.55
  -2   0 -14    2.55    0.49
   2   0  14    3.42    0.63
  -2   0 -15    0.11    0.13
   2  -1 -16    2.35    0.32
  -2  -1  16    2.85    0.36
  -2   1  16    4.28    0.42
  -2   1  16    3.84    0.39
  -2  -1  16    4.33    0.42
  -2  -1  15   18.86    1.33
  -2   1  15   18.58    1.31
  -2  -1  15   17.06    1.35
  -2   1  15   22.80    1.51
  -2   1  15   18.07    1.33
  -2  -1  15   16.61    1.29
  -2  -1  15   19.38    1.39
  -2   1  15   20.19    1.40
  -2  -1  15   19.31    1.30
  -2   1  15   16.14    1.14
  -2   1  15   18.76    1.27
  -2  -1  15   18.38    1.25
  -2  -1  14    0.74    0.52
  -2   1  14    0.80    0.49
  -2  -1  14    1.46    0.56
  -2   1  14    0.90    0.48
  -2  -1  14    1.12    0.52
  -2   1  14    1.26    0.57
  -2  -1  14    1.44    0.60
  -2   1  14    1.05    0.60
  -2   1  13    5.15    1.00
  -2  -1  13    4.47    1.03
  -2  -1  13    4.16    1.02
  -2   1  13    5.94    1.03
  -2  -1  13    4.34    0.93
  -2  -1  13    4.08    0.88
  -2   1  13    4.07    0.85
  -2  -1  13    4.00    0.93
  -2   1  12   22.29    2.13
  -2  -1  12   23.09    2.26
  -2   1  12   21.67    1.96
  -2  -1  12   17.74    1.86
  -2  -1  12   22.44    2.22
  -2   1  12   22.03    2.09
  -2  -1  12   26.62    2.27
  -2  -1  12   23.60    2.19
  -2  -1  11    8.83    1.37
  -2  -1  11    7.63    2.44
  -2   1  11    9.72    2.62
  -2  -1  11    5.57    2.04
  -2   1  11    5.57    2.15
  -2   1  11    2.40    0.86
  -2  -1  11    8.85    1.33
  -2  -1  11    3.93    1.06
  -2   1  11    3.76    1.03
  -2   1  11    8.02    1.29
  -2  -1  11    4.71    1.13
  -2   1  11    7.08    1.17
  -2  -1  11    8.11    1.27
  -2  -1  10   66.83    6.95
  -2   1  10   73.71    7.24
  -2  -1  10   75.62    7.40
  -2   1  10   61.02    6.69
  -2  -1  10   62.96    3.90
  -2   1  10   61.68    3.90
  -2   1  10   64.37    3.91
  -2  -1  10   67.48    3.95
  -2   1   9  214.16   13.79
  -2  -1   9  230.11   14.01
  -2  -1   9  239.03   14.20
  -2   1   9  231.69   14.06
  -2  -1   9  244.52   10.02
  -2  -1   9  236.82   12.34
  -2   1   9  225.88    9.85
  -2  -1   9  252.73   10.03
  -2  -1   8  465.84   20.70
  -2   1   8  423.59   20.17
  -2  -1   8  453.38   20.53
  -2   1   8  401.58   19.93
  -2  -1   8  425.02   16.02
  -2   1   8  405.27   15.92
  -2   1   8  418.34   15.95
  -2  -1   8  427.28   15.99
  -2  -1   8  414.00   18.37
  -2   1   8  403.16   17.44
  -2  -1   7    6.00    1.66
  -2  -1   7    6.82    1.80
  -2  -1   7    2.94    0.98
  -2   1   7    4.86    1.03
  -2   1   6    2.05    0.66
  -2  -1   6    1.94    0.95
  -2   1   5  181.14    8.07
  -2  -1   5  177.16    9.08
  -2  -1   5  187.93    9.20
  -2   1   5  169.26    7.48
  -2  -1   5  179.77    8.24
  -2  -1   4   71.12    4.38
  -2  -1   4   72.64    4.40
  -2   1   4   67.09    3.60
  -2  -1   4   66.76    3.79
  -2   1   4   65.45    3.20
  -2  -1   4   64.46    4.29
  -2  -1   3    0.85    0.53
  -2   1   3    0.28    0.36
  -2  -1   3    1.84    0.62
  -2   1   3    1.69    0.63
  -2   1   3    1.92    0.41
  -2   1   3    1.66    0.30
  -2  -1   3    1.45    0.50
  -2  -1   3    1.66    0.67
  -2  -1   2   62.85    3.11
  -2   1   2   52.17    2.95
  -2  -1   2   57.21    3.03
  -2   1   2   52.89    2.98
  -2  -1   2   58.69    2.93
  -2  -1   2   56.71    2.93
  -2   1   2   61.57    2.70
  -2  -1   2   56.85    3.14
  -2   1   1    7.61    0.72
  -2  -1   1    7.83    0.74
  -2   1   1    6.52    0.67
  -2  -1   1    8.97    0.78
  -2  -1   1    9.49    0.88
  -2  -1   1    9.48    0.90
  -2   1   1    7.86    0.95
  -2  -1   1    9.73    0.87
  -2   1   1    8.11    0.82
   2  -1   0  375.74   13.56
   2   1   1   37.06    2.50
   2  -1   1   38.49    2.36
  -2  -1  -1   40.40    2.76
   2   1   2 2010.08   69.05
   2  -1   2 1982.84   68.73
  -2  -1  -2 1929.64   69.04
  -2   1  -2 1884.77   69.34
   2  -1   3   35.04    2.94
   2   1   3   33.89    2.96
  -2   1  -3   36.70    3.21
  -2  -1  -3   33.99    2.87
   2  -1   4  243.49   11.21
   2   1   4  236.34   11.35
  -2   1  -4  236.62   11.56
  -2  -1  -4  239.24   11.07
   2  -1   5  916.50   35.32
   2  -1   5  929.30   34.48
  -2  -1  -5  863.16   33.76
  -2   1  -5  834.93   34.37
   2  -1   5  890.44   35.14
   2  -1   6  124.46    8.82
   2  -1   6  120.99    7.91
  -2   1  -6  115.63    7.85
  -2  -1  -6  125.51    7.49
   2  -1   6  124.99    8.70
   2  -1   7  112.57    5.70
   2  -1   7  120.88    9.15
   2   1   7  127.40    8.61
  -2   1  -7  117.35    8.08
   2  -1   7  123.39    9.15
   2   1   8  227.47   13.24
   2  -1   8  215.42    9.52
   2   1   8  190.17   13.49
   2  -1   8  223.50   14.32
   2   1   8  207.58   13.87
   2  -1   8  224.42   14.33
   2   1   9  120.44   10.58
   2  -1   9  126.18   10.76
   2   1   9  105.20   10.04
   2  -1   9  127.80   10.81
   2   1   9  124.40    5.61
   2  -1   9  126.07    6.55
   2  -1  10   16.69    3.89
   2   1  10   24.11    4.58
   2   1  10   15.09    3.82
   2  -1  10   16.55    3.95
   2   1  10   25.84    1.94
   2  -1  10   25.67    2.00
   2  -1  10   26.57    2.55
   2  -1  10   24.77    4.09
   2   1  10   21.71    2.14
   2  -1  10   27.44    2.53
   2   1  11    0.16    0.56
   2  -1  11   -0.19    0.83
   2   1  11    0.72    0.53
   2  -1  11    0.90    0.58
   2  -1  11   -0.20    0.78
   2  -1  12   69.34    4.17
   2  -1  12   73.86    4.39
   2  -1  12   81.54    4.52
   2   1  12   69.56    4.29
   2   1  13    2.59    0.72
   2  -1  13    1.89    0.66
  -2  -1 -13    1.96    0.58
   2  -1  13    2.05    0.65
   2   1  13    1.27    0.46
   2   1  14   69.54    3.53
   2  -1  14   81.26    3.62
   2  -1  14   72.79    3.08
   2   1  14   69.27    2.93
  -2   1 -14   71.50    3.25
  -2  -1 -14   71.51    3.21
   2  -1  14   78.41    3.61
   2   1  15   11.02    0.66
  -2  -2  16    7.60    0.61
  -2  -2  16    8.23    0.58
  -2   2  16    8.70    0.58
  -2   2  15    2.11    0.42
  -2   2  15    5.48    0.70
  -2  -2  15    3.42    0.59
  -2   2  15    3.59    0.58
  -2   2  15    3.65    0.59
  -2  -2  15    4.57    0.72
  -2  -2  15    3.01    0.52
  -2   2  15    3.67    0.55
  -2  -2  15    3.03    0.59
  -2   2  15    3.11    0.47
  -2  -2  15    4.41    0.60
  -2   2  15    4.38    0.61
  -2  -2  15    2.41    0.54
  -2   2  15    3.39    0.55
  -2   2  14    2.76    0.72
  -2  -2  14    2.59    0.72
  -2   2  14    2.23    0.60
  -2  -2  14    4.13    0.76
  -2  -2  14    2.41    0.66
  -2   2  14    1.72    0.59
  -2   2  14    3.43    0.69
  -2  -2  14    1.73    0.66
  -2   2  14    2.98    0.72
  -2   2  13   28.17    1.96
  -2   2  13   21.19    1.97
  -2  -2  13   26.60    2.18
  -2  -2  13   28.00    2.29
  -2  -2  13   28.50    2.20
  -2   2  13   25.97    2.18
  -2  -2  13   30.59    2.44
  -2   2  13   24.63    2.04
  -2   2  13   24.89    2.06
  -2   2  12   11.46    1.40
  -2  -2  12   14.87    1.84
  -2  -2  12   17.16    1.83
  -2   2  12   14.54    1.70
  -2  -2  12   16.89    1.87
  -2  -2  12   16.41    1.76
  -2   2  12   16.59    1.80
  -2   2  12   14.29    1.64
  -2   2  11   95.79    5.16
  -2  -2  11   96.08    5.39
  -2   2  11   92.89    4.84
  -2  -2  11   98.96    5.20
  -2  -2  11  107.17    5.53
  -2   2  11   98.19    5.19
  -2   2  11  109.58    9.22
  -2   2  11   87.46    8.42
  -2  -2  11   91.53    8.52
  -2  -2  11   93.21    8.55
  -2   2  11   92.94    5.18
  -2  -2  11   95.22    5.17
  -2  -2  10  273.96   11.54
  -2  -2  10  259.60   11.37
  -2   2  10  274.49   11.27
  -2  -2  10  278.80   11.30
  -2   2  10  261.24   11.24
  -2  -2  10  273.60   11.31
  -2   2  10  272.27   11.32
  -2  -2  10  274.00   16.01
  -2   2  10  257.44   15.84
  -2  -2  10  275.49   16.07
  -2   2  10  273.04   16.05
  -2   2  10  287.58   11.33
  -2  -2  10  250.72   11.09
  -2   2   9    9.07    2.35
  -2  -2   9   12.43    2.81
  -2   2   9    8.47    2.21
  -2  -2   9    7.37    2.22
  -2  -2   9    9.45    2.05
  -2  -2   9    6.74    1.07
  -2   2   9    5.83    1.01
  -2  -2   9    8.29    1.17
  -2   2   9    7.74    1.15
  -2  -2   8  431.44   19.57
  -2   2   8  410.59   19.32
  -2  -2   8  404.02   19.22
  -2   2   8  409.75   19.30
  -2  -2   8  390.11   17.82
  -2  -2   8  387.92   14.98
  -2   2   8  392.47   15.00
  -2  -2   8  396.80   15.04
  -2   2   8  372.32   14.96
  -2  -2   7  711.29   28.91
  -2   2   7  708.49   28.88
  -2  -2   7  720.39   28.95
  -2   2   7  684.18   28.70
  -2   2   7  669.05   25.85
  -2  -2   7  672.94   27.47
  -2   2   7  692.46   27.15
  -2   2   6    4.06    1.00
  -2  -2   6    2.77    0.95
  -2   2   6    2.90    1.09
  -2  -2   6    1.29    0.77
  -2  -2   6    2.59    1.09
  -2   2   6    0.97    0.83
  -2   2   5  331.45   14.25
  -2  -2   5  316.18   14.17
  -2  -2   5  307.66   14.11
  -2   2   5  311.73   14.06
  -2  -2   5  327.42   13.68
  -2   2   5  328.05   13.15
  -2   2   4   35.13    2.89
  -2  -2   4   39.89    3.03
  -2  -2   4   38.40    2.98
  -2   2   4   35.20    2.89
  -2   2   4   33.87    2.35
  -2  -2   4   32.80    2.64
  -2   2   3  120.58    6.00
  -2  -2   3  140.85    6.19
  -2  -2   3  138.33    6.17
  -2   2   3  123.97    6.04
  -2   2   3  125.30    5.39
  -2   2   3  126.55    6.18
  -2  -2   3  133.40    6.26
  -2  -2   3  122.80    6.05
  -2   2   2 1322.83   47.37
  -2   2   2 1328.56   47.37
  -2  -2   2 1372.66   47.44
  -2  -2   2 1382.31   47.43
  -2  -2   2 1398.77   47.80
  -2   2   2 1334.14   46.75
  -2  -2   2 1389.62   47.76
  -2   2   2 1305.92   47.04
  -2   2   2 1387.86   47.66
  -2  -2   2 1366.42   47.65
  -2   2   1  662.39   24.03
  -2  -2   1  666.78   24.05
  -2   2   1  673.48   24.05
  -2  -2   1  683.60   24.07
  -2   2   1  689.70   24.32
  -2  -2   1  736.18   24.37
  -2   2   1  693.24   24.84
  -2   2   0  238.17   10.07
  -2  -2   0  239.22    9.57
  -2  -2  -1 5237.48  173.73
  -2  -2  -1 4872.83  173.17
  -2  -2  -2  762.41   27.13
  -2   2  -2  687.21   27.55
   2   2   2  707.97   27.07
  -2  -2  -3    7.24    1.25
  -2   2  -3    6.78    1.46
   2   2   3    4.17    1.10
  -2   2  -4   36.67    3.68
  -2  -2  -4   38.30    3.28
  -2  -2  -5   19.51    2.43
  -2   2  -5   18.18    2.71
   2  -2   5   20.41    2.90
   2   2   5   19.17    2.84
   2  -2   5   18.35    2.78
   2   2   5   18.58    2.76
   2   2   6    0.93    0.91
   2  -2   6    1.39    1.01
   2   2   6    0.47    0.79
   2  -2   6   -0.47    1.02
   2   2   6    0.40    0.96
  -2  -2  -6    1.22    0.84
  -2   2  -6    0.43    0.72
  -2   2  -7  273.51   14.75
   2   2   7  299.98   15.24
   2   2   7  271.82   11.43
   2  -2   7  283.46   11.48
   2  -2   7  296.26   16.16
   2   2   7  264.42   15.57
   2   2   7  253.58   15.32
   2  -2   7  303.20   16.14
   2   2   8    0.67    1.13
   2  -2   8    4.00    1.84
   2   2   8    2.71    1.48
   2  -2   8    1.35    1.14
   2   2   8    1.09    1.06
   2  -2   8    1.69    0.70
   2   2   8    1.55    0.69
   2   2   9  107.75    4.96
   2  -2   9  106.14    5.12
   2   2   9  114.63    9.15
   2   2   9   99.53    9.49
   2  -2   9  112.67   10.00
   2  -2   9  109.20    5.83
   2   2   9  109.54    5.88
   2   2   9   86.95    8.94
   2  -2   9  111.38    9.91
   2  -2  10    0.62    0.70
   2  -2  10    0.61    0.57
   2   2  10    0.93    0.59
   2  -2  10    0.66    0.91
   2  -2  10    0.77    0.56
   2  -2  10    0.40    0.73
   2   2  10    1.23    0.77
   2  -2  10   -0.82    1.60
   2   2  10    0.82    0.80
   2   2  10   -0.83    1.14
   2  -2  10    1.63    1.37
   2  -2  11    7.77    1.42
   2   2  11    8.78    1.45
   2  -2  11    7.59    1.44
   2  -2  12   28.22    2.35
   2   2  12   22.21    2.19
   2  -2  12   25.38    2.23
   2   2  12   22.74    2.16
  -2  -2 -12   18.55    1.79
   2  -2  12   22.84    2.17
   2   2  12   21.36    1.69
  -2  -2 -13   11.33    1.17
   2  -2  13   11.75    1.37
   2   2  13   12.22    1.42
   2  -2  13   14.46    1.45
   2   2  13   12.22    1.39
   2   2  13   13.31    1.06
   2   2  14   17.50    0.99
   2  -2  14   20.98    1.24
  -2  -2 -14   19.63    1.23
  -2   2 -14   20.41    1.35
   2   2  14   20.27    1.49
   2  -2  14   22.56    1.51
   2  -2  14   22.99    1.54
   2   2  14   21.13    1.53
   2   2  14   20.65    1.28
  -2  -2 -14   19.07    1.24
  -2   3  15   59.75    2.53
  -2  -3  15   52.02    2.45
  -2   3  15   42.45    2.16
  -2   3  15   51.52    2.45
  -2   3  15   60.60    2.57
  -2   3  15   42.11    2.18
  -2   3  15   55.76    2.45
  -2  -3  15   58.92    2.61
  -2   3  14   74.69    3.80
  -2  -3  14   76.68    3.80
  -2  -3  14   78.30    3.80
  -2  -3  14   82.36    3.89
  -2   3  14   76.70    3.81
  -2   3  14   77.32    3.81
  -2   3  14   91.34    3.96
  -2   3  14   79.82    3.77
  -2  -3  14   78.33    4.05
  -2   3  14   71.90    3.60
  -2   3  13   24.63    2.06
  -2  -3  13   26.13    2.06
  -2   3  13   23.18    1.97
  -2   3  13   24.36    2.01
  -2  -3  13   26.20    2.22
  -2  -3  13   24.92    2.00
  -2  -3  13   24.01    1.99
  -2   3  13   25.34    1.96
  -2  -3  13   23.85    2.22
  -2   3  13   26.49    1.98
  -2   3  12  148.11    6.73
  -2   3  12  145.23    6.67
  -2  -3  12  147.63    6.83
  -2   3  12  139.83    6.33
  -2  -3  12  140.91    7.14
  -2   3  12  152.61    6.95
  -2  -3  12  153.06    6.92
  -2   3  12  141.59    6.80
  -2  -3  12  141.65    7.04
  -2  -3  12  149.08    6.87
  -2   3  11   21.76    2.02
  -2  -3  11   22.69    2.08
  -2  -3  11   24.55    2.31
  -2   3  11   19.24    1.94
  -2   3  11   21.73    1.85
  -2  -3  11   18.27    1.93
  -2  -3  11   25.61    4.30
  -2   3  11   15.11    3.27
  -2  -3  11   23.07    4.02
  -2   3  11   23.74    4.12
  -2  -3  11   18.23    1.90
  -2   3  11   21.47    2.05
  -2  -3  10  510.29   23.96
  -2  -3  10  521.63   20.10
  -2   3  10  523.61   20.16
  -2   3  10  550.94   20.16
  -2  -3  10  515.28   20.12
  -2  -3  10  532.87   20.20
  -2  -3  10  525.24   25.51
  -2  -3  10  502.94   25.20
  -2   3  10  546.26   25.72
  -2   3  10  529.65   25.55
  -2  -3  10  513.03   20.24
  -2   3  10  556.93   20.21
  -2  -3  10  536.97   20.16
  -2  -3  10  522.84   20.41
  -2  -3   9   81.47    7.25
  -2   3   9   78.74    7.19
  -2  -3   9   81.70    7.24
  -2   3   9   78.99    7.19
  -2   3   9   74.16    4.27
  -2  -3   9   87.07    6.90
  -2  -3   9   80.36    4.36
  -2  -3   9   89.35    4.45
  -2   3   9   83.58    4.37
  -2   3   8   64.96    5.96
  -2   3   8   66.13    5.96
  -2  -3   8   59.32    5.71
  -2  -3   8   55.27    5.54
  -2  -3   8   61.38    3.40
  -2   3   8   59.97    3.39
  -2  -3   8   59.15    3.33
  -2   3   8   59.05    3.34
  -2  -3   8   59.39    5.32
  -2   3   8   62.10    4.98
  -2  -3   7   11.60    2.02
  -2   3   7   14.13    2.03
  -2  -3   7    6.75    1.76
  -2   3   7    9.50    2.03
  -2  -3   7   13.46    2.43
  -2   3   7    7.89    1.87
  -2  -3   6    3.17    1.09
  -2   3   6    3.61    0.99
  -2  -3   6    3.85    1.25
  -2   3   6    3.83    1.21
  -2  -3   6    3.22    1.09
  -2   3   6    4.16    1.21
  -2  -3   5    2.67    0.92
  -2   3   5    2.52    0.77
  -2   3   5    3.76    1.01
  -2  -3   5    2.78    0.93
  -2   3   5    3.75    1.04
  -2  -3   5    4.31    1.11
  -2  -3   4  176.01    8.34
  -2   3   4  185.60    8.42
  -2  -3   4  182.26    8.41
  -2   3   4  177.46    8.35
  -2   3   4  177.08    7.83
  -2  -3   4  165.85    8.42
  -2   3   3   96.80    4.93
  -2  -3   3  111.80    5.13
  -2  -3   3  102.86    5.00
  -2   3   3  101.89    4.96
  -2   3   3   92.62    4.61
  -2  -3   3  103.13    5.42
  -2   3   3  101.17    5.17
  -2  -3   3   97.25    5.12
  -2  -3   3  104.35    5.41
  -2   3   3   93.56    3.80
  -2  -3   2  223.31    8.58
  -2  -3   2  224.63    8.58
  -2   3   2  212.18    8.52
  -2   3   2  213.92    8.52
  -2  -3   2  215.99    9.35
   2  -3  -2  210.85    8.08
  -2   3   2  215.64    8.75
  -2  -3   2  221.50    8.88
  -2   3   2  221.81    8.88
  -2  -3   1  515.24   18.68
  -2  -3   1  502.43   18.67
  -2   3   1  533.28   18.69
  -2   3   1  547.33   18.72
  -2   3   1  516.71   18.99
  -2  -3   1  550.42   19.05
  -2   3   1  552.38   20.04
   2  -3  -1  512.78   18.87
  -2  -3   0  386.04   14.35
  -2  -3   0  358.42   13.23
  -2   3   0  360.62   13.27
  -2  -3  -1  211.21    9.06
  -2   3  -2  744.07   28.73
   2   3   2  716.43   27.84
  -2  -3  -2  747.09   27.46
  -2   3  -3  352.97   15.97
  -2   3  -4 1149.08   44.12
   2   3   5    8.73    1.91
   2  -3   5    9.07    2.10
   2   3   5    9.58    1.96
   2  -3   5    9.15    2.02
   2   3   5   10.21    2.03
  -2   3  -5    7.53    1.89
   2   3   6   10.79    2.32
   2  -3   6    7.93    2.12
   2   3   6   12.84    2.57
   2  -3   6   15.14    2.76
   2   3   6   16.58    2.78
   2   3   6   12.12    1.35
  -2   3  -6   17.14    2.92
   2  -3   7    1.13    0.95
   2   3   7    2.27    1.36
   2   3   7    2.30    1.25
   2  -3   7    1.14    0.96
   2   3   7    1.48    1.18
   2   3   7    0.89    0.54
   2  -3   7    3.31    0.84
  -2   3  -7    2.13    1.16
  -2   3  -8  234.82   13.83
   2   3   8  228.75   14.58
   2  -3   8  246.46   14.89
   2  -3   8  234.43   14.56
   2   3   8  237.55   14.69
   2   3   8  217.81    9.82
   2  -3   8  217.94    9.77
   2   3   8  224.24   13.60
   2   3   9  153.70    7.57
   2  -3   9  152.47    7.51
   2  -3   9  160.08   12.10
   2   3   9  138.24   11.45
   2  -3   9  153.88   11.35
   2   3   9  155.58    6.54
   2  -3   9  162.87    6.92
   2   3   9  146.81   11.84
   2  -3   9  140.96   11.50
   2   3   9  156.12   11.19
  -2   3 -10  274.44   11.95
   2  -3  10  292.00   12.68
   2  -3  10  287.97   11.54
   2   3  10  298.24   12.52
   2  -3  10  301.86   12.49
   2   3  11    7.83    1.03
   2   3  11    5.74    1.23
   2  -3  11    8.09    1.34
   2  -3  11    8.40    1.49
  -2  -3 -11    6.66    1.11
   2  -3  11    6.35    1.04
   2   3  12  145.29    6.85
   2  -3  12  148.92    6.77
   2  -3  12  150.32    6.77
   2   3  12  148.37    6.80
   2   3  12  134.14    5.84
  -2  -3 -12  128.09    6.17
   2  -3  12  134.98    6.81
   2   3  13    3.39    0.52
   2   3  13    1.90    0.63
   2  -3  13    2.41    0.64
  -2  -3 -13    2.08    0.55
   2  -3  13    2.45    0.78
   2  -3  13    2.05    0.61
   2   3  13    1.97    0.63
   2   3  14   10.75    0.76
  -2  -3 -14   10.95    0.86
  -2   3 -14   12.41    0.97
  -2  -3 -14    9.42    0.75
  -2  -4  15    4.67    0.63
  -2   4  15    5.43    0.61
  -2   4  14   13.19    1.14
  -2   4  14   15.21    1.24
  -2  -4  14   17.26    1.33
  -2   4  14   15.02    1.25
  -2   4  14   15.71    1.24
  -2  -4  14   13.19    1.18
  -2   4  14   14.28    1.23
  -2   4  14   16.13    1.31
  -2  -4  14   17.17    1.37
  -2  -4  14   14.33    1.46
  -2   4  14   12.70    1.12
  -2  -4  13    5.42    0.91
  -2   4  13    3.55    0.75
  -2   4  13    3.83    0.87
  -2   4  13    5.00    0.87
  -2  -4  13    5.63    1.11
  -2   4  13    4.73    0.84
  -2  -4  13    3.57    0.76
  -2   4  13    5.15    0.91
  -2  -4  13    5.84    0.99
  -2   4  13    4.88    0.86
  -2   4  12   55.84    3.46
  -2  -4  12   54.99    3.40
  -2   4  12   61.65    3.52
  -2   4  12   53.92    3.38
  -2  -4  12   62.20    3.82
  -2  -4  12   60.70    3.52
  -2  -4  12   58.37    3.53
  -2   4  12   57.41    3.34
  -2   4  12   56.72    3.36
  -2   4  11    0.92    0.60
  -2  -4  11    1.04    0.54
  -2   4  11    0.41    0.53
  -2   4  11    0.27    0.53
  -2  -4  11    1.27    0.81
  -2   4  11    1.78    0.65
  -2  -4  11    1.34    0.65
  -2  -4  11    1.41    0.76
  -2  -4  11    1.53    0.79
  -2  -4  11    1.20    0.75
  -2  -4  10  194.83    8.91
  -2  -4  10  183.10   12.01
  -2   4  10  198.91    8.59
  -2  -4  10  207.64    8.91
  -2   4  10  199.71    8.53
  -2  -4  10  199.09    8.79
  -2  -4  10  186.84   12.66
  -2   4  10  205.62   12.98
  -2  -4  10  212.16   13.22
  -2   4  10  194.34   12.75
  -2  -4  10  192.58    9.08
  -2  -4  10  201.17    8.70
  -2   4  10  202.43    8.76
  -2  -4  10  198.07    8.67
  -2   4  10  211.80    8.76
  -2  -4   9  403.49   19.60
  -2   4   9  365.03   19.17
  -2   4   9  374.93   19.31
  -2  -4   9  398.11   19.50
  -2  -4   9  393.56   14.92
  -2   4   9  381.70   14.91
  -2  -4   9  365.02   18.77
  -2  -4   9  386.08   14.88
  -2   4   9  375.82   14.83
  -2  -4   8   33.41    2.26
  -2   4   8   33.84    2.28
   2   4  -8   30.10    4.19
  -2  -4   8   29.59    3.88
  -2   4   8   35.35    3.68
  -2  -4   8   29.67    2.18
  -2   4   8   31.61    2.25
  -2   4   8   36.24    4.27
  -2  -4   8   41.68    4.56
  -2   4   8   34.05    4.16
  -2  -4   8   35.46    4.21
  -2  -4   7  541.08   22.73
  -2   4   7  507.48   21.39
  -2   4   7  540.16   22.72
  -2  -4   7  549.03   22.82
  -2   4   7  518.72   22.52
  -2  -4   7  526.19   22.62
  -2   4   7  500.41   18.98
  -2   4   6   68.35    4.78
  -2  -4   6   68.66    5.41
  -2   4   6   75.48    5.45
  -2  -4   6   68.67    5.27
  -2  -4   6   82.58    5.67
  -2   4   6   77.06    5.49
  -2   4   5  244.13   10.99
  -2  -4   5  249.22   11.86
  -2  -4   5  246.41   11.43
  -2   4   5  240.72   11.34
  -2  -4   5  252.81   11.49
  -2   4   5  243.63   11.43
  -2   4   4    0.87    0.58
  -2  -4   4    0.97    0.74
  -2   4   4   -0.18    0.43
  -2  -4   4    0.92    0.51
  -2  -4   4    1.48    0.62
  -2   4   4    0.18    0.35
  -2   4   3   19.67    1.48
  -2  -4   3   18.32    2.22
  -2   4   3   17.65    1.74
   2  -4  -3   19.54    1.25
  -2  -4   3   20.35    1.91
  -2  -4   3   19.07    1.70
  -2   4   3   17.02    1.60
  -2  -4   3   17.60    1.65
  -2   4   3   18.30    1.64
   2  -4  -2  513.23   18.16
   2  -4  -2  511.69   18.53
  -2   4   2  490.16   18.78
  -2  -4   2  525.86   18.89
  -2  -4   2  518.68   18.39
  -2   4   2  484.75   18.27
  -2  -4   2  523.95   18.39
  -2   4   2  490.17   18.27
  -2  -4   1  344.36   13.57
   2  -4  -1  344.00   12.73
  -2  -4   1  339.14   13.71
  -2   4   1  319.33   12.40
  -2  -4   1  329.56   12.43
   2  -4   0  102.77    5.17
  -2  -4   0   98.05    5.43
  -2  -4   0  101.70    5.44
  -2  -4   0  113.01    4.46
  -2   4   0  104.25    4.40
  -2  -4  -1 1523.47   54.36
  -2  -4  -2 1198.72   43.52
  -2   4  -3   35.18    3.88
  -2   4  -4  145.81    9.15
   2   4   4  133.50    8.24
   2  -4   4  134.33    7.96
   2   4   4  142.08    8.11
   2   4   4  138.10    8.03
   2  -4   4  145.86    8.20
  -2   4  -5   34.22    4.30
   2   4   5   42.20    4.36
   2  -4   5   38.36    4.10
   2   4   5   34.35    3.89
   2   4   5   37.40    4.01
   2  -4   5   38.00    4.08
   2  -4   6   41.15    4.69
   2   4   6   51.17    5.11
  -2   4  -6   43.26    5.08
   2   4   6   39.78    4.53
   2   4   6   41.34    4.68
   2  -4   6   44.44    4.86
   2  -4   6   46.72    2.82
   2   4   6   43.81    2.78
   2  -4   7   70.71    6.68
   2   4   7   77.95    7.02
  -2   4  -7   59.78    6.36
   2   4   7   79.17    6.76
   2   4   7   69.68    6.69
   2  -4   7   70.92    6.70
   2   4   7   60.85    3.75
   2  -4   7   61.60    3.73
   2   4   8   45.34    5.68
   2  -4   8   40.41    5.45
   2   4   8   51.85    6.03
   2  -4   8   33.63    4.96
   2  -4   8   47.88    5.69
  -2   4  -8   36.85    5.11
   2   4   8   40.97    3.04
   2  -4   8   40.78    2.96
   2   4   8   45.44    5.41
   2   4   9    9.61    1.44
   2  -4   9   10.48    1.52
   2  -4   9    5.11    2.15
   2  -4   9   14.47    3.39
   2   4   9    5.85    2.16
   2   4   9   10.31    2.97
  -2  -4  -9    9.71    1.33
   2  -4   9   11.54    1.33
   2   4   9    4.44    2.07
   2  -4   9   12.82    3.03
   2   4   9   10.04    1.16
   2  -4  10    4.38    0.90
   2   4  10    3.04    0.95
   2  -4  10    3.81    0.97
  -2   4 -10    2.93    0.98
   2   4  10    2.58    0.71
  -2  -4 -10    2.80    0.81
   2  -4  10    2.83    1.02
  -2  -4 -11   63.31    3.78
   2  -4  11   72.79    4.59
   2  -4  11   72.56    4.23
   2   4  11   66.95    4.19
   2   4  11   63.31    3.38
   2  -4  11   72.50    4.24
   2   4  11   72.57    4.25
   2  -4  11   69.55    3.65
  -2   4 -11   71.57    4.05
   2   4  12    3.43    0.88
   2  -4  12    3.74    0.86
  -2  -4 -12    3.20    0.76
   2  -4  12    3.64    1.07
   2  -4  12    4.03    0.85
   2   4  12    5.00    1.00
   2   4  12    2.56    0.54
   2  -4  13   33.70    2.36
  -2  -4 -13   31.44    1.92
  -2  -4 -13   28.41    1.82
   2   4  13   33.85    1.84
   2   4  13   31.25    2.15
   2  -4  13   31.33    2.07
   2   4  13   32.38    2.13
   2  -4  13   33.34    2.12
   2   4  13   31.67    1.60
   2   4  14   58.20    2.18
  -2  -4 -14   50.84    2.02
  -2   5  15   -0.04    0.27
  -2  -5  15    0.37    0.32
  -2   5  15    0.47    0.28
  -2   5  14   14.03    1.12
  -2  -5  14   12.66    1.21
  -2  -5  14   12.70    1.03
  -2   5  14   12.70    1.13
  -2  -5  14   13.86    1.39
  -2  -5  14   10.90    0.94
  -2   5  14   13.15    1.14
  -2  -5  14   11.58    1.10
  -2   5  14   15.38    1.17
  -2   5  13   17.64    1.43
  -2   5  13   14.53    1.32
  -2  -5  13   15.02    1.54
  -2  -5  13   14.58    1.33
  -2   5  13   13.94    1.31
  -2  -5  13   12.89    1.26
  -2   5  13   14.47    1.35
  -2   5  13   16.86    1.46
  -2  -5  13   16.40    1.53
  -2   5  13   15.67    1.44
  -2   5  13   15.79    1.41
  -2  -5  12   83.81    4.32
  -2   5  12   93.54    4.52
  -2   5  12   85.61    4.36
  -2   5  12   84.04    4.31
  -2   5  12   98.83    4.47
  -2   5  12   83.15    4.27
  -2   5  12   83.05    4.35
  -2  -5  12   81.68    4.73
  -2  -5  12   84.31    4.34
  -2  -5  12   83.45    4.86
  -2  -5  12   86.50    4.53
  -2  -5  11    3.02    0.94
  -2  -5  11    5.21    1.12
  -2   5  11    6.05    0.99
  -2  -5  11    4.05    0.87
  -2   5  11    4.38    0.87
  -2  -5  11    5.33    0.95
  -2   5  11    5.31    0.97
  -2   5  11    5.53    1.00
  -2   5  11    4.38    0.94
  -2  -5  11    5.31    1.22
  -2  -5  11    4.97    1.14
  -2  -5  10  960.87   34.47
  -2  -5  10  867.46   39.05
  -2   5  10  919.60   33.85
  -2  -5  10  956.34   34.22
  -2  -5  10  933.63   34.65
  -2   5  10  879.65   38.91
  -2   5  10  928.42   39.19
  -2  -5  10  957.85   39.43
  -2  -5  10  919.71   39.17
  -2   5  10  961.45   33.79
  -2  -5  10  930.27   33.88
  -2   5  10  927.28   33.98
  -2  -5  10  955.96   33.95
  -2   5  10  951.09   33.94
  -2  -5   9   22.12    3.46
  -2   5   9   22.46    3.54
  -2  -5   9   22.20    3.43
  -2   5   9   18.44    3.18
  -2  -5   9   21.08    1.78
  -2   5   9   17.91    1.70
  -2  -5   9   18.93    1.71
  -2   5   9   19.15    1.72
  -2  -5   9   17.24    3.17
  -2  -5   9   19.79    3.27
  -2  -5   8   29.82    3.99
  -2  -5   8   34.08    4.03
  -2  -5   8   38.27    4.32
  -2   5   8   26.31    3.61
  -2   5   8   29.32    3.75
  -2  -5   8   28.14    2.03
  -2   5   8   29.22    2.10
  -2  -5   8   28.78    2.07
  -2   5   8   29.93    2.08
  -2   5   8   32.26    3.56
  -2  -5   7  173.70   10.30
  -2   5   7  160.63    9.60
  -2  -5   7  185.15   10.05
  -2   5   7  178.76    9.93
  -2  -5   7  178.03    9.92
  -2  -5   7  159.74    6.90
  -2   5   7  166.70    6.97
  -2  -5   7  174.95    6.99
  -2   5   7  165.10    6.91
  -2   5   7  163.19    9.14
  -2   5   6   45.66    3.90
  -2  -5   6   46.43    4.09
  -2   5   6   45.94    4.06
  -2  -5   6   58.80    4.52
  -2   5   6   48.22    4.15
  -2  -5   6   44.35    4.42
  -2   5   5   36.58    3.24
  -2   5   5   35.32    3.14
  -2  -5   5   35.74    3.20
  -2  -5   5   36.11    3.30
  -2   5   5   39.59    3.27
  -2  -5   5   39.67    3.86
  -2  -5   4  176.18    9.18
  -2   5   4  160.91    8.15
  -2   5   4  171.94    7.77
  -2  -5   4  167.15    7.80
  -2   5   4  166.37    7.74
  -2  -5   4  170.53    7.83
  -2  -5   4  150.57    8.69
   2  -5  -3   22.29    1.69
  -2  -5   3   24.47    1.86
  -2   5   3   22.22    1.75
  -2  -5   3   25.86    1.91
  -2   5   3   22.16    1.75
  -2   5   3   28.73    2.17
  -2  -5   2 1274.42   44.87
  -2   5   2 1265.89   44.80
  -2  -5   2 1292.85   44.89
  -2   5   2 1258.69   44.79
   2  -5  -2 1292.16   45.33
   2  -5  -2 1338.40   45.82
  -2  -5   2 1340.97   45.56
  -2  -5   2 1362.62   47.33
  -2  -5   1  622.15   23.02
  -2   5   1  553.95   20.90
  -2  -5   1  583.43   20.97
   2  -5  -1  602.51   21.76
  -2  -5   1  616.34   22.73
  -2  -5   0  287.02   11.98
  -2  -5   0  267.36   11.60
  -2  -5   0  280.40   10.12
  -2   5   0  257.12   10.02
   2  -5   0  272.64   11.45
  -2  -5  -1  111.87    6.21
   2  -5   1  118.37    6.34
  -2  -5  -2  475.48   19.21
   2  -5   2  482.36   19.66
   2   5   3  287.74   13.06
   2  -5   3  300.16   13.20
   2   5   3  291.76   14.11
   2   5   3  301.76   13.18
   2  -5   3  299.52   13.17
   2  -5   3  323.99   14.20
   2   5   4 2094.58   77.05
   2  -5   4 2144.29   77.13
   2   5   4 2157.02   78.17
   2  -5   4 2163.04   77.10
   2   5   4 2035.50   76.90
  -2   5  -4 2145.74   79.65
   2  -5   4 2248.62   78.10
   2   5   5  202.20   11.25
   2  -5   5  218.86   11.64
   2  -5   5  210.61   11.81
  -2   5  -5  204.96   12.64
   2   5   5  210.25   11.92
   2  -5   5  201.52   11.26
   2   5   5  202.04   11.23
   2   5   6  178.75   10.89
   2  -5   6  192.08   11.31
   2  -5   6  177.04   11.12
  -2   5  -6  179.27   11.89
   2   5   6  176.10   11.13
   2   5   6  181.08   10.93
   2  -5   6  158.58   10.49
   2  -5   6  173.20    7.50
   2   5   6  175.38    7.57
   2   5   7   11.09    1.37
   2  -5   7   13.12    1.44
   2   5   7   11.08    2.56
   2   5   7   12.88    2.81
   2  -5   7   12.82    2.79
   2  -5   7   11.58    2.60
   2   5   7    8.31    2.38
  -2   5  -7   13.80    3.09
   2   5   8   25.09    2.25
   2  -5   8   29.75    2.35
   2   5   8   28.59    4.38
   2  -5   8   26.50    4.22
   2   5   8   21.23    3.87
   2  -5   8   32.58    4.66
   2  -5   8   24.64    4.19
   2   5   8   28.57    4.28
  -2   5  -8   29.30    4.65
   2  -5   9   17.29    3.54
   2  -5   9   13.77    3.18
   2   5   9   14.59    3.28
   2   5   9   18.85    3.76
   2  -5   9   15.68    1.52
   2   5   9   15.95    1.84
   2  -5   9   16.01    1.76
  -2  -5  -9   15.37    1.64
   2  -5   9   11.91    3.17
   2   5   9   10.99    2.86
   2  -5  10  333.73   13.26
   2   5  10  334.37   13.41
   2  -5  10  332.28   12.60
  -2  -5 -10  316.41   12.91
   2   5  10  307.59   12.23
  -2  -5 -11    3.84    0.89
   2  -5  11    5.88    1.35
   2   5  11    4.48    1.01
   2  -5  11    6.83    1.10
  -2   5 -11    4.05    0.93
   2  -5  11    3.43    0.86
   2   5  11    3.65    0.90
   2  -5  11    3.75    0.82
   2   5  11    3.76    0.67
   2   5  12  143.57    5.67
   2  -5  12  148.58    6.40
   2   5  12  141.84    6.37
   2   5  12  142.32    5.92
  -2  -5 -12  146.54    6.25
   2  -5  12  161.33    7.14
   2   5  12  143.28    6.47
   2  -5  12  151.44    6.39
  -2   5 -12  144.95    6.34
  -2  -5 -13    8.72    0.85
   2   5  13    8.43    0.71
   2  -5  13    8.48    0.87
   2  -5  13    8.06    1.12
  -2  -5 -13    7.61    0.83
   2  -5  13    9.06    0.92
   2   5  14    0.78    0.25
  -2  -5 -14    0.09    0.19
  -2   6  15   17.53    0.95
  -2  -6  15   15.64    0.98
  -2   6  14   27.81    1.57
  -2  -6  14   27.74    1.93
  -2  -6  14   24.25    1.55
  -2   6  14   26.74    1.61
  -2   6  14   22.89    1.75
  -2   6  13   20.97    1.54
  -2  -6  13   19.03    1.41
  -2  -6  13   19.73    1.76
  -2   6  13   20.99    1.54
  -2   6  13   22.03    1.54
  -2  -6  13   18.01    1.55
  -2   6  13   22.69    1.65
  -2   6  13   19.41    1.58
  -2   6  12   24.43    1.93
  -2   6  12   21.40    1.72
  -2  -6  12   21.33    1.67
  -2   6  12   24.32    1.83
  -2  -6  12   22.46    1.74
  -2  -6  12   30.20    2.37
  -2  -6  12   28.72    2.39
  -2   6  12   23.12    1.82
  -2  -6  12   25.12    1.98
  -2   6  12   24.11    1.89
  -2   6  12   24.39    1.84
  -2  -6  11    0.67    0.67
  -2  -6  11    0.33    0.65
  -2  -6  11    0.23    0.37
  -2   6  11    1.45    0.52
  -2   6  11    0.83    0.59
  -2   6  11    1.34    0.66
  -2   6  11    1.56    0.67
  -2  -6  11    0.35    0.40
  -2  -6  11    1.22    0.82
  -2   6  11    0.69    0.44
  -2  -6  11    1.13    0.70
  -2  -6  11    1.29    0.74
  -2  -6  10    7.62    1.31
  -2  -6  10   10.27    1.54
  -2   6  10    8.96    1.21
  -2  -6  10    7.23    2.14
  -2   6  10    8.51    1.16
  -2   6  10   10.71    1.25
  -2  -6  10    8.36    1.13
  -2   6  10   10.75    1.23
  -2  -6  10    9.03    1.31
  -2  -6  10   10.63    1.23
  -2   6  10    8.74    1.17
  -2  -6   9    1.01    0.63
  -2  -6   9    1.42    0.67
  -2  -6   9    0.58    0.80
  -2  -6   9    1.14    0.96
  -2   6   9    1.05    0.59
  -2  -6   9    0.18    0.60
  -2   6   9    0.47    0.64
  -2   6   9    0.93    0.91
  -2   6   9    0.36    0.37
  -2  -6   9    0.56    0.41
  -2   6   9    1.93    0.61
  -2  -6   9    1.04    0.49
  -2   6   9    0.44    0.51
  -2  -6   9    0.56    0.55
  -2   6   9    1.24    0.68
  -2  -6   8   86.02    7.35
  -2   6   8   76.68    3.93
  -2  -6   8   81.27    6.42
  -2   6   8   83.93    6.41
  -2   6   8   83.39    6.43
  -2  -6   8   77.63    6.30
  -2  -6   8   89.81    7.47
  -2   6   8   77.17    3.87
  -2  -6   7   78.94    6.68
  -2   6   7   65.69    5.27
  -2   6   7   62.01    5.24
  -2  -6   7   67.70    5.43
  -2   6   7   61.53    5.16
  -2  -6   7   72.88    5.60
  -2  -6   7   82.90    6.68
  -2  -6   6   27.96    3.68
  -2   6   6   25.84    2.99
  -2  -6   6   26.44    2.93
  -2   6   6   26.79    2.85
  -2   6   6   26.87    2.89
  -2  -6   6   28.79    2.99
  -2  -6   6   33.86    3.93
  -2   6   5  116.36    7.03
  -2  -6   5  127.22    8.10
  -2  -6   5  115.83    6.44
  -2   6   5  122.09    6.44
  -2  -6   5  126.71    6.62
  -2   6   5  116.91    6.36
  -2  -6   5  115.69    7.70
  -2  -6   4   31.46    2.44
  -2   6   4   31.96    2.38
  -2  -6   4   33.00    2.48
  -2   6   4   31.35    2.37
  -2   6   4   31.89    3.08
  -2  -6   4   33.63    3.59
   2  -6  -3  105.28    5.25
  -2  -6   3  106.80    4.79
  -2   6   3  110.89    4.71
  -2  -6   3  102.50    4.75
  -2   6   3  107.76    4.68
  -2  -6   3  123.56    7.10
  -2  -6   2  681.40   26.22
   2  -6  -2  641.36   24.52
   2  -6  -2  636.72   24.03
  -2  -6   2  682.32   25.91
  -2  -6   1   31.20    3.13
   2  -6  -1   32.82    2.84
   2  -6  -1   34.98    2.68
  -2  -6   1   31.74    3.02
  -2  -6   0   57.40    4.29
  -2  -6   0   63.74    4.37
   2  -6   0   62.57    4.13
   2   6   1    0.87    0.34
   2   6   1    1.34    0.39
   2  -6   1    0.73    0.58
  -2  -6  -1    0.24    0.58
  -2   6  -1    1.66    0.34
   2   6   2  193.48    8.34
   2  -6   2  174.21    8.23
  -2  -6  -2  192.29    9.41
   2   6   2  192.93    8.32
   2  -6   2  178.65    8.25
   2  -6   2  182.44    9.69
   2   6   3  331.73   14.10
   2  -6   3  327.05   14.10
  -2  -6  -3  328.37   14.74
   2   6   3  357.82   15.98
   2  -6   3  318.22   13.99
   2   6   3  321.89   14.05
   2  -6   3  342.83   15.61
   2   6   4  464.41   19.79
   2  -6   4  451.88   19.73
   2   6   4  488.00   21.56
   2   6   4  467.02   19.78
   2  -6   4  464.59   19.80
   2  -6   4  481.59   21.18
  -2   6  -4  498.50   23.11
   2   6   5   95.09    6.66
   2  -6   5   77.61    6.20
   2   6   5   99.04    7.53
   2  -6   5   90.80    6.53
   2   6   5   85.64    6.36
  -2   6  -5   82.18    7.82
   2  -6   5   94.89    7.32
   2   6   6    1.80    1.16
   2  -6   6    0.90    0.88
   2   6   6    0.45    0.63
   2  -6   6    2.27    1.33
   2  -6   6    0.54    1.06
   2   6   6    1.08    1.18
  -2   6  -6    0.67    0.93
   2   6   6    1.31    0.49
  -2   6  -7   80.47    8.08
   2   6   7   78.20    6.95
   2  -6   7   77.66    6.91
   2   6   7   75.53    4.19
   2   6   7   76.51    6.91
   2  -6   7   79.16    7.02
   2   6   7   88.55    7.69
  -2  -6  -8   10.57    1.34
   2  -6   8   11.59    2.91
   2   6   8   14.59    3.10
   2   6   8   11.41    2.70
   2   6   8    7.17    2.20
  -2   6  -8   11.40    3.07
   2  -6   8    9.82    1.32
   2   6   8    7.51    1.19
   2  -6   8   11.59    1.25
  -2  -6  -9    4.11    0.96
   2  -6   9    3.82    0.78
   2  -6   9    2.71    0.74
   2   6   9    5.14    1.01
  -2  -6 -10    5.81    1.10
   2   6  10    7.35    1.14
   2  -6  10    6.12    1.03
   2  -6  10    7.80    1.05
   2   6  10    7.30    1.17
   2  -6  10    8.49    1.22
  -2  -6 -11  165.39    7.08
   2  -6  11  174.48    8.00
   2  -6  11  159.97    7.04
  -2   6 -11  174.41    7.55
   2   6  11  162.98    7.19
   2  -6  11  170.09    7.12
  -2   6 -12   11.51    1.26
  -2  -6 -12    7.32    0.97
   2  -6  12    9.83    1.40
  -2  -6 -12    8.73    0.94
  -2  -6 -13    3.56    0.52
   2  -6  13    3.63    0.79
   2   6  13    3.71    0.55
   2   6  14    9.91    0.68
  -2   7  14   45.33    2.05
  -2   7  14   44.95    2.13
  -2  -7  14   47.79    2.53
  -2  -7  13  157.82    6.73
  -2   7  13  164.64    6.42
   2   7 -13  147.82    6.59
  -2   7  13  161.55    6.32
  -2  -7  13  162.79    6.41
  -2   7  13  158.09    6.41
  -2   7  13  147.48    6.44
  -2   7  12   58.07    3.29
  -2   7  12   60.14    3.14
  -2   7  12   56.38    3.16
  -2  -7  12   58.37    3.66
  -2  -7  12   64.66    3.71
  -2   7  12   63.00    3.20
  -2  -7  12   67.09    3.39
  -2   7  12   64.42    3.30
  -2  -7  11   92.59    4.93
  -2   7  11   90.08    4.52
  -2  -7  11   86.45    4.92
  -2   7  11   79.25    4.26
  -2   7  11   83.69    4.33
  -2  -7  11   87.28    4.48
  -2   7  11   89.67    4.27
  -2   7  11   93.67    4.33
  -2  -7  11   87.32    4.82
  -2   7  10   25.37    2.14
  -2  -7  10   26.68    2.17
  -2   7  10   26.47    2.05
  -2   7  10   27.88    2.01
  -2   7  10   28.77    2.17
  -2  -7  10   27.56    2.42
  -2   7  10   26.27    1.99
  -2  -7  10   24.85    2.36
  -2  -7   9  185.06   12.79
  -2  -7   9  206.96    9.30
  -2  -7   9  214.46   13.43
  -2  -7   9  212.97    9.19
  -2  -7   9  211.35    8.88
  -2   7   9  199.51    8.62
  -2   7   9  199.93    8.41
  -2   7   9  214.91    8.53
  -2  -7   8   84.69    7.59
  -2  -7   8   87.10    7.79
  -2  -7   7  235.26   13.54
  -2  -7   7  221.23   13.43
  -2  -7   6    4.28    1.61
  -2   7   6    6.65    1.61
  -2  -7   6    5.92    1.87
  -2  -7   5  178.35   10.79
  -2   7   5  180.46    9.80
  -2  -7   4   16.33    2.60
  -2   7   4   17.34    2.40
  -2  -7   3  102.74    6.84
  -2  -7   3   97.32    6.86
  -2  -7   2  106.79    6.70
   2  -7  -2   97.16    5.36
  -2  -7   2  107.60    6.93
   2  -7  -2  103.47    5.78
   2  -7  -1   14.16    1.78
  -2  -7   1   10.22    1.78
   2  -7  -1   15.00    2.01
  -2  -7   1   13.35    2.14
   2  -7   0   15.97    2.08
  -2  -7   0   16.52    2.32
  -2  -7   0   13.15    2.00
   2  -7   1  121.31    7.12
  -2  -7  -1  113.79    6.97
   2  -7   2   77.50    5.74
  -2  -7  -2   70.95    5.18
   2  -7   3   39.27    4.17
  -2  -7  -3   39.03    3.74
   2   7   3   40.37    4.42
   2  -7   4  148.98    9.63
  -2   7  -4  135.83   10.51
   2   7   4  140.28    9.50
  -2   7  -5    3.46    1.79
   2  -7   5    3.11    1.52
   2   7   5    3.74    1.65
  -2   7  -6    5.98    2.31
   2  -7   6    7.07    2.16
   2   7   6    5.30    1.91
   2  -7   7  105.36    8.98
  -2   7  -7   91.24    9.16
   2   7   7   98.82    8.64
   2   7   8    0.66    1.11
  -2   7  -8    0.82    1.12
  -2  -7  -8    0.68    0.47
  -2  -7  -8    0.43    0.53
   2  -7   8   -0.10    0.42
   2  -7   9   65.49    3.40
   2   7   9   69.21    3.77
  -2  -7  -9   70.90    3.88
  -2  -7 -10  225.43    9.34
  -2  -7 -10  261.13   10.07
  -2   7 -11   79.94    4.40
  -2  -7 -11   72.24    3.63
  -2   7 -12   34.68    2.33
  -2  -7 -12   37.33    2.17
   2  -7  12   41.02    2.76
  -2  -7 -12   34.55    1.94
   2   7  12   39.55    2.06
  -2   7 -13   28.15    1.61
   2   7  13   31.67    1.50
  -2  -7 -13   31.95    1.53
  -2  -8  14   49.19    2.33
  -2   8  14   50.65    2.00
   2   8 -13    7.14    0.95
  -2   8  13    7.36    0.75
  -2   8  13    7.21    0.80
  -2  -8  13    5.64    0.69
  -2   8  13    7.90    1.29
  -2  -8  13    6.99    0.89
  -2   8  13    6.06    0.76
  -2   8  12    2.26    0.59
  -2  -8  12    5.55    1.01
  -2   8  12    5.14    1.36
  -2  -8  12    1.13    0.58
  -2   8  12    4.36    1.63
  -2   8  12    4.40    0.69
  -2   8  12    3.44    0.72
  -2  -8  12    2.62    0.65
  -2  -8  11  306.35   12.79
  -2   8  11  328.89   12.00
  -2   8  11  288.06   12.10
  -2   8  11  313.10   12.34
  -2   8  11  325.36   12.16
  -2  -8  11  310.17   12.15
  -2  -8  11  339.40   12.92
  -2  -8  11  309.63   12.76
  -2   8  10  128.13    5.51
  -2   8  10  109.47    5.67
  -2   8  10  122.56    5.84
  -2  -8  10  126.16    5.75
  -2   8  10  126.31    5.64
  -2  -8  10  128.14    6.30
  -2  -8  10  126.78    6.27
  -2   8   9  125.63    5.39
  -2   8   9  115.06    5.63
  -2   8   9  115.91    5.37
  -2   8   9  114.60    5.68
  -2   8   9  134.06    5.61
  -2  -8   9  114.82    5.58
  -2  -8   9  115.81    5.98
  -2  -8   9  117.18    6.08
  -2  -8   8    1.46    0.69
  -2   8   8    0.57    0.50
  -2  -8   8    0.62    1.04
  -2  -8   8    1.26    1.23
  -2   8   8    1.05    0.47
  -2  -8   8    1.95    0.70
  -2   8   8    3.12    0.90
  -2   8   8    0.50    0.66
  -2   8   8    0.69    0.47
  -2  -8   7    1.15    1.12
  -2  -8   7    1.79    1.16
  -2  -8   6  115.74    8.97
  -2   8   5  201.10   10.83
  -2  -8   5  183.66   11.72
  -2  -8   4    0.43    0.73
  -2   8   4   -0.36    0.69
  -2  -8   3   11.76    2.26
  -2  -8   3   11.81    2.36
  -2   8   3   12.08    1.35
   2  -8  -2  433.94   18.36
  -2  -8   2  453.18   20.18
  -2  -8   2  456.25   19.77
  -2  -8   1    1.32    0.91
   2  -8  -1    0.72    0.58
   2  -8  -1    0.29    0.64
  -2  -8   1    1.82    0.94
  -2   8   1    1.85    0.56
   2  -8   0  179.13    9.84
  -2  -8   0  180.17    9.82
   2  -8   0  167.83    9.22
  -2  -8  -1   65.17    5.16
   2  -8   1   61.19    4.98
  -2  -8  -2  412.21   17.74
   2  -8   2  369.03   17.88
   2   8   3  520.01   24.26
  -2  -8  -3  561.80   23.24
   2  -8   3  544.05   24.06
   2   8   4  294.07   16.27
   2  -8   4  294.87   16.10
   2   8   5    7.06    2.09
   2  -8   5   11.34    2.72
  -2   8  -5   11.59    3.11
   2   8   6   28.61    4.46
  -2   8  -6   33.70    5.47
   2  -8   6   33.57    4.85
   2   8   7  112.73    5.66
  -2  -8  -7  107.49    5.02
  -2  -8  -7  123.59    5.71
   2   8   7  140.35   10.42
   2  -8   7  118.43    9.87
  -2   8  -7  116.25   10.75
  -2  -8  -8   21.11    1.64
   2   8   8   19.91    1.91
  -2  -8  -9  259.86    9.90
  -2  -8  -9  215.73    9.07
  -2  -8 -10   14.92    1.51
   2  -8  10   13.52    1.82
  -2  -8 -10   13.18    1.21
   2   8  10   15.52    1.33
  -2  -8 -11  224.29    8.78
  -2  -8 -11  242.80    9.27
   2  -8  11  228.68    9.95
  -2   8 -11  236.96    9.76
   2   8  11  230.27    8.85
  -2   8 -12    6.15    0.89
   2   8  12    6.25    0.61
  -2  -8 -12    5.91    0.64
   2   8  13    3.68    0.48
  -2  -9  14   30.24    1.57
   2   9 -13   54.88    2.81
  -2   9  13   51.11    2.39
  -2  -9  13   49.95    2.59
  -2   9  13   62.72    2.63
  -2   9  13   64.31    2.65
  -2   9  13   55.93    2.53
  -2   9  12    3.88    0.67
  -2   9  12    3.27    0.58
  -2   9  12    4.15    0.71
  -2  -9  12    3.86    0.78
  -2   9  12    3.61    1.32
  -2  -9  12    2.93    0.54
  -2   9  12    2.95    0.60
  -2  -9  12    3.41    0.72
  -2  -9  11   11.13    1.43
  -2   9  11   11.34    1.19
  -2  -9  11   11.17    1.34
  -2   9  11   10.68    1.77
  -2   9  11   10.08    1.02
  -2   9  11   10.70    1.09
  -2  -9  11    9.37    1.02
  -2   9  11   13.29    2.06
  -2  -9  11   10.09    1.39
  -2   9  10  138.55    5.86
  -2  -9  10  119.39    6.08
  -2   9  10  124.91    5.90
  -2   9  10  126.08    5.46
  -2   9  10  123.66    5.55
  -2   9  10  129.50    6.13
  -2  -9  10  127.39    6.22
  -2   9   9   54.13    3.22
  -2   9   9   54.40    3.54
  -2   9   9   50.36    3.37
  -2  -9   9   60.59    3.66
  -2  -9   9   58.70    3.66
  -2   9   9   55.37    3.06
  -2   9   9   56.47    2.99
  -2   9   8   23.65    1.69
  -2   9   8   17.31    1.92
  -2  -9   8   21.38    3.81
  -2  -9   8   21.86    3.94
  -2  -9   8   21.72    2.04
  -2   9   8   22.45    1.71
  -2   9   8   24.19    2.27
  -2  -9   8   24.25    2.14
  -2   9   7    2.68    1.05
  -2   9   7    0.17    0.38
  -2  -9   7    0.98    0.64
  -2  -9   7    1.08    0.55
  -2   9   7    0.46    0.41
  -2  -9   7    1.86    1.21
  -2  -9   7    0.64    0.88
  -2   9   7    1.70    1.24
  -2  -9   6  160.72   11.32
  -2  -9   5    5.85    2.01
  -2  -9   4   35.42    4.43
  -2   9   4   29.94    3.65
  -2  -9   4   21.38    3.51
  -2  -9   3    2.67    1.15
  -2  -9   3    2.89    1.33
   2   9  -2  360.15   13.79
  -2  -9   2  366.41   17.28
  -2  -9   2  358.48   17.66
  -2   9   1   41.15    2.81
  -2  -9   1   52.22    4.72
  -2  -9   1   46.76    4.66
   2  -9  -1   44.42    4.15
   2  -9  -1   41.96    3.74
   2   9  -1   42.63    2.66
  -2   9   0  341.05   12.78
   2   9   0  296.44   12.38
   2  -9   0  322.10   14.92
  -2  -9   0  316.68   15.73
   2  -9   0  337.80   15.72
   2  -9   1  210.88   11.41
   2  -9   1  208.24   12.07
  -2  -9  -1  215.52   11.66
   2  -9   2    9.93    2.08
   2  -9   2    7.43    2.18
  -2  -9  -2    9.35    2.03
  -2  -9  -3    7.28    1.78
   2  -9   3    9.29    2.19
   2   9   3    5.42    1.92
   2  -9   4  371.48   19.07
   2   9   4  373.38   19.65
  -2   9  -5   13.58    3.54
   2   9   5   18.00    3.58
   2  -9   5   14.13    3.09
  -2   9  -6   91.34    9.48
   2  -9   6   77.98    7.94
  -2  -9  -6   88.76    4.58
   2   9   6   88.64    4.73
   2   9   6   77.86    7.86
  -2   9  -7   29.73    5.28
  -2  -9  -7   30.82    2.35
   2  -9   7   33.53    5.10
   2   9   7   26.67    4.52
   2   9   7   27.29    2.31
   2   9   8  414.14   16.74
  -2  -9  -8  463.51   16.91
  -2  -9  -9   11.57    1.12
  -2  -9  -9   13.81    1.47
   2   9  10   13.85    1.09
  -2  -9 -10   11.57    1.11
   2  -9  10   12.73    1.65
  -2  -9 -10   13.02    1.32
   2   9  11   46.44    2.18
  -2  -9 -11   46.09    2.25
  -2   9 -11   50.06    3.02
   2  -9  11   49.55    3.09
   2  -9  12  151.98    6.52
   2   9  12  163.41    6.19
  -2   9 -12  153.66    6.39
   2   9  13    2.09    0.27
   2   9  13    1.43    0.25
   2  10 -13   10.57    0.78
   2  10 -13   14.11    1.04
  -2  10  13   17.96    0.99
  -2  10  13   13.32    0.85
  -2  10  13   16.89    0.96
  -2  10  12    6.36    0.74
  -2  10  12    5.79    0.65
  -2 -10  12    6.47    0.81
  -2 -10  12    5.36    0.74
  -2  10  12    6.55    0.76
  -2  10  12    7.09    0.73
  -2 -10  11   12.05    1.34
  -2  10  11   11.45    1.12
  -2  10  11   11.34    1.00
  -2 -10  11    9.59    1.19
  -2  10  11    8.77    1.49
  -2 -10  11    9.36    1.24
  -2  10  11   10.66    1.00
  -2  10  11    9.97    1.10
  -2 -10  10   16.59    1.71
  -2  10  10   16.91    1.37
  -2  10  10   14.93    1.98
  -2  10  10   16.26    1.32
  -2 -10   9   16.88    1.67
  -2  10   9   17.81    1.43
  -2  10   9   14.72    1.32
  -2 -10   9   17.51    1.84
  -2  10   9   13.99    2.13
  -2  10   9   13.57    1.90
  -2  10   8   60.02    3.18
  -2  10   8   62.15    3.17
  -2 -10   8   62.51    3.76
  -2  10   8   63.54    3.93
  -2  10   8   60.21    3.76
  -2  10   7  104.06    4.62
  -2 -10   7   87.72    8.28
  -2  10   7   85.35    4.21
  -2  10   7   92.95    4.24
  -2 -10   7   92.90    4.83
  -2 -10   7   83.13    4.44
  -2  10   7   91.61    4.85
  -2  10   7   89.75    4.88
  -2  10   6  147.35    6.78
  -2  10   6  155.71    6.48
  -2  10   6  144.04    6.72
  -2 -10   6  151.98    6.75
  -2 -10   6  146.11    6.47
  -2 -10   6  138.76   10.47
   2  10  -6  129.46    6.62
  -2  10   6  152.68    6.17
  -2 -10   6  151.17   11.12
  -2 -10   5  191.68   12.26
  -2 -10   5  184.42    8.00
  -2  10   5  193.31    7.78
  -2  10   5  188.31    8.16
  -2 -10   4   41.75    4.84
  -2 -10   4   30.76    4.43
  -2 -10   3   58.93    5.84
  -2 -10   3   77.65    6.88
  -2  10   2   36.58    2.79
   2  10  -2   38.51    2.56
  -2 -10   2   39.13    4.43
  -2 -10   2   29.04    4.13
   2  10  -1  524.46   20.88
  -2  10   1  604.94   21.52
  -2 -10   1  605.91   24.98
   2 -10  -1  558.54   24.23
  -2 -10   1  554.42   25.19
   2 -10   0  200.67   11.05
  -2  10   0  216.74    9.13
   2 -10   0  204.60   11.82
  -2 -10   0  188.47   11.64
   2 -10   1   43.42    4.51
  -2  10  -1   41.36    2.92
   2 -10   1   41.53    4.76
  -2 -10  -1   40.89    4.49
   2 -10   2  946.37   38.55
  -2 -10  -2  940.50   38.03
   2 -10   2  945.97   39.39
  -2  10  -3    0.83    1.14
   2 -10   3   -0.54    0.74
   2 -10   3    0.61    1.18
  -2 -10  -3    0.90    0.98
   2  10   3    0.61    1.03
   2 -10   4  202.14   12.68
  -2  10  -4  172.26   13.88
   2  10   4  198.59   13.11
   2 -10   4  179.22   12.74
   2 -10   5   51.86    6.19
  -2  10  -5   58.43    7.55
   2  10   5   63.18    3.77
   2  10   5   57.85    6.67
   2 -10   5   53.93    6.61
  -2 -10  -5   59.66    3.52
   2 -10   6   43.61    5.74
  -2  10  -6   57.75    7.53
   2  10   6   38.67    5.49
   2 -10   6   31.86    5.30
   2  10   6   46.65    3.19
  -2 -10  -6   51.82    3.14
   2  10   7   13.71    1.58
  -2 -10  -7   14.29    1.55
  -2 -10  -8    4.31    0.87
  -2 -10  -9    1.60    0.60
   2  10  10    0.09    0.45
  -2  10 -10    0.72    0.71
  -2  10 -10    0.54    0.39
   2 -10  10    0.58    0.65
   2 -10  11   10.51    1.19
  -2  10 -11   11.28    1.22
   2  10  11    9.17    0.92
   2 -10  12    0.48    0.33
   2  10  12    0.04    0.21
  -2  10 -12    0.23    0.31
  -2 -11  13    0.60    0.26
  -2  11  13    0.26    0.17
  -2  11  12    2.55    0.47
  -2  11  12    1.32    0.38
  -2  11  12    2.04    0.43
  -2 -11  12    1.20    0.34
  -2 -11  11   74.82    3.81
  -2  11  11   73.09    3.28
  -2 -11  11   81.08    3.84
  -2 -11  11   75.73    3.69
  -2  11  10    0.07    0.57
  -2 -11  10    0.38    0.52
  -2  11  10    0.42    0.38
  -2  11   9  233.16    9.68
  -2 -11   9  259.02   10.59
  -2  11   9  254.12    9.75
  -2  11   9  282.13   10.34
  -2  11   9  257.19   10.05
  -2  11   9  257.24   10.34
  -2  11   8    1.26    0.52
  -2  11   8    1.06    1.24
  -2  11   8    0.54    0.49
  -2 -11   8    0.15    0.59
  -2 -11   7   95.11    4.87
  -2  11   7   86.35    4.15
  -2  11   7   94.16    4.49
  -2  11   7   87.88    4.82
  -2  11   7   98.92    4.72
   2  11  -6    7.68    1.19
  -2 -11   6    8.58    1.25
  -2  11   6    8.77    0.96
  -2  11   6    9.08    1.08
  -2  11   6    7.49    1.40
  -2  11   6    9.70    1.17
  -2  11   5   17.63    1.52
  -2  11   5   21.65    1.71
   2  11  -5   16.68    1.81
  -2 -11   5   17.78    1.71
  -2  11   5   18.60    1.44
  -2 -11   5   21.29    3.66
  -2 -11   5   21.79    3.91
  -2  11   4   59.80    3.02
  -2  11   4   55.58    3.02
  -2 -11   4   54.64    3.23
  -2  11   4   55.57    3.07
   2  11  -4   57.46    3.62
  -2 -11   4   46.51    5.86
  -2 -11   4   54.03    5.91
  -2 -11   3   33.64    2.25
   2  11  -3   31.93    2.56
  -2  11   3   30.85    1.98
  -2 -11   3   26.77    4.18
  -2 -11   3   31.36    4.27
  -2  11   3   23.36    2.39
  -2 -11   2   59.21    6.24
  -2 -11   2   68.05    6.25
   2  11  -2   59.65    3.61
  -2  11   2   67.23    4.17
  -2  11   1  107.55    5.76
  -2 -11   1  106.00    8.37
  -2  11   1  107.07    9.12
   2 -11   0   72.02    6.41
  -2 -11   0   59.37    6.06
  -2  11   0   76.62    4.41
  -2  11  -1  307.52   12.46
  -2  11  -1  303.20   18.52
   2 -11   1  271.24   15.79
  -2 -11  -1  289.90   15.66
   2  11   2  116.50    5.98
  -2  11  -2  122.26    6.10
  -2  11  -2  134.85   11.32
   2 -11   2  104.33    8.35
   2  11   2  110.86    5.78
   2 -11   2  124.91    9.50
  -2 -11  -2  123.76    8.66
   2  11   3  305.90   12.60
  -2  11  -3  325.44   12.80
   2  11   3  309.62   12.53
   2  11   3  294.05   17.37
   2 -11   3  273.30   16.90
  -2  11  -3  284.19   18.92
   2 -11   3  274.76   16.22
   2  11   4    6.60    0.90
   2  11   4    8.02    1.24
   2  11   4    8.57    1.31
   2 -11   4    7.47    2.28
   2 -11   4    9.81    2.74
   2  11   4    8.41    2.56
  -2  11  -4    8.36    3.01
   2  11   5  146.39    6.28
   2  11   5  138.93    6.78
   2  11   5  141.68    6.74
   2  11   6    2.09    0.62
   2  11   6    0.46    0.58
   2  11   7  163.40    6.77
   2  11   7  145.63    6.94
   2  11   8    0.21    0.44
   2 -11   9    0.86    0.70
  -2  11  -9    0.09    0.46
   2  11   9    0.18    0.44
  -2  11 -10   47.10    2.93
   2  11  10   50.39    2.50
   2 -11  10   46.73    2.82
  -2  11 -10   46.67    2.40
   2  11  11    0.33    0.28
   2  11  11    0.79    0.36
   2  11  12    0.02    0.13
  -2  12  12   25.74    1.23
   2  12 -12   29.07    1.56
  -2 -12  11   33.13    1.91
  -2 -12  11   38.41    2.17
  -2 -12  11   38.38    2.19
  -2  12  10   34.58    2.02
  -2  12  10   31.61    1.89
  -2  12  10   30.82    1.95
  -2 -12  10   33.94    2.23
  -2  12   9   47.49    2.65
  -2 -12   9   43.77    2.83
  -2  12   9   43.99    2.50
  -2  12   8    1.93    0.53
  -2  12   8    1.34    0.56
  -2 -12   8    1.23    0.73
  -2  12   8    2.11    0.63
  -2  12   7  751.29   26.64
  -2  12   7  731.14   26.46
  -2 -12   7  718.64   26.97
  -2  12   6   11.54    1.24
  -2  12   6   10.36    1.17
  -2 -12   6    7.89    1.20
  -2  12   5  136.29    5.99
  -2  12   5  133.63    5.90
   2  12  -5  129.01    6.49
  -2  12   5  145.37    5.90
  -2 -12   5  127.36    6.21
  -2  12   4    5.38    0.81
  -2 -12   4    2.39    1.31
  -2 -12   4    3.29    1.70
   2  12  -4    7.16    1.19
  -2 -12   4    3.98    0.82
  -2  12   4    4.69    0.73
  -2  12   4    4.80    0.79
  -2  12   3  559.52   19.77
  -2  12   3  593.37   20.24
  -2 -12   3  530.57   20.14
  -2 -12   3  472.78   25.26
  -2 -12   3  483.56   24.78
   2  12  -3  543.92   20.84
  -2  12   3  502.73   20.18
  -2  12   2   81.79    4.37
  -2  12   2   82.42    5.04
  -2  12   2   91.99    4.32
   2  12  -2   85.75    4.88
  -2  12   2   83.83    4.54
  -2 -12   2   84.45    4.34
  -2  12   2   87.75    4.01
  -2 -12   2   73.94    7.30
  -2  12   1   88.54    4.49
  -2  12   1   82.84    5.05
  -2  12   1   81.43    4.10
   2  12  -1   90.20    4.79
  -2 -12   1   88.14    4.38
  -2 -12   1   86.35    4.10
  -2  12   1   80.28    4.54
  -2 -12   1   98.15    8.02
  -2  12   0   92.27    5.14
  -2  12   0   87.37    8.67
  -2  12   0   88.30    4.11
  -2 -12   0   90.14    7.63
   2  12   0   84.13    4.86
  -2 -12   0   85.88    4.07
   2 -12   0   81.54    4.04
  -2  12   0   81.98    4.42
  -2  12   0   81.21    4.60
  -2  12  -1 2076.15   70.14
  -2  12  -1 2032.77   69.27
  -2  12  -1 1900.37   68.55
   2 -12   1 1909.60   74.93
  -2 -12  -1 1904.32   74.34
   2  12   1 2082.79   70.00
   2  12   1 1989.14   69.64
  -2 -12  -1 1984.03   68.67
  -2  12  -1 1883.57   69.45
  -2  12  -1 2003.37   78.57
   2 -12   2   -0.63    1.06
   2  12   2    0.68    0.94
   2  12   2    0.71    0.67
   2  12   2    0.99    0.66
  -2  12  -2    0.89    1.49
  -2  12  -2   -0.38    0.71
  -2  12  -2   -0.27    0.58
   2 -12   3   18.18    3.63
   2  12   3   17.74    3.63
   2  12   3   15.16    1.76
  -2  12  -3   15.42    1.66
   2  12   3   17.07    1.85
  -2  12  -3   18.10    2.01
  -2  12  -3   18.49    4.35
   2  12   4   31.60    2.04
   2  12   4   30.22    2.49
  -2  12  -4   31.33    2.66
   2  12   4   30.46    2.51
   2  12   5    9.63    1.09
   2  12   5   13.12    1.48
   2  12   5   11.62    1.48
  -2  12  -5   10.86    1.52
   2  12   6   19.46    1.56
  -2  12  -6   18.42    1.91
   2  12   6   18.55    1.78
  -2  12  -7    4.03    0.92
  -2  12  -7    4.73    0.91
   2  12   7    5.15    0.78
  -2  12  -8   11.55    1.24
   2  12   8   11.55    1.12
  -2  12  -9   22.95    1.57
   2  12   9   21.61    1.45
  -2  12  -9   20.48    1.85
   2  12  10   16.49    1.08
  -2  12 -10   15.09    1.06
   2  12  11    9.84    0.68
  -2  12 -11   10.25    0.84
   2  12  11    8.64    0.67
   2  12  11    8.49    0.57
  -2  13  11   23.39    1.16
   2  13 -11   24.67    1.34
  -2  13  10    2.33    0.49
  -2 -13  10    1.67    0.44
  -2  13  10    1.89    0.41
  -2 -13  10    1.53    0.48
  -2  13  10    2.57    0.48
  -2  13  10    1.52    0.40
  -2  13   9   12.56    1.04
  -2 -13   9   11.39    1.21
  -2  13   9   15.89    1.22
  -2  13   9   12.62    1.18
  -2  13   9   12.14    1.07
  -2  13   8  110.49    4.64
  -2 -13   8  100.21    5.04
  -2  13   8  109.45    4.76
  -2  13   8  105.03    4.68
  -2 -13   7   87.21    4.49
  -2  13   7   91.53    4.29
  -2  13   7   87.97    4.18
  -2 -13   7   91.06    4.63
  -2  13   7   94.66    4.16
  -2  13   6   23.33    1.79
  -2  13   6   26.58    2.06
  -2  13   6   25.45    1.83
  -2 -13   6   27.55    2.17
  -2  13   6   29.94    1.85
  -2  13   5   13.33    1.29
   2  13  -5   13.05    1.58
  -2  13   5   13.41    1.21
  -2  13   5   11.68    1.33
  -2  13   5   12.89    1.25
  -2 -13   5   14.70    1.53
   2  13  -4   90.06    5.03
  -2  13   4   92.10    4.30
  -2  13   4  100.05    4.70
  -2 -13   4   87.73    4.63
  -2  13   3   16.21    1.36
   2  13  -3   15.13    1.79
  -2  13   3   18.02    1.60
  -2 -13   3   18.36    1.68
  -2  13   3   15.25    1.58
  -2  13   2   18.86    1.82
  -2  13   2   23.59    1.79
   2  13  -2   25.69    2.32
  -2  13   2   16.39    1.67
  -2 -13   2   20.21    1.79
  -2  13   1   96.10    5.09
  -2  13   1   98.27    4.61
  -2  13   1   93.86    5.58
  -2 -13   1   99.13    4.88
  -2  13   1  103.95    5.03
  -2  13   0  115.95    5.44
  -2  13   0  105.41    5.51
  -2  13   0  106.46    6.00
   2  13   0  125.57    6.09
   2 -13   0  103.29    4.92
  -2 -13   0  108.81    4.94
  -2  13   0  107.23    4.92
  -2 -13  -1    2.21    0.59
   2 -13   1    1.87    0.58
  -2  13  -1    2.21    0.73
  -2  13  -1    2.85    0.61
  -2  13  -1    1.20    0.71
   2  13   1    3.62    1.03
   2  13   1    3.12    0.91
  -2  13  -2  179.58    8.51
   2  13   2  182.52    8.20
   2  13   2  178.43    8.29
  -2  13  -2  180.25    7.88
  -2 -13  -2  176.54    7.36
  -2  13  -3  126.85    6.53
   2  13   3  128.47    6.33
   2  13   3  130.34    6.31
  -2  13  -3  122.67    5.99
  -2  13  -4    0.89    0.60
   2  13   4    0.93    0.41
   2  13   4    0.91    0.57
   2  13   4    0.15    0.54
   2  13   5   51.59    2.93
  -2  13  -5   59.02    3.41
   2  13   5   57.44    3.44
   2  13   5   56.84    2.92
  -2  13  -5   60.49    3.72
   2  13   6   77.17    3.58
   2  13   6   67.91    3.72
  -2  13  -6   67.07    3.73
  -2  13  -6   64.99    3.90
   2  13   6   69.31    3.35
   2  13   7    3.82    0.69
   2  13   7    3.72    0.61
  -2  13  -7    4.46    0.80
  -2  13  -7    3.89    0.80
  -2  13  -8  113.30    4.97
   2  13   8  122.71    4.89
  -2  13  -8  106.70    5.29
   2  13   8  108.96    4.63
   2  13   9    3.85    0.57
  -2  13  -9    3.68    0.74
   2  13   9    3.79    0.48
  -2  13  -9    4.36    0.63
   2  13  10   21.58    1.06
  -2  13 -10   18.52    1.26
   2  14 -10   22.72    1.25
  -2 -14  10   17.14    1.09
  -2  14  10   21.73    1.14
  -2 -14  10   18.48    1.26
  -2  14  10   22.35    1.14
  -2 -14   9   67.04    3.31
  -2  14   9   71.33    3.20
  -2  14   9   65.72    2.96
  -2  14   8    6.08    0.69
  -2  14   8    5.09    0.68
  -2 -14   8    6.67    0.93
  -2 -14   7   -0.22    0.49
  -2 -14   7   -0.39    0.48
  -2  14   7   -0.25    0.33
  -2  14   7    0.23    0.37
  -2  14   7    0.73    0.49
  -2  14   6   37.86    2.36
  -2 -14   6   33.79    2.40
  -2  14   6   35.52    2.03
  -2  14   6   40.12    2.22
  -2 -14   5   45.54    2.86
  -2  14   5   45.78    2.50
  -2  14   5   45.87    2.71
  -2 -14   4    5.52    0.99
  -2  14   4    9.12    0.96
   2  14  -4    7.05    1.19
  -2  14   4    9.38    1.11
  -2  14   3    6.90    0.97
  -2 -14   3    7.47    1.07
   2  14  -3    7.09    1.02
   2  14  -3    7.99    1.31
  -2  14   3    6.95    0.84
  -2 -14   2   68.71    3.64
   2  14  -2   70.39    4.15
  -2  14   2   64.58    3.37
  -2  14   2   62.19    3.53
   2  14  -2   59.90    3.39
   2 -14  -1   97.83    4.55
  -2 -14   1  101.83    4.89
  -2  14   1   95.77    4.87
  -2  14   1   99.58    4.57
  -2  14   0  158.38    6.85
  -2  14   0  135.07    7.30
  -2 -14   0  157.83    6.70
   2 -14   0  144.18    6.30
   2  14   0  150.34    7.24
  -2  14   0  150.16    6.29
   2  14   1   26.22    2.30
  -2  14  -1   27.10    2.53
  -2 -14  -1   27.04    1.84
   2 -14   1   28.22    1.92
   2  14   1   29.57    2.48
  -2  14  -1   26.63    2.15
   2  14   2   82.33    3.90
  -2  14  -2   75.90    4.13
   2  14   2   74.70    4.29
  -2  14  -2   80.65    3.90
  -2  14  -2   78.40    4.66
   2 -14   2   76.74    3.75
  -2 -14  -2   68.99    3.61
   2  14   2   81.67    4.49
   2  14   3    1.74    0.79
  -2  14  -3    2.48    0.79
  -2 -14  -3    3.29    0.61
   2  14   3    1.20    0.60
  -2  14  -3    1.77    0.77
  -2 -14  -4    4.96    0.74
  -2  14  -4    4.73    1.03
  -2  14  -4    5.51    0.99
   2  14   4    5.37    1.00
  -2  14  -5   31.26    2.41
   2  14   5   35.49    2.36
  -2  14  -6    0.71    0.42
   2  14   6    0.91    0.37
  -2  14  -7    0.21    0.44
   2  14   7    0.06    0.32
  -2  14  -7   -0.09    0.46
   2  14   8   80.39    3.37
  -2  14  -8   87.72    3.70
  -2  14  -8   77.71    3.82
  -2  14  -9    4.85    0.63
   2  14   9    4.40    0.52
   2  14   9    5.02    0.41
  -2  14  -9    5.21    0.53
  -2 -14  -9    3.64    0.36
  -2 -15   9   10.79    0.79
  -2  15   9   12.41    0.78
  -2  15   8   11.39    0.92
  -2  15   8   12.50    0.87
  -2 -15   8   11.10    0.99
   2  15  -8   10.44    0.96
   2  15  -7    9.43    1.00
  -2  15   7   11.07    1.00
  -2  15   7   10.90    0.89
  -2 -15   7    8.57    1.01
  -2 -15   7   11.10    0.99
  -2  15   6    7.71    0.78
   2  15  -6    7.06    0.94
  -2  15   6    7.69    0.88
  -2 -15   6    7.27    1.00
   2  15  -5    3.70    0.73
  -2  15   5    4.07    0.72
  -2 -15   5    3.44    0.77
  -2  15   5    3.85    0.59
   2  15  -4    0.68    0.49
  -2  15   4    1.79    0.45
  -2 -15   4    2.06    0.62
  -2  15   4    1.68    0.49
  -2  15   3    0.27    0.36
   2  15  -3   -0.15    0.55
   2 -15  -3    0.25    0.37
  -2 -15   3   -0.11    0.49
   2  15  -2   13.93    1.64
  -2 -15   2   16.67    1.54
   2 -15  -2   17.05    1.36
  -2  15   2   16.40    1.35
   2 -15  -1   17.84    1.38
  -2 -15   1   17.65    1.55
   2  15  -1   15.30    1.71
  -2  15   1   12.35    1.19
  -2  15   0    3.73    0.78
  -2 -15   0    4.40    0.81
   2 -15   0    6.07    0.80
  -2 -15  -1   26.41    1.93
   2 -15   1   22.59    1.64
  -2  15  -1   28.21    1.91
  -2  15  -1   22.41    2.21
   2  15   1   25.14    2.18
  -2  15  -1   25.34    1.97
  -2  15  -2   39.64    2.92
  -2 -15  -2   40.88    2.50
  -2  15  -2   40.26    2.61
   2  15   2   39.59    2.23
   2  15   2   40.26    2.74
  -2  15  -2   39.61    2.31
  -2  15  -3   22.89    1.79
   2  15   3   23.48    1.56
  -2 -15  -3   17.15    1.30
   2  15   3   16.42    1.60
  -2  15  -3   18.02    1.83
   2  15   4    1.32    0.50
  -2 -15  -4    0.78    0.38
  -2  15  -4    1.71    0.64
  -2  15  -4    1.47    0.64
  -2 -15  -5   25.78    1.53
  -2  15  -5   24.56    1.89
   2  15   5   28.34    1.76
   2  15   6    6.06    0.73
  -2 -15  -6    5.55    0.60
  -2  15  -6    6.51    0.88
   2  15   7    1.92    0.43
  -2 -15  -7    0.81    0.24
  -2  15  -7    1.43    0.46
  -2  15  -8   51.37    2.36
   2  15   8   56.00    2.35
   2  16  -8    0.82    0.24
  -2  16   8    1.40    0.26
  -2  16   7   91.04    3.84
  -2 -16   7  112.99    4.24
   2 -16  -7   95.97    3.89
  -2  16   7  120.17    4.17
  -2  16   6    0.16    0.21
  -2  16   6    0.06    0.31
  -2 -16   6    0.07    0.35
   2 -16  -6    0.18    0.28
  -2 -16   6    0.06    0.30
   2 -16  -5   29.55    1.66
  -2 -16   5   30.90    1.94
  -2  16   5   33.42    1.81
  -2 -16   4   34.85    2.15
   2 -16  -4   36.39    1.91
  -2  16   4   32.69    1.92
   2 -16  -3    0.13    0.34
  -2 -16   3    0.37    0.42
  -2  16   3    0.35    0.34
   2 -16  -2    8.88    0.89
  -2 -16   2   11.29    1.15
   2 -16  -1  166.00    6.65
  -2 -16   1  176.23    7.09
   2  16  -1  166.00    7.35
  -2  16   0   11.81    1.14
  -2 -16   0   10.10    1.12
   2 -16   0    9.87    0.93
   2  16   0   11.82    1.32
  -2  16  -1  285.33   10.82
  -2 -16  -1  295.90   11.01
   2  16   1  275.83   11.28
   2  16   2    4.75    0.82
  -2  16  -2    4.01    0.75
  -2 -16  -2    5.53    0.82
  -2  16  -3   76.12    3.61
   2  16   3   68.57    3.14
  -2 -16  -3   78.10    3.51
  -2  16  -4    0.57    0.49
   2  16   4    0.58    0.32
  -2 -16  -4    0.77    0.43
  -2  16  -5    3.26    0.60
   2  16   5    4.03    0.50
  -2 -16  -5    4.12    0.61
   2  16   6    8.82    0.67
  -2 -16  -6    9.62    0.78
  -2 -16  -7   17.56    0.92
  -2  16  -7   13.22    0.89
  -2 -17   6    0.56    0.22
  -2  17   6    0.57    0.24
  -2 -17   5    6.04    0.65
  -2 -17   5    7.72    0.68
  -2 -17   4   47.17    2.18
  -2  17   4   47.10    2.21
  -2 -17   3   11.18    0.98
  -2  17   3   11.33    0.98
  -2 -17   2   22.76    1.54
  -2  17   2   24.43    1.56
  -2 -17   1  110.21    4.72
  -2  17   1  111.99    4.67
  -2 -17   0   33.81    1.96
  -2  17   0   33.99    1.86
  -2 -17  -1    2.29    0.54
  -2  17  -1    1.93    0.39
  -2 -17  -2   48.53    2.41
  -2 -17  -3    8.67    0.81
  -2 -17  -4   43.06    1.99
  -2  17  -4   38.28    1.98
  -2 -17  -5   89.08    3.23
  -2  17  -5   70.74    3.17
  -2  18   4   11.49    0.72
  -2 -18   3    4.54    0.46
  -2  18   3    5.75    0.53
  -2 -18   3    4.88    0.54
  -2 -18   2   79.30    3.35
  -2  18   2   82.85    3.35
  -2  18   2   88.02    3.42
  -2 -18   1    4.68    0.53
  -2  18   1    3.36    0.40
  -2  18   1    4.33    0.48
  -2 -18   0   69.90    2.68
  -2  18   0   55.18    2.38
  -2 -18  -1    3.24    0.44
  -2 -18  -2    1.66    0.32
   2  18   2    1.38    0.25
  -3   0  16   31.97    1.57
  -3   0  16   30.52    1.49
  -3   0  15    0.68    0.43
  -3   0  15   -0.12    0.36
  -3   0  15    0.07    0.29
  -3   0  15    0.07    0.36
  -3   0  15    0.30    0.34
  -3   0  14   19.16    1.66
  -3   0  14   22.39    1.88
  -3   0  14   22.62    1.71
  -3   0  14   21.41    1.73
  -3   0  13   -0.57    0.57
  -3   0  13   -0.47    0.75
  -3   0  13    0.26    0.57
  -3   0  13   -0.31    0.68
  -3   0  13   -0.14    0.53
  -3   0  12   89.43    4.90
  -3   0  12   91.14    4.92
  -3   0  12   90.67    5.17
  -3   0  12   97.79    5.21
  -3   0  12   89.37    4.85
  -3   0  11    0.32    0.59
  -3   0  11   -0.16    0.61
  -3   0  11   -0.66    0.90
  -3   0  11    0.66    0.91
  -3   0  11   -0.16    0.62
  -3   0  11    0.18    0.62
  -3   0  11    0.48    0.67
  -3   0  11    0.18    0.63
  -3   0  10  444.91   17.14
  -3   0  10  446.81   22.31
  -3   0  10  436.79   22.15
  -3   0  10  444.60   17.20
  -3   0   9    0.79    0.59
  -3   0   9    1.07    1.04
  -3   0   9    0.54    1.17
  -3   0   9    0.13    0.43
  -3   0   8  537.69   19.94
  -3   0   8  558.86   24.30
  -3   0   8  558.06   24.24
  -3   0   8  517.66   21.39
  -3   0   8  541.31   19.98
  -3   0   7   -0.20    0.38
  -3   0   7   -0.38    0.97
  -3   0   7   -0.38    0.74
  -3   0   6 2175.47   78.47
  -3   0   6 2325.49   80.75
  -3   0   6 2349.72   80.80
  -3   0   6 2213.04   77.92
  -3   0   5    0.24    0.58
  -3   0   5    0.24    0.63
  -3   0   5    0.85    0.43
  -3   0   5   -0.09    0.20
  -3   0   5    0.55    0.80
  -3   0   4  256.65    9.95
  -3   0   4  264.97   11.20
  -3   0   4  255.93   11.12
  -3   0   4  252.93    9.70
  -3   0   4  247.42   11.40
  -3   0   3    0.14    0.43
  -3   0   3    0.14    0.43
  -3   0   3    0.07    0.20
  -3   0   3    0.13    0.21
  -3   0   3   -0.50    0.40
  -3   0   2  485.34   17.06
  -3   0   2  451.08   17.40
  -3   0   2  436.99   17.41
  -3   0   1   -0.15    0.51
   3   0  -1    0.11    0.22
  -3   0   1    0.08    0.30
  -3   0   1    0.53    0.35
   3   0   0   49.54    2.78
   3   0   1    0.14    0.38
  -3   0  -2 2324.74   83.03
   3   0   2 2348.76   82.39
  -3   0  -3    0.55    0.65
   3   0   3   -0.23    0.56
  -3   0  -4    6.01    1.47
   3   0   4   11.28    1.89
  -3   0  -5    0.36    0.70
   3   0   5   -0.35    0.59
   3   0   6  220.34    9.76
   3   0   6  274.39   13.46
   3   0   6  250.08   14.12
   3   0   6  246.34   13.99
  -3   0  -6  240.59   12.64
   3   0   7    1.50    1.09
   3   0   7    0.33    0.48
  -3   0  -7    0.44    0.60
   3   0   7    1.27    1.24
   3   0   7   -0.64    0.89
   3   0   8    8.91    2.62
   3   0   8    8.26    2.55
   3   0   8    9.09    1.44
   3   0   9    0.63    0.61
   3   0   9   -0.83    1.14
   3   0   9   -0.84    1.42
   3   0   9    0.11    0.46
   3   0   9    0.16    0.43
   3   0   9    0.55    0.53
   3   0  10   60.61    3.87
   3   0  10   67.95    3.57
   3   0  10   69.60    4.23
   3   0  10   66.02    4.41
   3   0  11    1.26    0.70
   3   0  11   -0.20    0.69
   3   0  12    2.70    0.88
   3   0  12    0.52    0.65
  -3   0 -13    0.09    0.42
   3   0  13    0.49    0.54
   3   0  13   -0.13    0.44
   3   0  13   -0.27    0.35
  -3   0 -14    7.65    0.67
  -3   0 -14    9.26    0.76
  -3   1  16   17.66    0.96
  -3  -1  16   18.96    1.09
  -3  -1  15   18.09    1.40
  -3   1  15   15.07    1.27
  -3   1  15   23.00    1.57
  -3   1  15   19.13    1.36
  -3  -1  15   18.67    1.34
  -3   1  15   18.13    1.33
  -3  -1  15   18.25    1.34
  -3  -1  15   16.65    1.29
  -3   1  15   19.71    1.26
  -3  -1  15   18.12    1.31
  -3   1  14   58.02    3.26
  -3   1  14   58.16    3.28
  -3  -1  14   61.12    3.33
  -3  -1  14   57.25    3.26
  -3  -1  14   68.02    3.61
  -3   1  14   62.54    3.39
  -3  -1  14   60.83    3.28
  -3   1  14   63.13    3.18
  -3   1  13   72.47    4.22
  -3  -1  13   82.04    4.35
  -3  -1  13   83.32    4.59
  -3  -1  13   80.23    4.36
  -3   1  13   87.51    4.55
  -3  -1  13   86.35    4.65
  -3  -1  13   79.19    4.31
  -3   1  13   75.47    4.12
  -3  -1  12   58.31    3.65
  -3   1  12   60.90    3.58
  -3   1  12   51.41    3.46
  -3  -1  12   62.90    3.71
  -3  -1  12   56.23    3.83
  -3  -1  12   58.55    3.64
  -3  -1  12   58.46    3.86
  -3   1  12   58.86    3.73
  -3  -1  12   51.78    3.37
  -3  -1  11  514.36   20.34
  -3  -1  11  515.94   20.28
  -3   1  11  515.50   20.40
  -3  -1  11  567.47   20.79
  -3  -1  11  541.30   20.45
  -3   1  11  489.34   25.56
  -3   1  11  489.07   25.51
  -3  -1  11  538.85   26.06
  -3  -1  11  524.40   25.89
  -3  -1  11  535.00   20.50
  -3   1  11  545.08   20.39
  -3   1  11  573.10   20.75
  -3  -1  11  535.61   20.83
  -3  -1  11  557.23   20.48
  -3   1  11  526.92   20.36
  -3  -1  10    3.14    0.84
  -3  -1  10    4.24    1.67
  -3   1  10    4.85    1.87
  -3  -1  10    5.47    1.97
  -3   1  10    4.86    1.97
  -3  -1  10    2.50    0.77
  -3   1  10    4.71    0.92
  -3  -1   9  543.52   20.39
  -3  -1   9  559.27   25.24
  -3   1   9  500.31   24.75
  -3  -1   9  570.07   25.38
  -3   1   9  502.28   24.75
  -3  -1   9  558.73   20.40
  -3   1   9  542.89   20.37
  -3  -1   8   45.65    2.69
  -3   1   8   41.36    2.59
  -3   1   8   38.97    2.53
  -3  -1   8   38.78    2.51
  -3  -1   8   40.46    4.50
  -3  -1   8   35.60    4.34
  -3   1   8   35.13    4.24
  -3   1   8   32.26    4.13
  -3  -1   8   41.48    3.71
  -3  -1   7  257.58   12.71
  -3  -1   7  267.69   12.91
  -3   1   7  219.11    9.98
  -3  -1   7  239.48   11.11
  -3  -1   7  245.03   10.74
  -3  -1   6  314.99   14.63
  -3  -1   6  315.93   14.70
  -3  -1   6  336.62   13.58
  -3   1   6  309.47   12.43
  -3  -1   6  327.54   13.20
  -3  -1   5    0.28    0.71
  -3  -1   5    0.24    0.63
  -3  -1   5    0.73    0.63
  -3  -1   5    0.48    0.41
  -3   1   5    0.97    0.32
  -3  -1   5    1.42    0.60
  -3   1   5    0.94    0.17
  -3  -1   4  430.33   16.70
  -3  -1   4  388.44   16.15
  -3  -1   4  404.11   16.26
  -3  -1   4  397.18   15.41
  -3   1   4  395.18   14.28
  -3  -1   4  401.70   15.26
  -3  -1   3 3081.16  104.87
  -3  -1   3 3055.64  104.45
  -3  -1   3 3053.68  104.47
  -3  -1   3 2908.90  103.90
  -3  -1   3 2981.24  103.88
  -3  -1   2   10.22    1.26
  -3  -1   2   14.82    1.31
  -3  -1   2   12.82    1.24
  -3   1   2   14.23    1.40
  -3  -1   2   15.74    1.33
  -3  -1   2   12.47    1.21
  -3  -1   1  210.90    8.09
  -3  -1   1  187.57    7.74
  -3  -1   1  190.10    7.73
  -3   1   1  190.89    8.53
  -3  -1   1  199.77    8.09
   3  -1  -1  198.05    7.13
   3  -1   0 2522.42   88.47
   3   1   0 2614.20   88.92
  -3  -1  -1  804.22   29.26
   3   1   1  744.46   28.50
   3  -1   1  778.52   28.19
  -3   1  -2  749.76   29.38
  -3  -1  -2  776.71   29.19
   3   1   2  769.29   28.81
   3  -1   2  756.66   28.49
  -3   1  -3  884.58   35.94
  -3  -1  -3  935.13   35.64
   3  -1   3  990.56   35.38
   3   1   3  945.84   35.47
  -3  -1  -4    8.74    1.73
  -3   1  -4    7.19    1.72
   3  -1   4   10.08    1.92
   3   1   4    8.73    1.73
  -3  -1  -5   13.34    2.22
  -3   1  -5    9.83    2.07
   3   1   5   10.13    2.09
   3  -1   6  105.15    7.39
   3   1   6  109.19    7.57
   3  -1   6  107.98    8.19
   3  -1   6  100.92    8.02
   3   1   6   86.39    4.73
   3  -1   6   93.66    4.85
  -3  -1  -6   92.40    6.75
  -3   1  -6   91.04    7.09
   3   1   7   17.19    3.52
   3  -1   7   22.18    3.82
   3   1   7   19.36    3.67
   3  -1   7   26.98    4.25
   3  -1   7   20.87    2.01
  -3   1  -7   18.60    3.05
   3   1   8  199.12   13.97
   3  -1   8  216.76   14.32
   3  -1   8  194.80    9.04
   3   1   8  196.94   13.85
   3  -1   8  182.61   13.45
   3   1   9  194.06   14.36
   3  -1   9  202.87   14.54
   3  -1   9  184.24    8.38
   3   1   9  189.94    8.48
   3  -1   9  194.25    9.04
   3   1   9  182.51    7.83
   3  -1   9  202.56    9.01
   3  -1   9  203.08   14.41
   3   1   9  185.24   14.02
   3  -1  10   50.85    3.80
   3  -1  10   47.71    3.31
   3   1  10   57.31    3.54
   3  -1  10   56.67    3.86
   3  -1  11   84.75    4.85
   3  -1  11   90.20    5.21
   3  -1  12  197.10    8.74
  -3  -1 -12  187.13    8.07
   3  -1  12  188.04    8.23
   3  -1  12  213.03    8.84
   3   1  12  186.95    8.63
   3   1  12  190.83    7.66
  -3  -1 -13    0.08    0.39
  -3   1 -13    0.09    0.44
   3  -1  13    0.24    0.40
   3   1  13    0.12    0.43
   3  -1  13    0.72    0.53
   3   1  13    0.55    0.28
   3  -1  13    0.42    0.33
  -3   1 -14   60.62    2.56
  -3   1 -14   66.67    2.76
  -3  -1 -14   65.86    2.69
  -3  -2  16    5.03    0.57
  -3  -2  15    0.80    0.39
  -3   2  15    0.71    0.43
  -3   2  15    1.33    0.55
  -3   2  15    0.40    0.30
  -3  -2  15    0.80    0.33
  -3  -2  15    0.06    0.39
  -3   2  15    0.47    0.36
  -3  -2  15    0.72    0.48
  -3   2  15    0.50    0.39
  -3   2  15    0.60    0.36
  -3  -2  15    0.45    0.32
  -3   2  14   42.81    2.55
  -3  -2  14   41.49    2.55
  -3   2  14   41.64    2.55
  -3  -2  14   41.65    2.61
  -3   2  14   43.20    2.61
  -3  -2  14   45.10    2.87
  -3  -2  14   45.24    2.62
  -3   2  14   44.04    2.63
  -3   2  13    2.14    0.73
  -3  -2  13    1.73    0.70
  -3   2  13    1.73    0.67
  -3  -2  13    1.78    0.83
  -3  -2  13    1.51    0.91
  -3   2  13    1.38    0.70
  -3  -2  13    1.72    0.71
  -3   2  13    0.81    0.62
  -3   2  13    1.11    0.59
  -3  -2  12    2.40    0.92
  -3   2  12    3.17    0.86
  -3  -2  12    3.32    0.86
  -3   2  12    3.21    0.85
  -3   2  12    4.14    1.01
  -3  -2  12    2.57    0.77
  -3   2  12    2.77    0.81
  -3  -2  11    1.04    0.60
  -3   2  11    2.45    0.87
  -3  -2  11    0.33    0.60
  -3   2  11    0.46    0.54
  -3  -2  11    0.19    0.71
  -3  -2  11    1.38    0.69
  -3   2  11    0.86    0.61
  -3   2  11    1.42    0.77
  -3  -2  11    1.70    0.80
  -3   2  11    1.92    1.25
  -3  -2  11    0.64    1.08
  -3   2  11    1.28    1.24
  -3   2  10   38.43    2.73
  -3  -2  10   35.21    4.77
  -3   2  10   29.23    4.41
  -3  -2  10   27.55    4.23
  -3   2  10   32.32    4.57
  -3   2  10   28.76    2.44
  -3   2  10   31.38    2.45
  -3  -2  10   35.01    2.56
  -3   2  10   32.31    2.59
  -3  -2  10   34.07    2.77
  -3  -2  10   33.20    2.49
  -3   2  10   30.87    2.44
  -3  -2  10   32.07    2.57
  -3   2   9  275.87   11.16
  -3  -2   9  283.07   11.18
  -3  -2   9  299.87   15.67
  -3   2   9  271.69   15.22
  -3  -2   9  268.67   15.30
  -3   2   9  272.22   15.26
  -3  -2   9  280.62   13.74
  -3  -2   9  269.61   11.08
  -3   2   9  267.72   11.07
  -3  -2   8  401.35   15.32
  -3   2   8  393.55   15.28
  -3  -2   8  407.46   17.99
  -3  -2   8  412.25   19.34
  -3   2   8  417.34   19.41
  -3  -2   8  420.24   19.50
  -3   2   8  426.69   19.54
  -3   2   8  399.12   15.34
  -3  -2   8  403.86   15.39
  -3  -2   8  420.41   17.55
  -3  -2   7  295.49   14.02
  -3  -2   7  328.14   15.39
  -3   2   7  320.32   15.24
  -3  -2   7  321.11   15.33
  -3   2   7  334.76   15.41
  -3  -2   7  301.67   13.81
  -3  -2   6    5.50    1.41
  -3   2   6    6.38    1.52
  -3  -2   6    6.44    1.47
  -3   2   6    3.96    1.20
  -3  -2   6    7.27    1.35
  -3  -2   6    5.89    1.20
  -3  -2   5  119.78    6.19
  -3  -2   5  113.40    6.50
  -3   2   5  107.55    6.44
  -3  -2   5  124.76    6.71
  -3   2   5  111.07    6.48
  -3   2   5  104.96    6.75
  -3  -2   5  116.63    6.90
  -3  -2   5  116.95    6.11
  -3   2   4    0.18    0.40
  -3  -2   4    0.37    0.48
  -3  -2   4    0.19    0.44
  -3   2   4    0.37    0.44
  -3   2   4    0.89    0.61
  -3  -2   4    0.66    0.61
  -3  -2   4    0.16    0.39
  -3  -2   4    0.32    0.41
  -3   2   4    0.22    0.23
  -3   2   3    0.55    0.29
  -3  -2   3    1.36    0.56
  -3   2   3    1.21    0.49
  -3  -2   3    0.81    0.44
  -3   2   3    0.81    0.43
  -3   2   3    0.17    0.45
  -3  -2   3    0.17    0.53
  -3  -2   3    0.84    0.47
  -3  -2   3    0.56    0.46
  -3   2   2   76.78    4.02
  -3  -2   2   73.70    4.02
  -3  -2   2   78.53    3.77
  -3   2   2   75.15    3.72
  -3  -2   2   78.06    3.76
  -3   2   2   72.00    3.68
  -3   2   2   77.01    4.10
  -3  -2   2   81.67    4.17
  -3  -2   2   76.85    4.10
  -3   2   1  461.60   18.03
  -3   2   1  468.81   17.36
  -3  -2   1  500.76   17.39
  -3   2   0  139.16    7.09
  -3  -2  -1 3350.59  116.12
   3   2   1 3283.94  115.38
  -3   2  -2  223.01   11.36
  -3  -2  -2  255.41   11.25
   3  -2   2  234.00   10.39
   3   2   2  234.80   10.84
  -3   2  -3  449.70   20.63
  -3  -2  -3  499.69   20.29
   3   2   3  477.87   20.15
   3  -2   3  520.45   19.99
  -3   2  -4  968.14   38.88
  -3  -2  -4 1054.92   38.33
   3   2   4  956.49   38.23
  -3   2  -5  464.27   21.64
  -3  -2  -5  497.15   21.03
   3   2   5  478.21   21.17
   3   2   6    4.28    1.56
   3  -2   6    2.12    1.16
   3   2   6    3.24    1.49
   3  -2   6    1.61    1.05
  -3  -2  -6    4.31    1.38
  -3   2  -6    1.46    1.26
   3   2   6    3.49    0.79
   3  -2   6    2.88    0.72
   3   2   7    2.55    1.65
   3  -2   7    1.27    1.07
   3   2   7    3.88    1.78
   3  -2   7    3.21    1.65
  -3   2  -7    2.15    1.28
   3  -2   7    2.43    0.82
   3   2   7    1.99    0.76
   3  -2   8  153.66   11.65
   3   2   8  136.67   11.18
   3   2   8  136.79    7.02
   3  -2   8  140.46    7.04
   3   2   8  132.39   10.10
   3   2   8  148.61   11.60
   3  -2   8  157.48   11.83
   3   2   9  141.79   11.83
   3  -2   9  142.51   11.81
   3  -2   9  132.77   11.38
   3   2   9  147.62   12.01
   3   2   9  142.61    6.71
  -3   2  -9  131.43    6.56
   3   2   9  140.20   10.63
   3   2   9  136.11    7.11
   3  -2   9  140.71    7.15
   3  -2   9  136.26    6.14
   3  -2  10   21.32    2.32
   3   2  10   24.73    2.49
   3  -2  10   22.50    2.40
   3  -2  10   19.76    1.95
   3  -2  10   22.91    1.86
   3   2  11  111.22    5.94
   3  -2  11  106.60    5.78
   3  -2  11   99.07    5.59
   3   2  12   22.48    2.17
   3  -2  12   24.38    2.15
   3  -2  12   22.48    2.00
  -3  -2 -12   20.48    1.76
   3   2  12   22.78    1.52
   3  -2  12   26.63    2.23
   3   2  12   21.14    2.08
  -3  -2 -13    5.81    0.79
   3  -2  13    5.97    0.91
   3   2  13    5.87    0.93
   3  -2  13    8.77    1.08
   3   2  13    5.01    0.88
  -3  -2 -13    5.37    0.76
   3   2  14    0.05    0.15
  -3  -2 -14   -0.22    0.23
  -3   2 -14    0.19    0.26
  -3   3  16    7.51    0.55
  -3  -3  16    8.53    0.69
  -3  -3  16    7.40    0.57
  -3   3  15  118.86    4.61
  -3   3  15  113.85    4.51
  -3   3  15  113.59    4.56
  -3  -3  15  105.53    4.66
  -3   3  15  106.37    4.47
  -3  -3  15  109.43    4.50
  -3   3  15  109.07    4.49
  -3   3  15  107.13    4.50
  -3  -3  15   97.61    4.40
  -3  -3  15  128.61    4.92
  -3   3  15  104.69    4.44
  -3   3  15  114.07    4.51
  -3   3  14   14.70    1.34
  -3   3  14   15.77    1.41
  -3  -3  14   12.88    1.22
  -3   3  14   11.81    1.18
  -3  -3  14   13.21    1.43
  -3   3  14   12.72    1.27
  -3  -3  14   11.63    1.16
  -3   3  14   12.83    1.23
  -3  -3  14   13.77    1.50
  -3   3  14   12.62    1.26
  -3   3  14   14.19    1.27
  -3   3  13   48.95    2.93
  -3  -3  13   48.40    2.97
  -3  -3  13   51.34    3.33
  -3   3  13   47.72    2.96
  -3   3  13   53.18    3.08
  -3  -3  13   44.77    3.26
  -3   3  13   48.62    3.03
  -3   3  13   46.96    2.97
  -3  -3  13   47.57    2.96
  -3  -3  13   48.71    3.09
  -3   3  12   13.86    1.58
  -3  -3  12   14.76    1.58
  -3   3  12   18.58    1.84
  -3  -3  12   16.40    1.89
  -3  -3  12   13.71    1.55
  -3   3  12   14.41    1.60
  -3  -3  12   14.51    1.71
  -3   3  12   17.43    1.58
  -3   3  12   14.92    1.57
  -3  -3  11  716.05   27.13
  -3  -3  11  761.24   26.97
  -3  -3  11  752.60   27.56
  -3   3  11  755.23   26.95
  -3  -3  11  716.96   27.32
  -3   3  11  768.06   27.10
  -3   3  11  706.77   32.36
  -3  -3  11  712.70   32.38
  -3  -3  11  632.91   31.76
  -3   3  11  686.78   32.26
  -3  -3  11  734.28   26.90
  -3   3  11  743.38   26.97
  -3  -3  11  683.31   26.66
  -3   3  11  695.29   26.59
  -3  -3  11  760.79   27.27
  -3  -3  10   54.54    3.52
  -3  -3  10   50.78    3.49
  -3  -3  10   47.47    3.13
  -3   3  10   45.84    3.15
  -3   3  10   55.48    3.36
  -3  -3  10   54.03    3.53
  -3   3  10   49.42    3.34
  -3   3  10   43.53    3.17
  -3  -3  10   52.69    3.22
  -3   3  10   49.38    3.16
  -3  -3  10   49.53    3.37
  -3  -3  10   52.35    5.75
  -3   3  10   49.96    5.66
  -3   3  10   57.13    6.00
  -3  -3  10   63.62    6.30
  -3  -3  10   46.92    3.26
  -3  -3   9  383.76   18.85
  -3  -3   9  411.18   20.09
  -3   3   9  421.65   20.28
  -3   3   9  409.61   20.07
  -3  -3   9  413.71   20.14
  -3  -3   9  410.33   15.70
  -3   3   9  412.02   15.69
  -3  -3   9  423.11   15.78
  -3   3   9  397.08   15.70
  -3  -3   8   27.50    2.00
  -3   3   8   27.39    2.00
  -3  -3   8   29.43    3.41
  -3  -3   8   25.06    3.13
  -3   3   8   26.66    3.66
  -3  -3   8   36.13    4.18
  -3  -3   8   33.13    3.98
  -3   3   8   31.21    3.87
  -3  -3   8   27.89    2.01
  -3   3   8   25.39    1.97
  -3  -3   7  264.01   12.72
  -3   3   7  270.83   13.31
  -3  -3   7  268.54   13.28
  -3   3   7  263.26   13.24
  -3  -3   7  247.44   12.99
  -3  -3   7  247.46   12.36
  -3  -3   6   -0.30    0.51
  -3   3   6    0.30    0.65
  -3  -3   6    0.60    0.66
  -3   3   6   -0.30    0.65
  -3  -3   6    0.82    0.76
  -3  -3   6   -0.27    0.52
  -3   3   6    0.17    0.33
  -3  -3   5 1370.98   50.14
  -3  -3   5 1383.72   50.16
  -3   3   5 1313.75   48.57
  -3  -3   5 1383.96   50.20
  -3   3   5 1411.37   50.14
  -3  -3   5 1387.48   50.23
  -3   3   5 1423.67   50.19
  -3  -3   4   15.14    1.84
  -3  -3   4   12.12    1.67
  -3   3   4   10.55    1.05
  -3   3   4   14.76    1.70
  -3  -3   4   12.34    1.59
  -3   3   4   14.27    1.65
  -3  -3   4   13.93    1.66
  -3  -3   4   12.83    1.80
  -3   3   4    9.76    1.59
  -3   3   3   11.00    1.08
  -3  -3   3    9.01    1.34
  -3  -3   3   11.14    1.54
  -3   3   3   11.48    0.88
  -3   3   3   10.36    1.26
  -3  -3   3   10.51    1.26
  -3  -3   3   10.39    1.24
  -3   3   3   12.04    1.31
  -3   3   3   11.76    1.55
  -3  -3   3   11.45    1.51
  -3  -3   2  373.19   14.26
   3  -3  -2  320.31   12.39
  -3   3   2  362.88   14.00
  -3  -3   2  370.42   14.32
  -3  -3   2  378.78   13.37
  -3   3   2  368.06   13.30
  -3  -3   2  366.15   13.33
  -3   3   2  368.17   13.31
  -3  -3   2  377.51   13.97
  -3   3   2  372.24   13.95
  -3   3   1  686.23   26.85
  -3  -3   1  744.63   25.91
  -3   3   1  703.43   25.88
  -3   3   0  254.75   11.15
  -3  -3   0  248.10   10.44
  -3   3   0  232.86    9.43
  -3  -3   0  238.40    9.40
  -3  -3  -1  427.14   17.02
  -3   3  -2   25.77    3.07
   3   3   2   25.36    2.68
  -3   3  -3   96.28    6.85
  -3  -3  -3  103.53    6.44
   3   3   3   93.98    6.24
  -3  -3  -4  206.12   10.54
  -3   3  -4  183.61   11.06
   3   3   4  200.39   10.81
  -3   3  -5  335.03   17.28
   3   3   5  348.40   17.13
   3  -3   5  358.26   17.36
   3   3   5  369.19   17.35
   3  -3   5  336.31   17.05
  -3   3  -6    1.07    0.90
   3   3   6    3.22    1.38
   3  -3   6    0.53    0.90
   3   3   6    3.25    1.49
   3  -3   6    2.14    1.17
   3  -3   6    3.97    0.83
   3   3   6    0.99    0.52
  -3   3  -7    0.59    0.99
   3   3   7    1.62    1.28
   3   3   7    1.28    1.24
   3  -3   7   -0.63    1.23
   3   3   7   -0.65    1.09
   3  -3   7   -0.64    0.88
   3  -3   7    0.64    0.52
   3   3   7    0.33    0.53
  -3   3  -8    0.62    1.05
   3   3   8    0.57    0.78
   3  -3   8    0.91    0.62
   3   3   8    0.61    0.83
   3   3   8    0.74    1.60
   3  -3   8    1.45    1.41
   3   3   8    1.49    1.25
   3  -3   8   -0.73    1.24
   3   3   9  479.14   26.06
   3  -3   9  494.64   26.24
   3  -3   9  493.27   25.10
  -3   3  -9  491.07   19.30
   3   3   9  495.57   24.86
   3   3   9  522.18   19.92
   3  -3   9  515.17   19.74
   3   3   9  490.64   26.52
   3  -3   9  512.08   26.39
   3  -3   9  489.73   18.59
   3  -3  10    0.44    0.55
  -3   3 -10    1.14    0.69
   3  -3  10   -0.40    0.79
   3   3  10    0.62    0.72
   3  -3  10    0.21    0.72
  -3  -3 -10    0.44    0.64
   3  -3  10    0.15    0.53
  -3  -3 -11   28.21    2.30
   3  -3  11   36.84    2.95
   3  -3  11   41.21    2.98
   3   3  11   35.21    2.89
  -3   3 -11   32.57    2.43
   3  -3  12  102.30    5.14
   3   3  12  101.15    5.26
   3  -3  12   94.94    5.08
  -3  -3 -12   96.82    4.71
   3  -3  12  106.76    5.19
   3   3  12   97.98    5.14
  -3  -3 -13   15.16    1.23
  -3  -3 -13   12.71    1.09
   3  -3  13   16.71    1.40
   3   3  13   16.40    1.47
   3  -3  13   18.44    1.47
   3   3  13   16.29    1.46
   3   3  13   14.04    1.05
  -3  -3 -14   -0.10    0.24
  -3   3 -14    0.13    0.26
  -3   4  15   35.64    1.75
  -3  -4  15   42.14    2.13
  -3   4  15   39.13    1.82
  -3  -4  15   35.38    1.82
  -3   4  15   38.18    1.79
  -3   4  15   38.70    1.83
  -3  -4  14   13.70    1.17
  -3   4  14   13.50    1.18
  -3   4  14   14.45    1.27
  -3  -4  14   14.42    1.54
  -3   4  14   13.47    1.21
  -3  -4  14   13.61    1.42
  -3  -4  14   11.89    1.11
  -3   4  14   13.88    1.18
  -3  -4  14   16.81    1.44
  -3   4  14   13.46    1.23
  -3   4  14   14.21    1.26
  -3   4  14   14.49    1.27
  -3   4  13    7.87    1.08
  -3  -4  13    7.96    1.02
  -3   4  13    8.92    1.11
  -3   4  13    7.59    1.10
  -3  -4  13    7.95    1.03
  -3  -4  13    8.04    1.31
  -3   4  13    7.91    1.03
  -3  -4  13    6.49    1.11
  -3   4  13   10.55    1.26
  -3   4  13    7.63    1.05
  -3  -4  12   32.81    2.34
  -3   4  12   30.07    2.32
  -3   4  12   34.10    2.42
  -3  -4  12   29.44    2.57
  -3   4  12   31.16    2.29
  -3   4  12   33.49    2.39
  -3  -4  12   30.05    2.28
  -3  -4  12   34.52    2.80
  -3   4  12   31.44    2.41
  -3  -4  12   30.89    2.48
  -3  -4  11  147.58    7.08
  -3   4  11  137.51    6.57
  -3  -4  11  142.21    6.55
  -3   4  11  148.88    6.73
  -3  -4  11  134.07    6.94
  -3   4  11  135.97    6.43
  -3   4  11  141.79    6.56
  -3  -4  11  146.35    6.61
  -3  -4  11  146.28    7.20
  -3  -4  11  142.05    6.87
  -3  -4  11  143.82    7.04
  -3  -4  10   49.13    3.31
  -3  -4  10   50.38    3.43
  -3  -4  10   49.61    3.45
  -3  -4  10   48.50    3.04
  -3   4  10   46.74    3.03
  -3   4  10   47.76    3.12
  -3  -4  10   43.96    3.27
  -3  -4  10   60.31    5.66
  -3   4  10   49.53    3.09
  -3  -4  10   49.99    3.10
  -3  -4  10   52.96    5.69
  -3   4  10   42.18    5.16
  -3   4  10   46.22    5.37
  -3  -4  10   46.42    5.39
  -3  -4  10   46.07    3.21
  -3   4  10   47.90    2.99
  -3  -4   9  274.33   14.51
  -3   4   9  250.86   14.24
  -3  -4   9  265.73   14.38
  -3   4   9  243.69   14.15
  -3   4   9  260.21   10.36
  -3  -4   9  260.91   10.37
  -3  -4   9  246.92   13.69
  -3  -4   9  242.70   13.33
  -3   4   9  245.31   10.32
  -3  -4   9  258.37   10.36
  -3  -4   8  288.28   14.84
  -3   4   8  282.30   14.77
  -3  -4   8  314.14   15.26
  -3   4   8  281.97   14.75
  -3  -4   8  296.66   11.30
  -3   4   8  281.11   11.22
  -3  -4   8  295.07   14.71
  -3  -4   8  272.21   14.24
  -3   4   8  287.40   11.30
  -3  -4   8  285.61   11.26
  -3  -4   7    8.39    0.95
  -3   4   7   10.53    1.04
  -3   4   7   11.48    2.18
  -3  -4   7    8.34    1.79
  -3  -4   7    9.10    1.90
  -3   4   7   14.04    2.29
  -3  -4   7    5.46    1.58
  -3   4   7    9.79    1.55
  -3  -4   7    7.08    1.68
  -3   4   7    9.69    1.03
  -3  -4   7   10.52    1.05
  -3  -4   6  402.92   18.26
  -3   4   6  403.84   16.68
  -3  -4   6  431.70   18.23
  -3  -4   6  422.08   18.17
  -3   4   6  415.56   18.01
  -3   4   6  453.21   18.25
  -3  -4   6  424.60   18.43
  -3  -4   5   73.49    5.20
  -3   4   5   69.24    4.01
  -3   4   5   76.00    4.79
  -3  -4   5   70.17    4.71
  -3  -4   5   73.87    4.80
  -3   4   5   71.01    4.68
  -3  -4   5   78.36    5.27
  -3  -4   4  247.57   10.38
  -3   4   4  250.91   10.38
  -3  -4   4  243.56   10.38
  -3   4   4  230.80   10.22
  -3  -4   4  253.31   11.27
  -3   4   4  228.07    9.57
  -3  -4   4  239.09   11.11
  -3   4   4  231.02   10.88
  -3  -4   4  223.16   10.79
  -3  -4   3   82.36    4.15
  -3   4   3   78.05    4.04
  -3  -4   3   78.41    4.09
  -3   4   3   78.76    4.06
  -3  -4   3   73.92    4.85
  -3   4   3   78.87    3.83
  -3   4   3   76.74    4.05
  -3  -4   3   89.30    5.17
  -3  -4   3   81.72    4.70
  -3   4   3   73.29    4.51
  -3  -4   2  232.63    8.83
  -3   4   2  218.53    8.72
  -3  -4   2  232.67    8.83
  -3   4   2  214.09    8.70
  -3  -4   2  220.06   10.14
  -3   4   2  223.85    9.87
   3  -4  -2  220.82    8.37
  -3   4   2  222.86    9.44
  -3  -4   2  230.64    9.49
  -3   4   1  228.99   10.31
   3  -4  -1  204.79    8.87
  -3   4   1  209.47    8.91
  -3  -4   1  241.92    9.08
  -3  -4   0    4.50    1.05
  -3   4   0    6.18    1.39
  -3  -4   0    4.18    0.68
  -3   4   0    3.65    0.66
  -3  -4  -1  375.54   15.48
  -3   4  -1  367.01   16.65
   3   4   2   33.23    3.33
   3   4   3  534.35   21.94
  -3   4  -3  494.99   22.74
  -3   4  -4    0.93    1.11
   3  -4   5    4.84    1.55
   3   4   5    5.38    1.70
   3  -4   5    4.88    1.57
  -3   4  -5    2.64    1.37
   3  -4   6   68.44    6.48
   3   4   6   73.51    6.69
   3  -4   6   68.54    3.82
   3   4   6   63.02    3.78
   3   4   6   65.10    6.13
  -3   4  -6   70.50    6.81
   3   4   6   63.63    6.30
   3  -4   6   75.29    6.74
   3  -4   7   23.59    2.15
   3   4   7   25.50    2.25
   3   4   7   23.45    3.99
   3  -4   7   28.16    4.39
   3   4   7   24.35    4.03
   3  -4   7   24.04    3.98
   3   4   7   26.12    3.96
  -3   4  -7   25.88    4.31
   3   4   8   70.77    7.49
   3  -4   8   59.70    6.91
   3  -4   8   70.44    3.60
   3  -4   8   70.23    4.21
   3   4   8   71.43    4.29
  -3  -4  -8   61.70    3.75
   3   4   8   66.45    7.33
   3  -4   8   61.08    6.98
   3   4   8   58.67    6.52
   3  -4   8   63.43    6.95
  -3   4  -8   72.24    7.35
   3  -4   9  222.02   15.12
   3   4   9  237.33   14.89
   3   4   9  246.32   16.16
   3  -4   9  218.87   15.37
   3  -4   9  247.57    9.68
  -3  -4  -9  215.62    9.92
   3   4   9  245.49   10.71
   3  -4   9  246.19   10.55
  -3   4  -9  241.43   10.43
   3   4   9  251.87   16.17
   3  -4   9  245.31   15.95
  -3   4 -10  127.19    6.52
  -3  -4 -10  135.09    6.36
   3  -4  10  135.33    5.98
   3   4  10  129.22    6.82
   3  -4  10  144.59    6.89
  -3  -4 -11  185.72    8.51
   3  -4  11  201.27    9.35
   3  -4  11  216.53    9.11
   3   4  11  202.08    9.08
   3  -4  11  219.44    9.15
   3   4  11  208.61    9.20
  -3   4 -11  200.85    8.73
  -3  -4 -12   62.03    3.34
   3  -4  12   66.53    3.86
   3  -4  12   69.31    3.67
   3   4  12   67.40    3.71
  -3  -4 -12   54.95    3.08
   3   4  12   64.47    3.10
   3   4  12   66.37    3.75
   3  -4  12   70.47    3.69
  -3   4 -12   59.63    3.27
  -3  -4 -13   24.67    1.55
   3  -4  13   25.40    1.78
   3  -4  13   26.26    1.69
  -3  -4 -13   22.80    1.45
   3  -4  13   23.81    1.61
  -3  -4 -14    5.61    0.48
   3   4  14    4.70    0.40
  -3   4 -14    6.04    0.53
  -3   5  15    4.34    0.52
  -3  -5  15    3.57    0.63
  -3  -5  15    3.32    0.51
  -3   5  15    4.06    0.92
  -3  -5  14   13.13    1.25
  -3  -5  14   13.12    1.05
  -3  -5  14   15.01    1.41
  -3   5  14   14.16    1.26
  -3  -5  14   15.81    1.55
  -3   5  14   13.98    1.22
  -3  -5  14   12.33    1.01
  -3   5  14   15.95    1.24
  -3   5  14   12.69    1.09
  -3   5  14   15.51    1.22
  -3   5  13   26.69    1.89
  -3   5  13   24.52    1.77
  -3  -5  13   22.98    1.71
  -3   5  13   27.77    1.99
  -3  -5  13   26.13    1.82
  -3   5  13   23.50    1.74
  -3  -5  13   25.42    2.18
  -3   5  13   27.22    1.90
  -3   5  13   26.40    1.87
  -3  -5  13   26.88    2.03
  -3  -5  12   21.00    2.00
  -3   5  12   19.26    1.74
  -3   5  12   21.15    1.87
  -3   5  12   21.02    1.77
  -3  -5  12   20.29    1.70
  -3  -5  12   22.36    2.11
  -3   5  12   18.36    1.69
  -3  -5  12   22.57    1.81
  -3  -5  12   19.93    2.08
  -3   5  12   19.58    1.70
  -3   5  12   21.72    1.83
  -3  -5  12   21.81    1.99
  -3  -5  11   -0.36    0.67
  -3  -5  11   -0.37    0.77
  -3   5  11    1.29    0.56
  -3  -5  11    1.98    0.60
  -3   5  11    0.89    0.62
  -3   5  11    0.42    0.61
  -3   5  11    0.41    0.58
  -3   5  11    1.20    0.59
  -3   5  11    0.88    0.49
  -3  -5  11    0.76    0.51
  -3  -5  11    1.43    0.85
  -3  -5  11    0.48    0.68
  -3  -5  10  108.58    5.53
  -3  -5  10  117.50    5.80
  -3  -5  10   99.27    8.02
  -3   5  10   99.32    7.96
  -3  -5  10   97.50    7.96
  -3   5  10   93.93    7.87
  -3   5  10  109.31    5.16
  -3  -5  10  108.10    5.66
  -3  -5  10  104.16    8.27
  -3   5  10   98.53    5.05
  -3  -5  10  106.64    5.10
  -3  -5  10  102.52    5.06
  -3   5  10  101.59    5.03
  -3   5  10  100.17    4.98
  -3  -5  10  103.48    5.44
  -3   5  10  110.93    5.32
  -3  -5   9  559.99   24.88
  -3   5   9  521.53   24.50
  -3  -5   9  573.77   25.04
  -3   5   9  537.25   24.68
  -3  -5   9  576.19   20.52
  -3   5   9  540.99   20.50
  -3  -5   9  552.12   25.15
  -3  -5   9  516.26   24.58
  -3  -5   9  568.31   20.53
  -3   5   9  547.26   20.46
  -3  -5   8  571.04   25.10
  -3   5   8  563.01   24.95
  -3  -5   8  593.71   25.30
  -3   5   8  549.60   24.89
  -3   5   8  605.75   21.43
  -3  -5   8  573.50   21.31
  -3  -5   8  617.19   26.11
  -3  -5   8  580.97   25.66
  -3   5   8  585.90   21.33
  -3  -5   8  584.21   21.35
  -3  -5   7   77.62    5.75
  -3   5   7   71.16    5.56
  -3  -5   7   71.62    5.56
  -3   5   7   80.27    5.80
  -3   5   7   75.88    3.63
  -3  -5   7   78.71    3.64
  -3  -5   7   75.50    6.11
  -3  -5   7   76.87    6.14
  -3   5   7   72.32    3.56
  -3  -5   7   74.01    3.60
  -3  -5   6   15.12    2.14
  -3   5   6   17.51    2.31
  -3  -5   6   11.24    1.91
  -3   5   6   14.27    2.12
  -3  -5   6   11.26    2.11
  -3   5   6   14.95    1.83
  -3  -5   6   11.70    2.15
  -3  -5   5   36.22    3.71
  -3   5   5   37.95    2.90
  -3  -5   5   36.33    3.12
  -3   5   5   38.11    3.12
  -3  -5   5   42.32    3.33
  -3   5   5   39.71    3.18
  -3  -5   5   43.23    3.94
  -3   5   4   15.29    1.62
  -3  -5   4   13.73    1.59
  -3   5   4   12.88    1.49
  -3  -5   4   14.36    1.62
  -3  -5   4   15.01    2.20
  -3   5   4   12.58    1.49
  -3  -5   4   17.01    2.31
  -3   5   3   67.08    3.48
  -3  -5   3   68.16    3.57
  -3   5   3   63.32    3.42
  -3  -5   3   70.33    3.60
  -3  -5   3   69.34    4.91
  -3   5   3   68.79    3.82
  -3   5   3   58.68    3.96
  -3  -5   3   69.28    4.22
  -3   5   3   61.24    3.86
   3  -5  -2  157.26    6.94
  -3   5   2  155.02    7.03
  -3  -5   2  161.93    7.09
   3  -5  -2  143.61    6.33
  -3   5   2  160.82    7.94
  -3  -5   1 2081.43   74.36
  -3  -5   1 2108.66   74.13
  -3  -5   1 2115.66   72.73
  -3   5   1 2010.10   72.66
  -3   5   1 2122.75   74.93
   3  -5  -1 2105.24   73.03
  -3  -5   0  568.89   22.80
  -3  -5   0  611.19   21.21
  -3   5   0  554.29   21.09
  -3   5   0  590.97   23.99
   3  -5   0  564.95   22.16
  -3  -5  -1  767.55   28.09
  -3   5  -1  680.55   25.95
   3  -5   1  759.79   28.03
  -3   5  -1  784.47   29.87
  -3  -5  -2  888.94   34.37
   3   5   2  924.51   35.10
  -3   5  -3  488.22   22.50
   3   5   4   37.49    3.91
   3  -5   4   32.87    3.64
   3   5   4   38.18    3.98
   3  -5   4   37.14    3.93
  -3   5  -4   28.91    4.14
   3   5   5    0.89    0.86
   3  -5   5    2.19    1.21
   3   5   5    0.45    0.75
   3  -5   5    0.89    0.96
  -3   5  -5    0.59    0.99
   3   5   6  144.36    6.63
   3  -5   6  139.64    6.51
   3   5   6  142.88   10.11
   3  -5   6  147.69   10.16
   3   5   6  143.06   10.06
   3  -5   6  139.12    9.78
   3   5   6  144.36   10.03
  -3   5  -6  157.74   11.21
   3   5   7   66.21    4.03
   3  -5   7   70.00    4.01
   3  -5   7   77.81    7.28
   3   5   7   66.36    6.79
   3   5   7   77.72    7.38
   3  -5   7   53.89    6.29
   3   5   7   69.56    6.85
  -3   5  -7   67.12    7.32
   3   5   8  195.40    8.83
   3  -5   8  205.67    8.82
   3   5   8  170.51   12.78
   3  -5   8  179.43   12.89
   3   5   8  200.19   13.12
  -3  -5  -8  180.61    8.34
   3  -5   8  174.18   12.84
  -3   5  -8  192.93   13.63
   3  -5   8  199.19    8.02
   3   5   8  202.06   13.63
   3  -5   8  195.35   13.33
   3   5   9    8.17    1.34
   3  -5   9    5.76    1.12
   3  -5   9    5.39    0.92
  -3  -5  -9    4.74    0.99
  -3   5  -9    8.35    1.40
  -3  -5 -10    9.27    1.30
  -3   5 -10   10.02    1.48
   3   5  10   11.27    1.55
   3  -5  10   10.46    1.44
  -3  -5 -11    2.90    0.70
  -3  -5 -11    2.36    0.70
   3  -5  11    2.47    0.89
   3   5  11    2.95    0.85
   3  -5  11    2.40    0.73
  -3   5 -11    2.43    0.80
   3   5  11    3.83    0.87
   3  -5  11    2.41    0.76
  -3  -5 -12    0.21    0.50
   3  -5  12    0.94    0.46
   3  -5  12    0.71    0.45
  -3   5 -12    1.28    0.54
  -3  -5 -12    1.23    0.54
   3  -5  12    0.99    0.69
  -3  -5 -13   35.79    1.82
   3   5  13   36.44    1.83
  -3  -5 -13   36.27    1.89
   3  -5  13   36.41    2.17
   3   5  14    8.35    0.56
  -3   6  15    0.53    0.28
  -3  -6  15    0.17    0.33
  -3  -6  14   26.78    1.97
  -3   6  14   22.15    1.55
  -3   6  14   23.15    1.72
  -3  -6  14   27.11    1.81
  -3   6  14   24.86    1.52
  -3  -6  14   24.43    1.59
  -3   6  14   24.55    1.54
  -3   6  13   72.37    3.43
  -3  -6  13   61.81    3.15
  -3  -6  13   65.45    3.81
  -3   6  13   69.20    3.57
  -3   6  13   69.27    3.30
  -3   6  13   72.64    3.44
  -3  -6  13   68.86    3.57
  -3   6  13   74.57    3.50
  -3   6  13   68.82    3.49
  -3  -6  12   22.11    2.05
  -3   6  12   19.55    1.59
  -3  -6  12   18.89    1.53
  -3   6  12   22.78    1.76
  -3   6  12   23.05    1.89
  -3  -6  12   21.23    2.07
  -3  -6  12   22.82    2.22
  -3  -6  12   20.26    1.59
  -3   6  12   24.26    1.86
  -3  -6  12   23.26    1.97
  -3   6  12   23.17    1.74
  -3   6  12   21.75    1.73
  -3  -6  11  200.48    9.11
  -3  -6  11  202.65    9.19
  -3   6  11  188.43    8.25
  -3  -6  11  184.48    8.14
  -3   6  11  211.52    8.44
  -3   6  11  203.29    8.61
  -3   6  11  203.75    8.35
  -3   6  11  216.88    8.47
  -3   6  11  187.53    8.17
  -3  -6  11  198.11    8.27
  -3  -6  11  211.62    8.86
  -3   6  11  210.08    8.51
  -3  -6  11  209.27    9.10
  -3  -6  10    7.90    1.34
  -3  -6  10    6.11    1.17
  -3   6  10    7.29    1.13
  -3  -6  10    3.40    1.47
  -3   6  10    5.78    0.97
  -3  -6  10    6.88    1.15
  -3   6  10    6.18    1.01
  -3   6  10    7.37    1.10
  -3   6  10    7.36    0.99
  -3  -6  10    6.38    0.92
  -3  -6  10    7.05    1.23
  -3  -6  10    6.49    0.93
  -3   6  10    6.50    0.95
  -3  -6   9   62.20    3.87
  -3   6   9   60.98    3.55
  -3   6   9   64.69    3.39
  -3  -6   9   61.15    3.70
  -3  -6   9   60.24    3.71
  -3   6   9   65.43    3.45
  -3  -6   9   67.06    3.93
  -3  -6   9   54.29    5.85
  -3  -6   9   61.16    3.27
  -3   6   9   59.16    3.29
  -3   6   9   65.93    5.68
  -3   6   9   61.88    5.58
  -3  -6   9   57.41    5.88
  -3   6   9   56.66    3.22
  -3  -6   9   60.43    3.28
  -3  -6   8   36.74    4.52
  -3   6   8   31.36    2.06
  -3  -6   8   32.14    3.68
  -3   6   8   31.72    3.61
  -3  -6   8   28.02    3.51
  -3   6   8   34.07    3.77
  -3  -6   8   29.61    4.02
  -3   6   8   32.70    2.06
  -3  -6   7  350.78   17.24
  -3  -6   7  360.30   17.35
  -3  -6   7  346.47   15.66
  -3   6   7  332.21   15.48
  -3  -6   7  343.45   15.66
  -3   6   7  333.26   15.50
  -3  -6   6   24.79    3.41
  -3  -6   6   25.14    3.40
  -3   6   6   33.21    3.03
  -3  -6   6   29.50    2.92
  -3   6   6   28.33    2.84
  -3  -6   6   28.03    2.86
  -3   6   5    7.41    1.31
  -3  -6   5    8.47    1.89
  -3  -6   5    7.97    1.83
  -3  -6   5   11.51    1.55
  -3   6   5    9.84    1.41
  -3  -6   5    9.76    1.46
  -3   6   5    9.13    1.37
  -3   6   4   69.18    4.24
  -3  -6   4   77.86    5.58
  -3  -6   4   67.54    5.19
  -3  -6   4   65.96    3.70
  -3   6   4   58.60    3.49
  -3  -6   4   60.57    3.61
  -3   6   4   57.99    3.48
  -3   6   3  105.87    5.77
  -3  -6   3   98.29    4.59
  -3   6   3  101.41    4.57
  -3  -6   3   90.63    4.53
  -3   6   3  104.11    4.58
  -3   6   2    6.32    1.35
  -3   6   2    5.21    0.88
  -3  -6   2    5.57    0.93
   3  -6  -2    4.52    0.77
  -3  -6   2    5.19    1.32
   3  -6  -2    7.05    1.13
  -3   6   1  529.56   21.47
   3  -6  -1  525.24   19.46
  -3  -6   1  500.39   18.61
  -3   6   1  471.86   18.49
  -3  -6   1  525.00   20.89
  -3  -6   1  495.53   20.41
   3  -6   0 1117.80   39.82
  -3   6   0 1198.65   42.29
  -3  -6   0 1115.33   38.19
  -3  -6   0 1091.73   40.62
  -3   6  -1  440.55   19.73
   3  -6   1  446.01   17.87
  -3   6  -1  392.57   15.54
  -3  -6  -1  419.24   15.64
  -3  -6  -1  428.03   17.85
  -3   6  -2   14.84    2.88
   3  -6   2   22.39    2.85
  -3  -6  -2   23.12    2.79
   3   6   3  905.13   35.24
   3  -6   3  931.98   35.32
   3  -6   3 1000.40   36.92
   3   6   3  908.83   35.32
   3  -6   3  898.28   35.23
   3  -6   4    0.89    0.97
  -3   6  -4    1.78    1.41
   3   6   4    0.70    0.77
   3  -6   4    1.05    0.76
   3   6   4    0.71    0.60
   3  -6   4    0.35    0.60
   3  -6   5  151.73   10.29
  -3   6  -5  146.84   11.13
   3   6   5  164.26   10.72
   3   6   5  154.62    9.61
   3  -6   5  141.40    9.35
   3   6   5  143.44    9.38
   3  -6   5  147.89    9.43
   3   6   6   58.89    3.56
   3   6   6   59.06    5.92
   3  -6   6   63.25    6.03
  -3   6  -6   75.30    7.63
   3  -6   6   81.42    7.24
   3   6   6   66.99    6.65
   3   6   6   60.72    6.06
   3  -6   6   64.93    6.15
   3   6   7  349.31   13.74
  -3  -6  -7  342.36   13.57
   3   6   7  325.57   18.08
  -3   6  -7  320.57   19.51
   3  -6   7  354.97   19.44
   3   6   7  334.73   18.63
   3   6   7  346.60   18.54
   3   6   8    0.50    0.43
   3  -6   8    0.46    0.52
  -3  -6  -8    0.15    0.57
   3  -6   8    0.10    0.44
   3   6   8    0.67    0.92
  -3   6  -8   -0.78    1.08
  -3  -6  -9   33.86    2.39
  -3  -6  -9   40.97    2.86
   3  -6   9   41.16    2.86
   3   6   9   40.93    2.96
  -3  -6 -10    0.14    0.60
  -3  -6 -10    0.38    0.52
   3   6  10    0.73    0.52
   3  -6  10    0.86    0.65
  -3   6 -10    0.52    0.65
   3   6  10    0.31    0.52
   3  -6  10    0.28    0.52
  -3  -6 -11  136.03    6.18
  -3   6 -11  162.17    7.01
   3  -6  11  152.17    6.61
   3  -6  11  159.73    7.44
  -3  -6 -11  157.14    6.69
  -3  -6 -12   39.79    2.16
  -3   6 -12   40.65    2.45
  -3  -6 -12   44.38    2.42
   3  -6  12   45.14    2.85
   3   6  13   13.25    0.82
  -3  -6 -13   12.62    0.86
  -3   7  15   56.29    2.19
  -3  -7  15   49.55    2.31
  -3  -7  14   31.74    2.00
  -3   7  14   22.93    1.58
  -3   7  14   28.91    1.96
  -3   7  14   28.16    1.53
  -3   7  14   28.31    1.55
  -3  -7  14   24.90    1.48
  -3  -7  14   25.03    1.66
  -3  -7  13   53.39    3.18
  -3   7  13   55.82    3.07
  -3   7  13   55.79    2.74
  -3   7  13   57.21    2.79
  -3   7  13   50.05    2.83
  -3  -7  13   55.52    2.89
  -3   7  13   59.14    2.86
  -3   7  12    1.94    0.61
  -3  -7  12    1.59    0.64
  -3   7  12    2.24    0.60
  -3  -7  12    2.96    0.89
  -3  -7  12    1.20    0.75
  -3  -7  12    2.22    0.75
  -3   7  12    1.41    0.55
  -3  -7  12    2.38    0.77
  -3   7  12    2.40    0.76
  -3   7  12    1.76    0.66
  -3   7  12    2.43    0.84
  -3   7  12    2.54    0.63
  -3  -7  11   12.10    1.65
  -3   7  11   14.71    1.37
  -3   7  11   12.97    1.49
  -3   7  11   11.08    1.25
  -3   7  11   11.11    1.39
  -3   7  11   12.99    1.35
  -3  -7  11   11.11    1.39
  -3  -7  11   12.39    1.57
  -3  -7  11   16.52    1.87
  -3   7  10   26.56    1.95
  -3   7  10   27.06    1.96
  -3   7  10   21.62    2.00
  -3  -7  10   23.84    2.10
  -3   7  10   27.02    2.00
  -3  -7  10   24.48    2.30
  -3  -7  10   23.00    2.21
  -3  -7   9 1432.86   60.04
  -3  -7   9 1493.94   54.55
  -3   7   9 1533.90   54.05
  -3  -7   9 1467.43   59.96
  -3   7   9 1601.24   54.14
  -3  -7   9 1550.66   54.65
  -3   7   9 1594.82   54.22
  -3  -7   9 1487.95   54.80
  -3  -7   9 1581.23   55.04
  -3   7   9 1521.30   54.41
  -3   7   8  236.63    9.17
  -3  -7   8  222.28    9.63
  -3   7   8  226.49    9.03
  -3  -7   8  196.22   12.98
  -3  -7   8  222.09   13.53
  -3  -7   7  207.81   12.53
  -3  -7   7  208.10   12.60
  -3  -7   6   48.00    5.03
  -3  -7   6   44.87    4.97
  -3  -7   5  203.30   11.54
  -3  -7   5  205.21   11.78
  -3   7   4    2.30    0.62
  -3  -7   4    1.99    0.95
  -3   7   4    1.91    0.81
  -3  -7   3  163.09    9.21
  -3   7   3  151.66    8.21
  -3   7   2  594.51   23.92
   3  -7  -2  542.43   22.16
  -3  -7   2  597.57   24.26
  -3  -7   2  577.84   23.64
   3  -7  -1 1596.20   57.33
  -3   7   1 1659.71   60.08
  -3  -7   1 1579.61   58.59
   3  -7  -1 1573.70   58.18
  -3  -7   1 1601.11   59.04
   3  -7   0  260.59   12.02
  -3   7   0  273.16   14.20
  -3  -7   0  253.22   12.66
  -3   7  -1  280.07   14.71
   3  -7   1  260.15   12.67
  -3  -7  -1  252.39   12.62
   3  -7   2   56.56    4.93
  -3  -7  -2   58.63    4.76
   3  -7   3  223.15   12.30
  -3   7  -4    7.34    2.26
   3   7   4    7.83    2.11
   3  -7   4    5.91    1.93
  -3   7  -5  438.75   23.03
   3  -7   5  417.56   21.11
   3   7   5  431.21   21.49
  -3   7  -6    0.78    1.08
   3  -7   6    0.64    0.88
  -3  -7  -7   44.36    2.68
  -3   7  -7   50.31    6.76
   3  -7   7   47.58    6.00
  -3  -7  -7   51.67    3.22
   3   7   7   48.46    5.93
  -3  -7  -8   37.06    2.40
  -3  -7  -8   43.46    2.93
  -3  -7  -9    9.14    1.12
  -3  -7  -9   10.19    1.34
  -3  -7 -10   13.79    1.32
  -3  -7 -10   15.84    1.57
  -3   7 -10   17.57    1.89
  -3  -7 -11   40.27    2.46
   3  -7  11   37.53    2.89
  -3   7 -11   42.62    2.78
  -3  -7 -11   34.68    2.11
  -3  -7 -12    0.68    0.36
   3   7  12    0.49    0.28
  -3   7 -12    1.21    0.51
  -3  -7 -12    0.76    0.40
   3  -7  12    0.91    0.62
  -3  -7 -13   39.06    1.83
   3   7  13   54.38    2.14
  -3  -8  14    3.82    0.54
  -3  -8  14    4.31    0.69
  -3   8  14    3.97    0.49
  -3   8  14    4.77    0.51
  -3   8  13    3.09    0.57
  -3  -8  13    3.61    0.76
  -3   8  13    4.35    1.65
  -3   8  13    2.53    0.50
  -3  -8  13    4.09    0.64
  -3   8  13    2.82    0.57
  -3   8  13    5.09    1.39
  -3  -8  12   12.82    1.50
  -3   8  12   15.28    1.29
  -3   8  12   16.38    1.30
  -3  -8  12   16.18    1.67
  -3   8  12   14.11    1.87
  -3  -8  12   13.94    1.59
  -3  -8  12   15.07    1.35
  -3   8  12   14.47    1.28
  -3   8  12   11.01    1.55
  -3   8  12   14.58    1.30
  -3  -8  11   77.26    4.53
  -3   8  11   80.58    3.86
  -3   8  11   77.38    3.72
  -3   8  11   71.09    3.93
  -3  -8  11   77.61    4.40
  -3   8  11   77.03    3.79
  -3  -8  11   73.27    3.88
  -3  -8  11   73.03    4.13
  -3   8  11   67.87    3.97
  -3   8  10   19.73    1.72
  -3   8  10   20.56    2.00
  -3   8  10   20.57    1.89
  -3  -8  10   20.71    1.98
  -3  -8  10   23.72    2.23
  -3   8  10   23.64    1.72
  -3  -8  10   21.80    1.87
  -3   8  10   19.56    1.67
  -3   8   9    5.27    1.14
  -3   8   9    5.11    1.04
  -3  -8   9    4.99    1.01
  -3  -8   9    4.85    1.08
  -3  -8   9    4.31    0.89
  -3   8   9    4.94    0.88
  -3   8   9    5.18    0.85
  -3   8   8  252.87    9.63
  -3  -8   8  242.11   10.22
  -3  -8   8  218.31   14.03
  -3   8   8  230.81    9.91
  -3  -8   8  234.72   10.05
  -3   8   8  254.59    9.54
  -3  -8   8  235.06   14.40
  -3  -8   8  230.45   10.05
  -3   8   8  231.05    9.93
  -3  -8   7   26.41    4.02
  -3  -8   7   30.94    4.32
  -3  -8   6  250.49   14.55
  -3  -8   6  263.79   14.58
  -3  -8   5   36.71    4.49
  -3  -8   4   42.69    4.42
  -3   8   4   29.61    2.33
  -3  -8   3  178.55   10.79
  -3   8   3  183.91    8.05
  -3  -8   3  203.19   10.97
  -3  -8   2   47.65    4.69
  -3  -8   2   51.20    4.64
  -3   8   2   47.36    2.99
  -3   8   2   58.46    5.06
  -3   8   1  212.79   11.83
   3  -8  -1  179.99    9.99
  -3  -8   1  209.51   11.09
  -3   8   0    1.54    1.23
   3  -8   0    0.30    0.50
  -3  -8   0    0.37    0.72
   3  -8   1  168.80    9.52
  -3   8  -1  169.75   11.43
  -3  -8  -1  161.76    9.57
  -3   8  -2   28.79    4.41
   3  -8   2   24.11    3.32
  -3  -8  -2   31.04    3.58
  -3   8  -3    3.42    1.63
   3  -8   3    1.89    1.03
   3   8   3    5.77    1.91
   3  -8   4   24.26    3.76
   3   8   4   23.76    3.87
  -3   8  -5    0.80    0.78
   3  -8   5   -0.61    0.84
   3   8   5    0.63    0.87
  -3   8  -6   25.43    4.74
  -3  -8  -6   23.75    2.10
  -3   8  -6   28.32    2.75
  -3  -8  -6   25.20    1.77
   3  -8   6   22.87    4.18
   3   8   6   25.59    4.33
  -3   8  -7    1.74    1.47
  -3  -8  -7    0.84    0.45
  -3  -8  -7    0.90    0.57
   3  -8   7    0.72    0.70
   3   8   7    2.76    1.65
   3   8   7    0.80    0.59
  -3  -8  -8   12.29    1.50
   3   8   8    9.90    1.42
  -3  -8  -8   11.50    1.21
  -3  -8  -9  363.07   13.71
  -3  -8  -9  333.24   12.94
  -3  -8 -10    6.02    0.98
  -3  -8 -10    6.33    0.84
  -3   8 -10    5.11    1.14
  -3   8 -11   69.13    3.71
  -3  -8 -11   64.49    3.02
  -3  -8 -11   66.37    3.36
  -3   8 -12    9.84    0.98
  -3  -8 -12    9.29    0.73
   3  -8  12    9.96    1.10
   3   8  13    1.06    0.21
   3   8  13    0.73    0.19
  -3  -9  14    5.76    0.64
  -3   9  14    6.67    0.52
  -3   9  14    6.12    0.53
  -3   9  13    1.23    0.41
  -3  -9  13    1.09    0.46
  -3   9  13    1.19    0.40
  -3   9  13    1.19    0.34
  -3   9  12   10.31    0.98
  -3   9  12    9.74    0.94
  -3  -9  12    8.24    1.16
  -3   9  12   10.03    1.84
  -3  -9  12    8.32    1.12
  -3  -9  12    8.58    0.87
  -3   9  12   10.09    0.96
  -3  -9  12    9.55    1.26
  -3   9  12    8.15    1.55
  -3   9  12    8.69    0.94
  -3  -9  11   19.51    2.01
  -3   9  11   21.80    1.63
  -3   9  11   18.07    2.28
  -3   9  11   22.62    1.74
  -3  -9  11   17.81    1.83
  -3  -9  11   20.16    1.56
  -3   9  11   22.51    1.62
  -3   9  11   24.85    2.59
  -3   9  11   21.99    1.57
  -3   9  10   30.16    2.08
  -3  -9  10   28.90    2.26
  -3   9  10   33.76    2.28
  -3   9  10   28.94    2.49
  -3  -9  10   27.50    2.40
  -3   9  10   25.42    1.90
  -3   9  10   28.51    2.68
  -3   9  10   30.81    1.99
  -3   9   9   11.54    1.26
  -3  -9   9   12.07    1.43
  -3   9   9   11.82    1.26
  -3   9   9   13.99    1.29
  -3  -9   9   13.06    1.65
  -3   9   9   11.50    1.85
  -3   9   9   11.57    1.68
  -3   9   8   21.93    1.75
  -3  -9   8   18.73    3.55
  -3  -9   8   20.29    3.66
  -3   9   8   20.72    1.62
  -3   9   8   19.02    1.55
  -3  -9   8   18.15    1.91
  -3   9   8   17.22    1.95
  -3  -9   8   20.71    1.96
  -3   9   8   20.00    2.02
  -3   9   7    1.83    0.57
  -3  -9   7    2.48    1.48
  -3  -9   7    1.20    1.01
  -3  -9   7    1.59    0.68
  -3  -9   7    2.91    0.78
  -3   9   7    1.75    1.15
  -3   9   7    2.16    0.60
  -3   9   7    2.31    1.07
  -3   9   7    2.23    0.60
  -3  -9   6    1.77    1.15
  -3  -9   5    7.21    2.10
  -3  -9   4   -0.48    0.47
  -3   9   4    1.46    0.65
  -3   9   3   52.25    3.35
  -3  -9   3   50.53    5.27
  -3  -9   3   47.10    4.91
  -3  -9   2    0.42    0.82
  -3  -9   2    1.84    1.09
  -3   9   2    0.74    0.50
  -3   9   2    0.90    0.88
   3  -9  -1   35.77    3.73
  -3  -9   1   30.74    3.86
  -3   9   1   30.92    4.20
  -3   9   0   70.21    3.91
   3  -9   0   60.29    5.09
  -3   9   0   65.73    6.63
   3  -9   0   69.14    5.74
  -3  -9   0   61.91    5.63
  -3   9  -1  233.92   14.65
   3  -9   1  223.15   12.28
   3  -9   1  260.33   13.55
  -3  -9  -1  223.24   12.51
  -3   9  -2  190.99   13.56
   3  -9   2  211.61   12.02
  -3  -9  -2  209.23   11.78
  -3   9  -3    6.10    2.35
   3  -9   3    4.69    1.76
   3   9   3    2.94    1.52
   3  -9   4  163.43   11.35
   3   9   4  161.39   11.55
  -3   9  -5   31.19    5.29
  -3  -9  -5   28.47    2.31
   3   9   5   25.89    4.36
   3  -9   5   32.47    4.70
   3   9   5   29.45    2.43
  -3   9  -5   28.21    2.69
   3   9   6   48.44    3.26
  -3   9  -6   51.23    7.06
   3  -9   6   41.39    5.64
  -3  -9  -6   43.66    2.57
  -3  -9  -6   47.52    3.12
   3   9   6   43.75    5.87
   3   9   7   17.08    1.82
  -3  -9  -7   14.67    1.34
  -3  -9  -7   19.97    1.91
   3   9   8   35.19    2.69
  -3  -9  -8   36.09    2.25
  -3  -9  -9    1.53    0.49
  -3  -9  -9    1.70    0.69
  -3   9  -9    0.37    0.43
  -3   9  -9    1.40    0.78
  -3  -9 -10    2.55    0.52
   3  -9  10    1.29    0.67
  -3  -9 -10    2.54    0.66
  -3   9 -10    2.03    0.81
  -3  -9 -11    5.31    0.61
   3  -9  11    4.63    0.94
  -3   9 -11    5.07    0.89
   3   9  12    7.97    0.67
  -3   9 -12    7.01    0.76
  -3 -10  13   19.68    1.22
  -3  10  13   20.00    1.12
  -3  10  13   15.81    1.12
   3  10 -13   19.10    1.31
  -3  10  13   23.97    1.29
  -3  10  13   20.60    1.12
  -3  10  12  120.52    4.83
  -3  10  12  108.61    4.70
  -3 -10  12  121.05    5.23
  -3  10  12  117.22    4.76
  -3  10  12  114.28    5.10
  -3 -10  12  113.42    5.18
  -3  10  12  125.40    4.90
  -3  10  11   16.04    1.30
  -3  10  11   14.70    1.22
  -3  10  11   13.76    1.19
  -3  10  11   15.94    2.02
  -3 -10  11   15.66    1.64
  -3 -10  11   15.97    1.68
  -3  10  11   17.83    1.42
  -3  10  10   60.64    3.75
  -3  10  10   65.35    3.44
  -3 -10  10   65.13    3.86
  -3  10  10   64.47    3.19
  -3  10  10   64.53    3.21
  -3  10  10   59.62    3.24
  -3  10  10   60.53    3.97
  -3  10   9   64.69    4.14
  -3 -10   9   66.14    3.99
  -3  10   9   68.17    3.40
  -3  10   9   68.51    3.41
  -3  10   9   64.20    3.49
  -3  10   9   69.88    4.25
  -3 -10   8  447.86   17.66
  -3  10   8  477.92   17.32
  -3  10   8  422.72   17.39
  -3  10   8  447.44   16.80
  -3  10   8  455.35   16.82
  -3  10   8  472.07   17.60
  -3 -10   8  464.65   17.61
  -3 -10   7  115.78    9.33
  -3  10   7  122.46    5.53
  -3  10   7  107.88    5.74
  -3 -10   7  107.95    9.34
  -3 -10   7  112.80    5.71
  -3 -10   7  117.04    5.55
  -3  10   7  116.44    5.12
  -3  10   7  116.72    5.88
  -3  10   7  115.52    5.16
   3  10  -6  171.01    7.93
  -3 -10   6  183.32   12.51
  -3  10   6  175.14    7.30
  -3  10   6  175.93    7.40
  -3  10   6  197.04    7.81
  -3  10   6  177.28    8.05
  -3 -10   6  191.42    8.02
  -3 -10   6  177.59    7.73
  -3  10   6  188.29    8.12
  -3  10   5   21.68    1.74
  -3 -10   5   21.82    1.87
  -3  10   5   24.37    1.75
  -3  10   5   22.89    1.61
  -3 -10   5   26.71    3.99
  -3 -10   4    5.86    1.88
  -3 -10   4    5.76    2.03
  -3  10   3    7.10    1.22
  -3 -10   3    8.00    2.19
  -3 -10   3    7.09    2.07
  -3 -10   2   69.91    6.15
  -3 -10   2   68.43    6.46
  -3 -10   1   20.88    3.35
  -3  10   1   29.39    4.20
  -3  10   1   23.77    2.22
   3 -10   0  114.17    8.48
  -3 -10   0  137.57    9.23
  -3  10   0  121.57    9.97
  -3  10   0  136.62    6.52
  -3  10  -1    0.72    0.99
  -3  10  -1   -0.17    0.56
   3 -10   1    0.52    0.71
   3 -10   1    0.44    0.74
  -3 -10  -1    0.48    0.80
  -3  10  -2  584.01   29.50
   3 -10   2  629.16   26.86
   3 -10   2  582.50   27.54
  -3 -10  -2  583.04   26.32
   3 -10   3  128.36    9.52
  -3  10  -3  121.80   11.00
   3  10   3  124.86   10.04
  -3  10  -4   12.06    1.61
   3  10   4   14.49    3.25
   3 -10   4    9.35    2.61
  -3  10  -4   16.76    3.86
   3  10   4   12.95    1.61
   3  10   4   14.46    1.71
  -3 -10  -4   14.23    1.57
   3  10   5   10.76    2.98
   3 -10   5   10.10    2.73
  -3  10  -5   12.50    1.72
   3  10   5   10.60    1.47
  -3 -10  -5   11.46    1.42
   3  10   5    9.72    1.39
   3  10   6   78.76    4.54
  -3 -10  -6   78.41    4.37
   3  10   7   -0.31    0.52
  -3 -10  -7   -0.15    0.59
  -3  10  -8    8.88    1.14
  -3 -10  -8   10.98    1.32
   3  10   8    8.36    1.20
  -3 -10  -8    8.99    0.97
  -3  10  -9   39.49    2.27
  -3  10  -9   32.35    2.70
  -3 -10  -9   41.28    2.57
  -3 -10  -9   36.14    2.06
  -3  10 -10    1.76    0.69
   3 -10  10    1.87    0.71
   3  10  10    0.69    0.39
   3 -10  11   33.15    2.14
  -3  10 -11   35.01    2.14
   3  10  11   35.90    1.82
   3  10  12   34.56    1.47
  -3  10 -12   31.41    1.61
  -3 -11  13    0.37    0.26
  -3  11  13    0.60    0.21
  -3 -11  12   25.60    1.60
  -3 -11  12   25.78    1.62
  -3  11  12   26.93    1.51
  -3  11  12   28.57    1.50
  -3  11  12   25.95    1.43
  -3 -11  11   29.94    2.03
  -3  11  11   24.31    1.61
  -3  11  11   24.71    1.56
  -3 -11  11   25.35    2.00
  -3  11  11   22.59    1.64
  -3  11  11   22.71    1.46
  -3  11  10   29.78    1.81
  -3  11  10   34.46    2.51
  -3  11  10   30.78    1.98
  -3  11  10   28.64    1.89
  -3 -11  10   30.53    2.31
  -3  11  10   26.09    1.81
  -3  11   9   57.82    3.61
  -3 -11   9   58.09    3.59
  -3  11   9   61.68    3.29
  -3  11   9   62.27    3.07
  -3  11   9   58.00    3.07
  -3  11   8   14.07    1.97
  -3 -11   8   15.75    1.69
  -3  11   8   15.16    1.32
  -3  11   8   12.81    1.35
  -3  11   8   15.46    1.50
  -3 -11   8   17.23    1.78
  -3  11   7    3.63    0.82
  -3  11   7    4.22    0.80
  -3  11   7    2.75    0.65
  -3  11   7    3.29    1.25
  -3 -11   7    4.64    1.04
  -3 -11   7    3.75    0.81
  -3  11   7    3.72    0.90
   3  11  -6  331.54   13.96
  -3  11   6  345.79   13.42
  -3  11   6  362.47   13.51
  -3  11   6  356.57   14.06
  -3 -11   6  337.84   13.65
  -3 -11   6  364.30   14.05
  -3  11   6  383.64   13.73
  -3  11   6  347.81   13.25
  -3  11   5    6.89    0.96
  -3 -11   5    7.19    2.20
   3  11  -5    9.39    1.32
  -3  11   5    6.55    1.33
  -3  11   5    8.18    1.01
  -3  11   5    7.32    1.00
  -3 -11   5    7.89    1.15
  -3 -11   5    7.58    1.07
  -3  11   4  126.40    5.78
  -3  11   4  145.37    5.82
  -3  11   4  144.75    5.91
  -3  11   4  128.56    5.73
  -3 -11   4  137.92    9.96
  -3 -11   4  124.83    9.86
  -3 -11   4  125.12    5.85
  -3 -11   4  127.28    6.05
   3  11  -4  139.35    6.62
  -3  11   4  127.21    6.09
  -3  11   3  354.41   13.06
  -3  11   3  328.14   13.05
  -3  11   3  370.25   13.46
  -3 -11   3  343.05   18.48
  -3 -11   3  315.30   17.60
   3  11  -3  371.83   14.26
  -3  11   3  354.03   13.13
  -3 -11   3  342.15   13.26
  -3 -11   3  350.45   13.48
  -3  11   3  340.42   13.56
   3  11  -3  328.54   13.71
   3  11  -2    1.75    0.71
   3  11  -2    2.42    0.77
  -3 -11   2    2.64    0.68
  -3 -11   2    2.86    1.36
  -3  11   2    1.99    0.60
   3  11  -1    3.54    0.90
  -3  11   1    3.20    0.98
  -3  11   1    1.92    1.25
   3  11  -1    2.95    0.83
  -3 -11   1    3.85    1.61
  -3 -11   0   10.68    2.47
   3  11   0   12.37    1.60
  -3  11   0    9.30    2.63
  -3  11   0   10.23    1.28
   3  11   0   10.51    1.43
  -3  11   0   12.29    1.66
  -3  11  -1   91.39    4.43
  -3 -11  -1   93.44    7.72
   3 -11   1  100.16    8.19
   3  11   1  108.75    5.59
  -3  11  -1   85.15    8.85
  -3  11  -1   98.76    4.93
  -3  11  -1  111.16    5.66
   3  11   2  197.03    8.98
  -3  11  -2  206.29   14.74
   3 -11   2  182.37   12.59
  -3 -11  -2  164.03   11.49
   3  11   2  180.97   13.16
   3  11   2  201.70    8.87
  -3  11  -2  212.12    9.14
   3  11   3  466.23   18.34
   3 -11   3  442.35   23.42
   3  11   3  472.07   24.13
   3 -11   3  414.77   22.37
  -3  11  -3  465.63   25.65
   3  11   3  497.07   18.35
  -3  11  -3  459.93   17.74
   3  11   4    5.05    1.08
   3 -11   4    2.56    1.65
   3  11   4    9.44    2.74
   3 -11   4    2.18    1.58
  -3  11  -4   -0.92    1.27
  -3  11  -4    4.89    0.97
   3  11   4    5.66    1.14
   3  11   5  164.63    6.95
  -3  11  -5  177.08    8.12
   3  11   5  166.03    7.72
   3  11   5  153.87    7.54
   3  11   6    0.48    0.68
  -3  11  -6   -0.39    0.52
   3  11   6   -0.21    0.43
   3  11   7   22.38    1.98
   3  11   7   17.26    1.52
  -3  11  -7   20.56    1.76
   3  11   8   90.04    4.15
  -3  11  -8   85.97    4.21
  -3  11  -9   93.75    4.49
   3 -11   9   93.10    4.80
   3  11   9   94.06    4.17
  -3  11  -9   94.75    4.19
  -3  11 -10    0.20    0.49
   3  11  10    0.05    0.29
   3 -11  10   -0.10    0.51
   3  11  11   32.82    1.59
  -3  11 -11   27.82    1.68
   3  11  11   29.10    1.39
  -3  12  12   39.61    1.76
  -3  12  12   35.72    1.72
  -3 -12  11    6.06    0.89
  -3 -12  11    5.70    0.77
  -3 -12  11    7.82    0.92
  -3  12  11    6.54    0.71
  -3  12  11    5.25    0.64
  -3 -12  10   21.07    1.75
  -3  12  10   24.98    1.60
  -3  12  10   21.37    1.48
  -3  12  10   16.96    1.64
  -3  12  10   19.92    1.46
  -3 -12   9   25.91    2.13
  -3  12   9   28.92    1.90
  -3  12   9   21.75    1.94
  -3  12   9   30.18    1.87
  -3  12   9   26.50    1.89
  -3  12   8  171.94    7.28
  -3  12   8  187.26    7.60
  -3 -12   8  179.55    7.88
  -3  12   8  187.62    7.48
  -3 -12   8  165.07    7.65
  -3  12   8  196.03    7.43
  -3  12   8  164.46    7.24
  -3  12   7  198.20    7.91
  -3  12   7  186.74    7.72
  -3 -12   7  187.30    8.28
  -3 -12   7  179.22    7.85
  -3  12   7  177.67    7.66
  -3  12   7  201.57    7.79
  -3  12   6    9.94    1.16
  -3  12   6   13.01    1.26
   3  12  -6   11.21    1.41
  -3  12   6    8.54    1.36
  -3  12   6   11.73    1.21
  -3 -12   6   10.21    1.38
  -3 -12   6    9.64    1.20
   3  12  -5   21.24    2.04
  -3  12   5   22.46    1.71
  -3  12   5   21.09    1.62
  -3 -12   5   19.31    1.72
  -3 -12   5   20.57    1.91
  -3  12   5   20.48    1.79
  -3  12   5   18.31    1.57
  -3  12   4   19.71    1.72
   3  12  -4   20.18    2.04
  -3  12   4   19.66    1.58
  -3  12   4   22.69    1.61
  -3  12   4   19.16    1.73
  -3  12   4   16.71    1.67
  -3 -12   4   20.46    1.83
  -3 -12   4   16.07    1.54
  -3 -12   3   25.40    2.06
  -3 -12   3   26.89    1.98
  -3  12   3   29.01    1.90
  -3  12   3   30.29    2.11
   3  12  -3   29.19    2.55
  -3  12   3   22.32    1.99
  -3 -12   3   25.88    4.22
  -3  12   3   25.72    2.05
  -3  12   3   29.19    1.92
  -3 -12   2  195.36    7.95
  -3 -12   2  192.37    8.15
  -3  12   2  193.89    7.96
  -3 -12   2  199.00   12.86
   3  12  -2  200.60    8.92
  -3  12   2  190.24    8.29
  -3  12   2  194.62    7.74
   3  12  -2  175.82    8.41
  -3  12   2  180.02    8.98
  -3  12   1    8.43    1.49
  -3  12   1    5.82    0.90
  -3 -12   1   10.02    2.51
  -3  12   1    8.72    1.24
  -3 -12   1    7.63    0.99
  -3 -12   1    8.64    1.13
   3  12  -1    7.86    1.30
  -3  12   0   23.19    4.25
  -3  12   0   25.22    1.78
  -3 -12   0   22.17    1.73
   3  12   0   23.15    2.16
  -3  12   0   21.88    2.32
  -3  12   0   23.77    2.03
   3  12   0   20.75    2.20
  -3 -12   0   21.70    3.64
   3  12   1   23.93    2.36
  -3  12  -1   25.44    2.14
  -3  12  -1   26.09    4.84
  -3  12  -1   27.08    2.56
  -3 -12  -1   24.60    3.87
   3  12   2    0.72    1.21
  -3  12  -2    0.84    0.63
  -3  12  -2    0.34    0.43
   3  12   2    0.56    0.57
   3  12   2    0.52    0.56
  -3  12  -2    0.59    0.79
  -3  12  -2   -0.87    0.84
  -3  12  -3  496.16   19.16
   3  12   3  474.23   18.79
   3  12   3  482.06   18.92
   3  12   4   16.15    1.81
   3  12   4   15.20    1.77
  -3  12  -4   16.86    1.95
  -3  12  -4   14.39    1.60
  -3  12  -5    5.33    0.98
   3  12   5    3.40    0.65
  -3  12  -5    5.41    1.16
   3  12   5    1.60    0.77
   3  12   5    2.89    0.78
   3  12   6    2.47    0.78
   3  12   6    2.10    0.55
  -3  12  -6    1.73    0.64
  -3  12  -6    3.15    0.90
   3  12   7    0.40    0.44
  -3  12  -7    1.01    0.58
  -3  12  -7    0.33    0.50
  -3  12  -8   14.24    1.41
  -3  12  -8   14.93    1.31
  -3  12  -8   12.65    1.45
   3  12   8   13.55    1.12
  -3  12  -9   67.93    3.19
  -3  12  -9   77.38    3.79
   3  12   9   70.18    3.08
   3  12  10   15.34    0.90
   3  12  10   17.22    1.08
  -3 -13  11    0.71    0.36
  -3  13  11    0.89    0.31
  -3  13  11    0.90    0.29
  -3  13  10    1.24    0.78
  -3  13  10    2.44    0.47
  -3  13  10    2.25    0.50
  -3  13  10    3.07    0.51
  -3 -13  10    1.62    0.57
  -3  13   9   24.56    1.70
  -3  13   9   26.00    1.66
  -3  13   9   29.18    1.76
  -3 -13   9   30.76    2.10
  -3  13   9   27.98    1.68
  -3  13   8    0.38    0.39
  -3 -13   8    1.10    0.55
  -3  13   8    0.48    0.44
  -3  13   8    0.28    0.45
  -3  13   8    0.42    0.42
  -3 -13   8    0.25    0.58
  -3 -13   7   19.46    1.82
  -3 -13   7   18.21    1.79
  -3  13   7   24.42    1.72
  -3  13   7   23.81    1.65
  -3  13   7   22.42    1.60
  -3  13   6    3.33    0.68
  -3  13   6    2.60    0.69
  -3 -13   6    3.51    0.88
  -3 -13   6    3.05    0.70
  -3  13   6    3.75    1.07
  -3  13   6    2.69    0.64
  -3  13   5   10.06    1.09
  -3  13   5   14.58    1.32
  -3  13   5   15.01    1.45
  -3 -13   5   13.15    1.30
  -3 -13   5   11.13    1.39
  -3  13   5   13.28    1.64
   3  13  -5   10.65    1.45
  -3  13   4   13.38    1.24
  -3  13   4   14.84    1.31
   3  13  -4   12.17    1.62
  -3  13   4   11.69    1.62
  -3 -13   4   13.54    1.35
  -3 -13   4   10.96    1.35
  -3  13   4   13.29    1.37
  -3  13   3  223.66    8.73
  -3 -13   3  214.67    9.15
  -3 -13   3  221.83    8.92
  -3  13   3  215.48    9.19
  -3  13   3  221.08    8.98
   3  13  -3  215.86    9.76
  -3  13   2    0.53    0.40
  -3  13   2    0.41    0.48
  -3  13   2    1.28    0.83
  -3 -13   2    0.96    0.43
  -3 -13   2    0.51    0.56
   3  13  -2    0.74    0.70
  -3  13   2    1.00    0.44
   3  13  -1   48.58    3.38
  -3  13   1   55.84    3.92
  -3 -13   1   51.45    3.12
  -3 -13   1   53.77    2.98
  -3  13   1   50.30    2.89
  -3  13   1   53.68    3.28
  -3  13   0   35.04    2.50
   3  13   0   31.10    2.56
  -3 -13   0   29.97    2.05
   3  13   0   30.96    2.67
  -3  13   0   24.92    1.89
  -3  13   0   27.49    2.67
  -3  13  -1   34.88    2.56
  -3 -13  -1   35.04    2.27
   3  13   1   32.48    2.78
  -3  13  -1   35.87    2.99
  -3  13  -2    5.52    1.02
   3  13   2    5.74    1.14
  -3  13  -2    5.03    0.85
  -3  13  -2    6.62    1.32
   3  13   2    4.17    1.03
  -3 -13  -2    5.38    0.84
  -3  13  -3   54.08    3.77
   3  13   3   56.87    3.64
   3  13   3   52.59    3.51
   3  13   4   52.94    3.40
  -3  13  -4   51.56    3.57
   3  13   4   50.77    3.35
  -3  13  -4   55.55    3.30
   3  13   5    0.14    0.56
  -3  13  -5    0.25    0.56
  -3  13  -5    0.17    0.69
   3  13   6    5.28    0.69
  -3  13  -6    8.65    1.13
   3  13   6    9.92    1.20
  -3  13  -6    7.61    1.18
   3  13   6    7.82    0.92
  -3  13  -7   35.93    2.48
  -3  13  -7   39.26    2.64
   3  13   7   40.25    2.04
  -3  13  -7   35.09    2.30
  -3  13  -8    7.57    1.05
  -3  13  -8    8.51    0.90
   3  13   8    7.90    0.81
   3  13   8    8.65    0.71
   3  13   9   42.95    1.90
  -3  13  -9   42.32    1.94
  -3  13  -9   44.49    2.29
  -3  13 -10   -0.04    0.18
  -3  14  10   32.56    1.54
  -3 -14  10   32.70    1.85
  -3  14  10   35.11    1.59
  -3 -14  10   31.51    1.70
  -3  14   9    2.65    0.47
  -3  14   9    2.78    0.46
  -3  14   9    2.34    0.45
  -3 -14   9    2.12    0.57
  -3 -14   8    2.21    0.55
  -3  14   8    2.72    0.51
  -3  14   8    3.18    0.59
  -3  14   8    2.24    0.50
  -3 -14   8    2.41    0.68
  -3  14   7    1.56    1.18
  -3  14   7    0.95    0.43
  -3 -14   7    0.87    0.53
  -3 -14   7    1.59    0.67
  -3  14   7    1.20    0.46
  -3  14   6   30.52    1.85
  -3  14   6   30.15    1.90
  -3 -14   6   29.90    2.23
  -3  14   6   29.84    2.02
  -3  14   5    0.48    0.36
  -3  14   5   -0.08    0.40
  -3 -14   5    0.62    0.55
  -3  14   5    0.50    0.49
   3  14  -5    1.00    0.61
  -3  14   4    1.18    0.44
  -3 -14   4    0.29    0.37
  -3 -14   4    0.37    0.53
  -3  14   4    0.41    0.46
   3  14  -4    1.10    0.63
  -3  14   3    3.85    0.67
  -3  14   3    3.97    0.75
   3  14  -3    5.22    1.10
  -3 -14   3    5.24    0.80
  -3 -14   3    4.72    0.93
   3  14  -2   30.00    2.55
  -3  14   2   29.86    2.26
  -3  14   2   29.33    2.03
  -3 -14   2   33.54    2.12
  -3 -14   2   30.11    2.23
  -3  14   1   79.77    4.99
  -3  14   1   87.84    4.46
  -3 -14   1   81.91    4.03
  -3 -14   1   85.44    4.32
  -3  14   1   82.98    4.03
  -3 -14   0   19.29    1.55
  -3 -14   0   22.13    1.81
  -3  14   0   19.81    1.84
  -3  14   0   15.85    2.01
   3  14   0   17.91    1.95
  -3  14  -1   82.16    4.18
   3  14   1   69.74    4.16
  -3  14  -1   74.59    3.83
  -3  14  -1   68.09    4.46
   3  14   1   69.78    4.29
  -3 -14  -1   72.32    3.64
  -3  14  -2  268.42   10.80
   3  14   2  255.22   10.98
  -3  14  -2  264.91   10.38
  -3 -14  -2  261.83   10.29
  -3  14  -2  273.76   11.51
   3  14   2  266.51   11.18
   3  14   3    1.91    0.75
  -3  14  -3    2.96    0.81
  -3 -14  -3    1.99    0.57
  -3  14  -3    2.31    0.82
   3  14   3    3.32    0.81
  -3 -14  -4   93.37    4.37
   3  14   4  107.27    5.00
  -3  14  -4   97.15    5.21
   3  14   4   98.99    4.94
  -3  14  -5    0.66    0.58
   3  14   5    0.82    0.57
  -3  14  -5    0.86    0.54
  -3  14  -6    5.61    0.84
  -3  14  -6    3.86    0.80
   3  14   7   38.66    1.91
  -3  14  -7   45.25    2.35
  -3 -14  -8    1.47    0.32
  -3  14  -8    1.48    0.38
   3  14   8    1.12    0.23
   3  14   9    0.69    0.20
  -3  15   9    5.04    0.51
   3  15  -9    5.03    0.57
  -3 -15   9    5.18    0.69
  -3 -15   9    5.03    0.57
  -3  15   9    4.45    0.49
  -3  15   8    1.75    0.32
  -3 -15   8    1.52    0.48
  -3  15   8    1.91    0.39
   3  15  -8    1.89    0.49
  -3  15   7  135.80    5.27
  -3 -15   7  132.36    5.52
   3  15  -7  122.05    5.27
  -3  15   7  122.65    4.94
  -3  15   7  131.21    5.12
  -3 -15   7  120.82    5.33
  -3  15   6    6.67    0.82
   3  15  -6    6.14    0.81
  -3  15   6    6.08    0.73
  -3 -15   6    6.21    0.94
  -3 -15   6    5.49    0.90
  -3 -15   5  239.28    9.55
  -3  15   5  232.88    9.05
  -3  15   5  245.24    9.29
  -3 -15   4   21.06    1.71
   3 -15  -4   17.94    1.37
  -3  15   4   19.60    1.39
  -3  15   4   19.28    1.50
   3  15  -4   21.83    1.88
   3 -15  -3   20.63    1.47
  -3 -15   3   23.46    1.83
   3  15  -3   21.69    2.00
  -3  15   3   25.43    1.71
  -3  15   3   23.02    1.54
   3  15  -2    1.22    0.65
  -3 -15   2    0.58    0.37
  -3 -15   2    1.22    0.55
  -3  15   2    1.21    0.48
  -3 -15   1   72.99    3.55
  -3 -15   1   76.10    3.85
  -3  15   1   74.70    3.88
   3  15   0   34.80    2.64
  -3  15   0   31.89    2.30
  -3  15   0   35.06    2.26
  -3 -15   0   32.22    2.22
  -3 -15   0   34.48    2.06
  -3 -15  -1    9.45    0.98
  -3 -15  -1    7.34    1.01
  -3  15  -1    7.33    1.29
   3  15   1   10.38    1.36
  -3  15  -1    7.60    1.10
  -3  15  -1   10.50    1.10
  -3 -15  -2    1.11    0.44
  -3 -15  -2    0.79    0.56
  -3  15  -2    0.49    0.62
   3  15   2    1.65    0.71
  -3  15  -2    1.28    0.60
  -3  15  -2    0.76    0.40
  -3  15  -3   25.63    1.96
  -3  15  -3   24.99    2.20
   3  15   3   27.16    2.05
  -3 -15  -3   25.64    1.67
   3  15   3   28.81    1.72
  -3 -15  -4   41.07    2.19
   3  15   4   46.16    2.34
   3  15   5   84.13    3.54
  -3 -15  -5   76.66    3.34
  -3  15  -5   77.34    3.71
   3  15   6   35.55    1.85
  -3 -15  -6   32.09    1.69
  -3  15  -6   35.16    2.00
   3  15   7    9.43    0.74
  -3  15  -7    9.01    0.80
  -3 -15  -7    6.92    0.56
  -3 -16   8    1.20    0.29
  -3  16   7   23.86    1.22
  -3  16   7   27.89    1.40
  -3 -16   7   28.86    1.55
  -3 -16   6   39.09    2.12
  -3  16   6   40.14    2.04
  -3 -16   6   34.23    2.02
  -3  16   6   33.03    1.73
  -3  16   6   36.94    1.90
  -3  16   6   38.57    2.03
  -3  16   5    1.69    0.37
  -3 -16   5    2.49    0.61
  -3  16   5    1.40    0.50
  -3  16   5    1.86    0.44
  -3 -16   4    7.63    0.95
  -3  16   4    6.37    0.76
  -3 -16   3   31.89    2.05
  -3  16   2   15.89    1.37
  -3 -16   2   13.40    1.30
   3  16  -2   13.66    1.44
  -3 -16   1   37.96    2.29
  -3  16   1   36.94    2.24
   3  16   0    4.52    0.90
  -3  16   0    3.50    0.66
  -3 -16   0    4.63    0.74
   3  16   1   11.87    1.29
  -3  16  -1    8.58    1.00
  -3  16  -1    9.27    0.93
  -3 -16  -1    9.10    1.00
   3  16   2    3.18    0.67
  -3  16  -2    2.58    0.46
  -3  16  -2    2.36    0.61
  -3 -16  -2    2.04    0.43
  -3 -16  -2    2.47    0.58
  -3  16  -3    1.78    0.57
  -3 -16  -3    0.58    0.42
  -3 -16  -3    1.25    0.34
   3  16   4    0.08    0.21
  -3  16  -4    0.15    0.38
  -3 -16  -4    0.04    0.23
   3  16   5    1.34    0.27
  -3 -16  -5    1.41    0.26
  -3 -16  -6   25.23    1.31
  -3  16  -6   26.13    1.41
  -3 -17   6    2.44    0.37
  -3  17   6    2.00    0.32
  -3 -17   5   10.18    0.88
  -3 -17   5   11.79    0.93
  -3 -17   4    0.31    0.35
  -3  17   4    0.47    0.28
  -3 -17   3   21.94    1.48
  -3  17   3   24.55    1.52
  -3 -17   2   14.92    1.19
  -3  17   2   16.68    1.21
  -3 -17   1    9.30    0.93
  -3  17   1   11.21    0.95
  -3  17   0    0.79    0.32
  -3 -17   0    0.47    0.36
  -3  17   0    0.98    0.34
  -3  17  -1   21.54    1.22
  -3  17  -1   18.79    1.13
  -3 -17  -2   11.95    0.96
  -3 -17  -3    0.29    0.27
  -3  17  -3    0.91    0.34
  -3  17  -4    0.44    0.26
  -3 -18   3    1.42    0.29
  -3  18   3    1.55    0.27
  -3  18   3    1.51    0.28
  -3 -18   3    1.43    0.32
  -3 -18   2   84.88    3.41
  -3  18   2   87.26    3.34
  -3  18   2   81.23    3.32
  -3 -18   1    4.50    0.50
  -3  18   1    3.80    0.38
  -3  18   1    3.56    0.38
  -3 -18   0  256.05    9.27
  -3 -18  -1    2.04    0.33
  -3 -18  -2    0.87    0.21
  -4   0  16   23.83    1.29
  -4   0  16   24.89    1.38
  -4   0  16   31.33    1.43
  -4   0  16   31.48    1.54
  -4   0  15    0.73    0.43
  -4   0  15   -0.21    0.32
  -4   0  15    0.14    0.39
  -4   0  15    0.74    0.57
  -4   0  15   -0.13    0.36
  -4   0  15    0.17    0.48
  -4   0  15   -0.35    0.34
  -4   0  14   25.65    1.88
  -4   0  14   20.58    1.71
  -4   0  14   23.74    1.83
  -4   0  14   21.61    1.71
  -4   0  14   20.46    1.70
  -4   0  14   24.80    1.99
  -4   0  13   -0.16    0.63
  -4   0  13    0.14    0.57
  -4   0  13    0.13    0.46
  -4   0  13    0.26    0.57
  -4   0  12  275.16   11.73
  -4   0  12  264.75   11.40
  -4   0  12  277.41   11.46
  -4   0  12  269.95   11.23
  -4   0  12  279.85   11.32
  -4   0  11   -0.70    0.61
  -4   0  11   -0.34    0.60
  -4   0  11   -0.18    0.67
  -4   0  11   -0.62    0.85
  -4   0  11   -0.61    1.19
  -4   0  11   -0.33    0.59
  -4   0  11    0.17    0.61
  -4   0  11    0.57    0.71
  -4   0  11    0.30    0.52
  -4   0  11    0.75    0.60
  -4   0  11    0.34    0.58
  -4   0  10  255.21   14.28
  -4   0  10  211.45   13.45
  -4   0  10  232.37    9.68
  -4   0  10  225.92    9.60
  -4   0   9    0.51    0.85
  -4   0   9   -0.50    0.49
  -4   0   9    0.38    0.46
  -4   0   9   -0.12    0.38
  -4   0   8 1816.21   65.08
  -4   0   8 1803.15   65.04
  -4   0   8 1710.28   60.45
  -4   0   8 1708.13   60.41
  -4   0   7    0.36    0.70
  -4   0   7   -0.36    0.70
  -4   0   7    0.16    0.38
  -4   0   6 9735.81  338.39
  -4   0   6 9999.00  340.84
  -4   0   6 9988.11  340.86
  -4   0   6 9996.20  341.88
  -4   0   5    0.42    0.34
  -4   0   5   -0.47    0.65
  -4   0   5    0.24    0.65
  -4   0   5    0.30    0.59
  -4   0   4  155.73    6.33
  -4   0   4  147.75    6.38
  -4   0   4  157.51    7.50
  -4   0   4  161.33    7.56
  -4   0   4  159.48    8.20
  -4   0   3    0.45    0.33
  -4   0   3   -0.20    0.43
  -4   0   3    0.28    0.38
  -4   0   3    0.42    0.47
  -4   0   2 2790.34   94.29
  -4   0   2 2660.52   92.97
  -4   0   2 2666.18   92.97
  -4   0   2 2650.50   93.84
  -4   0   1    0.21    0.49
  -4   0   1   -0.14    0.38
   4   0  -1    0.09    0.27
   4   0   0   32.66    2.36
  -4   0  -1    0.78    0.67
   4   0   1   -0.17    0.44
  -4   0  -2 4012.39  139.80
   4   0   2 3951.16  138.67
  -4   0  -3   -0.67    0.65
   4   0   3    0.54    0.64
  -4   0  -4    3.76    1.27
   4   0   4    3.28    1.20
  -4   0  -5   -0.43    0.72
   4   0   5    1.97    1.01
   4   0   6   37.92    2.83
  -4   0  -6   41.80    4.68
   4   0   6   40.99    4.67
   4   0   6   47.98    5.62
   4   0   6   41.46    5.25
  -4   0  -7   -0.51    0.86
   4   0   7   -0.72    1.40
   4   0   7    0.73    0.71
   4   0   7    0.18    0.51
   4   0   7   -0.54    1.06
   4   0   8    9.37    1.51
   4   0   8   11.44    3.29
   4   0   8    9.09    3.13
   4   0   8    8.82    1.31
   4   0   9   -0.89    0.84
   4   0   9    0.89    1.22
   4   0   9   -0.90    0.87
   4   0   9   -0.17    0.46
   4   0  10    3.05    0.90
   4   0  10    2.19    0.93
   4   0  11   -0.79    0.72
  -4   0 -12    2.85    0.75
   4   0  12    1.55    0.69
   4   0  12    1.06    0.65
   4   0  13   -0.30    0.42
   4   0  13    0.19    0.40
  -4   0 -13    0.14    0.40
  -4   0 -13   -0.05    0.31
  -4   0 -14   48.17    2.02
  -4   0 -14   48.39    1.98
  -4   1  16   33.96    1.55
  -4  -1  16   31.32    1.56
  -4   1  16   33.72    1.64
  -4   1  16   29.89    1.51
  -4   1  16   29.59    1.54
  -4  -1  16   35.65    1.67
  -4  -1  15   18.37    1.34
  -4  -1  15   14.92    1.20
  -4   1  15   17.62    1.26
  -4   1  15   17.08    1.37
  -4  -1  15   17.95    1.43
  -4  -1  15   18.75    1.33
  -4   1  15   16.63    1.40
  -4   1  15   14.88    1.19
  -4  -1  15   15.83    1.21
  -4  -1  15   14.87    1.18
  -4  -1  14   48.14    2.94
  -4   1  14   53.06    2.90
  -4  -1  14   48.49    2.86
  -4   1  14   50.90    2.89
  -4  -1  14   58.83    3.29
  -4   1  14   51.67    3.08
  -4   1  14   51.53    2.89
  -4  -1  14   52.57    2.91
  -4   1  14   50.28    2.86
  -4  -1  14   50.68    2.89
  -4  -1  13    0.43    0.58
  -4   1  13    0.92    0.61
  -4  -1  13    0.52    0.55
  -4   1  13   -0.13    0.47
  -4   1  13    0.26    0.61
  -4  -1  13    0.13    0.52
  -4  -1  13    0.49    0.67
  -4   1  13    0.15    0.62
  -4  -1  12   22.30    2.22
  -4   1  12   28.79    2.32
  -4  -1  12   28.62    2.24
  -4   1  12   22.66    2.04
  -4   1  12   20.71    2.21
  -4  -1  12   29.10    2.54
  -4   1  12   28.60    2.42
  -4  -1  12   29.21    2.29
  -4  -1  12   27.14    2.31
  -4   1  12   25.21    2.30
  -4  -1  11   44.14    2.97
  -4  -1  11   42.23    3.15
  -4  -1  11   41.34    3.03
  -4   1  11   38.59    3.01
  -4   1  11   49.13    3.25
  -4  -1  11   43.12    3.08
  -4   1  11   39.82    3.06
  -4  -1  11   46.00    2.97
  -4   1  11   39.38    2.84
  -4   1  11   39.42    3.11
  -4  -1  11   45.68    5.49
  -4   1  11   45.04    5.49
  -4  -1  11   48.26    5.60
  -4   1  11   41.51    5.27
  -4   1  11   45.72    3.09
  -4  -1  11   40.70    3.07
  -4   1  11   36.70    2.91
  -4  -1  10  216.08    9.25
  -4  -1  10  225.65   13.54
  -4   1  10  211.88   13.23
  -4  -1  10  225.79   13.52
  -4   1  10  201.19   13.03
  -4   1  10  218.86    9.60
  -4   1  10  230.39    9.59
  -4  -1  10  222.97    9.26
  -4   1  10  223.51    9.26
  -4  -1  10  200.75    9.61
  -4  -1   9   26.86    2.08
  -4  -1   9   29.18    3.97
  -4   1   9   34.19    4.28
  -4  -1   9   30.28    4.04
  -4   1   9   27.74    3.88
  -4   1   9   26.13    2.06
  -4  -1   9   27.50    2.10
  -4  -1   8  189.19    7.68
  -4   1   8  171.90    7.58
  -4   1   8  179.81    7.60
  -4  -1   8  184.66    7.64
  -4  -1   8  179.18   10.70
  -4   1   8  193.48   10.94
  -4  -1   8  205.25   11.20
  -4   1   8  179.95   10.70
  -4  -1   7    4.82    1.07
  -4  -1   7    4.69    1.37
  -4  -1   7    2.52    1.06
  -4  -1   6   71.55    4.36
  -4  -1   6   70.18    4.06
  -4  -1   6   73.41    5.73
  -4  -1   6   75.29    5.36
  -4  -1   6   81.71    5.52
  -4  -1   5   31.34    2.48
  -4  -1   5   34.22    2.44
  -4  -1   5   35.54    3.49
  -4  -1   5   35.21    3.10
  -4  -1   5   39.09    3.27
  -4  -1   4  291.12   12.27
  -4  -1   4  308.45   12.28
  -4  -1   4  327.05   13.88
  -4  -1   4  322.29   13.12
  -4  -1   4  333.76   13.20
  -4   1   3   55.34    3.45
  -4  -1   3   53.72    3.13
  -4  -1   3   56.07    3.81
  -4  -1   3   52.64    3.32
  -4  -1   3   50.69    3.23
  -4   1   2  252.07   10.79
  -4  -1   2  242.61   10.18
  -4  -1   2  259.84   10.72
  -4  -1   2  249.51    9.96
  -4  -1   2  249.84    9.98
  -4  -1   1  269.58   11.54
  -4   1   1  241.57   11.01
  -4  -1   1  253.41   10.35
   4  -1  -1  246.62    9.37
  -4  -1   1  250.20   10.43
  -4  -1   0 2263.30   81.31
  -4   1   0 2102.85   80.96
   4  -1   0 2351.03   79.61
   4   1   0 2345.16   80.14
  -4  -1  -1   50.59    4.06
  -4   1  -1   48.05    4.06
   4   1   1   54.52    3.69
   4  -1   1   52.29    3.43
  -4  -1  -2   97.84    6.37
  -4   1  -2   95.67    6.51
   4   1   2   97.04    5.92
   4  -1   2  112.52    5.92
  -4  -1  -3  146.44    8.67
  -4   1  -3  154.45    9.05
   4   1   3  157.70    8.48
   4  -1   3  147.57    8.05
  -4  -1  -4  255.28   12.87
  -4   1  -4  243.66   13.06
   4   1   4  238.39   12.33
   4  -1   4  255.93   12.47
  -4  -1  -5  128.12    8.29
  -4   1  -5  116.66    8.37
   4   1   5  108.09    7.78
   4  -1   5  127.33    8.13
  -4  -1  -6    3.22    1.34
  -4   1  -6    3.01    1.38
   4   1   6    1.90    1.13
   4  -1   6    0.94    1.02
   4  -1   6    1.57    0.61
   4  -1   6    1.22    1.03
   4  -1   6    0.61    1.19
  -4   1  -7   37.79    4.74
   4   1   7   36.20    4.69
   4  -1   7   37.02    2.92
   4   1   7   36.04    5.30
   4  -1   7   25.72    4.56
   4   1   7   41.52    5.67
   4  -1   7   36.83    5.40
   4   1   8   17.95    3.61
   4  -1   8   14.92    1.70
   4   1   8   15.77    1.76
   4  -1   8   17.52    2.05
   4   1   8   11.47    3.33
   4  -1   8   23.57    4.58
   4   1   8   16.58    3.74
   4  -1   8   22.19    4.41
   4   1   9  169.57   13.16
   4  -1   9  149.19   12.46
   4  -1   9  157.01    7.68
   4   1   9  130.16   12.05
   4  -1   9  120.67   11.75
   4  -1   9  142.32    6.94
   4   1   9  145.26    7.06
   4  -1   9  146.61    7.29
   4  -1  10   49.33    3.64
   4   1  10   48.38    3.25
   4  -1  10   43.38    3.07
   4  -1  10   41.90    3.20
   4  -1  11   78.38    4.33
   4  -1  11   81.24    4.80
   4  -1  12   47.05    3.02
   4  -1  12   39.88    2.44
  -4  -1 -12   42.67    2.58
  -4  -1 -12   37.37    2.27
   4  -1  12   49.88    3.08
   4   1  12   39.03    2.85
  -4  -1 -13    4.32    0.61
  -4   1 -13    4.06    0.55
   4  -1  13    6.46    0.86
   4  -1  13    5.45    0.80
   4   1  13    5.07    0.78
  -4   1 -13    5.55    0.74
  -4  -1 -13    5.00    0.69
  -4   1 -14   56.32    2.24
  -4  -1 -14   53.75    2.17
  -4  -1 -14   52.72    2.15
  -4   2  16    0.42    0.28
  -4  -2  16    0.81    0.31
  -4   2  16    0.93    0.26
  -4  -2  16    1.40    0.39
  -4  -2  16    1.06    0.27
  -4   2  15   47.26    2.42
  -4  -2  15   43.57    2.32
  -4  -2  15   41.19    2.19
  -4   2  15   43.96    2.23
  -4   2  15   43.73    2.24
  -4   2  15   38.68    2.16
  -4  -2  15   37.73    2.12
  -4   2  15   43.03    2.10
  -4  -2  15   44.83    2.35
  -4   2  15   45.22    2.37
  -4  -2  15   45.92    2.54
  -4   2  14   11.54    1.34
  -4  -2  14    9.80    1.08
  -4   2  14    9.00    1.07
  -4  -2  14    9.44    1.29
  -4   2  14    8.24    1.05
  -4  -2  14   10.17    1.09
  -4   2  14    7.29    0.96
  -4   2  14    9.12    1.00
  -4  -2  14    9.61    1.21
  -4   2  14    9.10    1.20
  -4  -2  14    9.34    1.30
  -4   2  13    8.76    1.15
  -4   2  13    9.84    1.21
  -4  -2  13    7.61    1.11
  -4  -2  13    8.70    1.43
  -4   2  13    8.27    1.15
  -4   2  13    9.54    1.22
  -4  -2  13    8.99    1.17
  -4   2  13   11.26    1.41
  -4  -2  13    8.98    1.40
  -4  -2  13   10.42    1.36
  -4   2  13   10.28    1.25
  -4   2  12    5.79    1.05
  -4   2  12    4.51    0.92
  -4  -2  12    7.05    1.11
  -4  -2  12    5.49    1.06
  -4   2  12    4.30    1.01
  -4   2  12    4.56    0.95
  -4  -2  12    3.50    0.85
  -4   2  12    6.11    1.01
  -4  -2  12    6.29    1.15
  -4  -2  11    5.44    1.16
  -4   2  11    3.93    0.91
  -4  -2  11    4.02    0.89
  -4   2  11    4.71    1.03
  -4   2  11    2.07    0.82
  -4  -2  11    5.94    1.09
  -4  -2  11    5.54    1.06
  -4   2  11    3.34    0.99
  -4  -2  11    5.03    1.11
  -4   2  11    4.46    0.94
  -4   2  11    2.96    0.97
  -4  -2  11    3.89    0.90
  -4   2  11    3.91    0.90
  -4  -2  11    5.37    1.84
  -4   2  11    1.20    1.17
  -4  -2  11    5.36    1.93
  -4   2  11    1.79    1.17
  -4  -2  10  105.13    8.68
  -4   2  10  108.36    8.81
  -4  -2  10  119.48    9.09
  -4   2  10  119.34    9.09
  -4   2  10  113.94    5.97
  -4   2  10  111.37    5.97
  -4  -2  10  117.22    5.95
  -4  -2  10  124.85    5.77
  -4   2  10  125.68    5.78
  -4   2  10  111.57    5.95
  -4   2  10  132.87    6.07
  -4  -2  10  122.30    6.07
  -4  -2  10  117.87    6.08
  -4  -2  10  119.98    5.74
  -4   2  10  118.40    5.74
  -4  -2   9  249.58   10.07
  -4   2   9  241.46   10.04
  -4  -2   9  248.70   10.10
  -4   2   9  247.15   10.11
  -4  -2   9  259.69   14.08
  -4   2   9  241.29   13.78
  -4  -2   9  260.10   14.06
  -4   2   9  252.01   13.99
  -4  -2   8  159.80    6.75
  -4   2   8  157.27    6.73
  -4   2   8  148.49    6.70
  -4  -2   8  160.33    6.77
  -4  -2   8  152.90    8.56
  -4  -2   8  167.55    9.94
  -4   2   8  165.31    9.99
  -4  -2   8  166.39    9.96
  -4   2   8  156.89    9.84
  -4  -2   7   72.85    4.71
  -4   2   7   65.15    3.43
  -4  -2   7   71.41    3.51
  -4  -2   7   68.70    5.59
  -4   2   7   80.05    5.90
  -4  -2   7   78.21    5.84
  -4   2   7   69.64    5.58
  -4  -2   7   64.98    4.75
  -4   2   7   73.61    3.54
  -4  -2   7   75.98    3.56
  -4  -2   6  436.84   17.86
  -4   2   6  399.20   19.31
  -4  -2   6  422.68   19.53
  -4  -2   6  473.89   18.93
  -4   2   6  433.18   18.70
  -4  -2   6  442.06   18.70
  -4   2   6  444.94   18.83
  -4  -2   6  445.89   17.66
  -4  -2   5  816.27   31.30
  -4   2   5  879.03   33.01
  -4  -2   5  872.18   32.97
  -4  -2   5  850.74   31.98
  -4   2   5  848.43   31.94
  -4  -2   5  827.84   31.91
  -4   2   5  845.84   31.94
  -4  -2   5  832.85   31.21
  -4  -2   4 1016.58   37.90
  -4   2   4 1055.86   39.07
  -4  -2   4 1041.26   39.10
  -4  -2   4 1093.11   38.23
  -4   2   4  986.41   38.10
  -4  -2   4 1126.84   38.31
  -4   2   4 1026.06   38.21
  -4  -2   4 1030.83   37.92
  -4   2   3  338.50   12.92
  -4   2   3  326.06   13.54
  -4  -2   3  322.41   13.51
  -4   2   3  318.12   12.67
  -4  -2   3  316.75   12.67
  -4  -2   3  322.82   12.72
  -4   2   3  319.59   12.67
  -4  -2   3  307.69   12.89
  -4  -2   3  303.29   12.82
  -4   2   2   67.91    4.17
  -4   2   2   75.49    4.21
  -4  -2   2   70.11    4.10
  -4  -2   2   64.82    3.51
  -4   2   2   66.85    3.52
  -4  -2   2   69.83    3.57
  -4   2   2   62.47    3.45
  -4  -2   2   63.89    3.88
  -4   2   1  761.91   29.30
  -4   2   1  764.41   28.36
  -4  -2   1  800.92   28.43
  -4  -2   1  761.78   28.63
  -4  -2   0    4.28    1.20
  -4   2   0    4.35    1.23
  -4   2   0    3.75    0.75
  -4  -2  -1  544.02   21.81
   4   2   1  507.26   20.67
   4  -2   1  530.40   20.21
  -4   2  -2   56.36    4.78
  -4  -2  -2   60.19    4.78
   4   2   2   48.47    4.13
   4  -2   2   63.48    4.22
  -4   2  -3  720.22   30.34
  -4  -2  -3  741.84   30.00
   4   2   3  717.75   29.43
   4  -2   3  796.07   29.29
  -4   2  -4  201.04   11.61
  -4  -2  -4  198.61   11.01
   4   2   4  199.60   10.87
  -4  -2  -5   71.95    6.19
  -4   2  -5   79.75    6.88
   4   2   5   93.43    6.86
  -4  -2  -6   16.68    2.93
  -4   2  -6   13.16    2.89
   4  -2   6   20.66    1.95
   4   2   6   19.60    1.91
   4   2   6   15.79    2.95
   4   2   6   21.61    3.76
   4  -2   6   17.62    3.35
   4   2   6   19.93    3.59
   4  -2   6   15.94    3.22
   4  -2   7    2.36    0.85
   4   2   7    2.99    0.86
  -4   2  -7    3.54    1.63
   4   2   7    2.25    1.45
   4   2   7    1.45    1.73
   4  -2   7    6.40    2.19
   4   2   7    1.46    1.23
   4  -2   7    2.15    1.40
  -4   2  -8    3.10    0.85
   4   2   8    2.46    1.60
   4  -2   8    2.41    1.57
   4   2   8    0.83    1.40
   4  -2   8    0.81    1.12
   4  -2   8    2.87    0.70
   4   2   8    1.82    0.72
   4   2   8    3.97    1.04
   4  -2   8    4.25    1.08
   4   2   9   78.32    5.05
   4  -2   9   81.21    4.96
  -4   2  -9   80.91    4.55
   4   2   9   78.78    4.62
   4  -2   9   79.57    4.56
   4  -2  10    6.31    1.30
  -4   2 -10    5.44    1.07
   4  -2  10    8.42    1.26
   4   2  10    7.58    1.45
   4  -2  10   10.38    1.57
   4  -2  11   63.07    3.98
   4   2  11   59.80    3.99
   4  -2  11   55.13    3.60
  -4  -2 -11   59.25    3.44
   4  -2  12   57.35    3.37
   4   2  12   57.49    3.43
   4  -2  12   50.33    3.27
   4   2  12   53.77    3.40
  -4  -2 -12   50.31    2.92
   4  -2  12   55.25    3.07
   4   2  13    4.80    0.74
   4  -2  13    4.64    0.71
   4   2  13    3.47    0.44
   4  -2  13    4.81    0.73
   4   2  13    3.81    0.66
  -4   2 -13    4.22    0.66
  -4  -2 -13    4.13    0.62
  -4   2 -14    0.21    0.14
  -4  -3  16    5.00    0.46
  -4  -3  16    6.21    0.56
  -4   3  15    2.49    0.44
  -4  -3  15    2.17    0.65
  -4   3  15    2.88    0.59
  -4   3  15    2.86    0.62
  -4  -3  15    3.42    0.50
  -4   3  15    2.70    0.46
  -4   3  15    2.16    0.45
  -4  -3  15    3.60    0.62
  -4   3  15    3.09    0.60
  -4   3  14  180.52    7.04
  -4  -3  14  162.90    6.73
  -4  -3  14  162.63    7.27
  -4   3  14  157.13    6.69
  -4   3  14  166.02    6.97
  -4  -3  14  178.69    7.38
  -4   3  14  158.39    6.71
  -4  -3  14  152.24    6.63
  -4   3  14  163.99    6.66
  -4   3  13   24.08    2.10
  -4  -3  13   20.97    1.78
  -4   3  13   19.75    1.73
  -4  -3  13   23.34    2.20
  -4  -3  13   22.18    2.16
  -4   3  13   21.07    1.93
  -4  -3  13   20.20    1.93
  -4   3  13   22.78    1.83
  -4  -3  13   24.46    1.88
  -4  -3  12  176.34    7.90
  -4   3  12  181.04    7.97
  -4  -3  12  184.96    7.95
  -4   3  12  183.31    7.96
  -4  -3  12  185.52    8.64
  -4  -3  12  173.89    7.98
  -4   3  12  202.18    8.34
  -4   3  12  177.28    7.82
  -4  -3  12  195.70    8.45
  -4  -3  12  176.42    8.34
  -4  -3  11  104.66    5.51
  -4  -3  11  114.87    5.99
  -4  -3  11  101.46    8.50
  -4   3  11   97.77    8.39
  -4  -3  11  105.24    8.57
  -4   3  11  104.95    8.64
  -4   3  11  109.84    5.36
  -4  -3  11  112.98    5.81
  -4   3  11  113.12    5.44
  -4  -3  11  113.18    5.43
  -4  -3  11  110.25    6.03
  -4  -3  11  109.34    5.60
  -4   3  11  117.16    5.68
  -4   3  11   99.14    5.28
  -4  -3  11  112.47    5.82
  -4  -3  11  114.99    5.45
  -4   3  11  109.27    5.43
  -4  -3  10   12.16    1.61
  -4  -3  10   12.32    1.65
  -4   3  10   11.60    1.45
  -4  -3  10   12.57    1.47
  -4  -3  10   11.69    1.53
  -4  -3  10    7.61    2.21
  -4   3  10    5.96    2.00
  -4  -3  10    9.76    2.39
  -4   3  10    8.65    2.26
  -4   3  10    9.65    1.26
  -4  -3  10   11.53    1.35
  -4   3  10   10.40    1.49
  -4  -3  10    9.00    1.36
  -4   3  10   11.16    1.37
  -4  -3  10   11.19    1.31
  -4   3  10    8.05    1.32
  -4  -3   9    0.48    0.45
  -4   3   9    1.07    0.46
  -4  -3   9    0.38    0.52
  -4  -3   9    0.49    0.82
  -4   3   9    0.49    1.06
  -4  -3   9    0.97    0.95
  -4   3   9   -0.48    0.67
  -4   3   9    0.61    0.41
  -4  -3   9    0.95    0.50
  -4  -3   8   26.45    1.92
  -4   3   8   27.50    1.95
  -4  -3   8   28.01    1.95
  -4   3   8   25.89    1.88
  -4  -3   8   27.98    3.21
  -4  -3   8   25.80    2.98
  -4   3   8   29.99    3.67
  -4  -3   8   25.22    3.40
  -4   3   8   28.41    3.59
  -4  -3   8   22.63    3.21
  -4  -3   7   30.94    1.98
  -4   3   7   32.63    2.04
  -4  -3   7   31.53    2.01
  -4   3   7   31.61    1.99
  -4  -3   7   30.40    3.11
  -4  -3   7   31.57    3.30
  -4  -3   7   42.05    3.98
  -4   3   7   33.70    3.60
  -4  -3   7   29.53    3.41
  -4   3   7   36.94    3.77
  -4  -3   6    3.71    1.07
  -4  -3   6    4.52    1.10
  -4  -3   6    2.58    0.97
  -4   3   6    3.40    1.08
  -4  -3   6    3.72    1.12
  -4   3   6    3.96    1.17
  -4  -3   5    6.29    1.28
  -4  -3   5    8.60    1.46
  -4  -3   5    7.29    1.33
  -4   3   5    7.66    1.41
  -4  -3   5    8.63    1.49
  -4   3   5    7.87    1.42
  -4   3   5    4.05    1.24
  -4  -3   5    8.93    1.71
  -4  -3   4   30.00    2.71
  -4  -3   4   29.31    2.69
  -4   3   4   32.22    2.61
  -4  -3   4   32.77    2.63
  -4   3   4   25.92    2.39
  -4  -3   4   31.29    2.58
  -4   3   4   33.33    3.09
  -4  -3   4   31.93    3.07
  -4   3   3   41.29    2.82
  -4  -3   3   39.97    3.15
  -4  -3   3   39.81    3.04
  -4  -3   3   37.96    2.62
  -4   3   3   38.22    2.60
  -4  -3   3   42.56    2.76
  -4   3   3   35.43    2.52
  -4   3   3   38.41    3.17
  -4  -3   3   43.29    3.31
  -4   3   2   14.95    1.86
  -4  -3   2   14.42    1.75
  -4  -3   2   14.84    1.42
  -4  -3   2   14.39    1.38
  -4   3   2   14.19    1.34
  -4   3   2   16.31    1.42
  -4   3   2   16.48    1.81
  -4  -3   2   13.14    1.60
  -4   3   1 1056.19   40.70
  -4  -3   1 1072.55   40.14
  -4   3   1 1111.48   39.69
  -4  -3   1 1144.92   39.65
  -4   3   0  495.78   20.33
  -4  -3   0  474.21   18.32
  -4   3   0  496.52   18.38
   4   3   1 1246.40   45.86
  -4   3  -2  237.10   12.51
   4   3   2  248.43   11.85
  -4   3  -3   86.74    6.87
  -4  -3  -3   99.38    6.85
   4   3   3   90.93    6.42
  -4   3  -4  660.99   29.49
  -4  -3  -4  749.05   29.40
   4   3   4  664.56   28.67
  -4   3  -5  490.59   23.16
   4   3   5  482.24   22.30
  -4   3  -6   26.89    4.14
   4   3   6   20.27    3.44
   4   3   6   22.96    3.89
   4  -3   6   26.74    4.12
   4   3   6   20.03    3.78
   4  -3   6   25.75    4.07
   4  -3   6   20.10    1.97
   4   3   6   22.48    2.11
   4   3   7   58.35    3.98
   4  -3   7   66.81    4.07
   4   3   7   54.06    6.69
  -4   3  -7   56.99    6.46
   4   3   7   54.06    6.74
   4  -3   7   65.69    7.13
   4   3   8   86.80    8.81
   4  -3   8   84.53    8.70
   4   3   8   72.65    4.45
  -4   3  -8   76.71    7.59
   4   3   8   72.93    8.17
   4  -3   8   86.81    8.73
   4  -3   8   76.18    4.72
   4   3   8   76.97    4.82
   4  -3   8   82.30    3.98
  -4   3  -8   79.31    4.59
  -4   3  -9  301.66   12.52
   4  -3   9  307.62   12.98
   4   3   9  292.45   13.01
   4   3  10   10.45    1.64
   4  -3  10    8.04    1.46
   4  -3  10   10.26    1.42
  -4   3 -10    9.58    1.34
  -4  -3 -10   10.79    1.35
   4  -3  10   11.57    1.65
   4  -3  11   76.89    4.25
  -4  -3 -11   66.30    3.68
   4  -3  11   70.36    4.15
   4   3  11   68.29    4.22
  -4   3 -11   71.03    3.73
  -4  -3 -12   19.54    1.46
   4  -3  12   18.71    1.74
   4   3  12   23.87    1.98
   4  -3  12   20.31    1.79
   4   3  12   20.65    1.82
  -4  -3 -12   19.86    1.60
   4  -3  12   19.78    1.71
  -4   3 -13   65.76    3.14
  -4  -3 -13   75.31    3.16
  -4  -3 -13   66.51    2.97
  -4   4  16   22.75    1.05
  -4  -4  16   20.02    1.10
  -4   4  15    0.67    0.47
  -4   4  15    0.88    0.44
  -4  -4  15    0.49    0.48
  -4  -4  15   -0.12    0.44
  -4   4  15    0.81    0.34
  -4  -4  15   -0.06    0.33
  -4   4  15    0.47    0.39
  -4   4  15    0.05    0.30
  -4   4  14   33.03    2.00
  -4  -4  14   38.49    2.51
  -4   4  14   32.13    2.10
  -4   4  14   30.68    1.88
  -4  -4  14   28.81    1.83
  -4   4  14   30.88    1.87
  -4  -4  14   29.09    1.85
  -4  -4  14   32.54    2.34
  -4   4  14   33.46    2.07
  -4   4  14   31.48    1.92
  -4  -4  14   32.76    2.17
  -4  -4  13  144.59    6.49
  -4   4  13  141.01    6.13
  -4   4  13  148.78    6.44
  -4   4  13  131.25    6.03
  -4  -4  13  134.99    6.01
  -4  -4  13  133.49    6.03
  -4   4  13  128.93    5.99
  -4  -4  13  141.70    6.80
  -4   4  13  139.88    6.07
  -4  -4  13  138.24    6.44
  -4  -4  12   82.87    4.79
  -4   4  12   78.21    4.22
  -4  -4  12   81.90    4.23
  -4   4  12   81.04    4.25
  -4   4  12   86.55    4.53
  -4  -4  12   85.54    4.29
  -4  -4  12   73.81    4.75
  -4   4  12   79.81    4.21
  -4  -4  12   82.94    4.65
  -4  -4  11    0.39    0.63
  -4   4  11    0.52    0.44
  -4  -4  11    0.13    0.39
  -4   4  11    0.26    0.49
  -4   4  11    2.37    0.80
  -4  -4  11    1.02    0.64
  -4  -4  11    0.64    0.47
  -4   4  11    0.77    0.52
  -4  -4  11    1.21    0.74
  -4  -4  11    0.17    0.62
  -4  -4  10  315.65   13.86
  -4  -4  10  368.79   14.35
  -4   4  10  344.14   13.40
  -4  -4  10  345.39   13.34
  -4   4  10  350.45   13.41
  -4  -4  10  334.41   13.81
  -4  -4  10  340.24   17.60
  -4   4  10  316.31   17.30
  -4  -4  10  323.71   17.37
  -4   4  10  321.44   17.34
  -4  -4  10  346.86   13.37
  -4   4  10  346.34   13.37
  -4   4  10  369.77   13.75
  -4  -4  10  330.82   13.85
  -4   4  10  331.60   13.26
  -4  -4   9  226.37    9.34
  -4   4   9  232.56    9.33
  -4  -4   9  233.29   13.00
  -4   4   9  217.93   12.70
  -4  -4   9  228.88   12.96
  -4   4   9  228.39   12.89
  -4   4   9  231.78    9.37
  -4  -4   9  231.40    9.33
  -4  -4   9  212.01   12.27
  -4  -4   8  544.70   20.15
  -4   4   8  546.67   20.19
  -4  -4   8  559.13   20.20
  -4   4   8  547.18   20.15
  -4  -4   8  534.82   23.33
  -4  -4   8  557.26   23.94
  -4   4   8  557.96   23.95
  -4  -4   8  577.41   24.18
  -4   4   8  558.90   23.97
  -4  -4   8  547.65   23.74
  -4   4   7  121.37    5.23
  -4  -4   7  123.67    5.25
  -4  -4   7  120.19    5.22
  -4   4   7  114.96    5.17
  -4  -4   7  111.82    7.38
  -4  -4   7  127.00    7.85
  -4  -4   7  134.54    7.88
  -4   4   7  136.09    7.89
  -4  -4   7  114.87    7.45
  -4   4   7  130.47    7.77
  -4  -4   6   13.36    2.12
  -4  -4   6   16.34    2.34
  -4  -4   6   15.27    2.14
  -4  -4   6   15.23    2.13
  -4   4   6   18.82    2.33
  -4   4   6   13.86    2.01
  -4  -4   5   15.15    2.14
  -4  -4   5   11.80    1.86
  -4   4   5   13.57    2.15
  -4  -4   5   13.42    2.13
  -4  -4   5   11.63    1.70
  -4   4   5   13.72    1.80
  -4   4   5   13.52    1.76
  -4  -4   5   11.64    1.69
  -4  -4   4  660.08   24.81
  -4   4   4  591.93   22.46
  -4  -4   4  642.10   24.75
  -4   4   4  639.43   24.93
  -4  -4   4  655.90   24.95
  -4  -4   4  624.29   23.61
  -4   4   4  623.32   23.52
  -4  -4   4  604.31   23.56
  -4   4   4  656.35   23.64
  -4   4   3   83.03    4.65
  -4  -4   3   78.68    5.04
  -4  -4   3   79.43    5.10
  -4  -4   3   85.40    5.04
  -4   4   3   85.25    5.06
  -4  -4   3   78.62    4.18
  -4   4   3   78.71    4.12
  -4  -4   3   78.17    4.16
  -4   4   3   76.72    4.09
  -4   4   2   22.30    2.36
   4  -4  -2   19.73    1.35
  -4   4   2   17.68    1.92
  -4  -4   2   22.06    2.11
  -4  -4   2   18.97    2.14
  -4  -4   2   20.47    2.30
  -4   4   1   39.03    3.60
  -4   4   1   41.54    2.95
  -4  -4   1   46.04    3.01
  -4   4   0   32.07    2.43
  -4  -4   0   35.03    2.48
  -4  -4   0   31.65    2.96
  -4   4  -1  266.83   13.60
  -4  -4  -1  286.32   12.72
   4   4   2  206.24   10.68
  -4   4  -3   72.35    6.42
   4   4   3   77.23    5.94
  -4   4  -4  622.10   29.44
   4   4   4  732.53   29.10
  -4   4  -5    2.36    1.42
   4   4   5    6.78    2.10
   4  -4   5    4.59    1.65
   4   4   5    5.26    1.85
   4  -4   5    6.69    1.95
   4   4   5    6.39    1.92
   4   4   5    4.40    0.85
   4  -4   5    4.20    0.82
  -4   4  -6  108.47    9.17
   4   4   6   99.50    5.40
   4  -4   6  107.35    5.44
   4   4   6  110.03    9.08
   4  -4   6  117.65    9.12
   4   4   6  103.68    8.41
   4   4   6  101.00    8.64
   4  -4   6  109.17    8.81
   4   4   7   21.75    2.12
   4  -4   7   22.41    2.14
   4   4   7   13.53    3.31
   4  -4   7   15.94    3.43
   4   4   7   20.18    4.02
   4  -4   7   13.33    3.12
  -4   4  -7   17.45    3.65
   4   4   8    9.48    1.52
   4  -4   8    8.38    1.38
  -4  -4  -8   10.11    1.34
  -4   4  -8   10.82    1.60
  -4   4  -8    9.91    2.77
   4   4   8    7.12    2.57
   4  -4   8    8.43    2.71
   4   4   8   12.79    3.32
   4  -4   8   10.85    3.12
   4   4   8    9.84    2.57
  -4   4  -9  173.24    8.15
   4  -4   9  189.10    8.47
   4   4   9  181.12    8.52
  -4  -4  -9  159.23    7.67
  -4  -4 -10  164.04    7.69
   4  -4  10  187.24    8.61
   4  -4  10  182.08    7.94
   4   4  10  191.85    8.58
   4  -4  10  194.83    8.45
  -4   4 -10  182.52    8.07
  -4  -4 -10  156.06    7.24
  -4  -4 -11   21.69    1.72
   4   4  11   26.07    2.30
   4  -4  11   24.08    2.12
   4   4  11   24.32    2.19
  -4   4 -11   24.31    1.97
  -4  -4 -11   22.90    1.88
   4  -4  11   23.31    2.23
  -4  -4 -12  336.51   12.96
   4  -4  12  375.45   13.57
   4   4  12  351.26   13.55
  -4   4 -12  341.15   13.12
  -4  -4 -12  348.52   13.25
   4  -4  12  365.38   13.65
   4   4  12  357.13   13.67
   4  -4  12  366.61   13.52
  -4  -4 -13    7.15    0.57
  -4  -4 -13    7.67    0.70
  -4  -4 -13    7.50    0.71
  -4   5  15    0.05    0.74
  -4   5  15   -0.14    0.27
  -4  -5  15    0.05    0.27
  -4   5  15    0.09    0.27
  -4  -5  15   -0.15    0.32
  -4   5  15    0.05    0.56
  -4  -5  15   -0.07    0.41
  -4   5  14   20.74    1.65
  -4   5  14   22.25    1.66
  -4  -5  14   25.58    1.99
  -4   5  14   26.18    1.62
  -4  -5  14   24.36    1.91
  -4  -5  14   22.00    1.41
  -4   5  14   23.05    1.54
  -4  -5  14   24.24    1.73
  -4   5  14   20.95    1.53
  -4   5  14   26.29    1.63
  -4  -5  13   32.16    2.31
  -4  -5  13   23.78    1.71
  -4   5  13   23.86    1.77
  -4   5  13   26.79    2.06
  -4   5  13   31.34    2.01
  -4  -5  13   24.94    1.77
  -4   5  13   27.39    1.81
  -4  -5  13   33.93    2.56
  -4   5  13   27.92    1.91
  -4  -5  13   29.42    2.20
  -4   5  13   30.13    1.95
  -4   5  13   30.16    2.06
  -4  -5  12  136.41    6.64
  -4   5  12  126.93    5.85
  -4   5  12  133.76    5.86
  -4  -5  12  117.60    5.66
  -4   5  12  135.58    5.67
  -4   5  12  133.70    6.17
  -4  -5  12  127.73    5.80
  -4   5  12  123.74    5.74
  -4  -5  12  132.15    6.67
  -4   5  12  144.56    6.14
  -4  -5  12  138.21    6.39
  -4   5  12  131.94    5.90
  -4  -5  11   72.27    4.38
  -4   5  11   60.53    3.54
  -4   5  11   68.82    3.89
  -4   5  11   67.16    3.60
  -4  -5  11   62.38    3.47
  -4  -5  11   65.26    3.99
  -4  -5  11   62.62    3.52
  -4   5  11   65.80    3.55
  -4   5  11   72.21    3.86
  -4  -5  11   65.01    4.00
  -4   5  11   62.81    3.55
  -4  -5  11   64.42    3.99
  -4  -5  10    5.03    1.04
  -4   5  10    5.77    1.08
  -4   5  10    7.22    0.98
  -4  -5  10    5.33    0.92
  -4  -5  10    4.11    1.00
  -4  -5  10    6.80    1.31
  -4  -5  10    5.19    0.86
  -4   5  10    6.11    0.93
  -4   5  10    5.77    0.96
  -4  -5  10    4.94    1.08
  -4   5  10    6.17    1.09
  -4  -5  10    7.24    1.89
  -4   5  10    6.19    1.81
  -4  -5  10    3.37    1.49
  -4   5  10    4.28    1.55
  -4  -5   9  125.48    8.96
  -4  -5   9  127.86    5.66
  -4   5   9  126.31    5.69
  -4   5   9  126.28    5.96
  -4  -5   9  130.14    6.35
  -4  -5   9  110.54    8.19
  -4   5   9  131.01    8.68
  -4  -5   9  116.13    8.35
  -4   5   9  121.84    8.42
  -4   5   9  134.65    5.80
  -4  -5   9  129.46    5.70
  -4   5   9  126.28    5.66
  -4   5   9  121.59    5.63
  -4  -5   8  397.55   18.96
  -4   5   8  395.59   14.90
  -4  -5   8  395.12   14.87
  -4  -5   8  410.17   18.47
  -4   5   8  402.83   18.36
  -4  -5   8  378.46   18.16
  -4   5   8  393.48   18.26
  -4  -5   8  401.56   18.74
  -4  -5   8  406.93   14.93
  -4   5   8  400.67   14.89
  -4  -5   7   95.42    7.00
  -4  -5   7   96.15    4.31
  -4   5   7   93.62    4.31
  -4  -5   7  104.89    6.69
  -4   5   7   91.80    6.32
  -4  -5   7  100.53    6.63
  -4   5   7   94.25    6.42
  -4  -5   7  101.46    7.12
  -4  -5   7  106.03    4.41
  -4   5   7   94.72    4.29
  -4  -5   6   33.50    3.68
  -4  -5   6   31.00    3.13
  -4   5   6   39.58    3.41
  -4  -5   6   34.71    3.25
  -4   5   6   36.83    3.29
  -4  -5   6   30.50    3.58
  -4  -5   5   30.83    3.39
  -4  -5   5   35.06    2.95
  -4   5   5   37.99    3.00
  -4  -5   5   33.10    2.89
  -4   5   5   35.33    2.91
  -4  -5   5   34.99    3.54
  -4   5   4  379.27   16.28
  -4  -5   4  388.04   16.36
  -4  -5   4  391.64   16.78
  -4   5   4  373.82   14.96
  -4  -5   4  384.58   15.08
  -4   5   4  376.26   14.95
  -4  -5   4  369.60   15.00
  -4  -5   4  383.42   16.66
  -4  -5   3    0.87    0.56
  -4   5   3    0.22    0.43
  -4  -5   3    0.80    0.58
  -4  -5   3    0.84    0.67
  -4   5   3    0.70    0.38
  -4  -5   3    0.97    0.43
  -4  -5   3    0.61    0.41
  -4   5   3    0.12    0.34
  -4   5   3    0.81    0.56
  -4   5   2   68.82    4.71
  -4  -5   2   57.30    4.42
  -4   5   2   54.51    3.80
  -4  -5   2   66.10    4.05
  -4   5   1   64.78    4.96
   4  -5  -1   63.28    3.79
  -4   5   1   58.14    3.78
  -4  -5   1   65.40    3.87
   4  -5   0  169.95    8.38
  -4   5   0  167.86    9.70
  -4  -5   0  174.14    9.02
  -4   5   0  163.57    7.67
  -4  -5   0  175.24    7.74
  -4   5  -1  502.24   21.88
  -4  -5  -1  512.11   20.54
  -4   5  -1  484.92   18.41
  -4  -5  -1  472.40   18.38
   4   5   2  131.22    8.21
  -4   5  -3  121.68    9.12
   4   5   3  136.11    8.69
  -4   5  -4   -0.59    0.99
   4   5   4    0.47    0.92
   4  -5   5   48.39    5.22
   4   5   5   48.42    5.25
   4   5   5   41.40    2.82
   4  -5   5   42.36    2.81
  -4   5  -5   41.04    5.43
   4   5   5   52.39    5.53
   4   5   5   44.63    5.09
   4  -5   5   43.16    4.97
  -4   5  -6  164.52   12.02
   4   5   6  153.40    7.28
   4  -5   6  159.58    7.23
   4  -5   6  146.25   10.74
   4   5   6  150.41   10.94
   4   5   6  163.55   11.39
   4  -5   6  158.51   11.26
  -4  -5  -7   25.01    2.13
   4   5   7   24.96    4.41
   4  -5   7   27.66    4.45
   4   5   7   31.55    4.81
   4  -5   7   31.38    4.69
   4   5   7   26.00    2.38
   4  -5   7   27.99    2.36
   4  -5   7   23.93    4.25
  -4   5  -7   30.77    4.98
  -4   5  -8   24.76    2.39
  -4  -5  -8   25.09    2.18
   4   5   8   19.62    3.98
   4  -5   8   27.03    4.52
   4   5   8   22.13    4.28
   4  -5   8   27.34    4.62
   4   5   8   25.18    2.38
   4  -5   8   27.21    2.39
  -4   5  -8   22.79    4.27
   4   5   8   21.48    3.96
  -4  -5  -9   50.08    3.25
  -4  -5  -9   45.38    2.88
   4   5   9   54.09    3.67
   4  -5   9   51.42    3.49
  -4   5  -9   53.11    3.60
  -4  -5 -10   75.51    3.84
  -4  -5 -10   76.90    4.18
  -4   5 -10   81.44    4.52
   4   5  10   84.15    4.71
   4  -5  10   73.76    4.35
   4  -5  11  193.09    7.88
   4   5  11  181.68    7.90
  -4  -5 -11  174.72    7.22
  -4  -5 -11  169.66    7.53
   4  -5  11  182.96    8.21
   4  -5  11  189.21    7.83
   4   5  11  187.15    8.04
  -4   5 -11  171.34    7.70
  -4  -5 -12    0.78    0.43
   4  -5  12    0.66    0.38
   4  -5  12    0.24    0.32
  -4   5 -12   -0.24    0.42
  -4  -5 -12   -0.08    0.43
   4  -5  12    0.76    0.54
  -4  -5 -13   21.58    1.05
  -4  -5 -13   17.02    0.99
  -4  -6  15   11.78    0.81
  -4  -6  15   12.61    1.02
  -4   6  15   10.63    0.78
  -4   6  14    2.29    0.54
  -4   6  14    1.80    0.79
  -4  -6  14    3.11    0.65
  -4  -6  14    2.03    0.66
  -4   6  14    2.60    0.66
  -4  -6  14    2.27    0.73
  -4   6  13   44.33    2.60
  -4   6  13   50.67    2.68
  -4  -6  13   48.59    3.14
  -4  -6  13   43.00    2.38
  -4   6  13   52.42    2.69
  -4   6  13   48.29    2.86
  -4   6  13   48.31    2.83
  -4  -6  13   54.76    2.97
  -4  -6  13   48.51    2.98
  -4  -6  12    0.42    0.62
  -4   6  12    0.09    0.39
  -4  -6  12   -0.09    0.32
  -4  -6  12    0.35    0.62
  -4   6  12    0.26    0.32
  -4  -6  12    1.40    0.45
  -4  -6  12    0.34    0.61
  -4  -6  12   -0.17    0.65
  -4   6  12    0.45    0.37
  -4   6  12   -0.25    0.71
  -4   6  12    0.20    0.52
  -4   6  12    0.11    0.55
  -4   6  12    0.51    0.53
  -4  -6  11   13.78    1.73
  -4  -6  11   10.88    1.63
  -4   6  11   10.94    1.14
  -4  -6  11   10.73    1.13
  -4   6  11   12.49    1.29
  -4   6  11    9.69    1.34
  -4  -6  11    9.04    1.33
  -4  -6  11   10.25    1.11
  -4   6  11   11.57    1.17
  -4   6  11   13.62    1.42
  -4   6  11    9.08    1.16
  -4  -6  11   10.87    1.45
  -4  -6  11   12.81    1.55
  -4  -6  10   35.42    2.70
  -4   6  10   32.42    2.17
  -4  -6  10   32.31    2.14
  -4  -6  10   34.49    2.66
  -4   6  10   36.15    2.56
  -4  -6  10   38.62    2.80
  -4   6  10   37.29    2.48
  -4   6  10   32.50    2.26
  -4  -6  10   32.07    2.15
  -4   6  10   30.94    2.11
  -4  -6  10   32.74    4.33
  -4  -6   9  639.50   23.51
  -4   6   9  626.50   23.25
  -4  -6   9  644.05   23.61
  -4   6   9  724.44   23.27
  -4   6   9  648.46   22.94
  -4  -6   9  653.53   28.13
  -4  -6   9  587.60   27.20
  -4  -6   9  632.73   22.73
  -4   6   9  600.23   22.64
  -4   6   9  601.66   22.67
  -4  -6   9  620.84   22.65
  -4   6   9  603.63   23.49
  -4  -6   9  649.11   23.64
  -4   6   9  563.95   25.97
  -4   6   9  520.31   26.08
  -4   6   8   67.83    3.34
  -4  -6   8   65.93    5.38
  -4   6   8   74.28    5.52
  -4  -6   8   66.67    5.37
  -4   6   8   71.65    5.45
  -4  -6   8   61.28    5.87
  -4   6   8   68.46    3.34
  -4  -6   8   65.68    6.14
  -4   6   7  258.41   12.33
  -4  -6   7  262.41   12.44
  -4   6   7  248.31   12.20
  -4  -6   7  255.94   12.38
  -4  -6   7  284.30   14.30
  -4   6   7  258.19    9.84
  -4  -6   7  264.35   13.97
  -4  -6   6  114.75    7.86
  -4  -6   6  114.65    6.49
  -4   6   6  115.79    6.48
  -4  -6   6  112.34    6.46
  -4   6   6  116.39    6.46
  -4  -6   6  112.32    7.76
  -4  -6   5  193.53   10.76
  -4  -6   5  188.57    8.71
  -4   6   5  182.89    8.57
  -4  -6   5  191.39    8.77
  -4   6   5  188.02    8.63
  -4  -6   5  199.86   10.68
  -4  -6   4   11.68    1.36
  -4   6   4   11.17    1.32
  -4  -6   4   10.98    1.34
  -4   6   4   11.09    1.30
  -4  -6   4   12.73    2.17
  -4  -6   4   12.26    2.19
  -4  -6   4   11.60    1.81
  -4  -6   3    9.58    1.80
  -4  -6   3    7.88    1.77
  -4   6   3    6.29    1.22
  -4  -6   3    6.49    1.27
  -4   6   3    7.48    1.39
  -4   6   2  209.42    9.53
  -4  -6   2  218.14    9.65
  -4   6   2  211.72   10.80
  -4  -6   1  152.57    8.42
  -4   6   1  142.82    6.91
  -4  -6   1  152.73    7.01
  -4   6   1  128.46    8.38
   4  -6  -1  143.67    7.12
  -4  -6   0  278.08   13.13
  -4   6   0  245.19   11.16
  -4  -6   0  284.48   11.37
  -4   6   0  282.63   14.33
   4  -6   0  290.21   12.47
  -4  -6  -1  597.78   24.61
  -4   6  -1  589.82   22.31
  -4  -6  -1  584.03   22.35
  -4   6  -1  631.11   26.52
   4  -6   1  605.03   24.29
   4  -6   2    0.72    0.70
   4   6   2    0.81    0.89
  -4   6  -2    0.71    0.44
  -4   6  -2    0.52    0.88
   4   6   3   47.13    5.04
   4  -6   3   53.44    5.16
   4   6   4   77.44    6.27
   4  -6   4   77.45    6.23
  -4   6  -4   71.17    7.29
   4  -6   4   73.24    6.54
   4   6   4   74.09    6.73
   4   6   4   72.53    6.12
   4  -6   4   72.14    6.04
   4   6   5   74.06    4.11
   4   6   5   90.09    7.22
   4  -6   5   70.10    6.57
   4   6   5   84.88    7.12
   4  -6   5   76.88    6.95
   4  -6   5   89.91    7.61
  -4   6  -5   70.41    7.60
   4   6   6    3.52    1.51
   4  -6   6    1.15    1.12
   4   6   6    3.55    1.53
   4  -6   6   -0.58    0.80
  -4   6  -6    0.77    1.06
   4  -6   6    0.65    0.89
   4   6   6    0.31    0.47
  -4   6  -7   80.30    8.48
   4  -6   7   78.31    7.94
   4   6   7   60.20    6.76
  -4  -6  -7   70.93    4.06
   4   6   7   66.17    7.09
  -4  -6  -7   65.27    3.61
   4   6   7   86.14    7.98
   4   6   7   74.01    4.30
   4  -6   7   79.22    4.30
  -4  -6  -8   74.91    4.06
  -4  -6  -8   79.59    4.51
  -4   6  -8   93.06    5.15
   4   6   8   92.89    4.95
   4  -6   8   89.62    4.78
  -4  -6  -9   14.64    1.42
   4  -6   9   16.24    1.71
   4   6   9   12.12    1.60
  -4   6  -9   16.87    1.96
  -4  -6  -9   15.57    1.65
  -4  -6 -10  119.30    5.40
  -4   6 -10  125.59    6.20
   4  -6  10  126.19    5.88
   4  -6  10  130.86    5.96
  -4  -6 -10  123.83    5.83
  -4   6 -11   29.28    2.20
  -4  -6 -11   30.29    1.87
  -4  -6 -11   30.51    2.09
   4  -6  11   29.41    2.41
  -4   6 -12  116.14    4.92
  -4  -6 -12  118.52    4.69
   4  -6  12  127.18    5.32
  -4  -6 -12  127.66    4.93
  -4  -6 -13    2.10    0.31
  -4   7  15    4.77    0.45
  -4  -7  15    4.89    0.56
  -4  -7  14    8.60    0.82
  -4   7  14    9.32    0.83
  -4   7  14   10.05    1.47
  -4   7  14   12.47    1.64
  -4  -7  14    9.54    1.04
  -4   7  14    9.90    0.87
  -4   7  13    7.61    0.88
  -4   7  13   10.26    1.27
  -4  -7  13    9.13    1.15
  -4   7  13    6.21    1.01
  -4  -7  13    8.21    1.02
  -4   7  13    7.64    0.91
  -4  -7  13    8.03    1.17
  -4  -7  12   19.12    1.97
  -4  -7  12   19.51    1.95
  -4   7  12   16.07    1.34
  -4   7  12   19.74    1.79
  -4   7  12   16.45    1.39
  -4   7  12   17.63    1.66
  -4   7  12   14.84    1.45
  -4   7  12   19.45    1.50
  -4  -7  12   21.93    2.05
  -4   7  12   18.90    1.52
  -4  -7  12   19.58    1.72
  -4  -7  11   13.20    1.75
  -4  -7  11   14.46    1.86
  -4   7  11   14.56    1.33
  -4   7  11   11.39    1.49
  -4   7  11   13.41    1.34
  -4   7  11   13.15    1.52
  -4  -7  11   14.01    1.56
  -4   7  11   15.20    1.41
  -4   7  11   13.87    1.40
  -4   7  11   11.46    1.23
  -4   7  11   15.91    1.41
  -4  -7  11   12.07    1.49
  -4   7  10   20.80    1.72
  -4  -7  10   20.66    1.96
  -4   7  10   22.13    1.97
  -4   7  10   21.52    1.75
  -4  -7  10   23.59    2.09
  -4  -7  10   22.65    2.06
  -4   7  10   19.94    1.71
  -4   7  10   24.06    1.90
  -4  -7  10   20.61    2.15
  -4   7  10   20.45    1.69
  -4  -7   9  410.48   15.84
  -4   7   9  416.35   15.24
  -4  -7   9  408.65   15.81
  -4   7   9  395.49   15.26
  -4   7   9  402.34   15.14
  -4   7   9  396.33   15.52
  -4  -7   9  387.60   20.00
  -4   7   9  396.44   15.17
  -4  -7   9  383.18   19.75
  -4  -7   9  399.82   15.88
  -4  -7   9  399.67   15.68
  -4  -7   8   29.87    2.38
  -4   7   8   30.66    2.05
  -4  -7   8   29.57    4.09
  -4  -7   8   31.57    4.24
  -4   7   8   28.41    1.98
  -4  -7   8   27.71    2.20
  -4   7   8   25.65    2.09
  -4   7   8   25.00    1.85
  -4  -7   7  159.72   10.65
  -4  -7   7  173.61   10.89
  -4  -7   6  296.81   15.57
  -4  -7   6  302.99   15.50
  -4  -7   5   38.81    4.30
  -4  -7   5   30.96    3.76
  -4   7   4   26.25    2.06
  -4  -7   4   27.30    3.39
  -4  -7   4   28.82    3.61
  -4   7   3   13.42    2.04
  -4   7   2    3.93    1.31
  -4  -7   2    4.39    1.32
  -4   7   1  334.69   16.25
  -4  -7   1  325.54   15.50
  -4   7   0   40.80    4.59
   4  -7   0   39.40    3.59
  -4  -7   0   35.48    3.85
  -4   7  -1  206.02   12.64
   4  -7   1  204.10   10.94
  -4  -7  -1  218.39   11.47
  -4   7  -2   28.29    4.25
   4  -7   2   26.22    3.45
   4   7   2   31.33    3.95
  -4  -7  -2   28.55    3.50
   4  -7   3  228.04   12.99
   4   7   3  228.84   13.31
  -4   7  -4   11.43    2.98
   4  -7   4   14.66    2.93
  -4   7  -5  203.38   14.35
   4  -7   5  202.39   13.08
  -4  -7  -6   20.56    1.62
  -4   7  -6   21.08    2.31
  -4   7  -6   22.25    4.37
  -4  -7  -6   19.85    1.87
  -4   7  -6   21.39    2.44
   4  -7   6   15.69    3.52
   4   7   6   20.04    3.85
  -4   7  -7  134.18   11.62
   4  -7   7  124.02   10.66
  -4  -7  -7  138.79    6.44
   4   7   7  124.88   10.45
  -4  -7  -7  130.49    5.82
  -4  -7  -8  143.26    6.48
   4   7   8  157.72    7.11
  -4  -7  -8  157.27    7.13
  -4   7  -8  157.74    7.62
  -4  -7  -9    2.89    0.71
  -4  -7  -9    3.64    0.87
  -4   7  -9    3.24    0.97
  -4   7 -10   39.46    2.82
  -4  -7 -10   37.83    2.22
  -4  -7 -10   34.21    2.44
  -4   7 -11   51.89    3.11
   4  -7  11   57.79    3.42
  -4  -7 -11   55.56    2.97
  -4  -7 -11   56.53    2.72
  -4   7 -12    0.20    0.36
  -4  -7 -12    0.33    0.31
   4  -7  12    0.09    0.45
  -4  -7 -12   -0.09    0.27
  -4  -8  14   30.44    1.73
  -4   8  14   29.58    1.85
  -4   8  14   29.42    1.47
  -4   8  14   28.39    1.46
  -4   8  14   30.67    1.51
  -4   8  13    0.19    0.41
  -4  -8  13    0.22    0.49
  -4  -8  13   -0.10    0.50
  -4  -8  13   -0.13    0.39
  -4   8  13    0.19    0.35
  -4  -8  12   31.87    2.04
  -4   8  12   27.14    1.82
  -4   8  12   29.27    2.40
  -4   8  12   27.96    1.78
  -4   8  12   29.56    1.88
  -4  -8  12   28.84    2.33
  -4  -8  12   24.97    2.24
  -4  -8  12   31.83    2.43
  -4   8  12   27.44    1.81
  -4   8  12   27.48    2.17
  -4  -8  11   29.32    2.55
  -4  -8  11   27.68    2.54
  -4   8  11   30.86    2.04
  -4   8  11   28.08    2.30
  -4   8  11   35.36    2.21
  -4  -8  11   32.26    2.29
  -4   8  11   31.05    2.08
  -4   8  11   30.95    2.40
  -4   8  11   33.14    2.09
  -4   8  10  211.41    8.23
  -4   8  10  210.28    8.43
  -4   8  10  192.75    8.58
  -4   8  10  198.70    8.21
  -4  -8  10  188.05    8.51
  -4  -8  10  193.76    8.54
  -4   8  10  204.23    8.23
  -4   8  10  203.07    8.68
  -4  -8  10  199.23    8.57
  -4  -8  10  197.51    9.04
  -4   8   9   39.06    2.56
  -4  -8   9   43.86    2.89
  -4  -8   9   42.85    2.90
  -4   8   9   43.90    2.63
  -4   8   9   42.25    2.57
  -4   8   9   41.67    2.89
  -4   8   9   45.03    2.80
  -4  -8   9   48.19    3.20
  -4   8   9   44.78    3.00
  -4  -8   8  286.76   12.13
  -4   8   8  286.12   11.88
  -4   8   8  303.31   11.49
  -4   8   8  283.58   11.86
  -4  -8   8  302.71   12.02
  -4   8   8  296.35   11.53
  -4  -8   8  299.82   16.47
  -4  -8   8  301.07   16.46
  -4   8   8  304.64   11.44
  -4  -8   7   28.29    4.08
  -4  -8   7   23.35    3.83
  -4   8   7   28.39    2.19
  -4   8   7   30.15    2.11
  -4   8   7   28.40    1.91
  -4  -8   6   13.72    2.76
  -4  -8   6   17.90    3.16
  -4  -8   5   19.78    3.16
  -4  -8   5   24.25    3.58
  -4  -8   4  180.78   10.79
  -4   8   4  162.89    7.50
  -4  -8   3    3.67    1.38
  -4   8   3    3.66    0.84
  -4   8   2  231.35   13.01
  -4  -8   2  245.71   13.25
  -4   8   2  257.30   10.35
   4  -8  -1  514.03   21.63
  -4  -8   1  496.69   22.48
  -4   8   1  511.69   23.22
  -4  -8   0  318.35   15.23
  -4   8   0  284.19   15.99
   4  -8   0  295.11   14.01
   4  -8   1    5.71    1.53
  -4  -8  -1    2.49    1.15
  -4   8  -1    6.60    2.19
   4   8   2  147.93   10.13
  -4  -8  -2  157.18    9.71
  -4   8  -2  149.95   11.18
   4  -8   2  143.04    9.47
  -4   8  -3  109.11    9.75
   4  -8   3  128.00    9.16
   4  -8   4  131.08    9.80
  -4   8  -5  401.44   23.63
   4  -8   5  462.43   22.85
  -4  -8  -5  459.29   17.02
   4   8   5  425.38   22.60
  -4  -8  -5  422.47   16.20
  -4   8  -5  452.99   17.81
   4  -8   6   30.51    4.78
   4   8   6   26.70    4.49
   4   8   6   31.00    2.50
  -4  -8  -6   29.27    2.39
  -4  -8  -6   27.26    1.97
  -4   8  -6   34.22    5.75
  -4   8  -7  134.35    6.06
  -4  -8  -7  148.69    6.67
  -4  -8  -7  131.04    5.91
  -4  -8  -8    4.00    0.73
  -4  -8  -8    3.97    0.91
   4   8   8    4.54    1.06
  -4   8  -8    2.10    0.88
  -4  -8  -9    0.26    0.44
  -4  -8  -9    1.72    0.71
   4   8   9    0.83    0.60
  -4   8  -9    1.03    0.82
  -4  -8 -10    1.75    0.62
   4  -8  10    3.58    1.04
  -4  -8 -10    2.63    0.60
  -4   8 -10    3.10    0.92
   4  -8  11    5.54    1.00
  -4  -8 -11    5.43    0.77
  -4  -8 -11    6.81    0.71
  -4   8 -11    5.66    0.88
  -4   8 -12  152.43    5.86
   4  -8  12  167.46    6.14
   4   8  12  163.64    5.74
  -4  -9  14   36.80    1.89
  -4   9  14   37.83    1.82
  -4  -9  13   11.22    1.13
  -4   9  13   10.81    1.53
  -4   9  13   10.62    0.88
  -4  -9  13    8.80    0.71
  -4   9  13    9.92    0.88
  -4  -9  13    9.61    0.96
  -4  -9  12   17.55    1.70
  -4   9  12   16.39    1.24
  -4   9  12   16.27    1.28
  -4  -9  12   18.05    1.71
  -4  -9  12   16.52    1.26
  -4   9  12   15.80    1.26
  -4   9  12   17.01    1.30
  -4   9  12   19.85    2.30
  -4   9  12   23.45    2.58
  -4  -9  12   18.84    1.73
  -4  -9  11   13.88    1.69
  -4   9  11   12.05    1.16
  -4   9  11   14.43    1.29
  -4   9  11   10.34    2.12
  -4   9  11   12.06    1.16
  -4  -9  11   11.15    1.18
  -4  -9  11   11.74    1.52
  -4   9  11   15.09    2.46
  -4   9  11   11.49    1.15
  -4   9  10    1.19    0.49
  -4   9  10    0.27    1.32
  -4   9  10    1.23    0.50
  -4   9  10    1.21    1.58
  -4  -9  10    1.51    0.75
  -4   9  10    1.55    0.57
  -4   9  10    0.66    0.50
  -4   9   9   55.08    3.57
  -4   9   9   59.26    3.33
  -4   9   9   55.98    3.11
  -4   9   9   62.46    3.28
  -4  -9   9   55.06    3.72
  -4   9   9   65.98    3.85
  -4  -9   9   62.58    3.77
  -4   9   9   57.99    3.14
  -4   9   8   17.08    1.49
  -4   9   8   16.39    1.50
  -4   9   8   19.56    1.56
  -4  -9   8   20.28    1.84
  -4   9   8   18.65    2.05
  -4  -9   8   17.59    1.84
  -4   9   8   17.44    1.60
  -4   9   8   14.72    1.86
  -4   9   7    2.66    0.63
  -4   9   7    4.07    1.37
  -4  -9   7    2.79    0.75
  -4   9   7    3.12    0.71
  -4  -9   7    2.33    1.39
  -4  -9   7    3.61    1.66
  -4  -9   7    2.17    0.71
  -4   9   7    2.04    0.58
  -4   9   6  157.35    6.56
  -4   9   6  148.52    7.13
  -4   9   6  181.61    6.99
  -4   9   6  159.53    6.68
  -4  -9   6  146.50    6.86
  -4  -9   6  147.76   10.74
  -4  -9   6  151.17   10.58
  -4   9   6  161.83    6.64
  -4  -9   5   -0.55    0.93
  -4   9   4  122.62    6.19
  -4  -9   3    2.30    1.27
  -4  -9   3    1.99    1.09
  -4   9   3    1.46    0.64
  -4   9   2   83.28    6.92
  -4   9   2   86.13    4.79
  -4  -9   1   75.85    6.49
  -4   9   1   75.12    6.87
  -4   9   1   77.53    4.37
  -4   9   0   17.01    3.28
   4  -9   0   14.52    2.66
  -4  -9   0   17.04    2.92
  -4   9  -1   18.10    3.57
   4  -9   1   19.42    2.91
  -4  -9  -1   16.32    2.97
  -4   9  -2    1.46    1.43
   4  -9   2    0.49    0.83
  -4  -9  -2    1.94    1.05
  -4   9  -3  210.72   14.88
   4  -9   3  216.44   13.17
  -4  -9  -4    4.14    0.94
   4   9   4    3.69    0.98
  -4  -9  -4    4.17    0.73
   4   9   4    4.40    1.00
   4   9   4    6.80    2.39
   4  -9   4    2.49    1.61
  -4   9  -4    3.92    1.04
   4   9   5  207.99    9.14
  -4   9  -5  200.40    9.49
   4   9   5  205.54    9.10
  -4  -9  -5  209.86    8.91
   4   9   5  200.51   13.77
  -4   9  -5  176.05   14.39
   4  -9   5  194.87   13.37
  -4  -9  -5  194.29    8.13
   4   9   6  106.77    5.62
   4   9   6  103.71    5.48
  -4  -9  -6  104.33    5.36
  -4   9  -6  104.00    5.01
  -4  -9  -6  100.78    4.74
   4   9   7    6.59    1.21
  -4  -9  -7    5.46    1.07
  -4   9  -7    6.94    0.98
  -4  -9  -7    7.10    0.93
   4   9   8   38.34    2.72
  -4  -9  -8   34.20    2.14
  -4   9  -8   33.22    2.19
  -4  -9  -8   32.13    2.48
  -4   9  -9   29.24    2.47
  -4  -9  -9   29.74    1.87
  -4  -9  -9   32.46    2.28
  -4   9 -10    0.50    0.57
  -4  -9 -10    0.85    0.46
  -4  -9 -10    0.56    0.38
  -4   9 -11   64.73    3.12
   4   9  11   61.04    2.75
  -4  -9 -11   59.05    2.59
  -4  10  13   13.41    1.13
  -4 -10  13   15.03    1.09
  -4  10  12   92.59    3.92
  -4 -10  12   93.04    4.48
  -4  10  12   94.00    4.01
  -4 -10  12   97.77    4.54
  -4  10  12   91.81    3.95
  -4 -10  12   97.06    4.58
  -4  10  12   91.45    3.98
  -4  10  12   94.30    4.42
  -4 -10  11   56.97    3.41
  -4  10  11   59.12    2.87
  -4  10  11   56.55    3.57
  -4  10  11   56.53    2.92
  -4  10  11   56.00    3.41
  -4 -10  11   51.88    3.44
  -4  10  11   55.30    2.86
  -4  10  11   57.04    2.84
  -4  10  10    1.41    0.61
  -4  10  10    0.85    0.50
  -4  10  10    1.77    2.22
  -4 -10  10    1.00    0.57
  -4  10  10    0.91    0.49
  -4 -10  10    1.23    0.69
  -4  10  10    1.77    2.12
  -4  10  10    1.09    0.51
  -4  10  10    0.47    0.43
  -4  10   9  116.26    5.36
  -4  10   9  123.22    5.33
  -4  10   9  128.37    6.30
  -4 -10   9  119.75    5.93
  -4 -10   9  117.47    6.02
  -4  10   9  119.25    6.12
  -4  10   9  121.48    5.53
  -4  10   9  122.49    5.37
  -4  10   8    7.89    1.02
  -4  10   8    6.02    0.91
  -4  10   8   10.36    2.38
  -4 -10   8    7.06    1.23
  -4 -10   8    8.28    1.19
  -4 -10   8    8.37    1.29
  -4  10   8    6.90    2.40
  -4  10   8    8.64    1.08
  -4  10   7   51.27    2.91
  -4 -10   7   50.78    3.18
  -4  10   7   50.83    2.82
  -4  10   7   51.54    3.04
  -4  10   7   53.13    3.73
  -4  10   7   53.62    2.96
  -4  10   6   50.08    2.81
   4  10  -6   55.06    3.32
  -4  10   6   50.47    2.92
  -4  10   6   51.15    3.59
  -4 -10   6   46.84    2.99
  -4  10   6   50.73    2.76
  -4  10   6   46.55    2.78
  -4 -10   6   40.46    5.30
  -4 -10   6   45.95    5.43
  -4  10   5  173.57    7.67
  -4  10   5  211.24    7.85
  -4 -10   5  178.43   12.10
  -4  10   5  185.22    8.12
  -4  10   5  187.97    8.15
  -4  10   5  192.05    7.80
  -4 -10   5  191.84    7.98
   4  10  -5  191.20    8.40
  -4  10   5  175.83    7.48
  -4 -10   4   94.98    4.51
  -4 -10   4   90.68    7.60
  -4  10   4   75.58    4.82
  -4 -10   3    4.44    1.81
  -4  10   3    7.60    1.31
  -4 -10   2   75.00    6.90
  -4  10   2   77.76    4.60
  -4  10   1   97.38    8.34
  -4 -10   1  103.20    8.04
  -4  10   0   85.07    7.91
  -4 -10   0   68.90    6.49
  -4  10  -1   44.14    6.04
   4 -10   1   49.89    5.59
  -4 -10  -1   37.24    4.68
  -4  10  -2  143.36   11.72
  -4  10  -2  138.16    6.39
   4  10   2  141.06    6.98
  -4 -10  -2  142.66    9.89
   4  10   3   53.84    6.62
  -4  10  -3   60.60    3.49
  -4  10  -3   49.36    6.78
   4 -10   3   51.49    5.99
   4  10   3   64.32    4.03
  -4 -10  -3   58.53    3.61
  -4  10  -3   58.39    3.77
   4  10   3   61.93    3.87
   4  10   4    7.94    2.64
   4 -10   4    1.95    1.43
  -4  10  -4    8.05    2.89
  -4  10  -4    4.59    0.98
  -4  10  -4    7.75    1.34
   4  10   4    6.40    1.25
  -4 -10  -4    7.44    1.21
   4  10   4    6.75    1.30
   4  10   5    3.38    0.94
  -4  10  -5    3.12    0.81
  -4 -10  -5    1.59    0.53
   4  10   5    3.51    0.94
  -4 -10  -5    4.42    0.98
  -4  10  -5    4.32    1.12
   4  10   6    7.26    1.28
   4  10   6    6.07    1.14
  -4 -10  -6    7.90    1.26
  -4 -10  -6    7.95    0.99
  -4  10  -6    6.72    1.05
   4  10   7   11.45    1.49
  -4 -10  -7   10.81    1.42
  -4 -10  -7    9.55    1.06
  -4  10  -7   10.29    1.21
   4  10   8    1.08    0.60
  -4 -10  -8    2.01    0.55
  -4  10  -8    1.23    0.50
  -4 -10  -8    1.56    0.69
  -4  10  -9   11.11    1.41
  -4 -10  -9   11.67    1.24
  -4 -10  -9    9.98    0.93
   4  10   9    9.70    0.99
   4 -10  10  156.39    6.51
  -4  10 -10  156.62    6.42
   4  10  10  146.58    5.76
  -4 -10 -10  138.13    5.57
   4 -10  11    7.54    0.81
   4  10  11    7.35    0.57
  -4  10 -11    8.15    0.81
  -4  11  13   19.50    1.12
  -4 -11  13   19.20    1.16
  -4 -11  12    3.92    0.70
  -4  11  12    4.87    1.05
  -4  11  12    4.46    0.59
  -4  11  12    4.11    0.54
  -4 -11  12    3.57    0.65
  -4 -11  11   66.15    3.62
  -4  11  11   71.91    3.22
  -4  11  11   66.02    3.09
  -4 -11  11   66.65    3.72
  -4  11  11   65.83    3.23
  -4  11  11   71.84    3.25
  -4  11  11   64.56    3.06
  -4  11  10    8.62    1.24
  -4  11  10   11.76    1.08
  -4  11  10   12.58    1.88
  -4  11  10   10.43    1.04
  -4  11  10   11.05    1.06
  -4  11  10   11.15    1.13
  -4 -11  10   11.85    1.46
  -4 -11   9    4.25    0.90
  -4  11   9    6.07    1.70
  -4  11   9    4.75    0.77
  -4  11   9    4.64    0.75
  -4  11   9    3.96    0.75
  -4  11   9    3.56    0.89
  -4 -11   9    3.30    0.90
  -4  11   8    3.37    0.76
  -4 -11   8    1.70    0.79
  -4 -11   8    2.92    0.81
  -4  11   8    1.94    1.45
  -4  11   8    2.67    0.97
  -4  11   8    3.77    0.81
  -4  11   8    2.75    0.65
  -4  11   8    2.49    0.63
  -4  11   7    9.10    1.13
  -4  11   7    8.27    1.34
  -4  11   7   10.69    1.17
  -4 -11   7    7.15    1.20
  -4 -11   7    9.35    1.25
  -4  11   7    8.94    1.16
  -4  11   7    7.40    0.97
  -4  11   6   76.41    3.80
  -4  11   6   71.19    3.89
  -4  11   6   70.25    3.67
  -4 -11   6   70.93    3.90
   4  11  -6   69.28    4.09
  -4  11   6   72.55    3.87
  -4  11   5   37.85    2.40
  -4 -11   5   36.80    4.92
  -4  11   5   45.16    2.59
  -4  11   5   39.34    2.73
  -4  11   5   49.68    2.65
  -4 -11   5   38.88    2.63
  -4  11   5   32.19    2.57
   4  11  -5   44.66    3.07
  -4  11   4    5.32    0.80
  -4  11   4    5.25    0.81
  -4  11   4    3.70    1.02
  -4  11   4    5.63    0.91
  -4 -11   4    3.73    1.82
  -4  11   4    5.45    0.98
   4  11  -4    6.43    1.17
  -4 -11   4    4.14    0.81
   4  11  -3   28.42    2.36
  -4  11   3   32.45    2.40
  -4  11   3   37.19    2.47
  -4 -11   3   28.05    2.15
  -4 -11   3   30.51    2.15
  -4  11   3   32.60    2.83
  -4  11   3   30.15    2.12
   4  11  -3   34.47    2.75
  -4  11   3   27.40    1.94
  -4 -11   3   33.16    4.66
  -4  11   3   30.02    2.01
  -4  11   2   27.74    2.06
  -4  11   2   22.63    2.35
  -4 -11   2   24.61    1.93
  -4 -11   2   22.23    1.80
  -4  11   2   27.11    1.85
  -4  11   2   25.29    1.75
  -4  11   2   24.07    1.81
  -4 -11   2   26.33    4.07
  -4  11   2   25.21    2.10
   4  11  -2   25.16    2.37
   4  11  -2   23.56    2.17
  -4 -11   1   20.14    1.60
  -4  11   1   17.19    1.50
  -4  11   1   18.26    1.52
   4  11  -1   18.72    2.02
  -4 -11   1   13.69    2.95
  -4  11   1   17.86    1.46
   4  11  -1   19.58    1.92
  -4  11   1   16.67    1.69
  -4  11   1   18.00    1.65
  -4  11   0    0.25    0.44
   4  11   0    1.18    0.63
  -4 -11   0    0.31    0.39
  -4  11   0    0.10    0.32
  -4 -11   0   -0.56    0.95
  -4  11   0   -0.59    0.69
  -4  11   0   -0.72    0.99
  -4  11   0    0.41    0.60
  -4  11   0   -0.10    0.41
  -4 -11  -1  610.32   28.23
  -4  11  -1  629.36   23.33
   4  11   1  609.94   23.76
  -4  11  -1  634.04   23.10
  -4  11  -1  558.90   29.87
   4  11   1  641.45   24.08
  -4  11  -1  649.21   24.18
  -4  11  -2   26.36    1.98
  -4  11  -2   22.71    2.36
  -4  11  -2   23.57    4.57
  -4  11  -2   27.73    2.19
   4  11   2   26.50    2.48
  -4  11  -2   25.90    2.23
   4 -11   2   23.47    4.15
   4  11   2   17.63    3.73
   4  11   3  156.70   11.94
   4 -11   3  145.15   11.57
  -4  11  -3  160.97    7.14
   4  11   3  161.54    7.73
  -4  11  -3  154.20    6.75
  -4  11  -3  132.12   11.99
  -4  11  -3  166.44    7.60
   4  11   3  150.47    7.48
  -4  11  -4    1.36    0.78
   4  11   4    1.79    0.82
  -4  11  -4    0.68    0.55
   4  11   4    0.92    0.67
  -4  11  -5   17.39    2.02
   4  11   5   15.17    1.78
  -4  11  -5   11.61    1.41
   4  11   5   13.04    1.65
   4  11   6    3.39    0.65
   4  11   6    2.44    0.86
  -4  11  -6    3.80    0.82
  -4  11  -7   41.51    2.99
   4  11   7   37.64    2.25
   4  11   7   37.28    2.69
  -4  11  -7   41.22    2.52
   4  11   8    1.62    0.48
  -4  11  -8    0.86    0.48
  -4  11  -8    0.14    0.64
   4  11   9   59.54    2.69
  -4  11  -9   60.09    3.12
   4 -11   9   65.98    3.45
  -4  11 -10    0.71    0.46
   4  11  10    0.41    0.21
   4 -11  10    0.24    0.41
  -4  11 -11    0.73    0.23
  -4 -12  12    0.45    0.29
  -4  12  12    0.80    0.57
  -4  12  12    0.21    0.21
  -4 -12  12    0.04    0.23
  -4  12  12    0.55    0.26
  -4  12  11  244.62    9.10
  -4 -12  11  246.49    9.56
  -4 -12  11  224.63    9.60
  -4  12  11  255.54    9.13
  -4 -12  10    3.77    0.85
  -4  12  10    4.16    0.63
  -4  12  10    4.80    0.66
  -4  12  10    5.55    1.37
  -4  12  10    4.65    0.70
  -4  12   9   58.95    2.95
  -4 -12   9   55.70    3.32
  -4 -12   9   53.33    3.14
  -4  12   9   49.30    2.74
  -4  12   9   54.81    2.90
  -4  12   9   55.29    3.12
  -4  12   9   56.47    2.86
  -4  12   8  230.90    9.02
  -4 -12   8  235.30    9.59
  -4 -12   8  210.34    9.41
  -4  12   8  232.40    9.09
  -4  12   8  235.54    8.97
  -4  12   8  207.54    8.91
  -4  12   7   54.15    2.97
  -4 -12   7   48.41    3.24
  -4 -12   7   52.51    3.11
  -4  12   7   49.90    2.99
  -4  12   7   52.84    3.18
  -4  12   7   54.59    2.94
  -4  12   6  444.62   15.91
  -4  12   6  393.63   15.78
  -4  12   6  466.51   15.90
   4  12  -6  403.02   16.40
  -4 -12   6  436.77   16.46
  -4 -12   6  425.28   16.11
  -4  12   6  394.02   15.67
   4  12  -5  146.33    7.04
  -4  12   5  154.20    6.40
  -4  12   5  154.31    6.37
  -4 -12   5  148.52    6.59
  -4  12   5  131.42    6.57
  -4  12   4   51.90    2.95
   4  12  -4   45.38    3.30
  -4  12   4   48.26    2.75
  -4  12   4   43.08    2.64
  -4  12   4   52.98    3.15
  -4  12   4   45.10    3.01
  -4 -12   4   48.27    2.92
  -4 -12   3  447.60   16.74
  -4  12   3  421.33   17.88
  -4  12   3  442.59   16.66
   4  12  -3  446.84   17.66
  -4  12   3  445.18   16.48
  -4  12   3  443.44   17.04
  -4  12   3  463.51   16.83
  -4  12   3  429.38   16.45
  -4  12   2  261.50   10.49
  -4  12   2  265.65   10.85
  -4  12   2  268.29   10.26
  -4  12   2  248.07   10.13
  -4  12   2  259.18   10.31
   4  12  -2  276.73   11.45
  -4 -12   2  255.20   10.36
  -4 -12   2  253.67   10.48
  -4 -12   2  251.08   15.25
   4  12  -2  262.03   11.01
  -4  12   1   45.74    2.84
  -4  12   1   47.94    3.04
  -4 -12   1   45.95    2.81
  -4 -12   1   44.54    2.70
  -4  12   1   40.55    2.63
  -4  12   1   41.13    2.59
   4  12  -1   48.09    3.46
  -4  12   1   41.28    2.52
  -4 -12   1   41.59    5.23
   4  12  -1   42.27    3.12
  -4  12   0   60.19    3.32
  -4  12   0   62.37    3.63
  -4  12   0   65.05    4.33
   4  12   0   63.43    3.99
  -4 -12   0   66.68    3.48
  -4  12   0   67.33    3.81
  -4 -12   0   62.21    6.48
   4  12   1   20.03    2.14
  -4  12  -1   15.78    1.72
  -4  12  -1   12.86    3.28
  -4  12  -1   16.19    2.06
  -4  12  -1   18.56    1.68
   4  12   1   19.52    2.04
  -4  12  -1   18.43    1.79
  -4  12  -2   22.17    1.82
  -4  12  -2   24.51    2.17
   4  12   2   26.35    2.44
  -4  12  -2   21.06    2.33
  -4  12  -3  119.61    5.73
  -4  12  -3  119.05    6.02
   4  12   3  112.12    6.00
  -4  12  -3  109.72    5.23
   4  12   3  123.75    6.22
  -4  12  -3  117.24    6.22
  -4  12  -4    9.02    1.41
  -4  12  -4    7.48    1.36
   4  12   4    6.79    1.19
  -4  12  -4    8.06    1.17
   4  12   4    6.56    1.19
   4  12   5   36.25    2.73
  -4  12  -5   30.22    2.34
   4  12   5   32.28    2.52
  -4  12  -5   32.44    2.72
  -4  12  -5   33.66    2.62
   4  12   6   59.16    2.88
  -4  12  -6   61.83    3.81
  -4  12  -6   58.80    3.65
  -4  12  -6   57.57    3.29
   4  12   6   61.45    3.61
   4  12   7   26.20    1.58
  -4  12  -7   26.90    2.17
  -4  12  -7   25.07    2.14
   4  12   7   25.64    2.01
  -4  12  -7   27.07    1.89
  -4  12  -8   21.31    1.49
  -4  12  -8   24.40    1.90
   4  12   8   21.50    1.30
  -4  12  -8   23.49    1.78
   4  12   9    6.66    0.68
  -4  12  -9    7.59    0.95
   4  12   9    5.48    0.49
  -4  12  -9    5.71    0.56
   4  12  10    0.32    0.16
  -4 -13  11   32.66    1.80
  -4 -13  11   24.65    1.49
  -4  13  11   24.64    1.47
  -4 -13  11   36.66    1.80
  -4  13  11   31.67    1.50
  -4  13  10   66.07    2.89
  -4 -13  10   66.76    3.28
  -4  13  10   65.11    3.01
  -4  13  10   57.70    2.79
  -4  13  10   66.97    2.94
  -4 -13  10   65.96    3.43
  -4  13   9  129.37    5.44
  -4  13   9  137.81    5.50
  -4 -13   9  133.47    5.93
  -4  13   9  133.24    5.42
  -4  13   9  137.16    5.60
  -4 -13   9  123.52    5.59
  -4  13   8  151.35    6.41
  -4  13   8  160.29    6.40
  -4 -13   8  159.94    6.92
  -4  13   8  156.11    6.32
  -4  13   8  149.75    6.46
  -4 -13   8  151.14    6.75
  -4  13   7  137.57    6.07
  -4  13   7  139.01    5.92
  -4  13   7  136.75    5.97
  -4 -13   7  148.54    6.55
  -4 -13   7  139.65    6.16
  -4 -13   7  138.98    6.51
  -4  13   7  154.46    6.27
  -4  13   6    8.89    1.03
  -4  13   6    9.81    1.59
   4  13  -6    9.27    1.25
  -4 -13   6    9.19    1.25
  -4 -13   6    8.08    1.08
  -4  13   6    7.21    0.94
  -4  13   5   12.64    1.26
  -4  13   5   14.04    1.30
  -4  13   5   15.73    1.44
   4  13  -5   13.04    1.57
  -4 -13   5   13.26    1.40
  -4 -13   5   13.24    1.50
  -4  13   5   17.05    2.02
  -4 -13   4   28.01    2.10
  -4  13   4   29.94    2.10
  -4  13   4   29.80    1.99
  -4  13   4   30.08    1.99
  -4  13   4   25.58    2.13
   4  13  -4   27.32    2.44
  -4  13   4   31.73    2.53
  -4 -13   3    7.36    1.02
  -4  13   3    7.13    0.99
  -4  13   3    6.97    0.95
   4  13  -3    9.11    1.47
  -4  13   3    6.96    1.10
  -4  13   3    6.46    0.91
  -4  13   3    7.86    1.62
  -4 -13   2  129.61    5.73
   4  13  -2  126.96    6.52
  -4  13   2  119.23    5.46
  -4  13   2  127.24    5.65
  -4  13   2  121.74    5.52
  -4  13   2  130.50    5.85
  -4  13   2  127.54    6.03
   4  13  -1  192.55    8.85
  -4  13   1  196.09    8.32
  -4  13   1  182.22    7.77
   4  13  -1  193.22    8.59
  -4  13   1  184.19    9.03
  -4 -13   1  188.85    7.90
  -4  13   1  189.67    8.08
  -4  13   1  184.56    7.69
  -4  13   0   72.72    3.81
   4  13   0   71.99    4.39
  -4 -13   0   62.05    3.58
  -4 -13   0   65.53    3.54
  -4  13   0   66.45    4.44
   4  13   0   64.80    4.07
  -4  13   0   69.57    3.84
  -4  13   0   63.47    3.81
  -4  13  -1  127.27    5.80
   4  13   1  128.54    6.57
  -4 -13  -1  126.32    5.65
  -4  13  -1  126.75    6.07
  -4  13  -1  123.47    6.68
  -4  13  -1  122.96    6.03
   4  13   2    6.45    1.26
  -4  13  -2    8.08    1.39
  -4 -13  -2    6.29    0.94
  -4  13  -2    7.42    1.16
   4  13   2    4.80    1.19
  -4  13  -2    6.34    0.96
   4  13   3    1.66    0.80
  -4  13  -3    3.13    0.69
  -4  13  -3    3.01    0.89
  -4  13  -3    3.20    0.83
  -4  13  -3    2.31    0.88
   4  13   3    2.42    0.86
  -4  13  -4    0.36    0.61
  -4  13  -4    0.13    0.49
   4  13   4    0.47    0.68
  -4  13  -4   -0.16    0.62
   4  13   4    0.31    0.56
  -4  13  -5  120.75    5.66
  -4  13  -5  124.17    6.16
  -4  13  -5  123.90    5.85
   4  13   5  125.91    5.96
  -4  13  -6   32.62    2.16
   4  13   6   31.45    1.85
  -4  13  -6   32.94    2.42
  -4  13  -6   30.31    2.25
   4  13   6   31.04    2.25
  -4  13  -7   30.70    2.20
  -4  13  -7   33.27    2.24
  -4  13  -7   36.91    2.11
   4  13   7   34.04    1.83
  -4  13  -8   24.90    1.65
   4  13   8   22.07    1.25
  -4  13  -8   22.11    1.38
  -4 -13  -9   12.37    0.76
  -4  13  -9   10.59    0.88
   4  14 -10   11.78    0.89
  -4  14  10   10.70    0.74
  -4 -14  10   10.61    0.83
  -4 -14  10   11.24    1.03
  -4  14  10   11.48    0.80
  -4 -14  10    9.79    0.91
  -4  14   9    0.94    0.38
  -4  14   9    1.48    1.01
  -4 -14   9    0.82    0.34
  -4  14   9    0.96    0.36
  -4  14   9    1.41    0.38
  -4 -14   9    1.09    0.47
  -4  14   8    0.74    0.41
  -4  14   8   -0.13    1.18
  -4 -14   8    0.91    0.48
  -4  14   8    0.83    0.40
  -4  14   8    0.26    0.34
  -4 -14   8    1.01    0.59
  -4  14   7    4.33    1.50
  -4 -14   7    3.98    0.82
  -4  14   7    2.76    0.59
  -4  14   7    3.94    0.66
  -4 -14   7    4.43    0.86
  -4  14   6  190.27    7.60
  -4  14   6  194.57    7.84
  -4 -14   6  197.46    8.16
  -4 -14   6  182.19    7.71
  -4  14   6  191.10    7.62
  -4  14   6  200.56    7.82
   4  14  -5   34.70    2.54
  -4  14   5   34.18    2.10
  -4 -14   5   36.78    2.47
  -4 -14   5   33.29    2.21
  -4  14   5   40.08    2.71
  -4  14   5   33.62    2.09
  -4  14   5   34.45    2.21
  -4  14   4  146.77    6.12
  -4  14   4  149.14    6.14
  -4 -14   4  148.41    6.54
  -4 -14   4  143.78    6.27
  -4  14   4  148.31    6.41
   4  14  -4  143.12    6.86
  -4  14   4  140.12    6.21
  -4  14   3   18.89    1.57
  -4  14   3   19.94    1.53
  -4  14   3   19.17    1.72
   4  14  -3   20.45    2.03
  -4 -14   3   17.28    1.55
  -4  14   3   22.89    1.94
  -4  14   3   20.27    1.53
  -4  14   2   71.11    3.64
   4  14  -2   79.16    4.53
  -4 -14   2   77.06    3.83
  -4  14   2   79.04    4.12
  -4  14   2   70.39    3.69
  -4  14   2   79.93    3.95
  -4  14   1    1.35    0.67
  -4  14   1    2.72    0.73
  -4 -14   1    0.73    0.49
  -4  14   1    2.88    1.08
   4  14   0  151.90    7.42
   4  14   0  150.91    7.17
  -4  14   0  159.47    6.81
  -4 -14   0  156.01    6.60
  -4  14   0  157.09    7.01
  -4  14   0  145.55    7.55
   4  14   1   11.58    1.57
  -4  14  -1   11.31    1.38
  -4  14  -1   12.45    1.29
  -4 -14  -1   11.76    1.21
  -4 -14  -1    9.21    1.17
  -4  14  -1   12.93    1.74
  -4  14  -2  450.15   16.70
   4  14   2  427.34   16.86
  -4  14  -2  432.32   16.19
   4  14   2  441.00   17.03
  -4  14  -2  442.27   17.35
  -4 -14  -2  423.45   16.10
   4  14   3   42.61    2.89
  -4 -14  -3   37.92    2.32
   4  14   3   39.34    2.80
  -4  14  -3   43.74    3.14
  -4  14  -4    3.08    0.78
  -4 -14  -4    4.56    0.72
  -4  14  -4    3.29    0.83
   4  14   4    3.14    0.80
  -4  14  -5    2.00    0.66
  -4 -14  -5    1.37    0.48
  -4  14  -5    0.95    0.62
   4  14   5    2.13    0.63
  -4  14  -6    4.89    0.76
  -4  14  -6    5.12    0.88
  -4 -14  -6    4.42    0.63
  -4 -14  -7    5.52    0.60
  -4  14  -7    5.86    0.69
   4  14   8   25.93    1.25
  -4 -14  -8   23.50    1.14
  -4 -15   9    2.08    0.43
  -4  15   9    1.60    0.30
  -4 -15   9    2.12    0.47
  -4  15   9    2.50    0.37
  -4 -15   8   25.28    1.51
  -4  15   8   23.71    1.30
  -4  15   8   27.09    1.47
  -4 -15   8   26.45    1.69
  -4  15   8   27.74    1.46
  -4  15   7    6.73    0.69
  -4 -15   7    5.60    0.83
  -4  15   7    9.13    0.89
  -4  15   7    8.17    0.86
  -4  15   7    7.33    0.75
  -4 -15   7    7.94    0.95
  -4 -15   6    4.44    0.85
  -4  15   6    4.52    0.62
  -4  15   6    5.39    0.79
  -4 -15   6    4.76    0.86
  -4  15   6    3.18    0.56
  -4  15   6    4.81    0.71
  -4  15   5   11.42    0.99
  -4  15   5   11.91    1.11
  -4  15   5   10.20    0.99
  -4 -15   5   10.93    1.22
  -4 -15   5   11.28    1.05
  -4  15   4    2.24    0.55
  -4 -15   4    1.70    0.63
  -4 -15   4    3.43    0.64
   4  15  -4    1.96    0.72
  -4  15   4    2.09    0.52
  -4  15   3    0.44    0.49
  -4  15   3    0.26    0.35
  -4 -15   3    0.69    0.45
  -4 -15   3   -0.11    0.57
  -4  15   3    0.61    0.39
   4  15  -3    0.57    0.55
  -4 -15   2   -0.09    0.35
  -4  15   2    0.44    0.50
   4  15  -2    0.45    0.56
  -4  15   2    0.56    0.53
  -4 -15   1   29.78    1.92
  -4  15   1   29.32    2.07
  -4  15   1   29.13    2.12
  -4  15   0    0.94    0.52
  -4 -15   0    1.40    0.49
   4  15   0    1.06    0.67
  -4  15   0    0.70    0.48
  -4  15   0    1.41    0.73
  -4  15  -1   29.04    2.08
  -4  15  -1   24.76    1.78
  -4 -15  -1   24.86    1.72
   4  15   1   26.38    2.18
  -4  15  -1   25.98    2.32
  -4  15  -2    7.86    1.07
  -4  15  -2    6.57    0.83
   4  15   2    7.92    1.13
   4  15   2    6.09    1.04
  -4  15  -2    4.92    1.02
  -4 -15  -2    5.57    0.78
  -4 -15  -2    5.84    0.87
   4  15   3   76.70    3.98
  -4 -15  -3   78.10    3.66
  -4 -15  -3   77.55    3.55
   4  15   3   78.03    4.00
  -4  15  -3   75.51    4.23
  -4  15  -4   -0.28    0.58
   4  15   4    0.30    0.45
  -4  15  -4    0.12    0.42
   4  15   4    0.35    0.31
  -4 -15  -4    0.45    0.34
  -4 -15  -4    0.22    0.41
  -4  15  -5  128.66    5.08
  -4 -15  -5  118.27    4.80
  -4 -15  -5  117.94    4.71
   4  15   5  118.85    4.70
   4  15   6   75.56    3.09
  -4 -15  -6   69.15    3.11
  -4 -15  -6   73.83    3.09
  -4  15  -7    2.07    0.33
  -4 -16   8    6.65    0.60
  -4 -16   7    1.31    0.40
  -4  16   7    1.51    0.30
  -4 -16   7    1.46    0.36
  -4 -16   6    0.94    0.42
  -4  16   6    1.28    0.33
  -4  16   6    1.77    0.47
  -4  16   6    1.43    0.41
  -4 -16   6    0.80    0.42
  -4 -16   5   98.09    4.18
  -4  16   5   82.52    3.70
  -4  16   5  102.08    4.16
  -4  16   5   93.17    4.04
  -4 -16   5   87.52    4.18
  -4  16   4   19.40    1.19
  -4 -16   4   17.54    1.43
  -4 -16   3    5.05    0.79
   4  16  -3    5.28    0.88
  -4  16   3    5.43    0.81
  -4 -16   2    8.10    0.81
  -4 -16   2    9.85    1.04
  -4  16   2    8.92    1.00
   4  16  -2    9.01    1.19
  -4  16   1   22.54    1.59
  -4 -16   1   21.01    1.39
  -4  16   0   31.79    1.88
  -4  16   0   32.65    2.04
  -4 -16   0   31.00    1.77
  -4  16   0   29.79    1.88
   4  16   0   30.27    2.18
  -4  16  -1   20.71    1.30
  -4  16  -1   20.45    1.58
  -4  16  -1   19.61    1.38
   4  16   1   21.00    1.70
  -4 -16  -1   21.12    1.35
  -4 -16  -2   25.63    1.46
   4  16   2   22.42    1.71
  -4  16  -2   21.54    1.61
  -4  16  -3   37.50    2.14
  -4 -16  -3   37.33    2.00
  -4 -16  -3   36.25    1.85
  -4 -16  -4    1.14    0.32
  -4 -16  -4    0.98    0.36
  -4  16  -5   12.28    0.94
  -4 -16  -5   13.03    0.86
  -4  16  -6   12.59    0.75
  -4 -17   6    3.15    0.41
  -4  17   6    3.28    0.37
  -4  17   6    3.11    0.36
  -4 -17   5    8.23    0.79
  -4  17   5    8.05    0.70
  -4 -17   5    8.38    0.77
  -4 -17   4   -0.24    0.33
  -4  17   4   -0.11    0.30
  -4 -17   4    0.46    0.35
  -4  17   4    0.54    0.32
  -4 -17   3    9.89    0.89
  -4  17   3    8.52    0.82
  -4  17   3   10.38    0.89
  -4 -17   2    0.13    0.31
  -4  17   2   -0.06    0.28
  -4 -17   1   23.98    1.46
  -4  17   1   20.98    1.31
  -4  17   1   20.94    1.33
   4  17   0   10.98    1.05
  -4  17   0   11.15    0.81
  -4  17   0   11.22    0.87
   4  17   1    4.54    0.64
  -4  17  -2   15.52    1.07
  -4 -17  -3   11.36    0.80
  -4  17  -3   11.75    0.85
  -4 -17  -4    5.44    0.44
  -4  17  -4    5.30    0.47
  -4 -18   2   39.94    1.79
  -4 -18   1    0.04    0.18
  -4 -18   1    0.17    0.19
  -4 -18   0    0.46    0.21
  -5   0  16   41.30    1.82
  -5   0  16   42.46    2.00
  -5   0  16   39.18    1.97
  -5   0  15   -0.26    0.47
  -5   0  15   -0.07    0.44
  -5   0  15   -0.07    0.30
  -5   0  15    0.26    0.53
  -5   0  15    0.06    0.37
  -5   0  15   -0.06    0.33
  -5   0  15   -0.26    0.28
  -5   0  14   40.25    2.67
  -5   0  14   36.72    2.47
  -5   0  14   37.11    2.33
  -5   0  14   39.02    2.38
  -5   0  14   41.24    2.40
  -5   0  14   40.05    2.33
  -5   0  13   -0.15    0.49
  -5   0  13    0.17    0.69
  -5   0  13   -0.12    0.49
  -5   0  13    0.15    0.62
  -5   0  13    0.29    0.65
  -5   0  13    0.24    0.45
  -5   0  13   -0.12    0.48
  -5   0  12   10.02    1.47
  -5   0  12   12.31    1.39
  -5   0  12    9.93    1.56
  -5   0  12    7.73    1.32
  -5   0  12   10.71    1.52
  -5   0  12   12.98    1.64
  -5   0  12    8.72    1.43
  -5   0  12   13.78    1.68
  -5   0  12    8.77    1.20
  -5   0  11    0.41    0.46
  -5   0  11   -0.38    0.55
  -5   0  11    1.14    0.96
  -5   0  11   -0.57    0.96
  -5   0  11    0.17    0.61
  -5   0  11   -0.18    0.55
  -5   0  11    0.27    0.50
  -5   0  11    0.57    0.72
  -5   0  11    0.18    0.59
  -5   0  11   -0.17    0.56
  -5   0  10    1.09    0.64
  -5   0  10    1.03    0.71
  -5   0  10   -0.54    0.74
  -5   0  10    2.14    1.47
  -5   0  10    0.71    0.65
  -5   0  10    1.17    0.58
  -5   0  10    1.27    0.71
  -5   0  10    1.17    0.61
  -5   0  10    0.67    0.57
  -5   0  10    1.04    0.55
  -5   0   9    0.23    0.39
  -5   0   9    0.58    0.46
  -5   0   9    1.91    1.04
  -5   0   9    1.42    0.92
  -5   0   8    7.26    0.94
  -5   0   8    6.28    0.87
  -5   0   8    4.92    1.56
  -5   0   8    5.72    1.65
  -5   0   7    0.09    0.30
  -5   0   7    1.04    0.75
  -5   0   7    0.34    0.75
  -5   0   7   -0.09    0.32
  -5   0   7   -0.47    0.79
  -5   0   6  618.80   24.27
  -5   0   6  622.35   24.27
  -5   0   5    0.18    0.26
  -5   0   5   -0.23    0.55
  -5   0   5   -0.23    0.67
  -5   0   5    0.34    0.73
  -5   0   4 3997.17  140.66
  -5   0   4 3972.26  140.61
  -5   0   4 4254.07  142.31
   5   0  -3   -0.10    0.21
  -5   0   3    0.29    0.35
  -5   0   3    0.24    0.62
  -5   0   2  166.79    8.16
  -5   0   2  167.79    8.66
   5   0  -2  166.14    6.71
  -5   0   1    1.94    0.71
  -5   0   1    0.27    0.65
   5   0  -1    0.70    0.38
   5   0   0  440.28   16.50
  -5   0   0  397.12   16.19
   5   0   1    0.20    0.45
  -5   0  -1    0.65    0.78
   5   0   2   12.47    1.90
  -5   0  -2   17.82    2.69
   5   0   3    0.93    0.74
  -5   0  -3    1.62    0.97
   5   0   4   50.73    4.68
  -5   0  -4   53.09    5.27
   5   0   5    1.31    0.95
  -5   0  -5    0.10    0.31
  -5   0  -5    0.50    0.85
  -5   0  -6   51.90    5.76
   5   0   6   60.74    3.94
   5   0   6   65.90    7.07
   5   0   6   67.51    6.19
   5   0   6   66.48    7.16
  -5   0  -7    0.59    0.99
   5   0   7   -0.21    0.63
   5   0   7   -0.81    0.78
   5   0   7   -0.81    0.79
  -5   0  -8    0.31    0.49
   5   0   8   -0.89    1.49
   5   0   8    0.90    0.87
   5   0   8    0.45    0.69
   5   0   8   -0.17    0.64
   5   0   9    0.46    0.80
   5   0   9    0.34    0.60
   5   0  10   64.51    3.98
   5   0  10   76.57    4.70
   5   0  11   -0.18    0.64
  -5   0 -11    0.16    0.44
   5   0  12  196.23    7.99
  -5   0 -12  174.13    7.09
   5   0  12  196.79    8.04
  -5   0 -12  188.32    7.51
   5   0  13   -0.08    0.16
  -5   0 -13    0.11    0.23
  -5   0 -13    0.10    0.31
  -5   1  16   34.21    1.65
  -5   1  16   41.64    1.89
  -5  -1  16   39.89    1.90
  -5   1  16   37.52    1.86
  -5   1  16   37.07    1.72
  -5  -1  16   42.51    1.95
  -5   1  16   37.40    1.85
  -5   1  15   67.25    3.33
  -5  -1  15   70.03    3.40
  -5   1  15   71.99    3.39
  -5   1  15   68.32    3.09
  -5  -1  15   78.76    3.56
  -5  -1  15   66.14    3.10
  -5  -1  15   60.80    3.04
  -5   1  15   63.70    3.08
  -5   1  15   65.74    3.05
  -5  -1  15   69.68    3.27
  -5   1  14    8.34    1.07
  -5  -1  14    8.07    1.11
  -5  -1  14   10.52    1.10
  -5   1  14    8.16    0.98
  -5  -1  14    6.98    1.14
  -5   1  14    9.34    1.23
  -5   1  14    8.56    1.04
  -5   1  14   10.85    1.35
  -5  -1  14    9.19    1.08
  -5  -1  14    7.48    0.93
  -5   1  14    8.12    0.97
  -5  -1  14    8.98    1.00
  -5  -1  13   23.52    2.14
  -5   1  13   28.60    2.22
  -5   1  13   28.21    1.90
  -5  -1  13   26.93    2.27
  -5  -1  13   23.38    1.93
  -5   1  13   25.15    2.00
  -5  -1  13   27.50    2.44
  -5  -1  13   26.83    2.25
  -5  -1  13   29.16    2.40
  -5   1  13   33.22    2.45
  -5   1  13   26.00    2.03
  -5  -1  13   26.51    2.02
  -5   1  13   26.26    2.00
  -5  -1  12   15.01    1.60
  -5  -1  12   15.61    1.85
  -5   1  12   14.96    1.78
  -5  -1  12   15.33    1.77
  -5   1  12   15.85    1.86
  -5  -1  12   15.66    1.86
  -5  -1  12   16.46    1.65
  -5   1  12   14.04    1.55
  -5   1  12   17.74    1.94
  -5  -1  12   17.91    2.03
  -5  -1  12   18.84    1.96
  -5   1  12   14.64    1.78
  -5  -1  12   18.12    1.96
  -5   1  12   17.09    1.85
  -5   1  12   13.51    1.64
  -5  -1  12   14.27    1.74
  -5   1  12   16.79    1.61
  -5  -1  11   65.60    3.68
  -5  -1  11   62.31    4.09
  -5   1  11   64.68    4.10
  -5  -1  11   57.21    3.88
  -5   1  11   65.75    4.10
  -5  -1  11   64.44    6.41
  -5   1  11   65.49    6.45
  -5  -1  11   56.12    6.06
  -5   1  11   53.78    5.90
  -5  -1  11   61.59    4.01
  -5   1  11   60.22    4.00
  -5  -1  11   59.91    3.95
  -5   1  11   60.25    3.86
  -5  -1  11   71.78    3.79
  -5   1  11   60.16    3.56
  -5   1  11   57.87    3.97
  -5  -1  11   62.28    4.14
  -5   1  11   60.50    3.86
  -5   1  11   70.20    4.06
  -5  -1  10   36.47    2.91
  -5   1  10   34.26    2.78
  -5   1  10   27.63    2.47
  -5  -1  10   32.14    2.60
  -5   1  10   33.87    2.70
  -5  -1  10   35.55    2.75
  -5   1  10   33.03    2.73
  -5  -1  10   39.12    2.89
  -5  -1  10   37.86    2.52
  -5  -1  10   30.86    2.34
  -5   1  10   30.32    2.31
  -5   1  10   35.07    2.76
  -5  -1  10   36.26    2.89
  -5  -1  10   32.94    4.41
  -5   1  10   29.73    4.22
  -5  -1  10   34.10    4.48
  -5   1  10   35.13    4.51
  -5  -1  10   29.40    2.58
  -5   1  10   36.29    2.70
  -5  -1   9    5.71    1.80
  -5   1   9    5.23    1.91
  -5  -1   9    5.70    1.85
  -5   1   9    2.84    1.23
  -5  -1   9    2.20    0.61
  -5  -1   9    6.04    0.93
  -5   1   9    3.36    0.75
  -5  -1   8   78.54    6.18
  -5   1   8   69.78    5.81
  -5  -1   8   70.97    5.88
  -5   1   8   67.12    5.76
  -5   1   8   66.27    3.49
  -5  -1   8   72.44    3.57
  -5  -1   8   67.10    3.52
  -5   1   8   64.73    3.47
  -5   1   7    2.30    0.50
  -5  -1   7    2.80    0.58
  -5   1   7    2.88    0.58
  -5  -1   7    1.87    0.49
  -5  -1   7    1.09    0.54
  -5  -1   7    1.72    0.89
  -5  -1   7    3.09    1.16
  -5  -1   6  321.39   13.14
  -5  -1   6  321.36   13.43
  -5  -1   6  356.17   16.34
  -5  -1   6  347.34   15.01
  -5  -1   6  348.04   15.01
  -5  -1   5 1154.66   41.34
  -5  -1   5 1149.09   41.45
  -5  -1   5 1200.11   44.15
  -5  -1   5 1144.12   42.63
  -5  -1   5 1146.75   42.65
  -5  -1   4  381.21   15.27
  -5  -1   4  407.64   17.11
  -5  -1   4  387.14   15.81
  -5  -1   4  406.18   15.94
  -5   1   3  394.77   15.76
  -5  -1   3  380.21   14.84
  -5  -1   3  381.72   15.90
  -5  -1   3  356.62   14.60
  -5  -1   3  365.01   14.64
  -5   1   2    8.27    1.54
  -5  -1   2   13.06    1.72
  -5  -1   1  226.07   10.00
  -5  -1   1  235.76   11.48
  -5   1   1  211.60   10.73
   5   1  -1  230.58    9.69
   5  -1  -1  228.24    8.90
  -5  -1   0   36.49    2.83
   5  -1   0   39.22    2.74
   5   1   0   47.85    3.29
  -5   1   0   41.65    3.87
   5   1   1  184.98    9.23
   5  -1   1  195.82    8.90
  -5  -1  -1  189.57   10.30
   5   1   2 1795.08   68.13
   5  -1   2 1905.35   67.77
  -5  -1  -2 1943.22   69.53
  -5   1  -2 1935.66   69.73
   5   1   3    1.31    0.84
   5  -1   3    0.60    0.59
  -5  -1  -3    0.41    0.88
  -5   1  -3    2.56    1.38
   5   1   4  358.33   17.64
   5  -1   4  384.34   17.51
  -5  -1  -4  411.01   18.68
  -5   1  -4  381.38   18.67
   5   1   5    1.81    1.32
   5  -1   5    0.43    0.73
  -5  -1  -5    0.81    0.37
  -5  -1  -5    0.99    0.97
  -5   1  -5    1.18    0.47
  -5   1  -5    1.05    1.02
  -5  -1  -6  112.06    8.61
  -5   1  -6  117.91    9.08
   5   1   6  102.66    9.29
   5  -1   6  112.39    9.59
   5   1   6  110.25    9.60
   5  -1   6  105.83    9.40
   5  -1   6  105.12    5.72
   5   1   6  107.08    8.44
   5  -1   7   30.57    2.79
   5   1   7   38.96    4.96
  -5   1  -7   30.29    4.43
   5   1   7   30.05    5.24
   5  -1   7   35.99    5.61
   5   1   7   35.24    5.46
   5  -1   7   32.29    5.38
   5  -1   8   18.58    2.13
   5   1   8   11.58    3.38
   5  -1   8   11.39    3.22
   5   1   8    5.41    2.52
   5  -1   8   22.17    4.42
  -5   1  -8   10.68    1.44
   5   1   8   12.94    1.67
   5  -1   8   12.87    1.60
  -5   1  -9   58.57    3.63
   5  -1   9   61.44    3.87
   5  -1   9   53.28    3.66
   5   1   9   57.60    3.77
   5  -1   9   64.01    4.32
   5  -1  10  202.17    9.10
   5  -1  10  231.29   10.02
   5  -1  10  214.36    9.26
   5   1  10  211.12    9.28
   5  -1  11    2.22    0.91
  -5   1 -11    1.98    0.57
  -5  -1 -11    0.81    0.51
  -5  -1 -11    2.20    0.71
  -5  -1 -12    3.94    0.63
  -5   1 -12    3.21    0.55
   5  -1  12    4.40    0.83
   5   1  12    5.20    0.91
  -5  -1 -12    5.16    0.80
  -5   1 -12    4.42    0.78
   5  -1  12    3.37    0.79
  -5  -1 -13   12.06    0.89
  -5   1 -13   11.18    0.89
  -5  -1 -13    9.41    0.72
  -5  -1 -13    9.62    0.72
  -5   2  16    2.85    0.45
  -5  -2  16    3.43    0.49
  -5  -2  16    3.31    0.53
  -5   2  16    3.22    0.46
  -5  -2  16    3.11    0.41
  -5   2  16    3.29    0.46
  -5   2  16    2.71    0.35
  -5  -2  15   23.26    1.57
  -5  -2  15   21.79    1.38
  -5   2  15   20.00    1.35
  -5   2  15   21.18    1.38
  -5   2  15   19.56    1.54
  -5  -2  15   21.54    1.60
  -5   2  15   24.44    1.62
  -5   2  15   23.42    1.43
  -5  -2  15   21.90    1.41
  -5   2  14    5.13    0.78
  -5  -2  14    5.53    0.77
  -5   2  14    5.95    0.83
  -5  -2  14    5.06    0.75
  -5  -2  14    4.28    0.90
  -5   2  14    5.20    0.71
  -5  -2  14    4.87    0.75
  -5   2  14    4.50    0.72
  -5   2  14    6.41    1.09
  -5   2  14    4.51    0.77
  -5  -2  14    6.52    1.08
  -5   2  14    5.17    0.97
  -5  -2  13   71.72    4.11
  -5  -2  13   66.58    3.65
  -5   2  13   73.08    3.77
  -5   2  13   71.56    3.71
  -5  -2  13   77.92    4.31
  -5   2  13   66.88    3.91
  -5   2  13   71.96    3.84
  -5  -2  13   69.14    4.07
  -5   2  13   67.03    3.53
  -5  -2  13   62.74    3.61
  -5   2  13   74.67    3.79
  -5   2  13   75.72    3.77
  -5  -2  13   74.04    4.04
  -5  -2  12   24.55    2.21
  -5   2  12   22.30    2.14
  -5  -2  12   26.39    2.42
  -5   2  12   23.12    1.94
  -5  -2  12   24.75    1.99
  -5   2  12   23.66    1.95
  -5   2  12   23.23    2.13
  -5   2  12   22.39    2.04
  -5  -2  12   24.76    2.00
  -5   2  12   20.06    1.85
  -5  -2  12   25.64    2.45
  -5   2  12   28.08    2.09
  -5  -2  12   22.40    2.15
  -5   2  12   21.21    2.22
  -5   2  11  178.22    7.65
  -5   2  11  171.47    7.94
  -5  -2  11  175.64    7.67
  -5   2  11  185.63    7.74
  -5   2  11  181.62    8.22
  -5  -2  11  173.39    8.40
  -5   2  11  158.71    7.79
  -5   2  11  184.99    7.71
  -5  -2  11  189.77    8.53
  -5   2  11  167.98    8.10
  -5  -2  11  175.22    7.66
  -5   2  11  167.76    7.63
  -5   2  11  171.87    8.20
  -5  -2  11  169.79    8.05
  -5  -2  11  166.79   11.27
  -5   2  11  180.76   11.65
  -5  -2  11  163.74   11.21
  -5   2  11  168.40   11.48
  -5   2  11  184.84    8.07
  -5   2  11  166.76    8.22
  -5  -2  11  178.81    8.20
  -5   2  10    0.99    0.66
  -5   2  10    1.64    0.63
  -5  -2  10    1.01    0.57
  -5   2  10    0.99    0.64
  -5  -2  10    1.31    0.64
  -5  -2  10    1.86    0.79
  -5  -2  10    1.32    0.76
  -5   2  10    0.99    0.64
  -5   2  10    0.88    0.67
  -5   2  10    0.89    0.53
  -5  -2  10    1.01    0.51
  -5   2  10    0.15    0.58
  -5  -2  10    1.66    0.67
  -5   2  10    0.73    0.61
  -5  -2  10    1.23    0.68
  -5   2  10    1.43    0.74
  -5   2  10    0.16    0.53
  -5  -2  10    3.14    1.35
  -5   2  10   -0.52    1.02
  -5  -2  10    1.56    1.01
  -5   2  10    1.04    1.01
  -5  -2   9   95.46    4.58
  -5   2   9   88.32    4.52
  -5  -2   9   89.75    7.18
  -5   2   9   94.56    7.38
  -5  -2   9  109.70    7.78
  -5   2   9   84.55    7.10
  -5   2   9   97.30    4.62
  -5  -2   9   92.44    4.56
  -5   2   8    2.87    0.61
  -5  -2   8    3.28    0.65
  -5   2   8    3.90    0.69
  -5  -2   8    4.15    0.71
  -5  -2   8    3.64    1.31
  -5   2   8    4.03    1.36
  -5  -2   8    4.04    1.37
  -5   2   8    5.63    1.71
  -5  -2   7  291.45   12.96
  -5  -2   7  294.52   11.16
  -5   2   7  297.66   11.16
  -5   2   7  288.96   11.14
  -5  -2   7  292.40   11.14
  -5  -2   7  275.72   13.95
  -5   2   7  298.67   14.11
  -5  -2   7  291.28   14.16
  -5   2   7  302.70   14.14
  -5  -2   6   53.86    3.87
  -5  -2   6   59.62    3.90
  -5   2   6   56.53    5.19
  -5  -2   6   62.53    5.46
  -5  -2   6   49.43    4.18
  -5   2   6   51.54    4.26
  -5  -2   6   63.82    4.63
  -5   2   6   54.12    4.39
  -5  -2   5 1582.57   56.48
  -5  -2   5 1520.41   56.45
  -5   2   5 1588.70   58.59
  -5  -2   5 1604.20   58.62
  -5  -2   5 1634.03   57.10
  -5   2   5 1568.84   56.99
  -5  -2   5 1622.12   57.10
  -5   2   5 1543.15   56.93
  -5  -2   4  151.81    7.13
  -5   2   4  152.88    8.19
  -5  -2   4  159.57    8.28
  -5  -2   4  127.80    6.81
  -5   2   4  133.17    6.85
  -5  -2   4  141.61    7.01
  -5   2   4  146.11    7.02
  -5   2   3  165.23    7.87
  -5  -2   3  160.13    7.45
  -5   2   3  159.47    8.10
  -5  -2   3  171.42    8.26
  -5  -2   3  150.21    6.96
  -5   2   3  135.52    6.86
  -5  -2   3  154.92    7.00
  -5   2   3  137.52    6.92
  -5  -2   2  465.78   18.92
  -5  -2   2  526.09   19.47
  -5   2   2  460.69   19.35
  -5   2   2  481.01   19.57
  -5  -2   1  855.23   31.63
  -5   2   1  854.98   31.34
  -5  -2   1  847.35   31.27
  -5   2   1  803.70   32.35
   5   2   0  675.00   24.65
  -5   2   0  611.74   23.73
  -5  -2   0  593.62   23.71
  -5  -2   0  718.55   26.70
  -5   2   0  642.82   25.93
   5   2   1  418.27   18.49
   5  -2   1  474.84   18.03
  -5  -2  -1  453.13   19.92
   5   2   2    7.59    1.62
   5  -2   2   15.98    2.06
  -5  -2  -2   15.63    2.61
  -5   2  -2   13.43    2.54
   5   2   3 1678.40   62.18
   5  -2   3 1757.57   61.74
  -5  -2  -3 1665.01   63.19
  -5   2  -3 1598.59   63.40
   5   2   4  314.78   15.77
  -5  -2  -4  327.24   16.39
  -5   2  -4  319.93   16.76
   5   2   5  154.23   10.06
  -5  -2  -5  146.93    6.23
  -5  -2  -5  164.45   10.49
  -5   2  -5  157.14   10.61
  -5  -2  -6   40.58    4.92
  -5   2  -6   39.00    5.13
   5  -2   6   35.83    2.87
   5   2   6   37.98    2.99
   5   2   6   33.06    5.26
   5  -2   6   41.20    5.59
   5   2   6   42.61    4.93
   5   2   6   37.76    5.44
   5  -2   6   47.07    5.98
   5   2   7    3.97    1.08
   5  -2   7    4.41    1.06
  -5   2  -7    3.12    0.90
   5   2   7    4.16    0.95
   5   2   7    6.50    2.50
   5  -2   7    2.37    2.03
   5   2   7    3.28    2.12
   5  -2   7    2.39    1.56
   5   2   7    4.22    1.76
  -5   2  -7    6.40    2.16
   5   2   8   76.97    7.49
   5   2   8   67.46    8.01
   5  -2   8   56.72    7.31
   5  -2   8   60.49    4.20
   5   2   8   57.78    4.26
  -5   2  -8   64.87    3.94
   5   2   8   67.29    4.10
   5   2   8   58.39    7.67
   5  -2   8   49.58    6.94
   5   2   9    0.53    0.64
   5  -2   9    0.50    0.71
  -5   2  -9   -0.16    0.56
   5   2   9    0.69    0.83
   5  -2   9    0.87    0.76
   5   2  10    0.64    0.77
   5  -2  10    0.60    0.67
  -5   2 -10    0.28    0.51
  -5  -2 -10    0.78    0.59
   5  -2  10    1.22    0.71
  -5  -2 -10    0.41    0.56
   5  -2  10    0.33    0.60
   5  -2  11  244.71    9.64
   5   2  11  233.45    9.65
  -5  -2 -11  199.74    8.41
  -5   2 -11  191.63    8.18
  -5  -2 -11  230.73    8.92
   5  -2  11  231.67    9.00
  -5  -2 -12   18.93    1.35
   5  -2  12   19.45    1.66
   5   2  12   18.74    1.67
  -5  -2 -12   21.41    1.55
   5   2  12   21.33    1.78
   5  -2  12   23.69    1.81
  -5   2 -13  127.71    4.88
  -5  -2 -13  114.94    4.63
  -5   2 -13  116.16    4.63
  -5  -2 -13  125.15    4.70
  -5   3  16   30.49    1.56
  -5  -3  16   35.41    1.67
  -5   3  16   34.34    1.50
  -5   3  15  158.26    5.98
  -5  -3  15  142.72    5.88
  -5   3  15  142.40    5.87
  -5   3  15  154.14    6.20
  -5  -3  15  167.72    6.43
  -5   3  15  160.46    5.99
  -5   3  15  151.64    6.12
  -5  -3  15  154.49    6.00
  -5   3  14   39.81    2.25
  -5   3  14   44.09    2.52
  -5  -3  14   37.38    2.17
  -5   3  14   37.34    2.18
  -5   3  14   38.06    2.21
  -5  -3  14   35.54    2.12
  -5   3  14   35.21    2.14
  -5   3  14   37.03    2.11
  -5   3  14   38.75    2.46
  -5  -3  14   39.91    2.64
  -5  -3  13   12.13    1.53
  -5   3  13   11.74    1.24
  -5   3  13   13.70    1.51
  -5  -3  13   10.43    1.17
  -5   3  13    9.55    1.12
  -5   3  13   11.44    1.25
  -5   3  13   10.31    1.35
  -5   3  13   11.10    1.22
  -5  -3  13   10.15    1.15
  -5   3  13   10.36    1.13
  -5  -3  13   11.81    1.51
  -5  -3  13   10.37    1.30
  -5  -3  12   11.04    1.60
  -5   3  12    9.51    1.38
  -5  -3  12   11.14    1.57
  -5   3  12   10.83    1.26
  -5  -3  12   10.84    1.26
  -5   3  12   11.17    1.30
  -5   3  12    9.76    1.23
  -5  -3  12    9.53    1.33
  -5   3  12   11.70    1.47
  -5   3  12    9.80    1.22
  -5  -3  12   12.05    1.33
  -5   3  12    9.99    1.28
  -5   3  12   10.60    1.20
  -5  -3  12   12.07    1.59
  -5  -3  12   12.45    1.53
  -5  -3  11    2.92    0.96
  -5   3  11    2.78    0.88
  -5  -3  11    3.75    1.02
  -5   3  11    4.04    0.81
  -5  -3  11    1.81    0.83
  -5  -3  11    4.44    0.85
  -5   3  11    1.90    0.67
  -5  -3  11    2.43    0.91
  -5   3  11    2.39    0.71
  -5  -3  11    3.44    0.95
  -5   3  11    3.22    0.92
  -5   3  11    2.94    0.78
  -5  -3  11    1.87    0.68
  -5   3  11    3.04    0.80
  -5   3  11    1.12    0.78
  -5  -3  11    3.10    0.92
  -5  -3  10    2.32    0.65
  -5   3  10    4.26    0.82
  -5   3  10    4.77    1.02
  -5   3  10    4.85    0.86
  -5  -3  10    2.76    0.93
  -5   3  10    6.13    1.16
  -5  -3  10    4.24    1.13
  -5  -3  10    6.59    2.04
  -5   3  10    4.03    1.56
  -5  -3  10    2.53    1.31
  -5   3  10    2.01    1.21
  -5   3  10    3.32    0.74
  -5  -3  10    4.34    0.83
  -5   3  10    3.90    0.81
  -5   3  10    2.94    0.75
  -5  -3  10    4.08    1.01
  -5  -3  10    2.98    0.88
  -5   3  10    3.99    0.91
  -5  -3  10    3.23    0.87
  -5   3  10    3.86    0.96
  -5   3  10    4.42    1.10
  -5  -3   9  261.79   10.49
  -5   3   9  266.59   10.49
  -5  -3   9  255.73   14.01
  -5   3   9  270.37   14.23
  -5  -3   9  263.98   14.16
  -5   3   9  252.77   13.94
  -5   3   9  266.67   10.51
  -5  -3   9  262.09   10.48
  -5  -3   8  119.66    5.26
  -5   3   8  112.54    5.18
  -5  -3   8  109.65    7.70
  -5   3   8  125.98    8.05
  -5  -3   8  117.39    7.92
  -5   3   8  113.28    7.74
  -5  -3   8  112.72    7.15
  -5   3   8  118.13    5.25
  -5  -3   8  121.09    5.26
  -5  -3   7   21.32    2.50
  -5  -3   7   22.55    1.57
  -5   3   7   20.51    1.52
  -5   3   7   22.04    1.56
  -5  -3   7   21.94    1.56
  -5  -3   7   21.29    2.79
  -5   3   7   26.33    3.05
  -5  -3   7   25.33    3.07
  -5   3   7   20.45    2.71
  -5  -3   7   25.02    2.80
  -5  -3   6   99.14    6.24
  -5   3   6  101.36    6.21
  -5  -3   6   94.70    6.12
  -5   3   6  100.29    6.20
  -5   3   6   94.37    7.04
  -5  -3   6   99.62    7.18
  -5  -3   6  101.29    6.03
  -5  -3   6   96.80    6.00
  -5  -3   5  142.69    7.49
  -5   3   5  140.85    7.45
  -5  -3   5  154.57    7.64
  -5   3   5  136.22    7.37
  -5   3   5  139.21    8.52
  -5  -3   5  152.25    8.79
  -5  -3   5  151.19    7.73
  -5  -3   5  155.50    7.84
  -5  -3   4   88.43    4.88
  -5   3   4   80.32    4.73
  -5  -3   4   90.86    4.95
  -5   3   4   88.29    4.87
  -5   3   4   79.20    5.70
  -5  -3   4   84.33    5.76
  -5  -3   4   81.65    5.16
  -5  -3   4   82.35    5.15
  -5   3   4   90.11    4.86
  -5  -3   3  360.97   13.96
  -5   3   3  340.21   13.85
  -5  -3   3  345.98   13.89
  -5   3   3  352.92   13.91
  -5   3   3  346.19   14.67
  -5  -3   3  343.57   14.71
  -5   3   3  364.32   15.31
  -5  -3   3  360.89   15.23
  -5   3   2    5.84    1.32
  -5  -3   2    7.03    1.37
  -5   3   2    3.87    1.03
  -5  -3   2    8.00    1.41
  -5   3   1   12.65    2.09
  -5  -3   1   15.10    2.01
  -5   3   1   15.12    1.83
  -5  -3   1   14.11    1.74
  -5   3   0    4.84    1.48
   5   3   0    5.08    1.23
  -5   3   0    4.14    0.94
  -5  -3   0    6.53    1.10
  -5   3  -1    1.95    1.07
   5   3   1    1.43    0.88
   5   3   2  274.88   13.33
  -5   3  -3   50.01    5.38
  -5  -3  -3   67.77    5.97
   5   3   3   56.69    5.05
  -5  -3  -4    2.54    1.31
  -5   3  -4    2.76    1.70
   5   3   4    3.11    1.37
  -5  -3  -5   78.79    3.77
  -5   3  -5   89.88    7.90
   5   3   5   88.57    7.27
   5   3   6   18.62    3.71
   5  -3   6   15.14    3.38
   5   3   6   10.83    3.01
   5  -3   6   18.05    3.73
  -5   3  -6   11.89    2.98
   5  -3   6   17.20    1.84
   5   3   6   10.21    1.56
   5   3   6   10.75    2.62
   5   3   7   17.00    4.02
   5  -3   7   25.62    4.61
   5   3   7   23.72    4.57
   5  -3   7   21.19    4.19
   5   3   7   24.39    2.26
  -5   3  -7   19.85    3.91
   5   3   7   26.45    2.54
   5  -3   7   24.56    2.39
  -5   3  -7   25.42    2.32
   5   3   7   21.19    3.78
  -5   3  -8   22.51    2.23
   5  -3   8   24.64    2.49
   5   3   8   24.26    2.54
  -5  -3  -8   23.55    2.09
   5   3   8   28.07    5.18
   5  -3   8   25.98    4.96
   5   3   8   31.04    5.45
   5  -3   8   22.03    4.44
   5   3   8   24.26    2.29
   5   3   8   21.15    3.94
   5  -3   9   12.78    1.64
   5   3   9   14.25    1.95
  -5  -3  -9   14.44    1.59
  -5   3  -9   13.63    1.69
   5  -3   9   15.08    1.88
   5  -3  10    0.69    0.65
  -5  -3 -10    1.59    0.75
   5  -3  10    1.04    0.66
  -5   3 -10    1.15    0.69
   5   3  10    2.24    0.95
   5  -3  10    2.80    0.93
  -5  -3 -11    1.31    0.66
   5  -3  11    0.51    0.57
   5   3  11    0.48    0.70
   5  -3  11    0.73    0.64
  -5   3 -11    0.87    0.54
  -5  -3 -12    2.34    0.58
   5  -3  12    1.78    0.49
   5  -3  12    1.46    0.50
   5   3  12    1.22    0.50
   5   3  12    1.92    0.57
   5  -3  12    2.43    0.58
  -5  -3 -13   61.71    2.47
  -5   3 -13   65.67    2.55
  -5  -4  16    2.23    0.34
  -5   4  15   22.40    1.47
  -5   4  15   17.72    1.34
  -5  -4  15   23.28    1.47
  -5   4  15   19.55    1.18
  -5   4  15   19.36    1.41
  -5  -4  15   22.50    1.57
  -5   4  14    0.10    0.56
  -5   4  14    0.18    0.58
  -5   4  14    0.30    0.42
  -5  -4  14    1.30    0.67
  -5  -4  14    0.07    0.27
  -5   4  14    0.14    0.28
  -5   4  14    0.14    0.29
  -5  -4  14   -0.21    0.57
  -5   4  14    0.82    0.46
  -5  -4  14    0.59    0.47
  -5  -4  13   55.73    3.42
  -5   4  13   52.89    3.15
  -5   4  13   49.55    2.81
  -5   4  13   55.40    3.14
  -5  -4  13   47.92    2.74
  -5   4  13   50.20    2.78
  -5  -4  13   50.70    2.77
  -5   4  13   47.96    2.77
  -5  -4  13   55.96    3.34
  -5   4  13   50.88    2.79
  -5  -4  13   50.05    2.99
  -5  -4  12    2.61    0.95
  -5   4  12    3.47    0.92
  -5   4  12    2.56    0.66
  -5  -4  12    2.90    0.67
  -5  -4  12    3.74    0.94
  -5   4  12    2.81    0.89
  -5  -4  12    2.47    0.75
  -5   4  12    4.07    0.76
  -5  -4  12    3.88    0.77
  -5  -4  12    4.35    1.02
  -5   4  12    3.76    0.76
  -5   4  12    3.18    0.73
  -5  -4  12    2.32    0.83
  -5   4  12    4.96    1.00
  -5  -4  11   83.44    4.65
  -5   4  11   69.78    3.82
  -5  -4  11   75.86    3.94
  -5   4  11   67.66    3.81
  -5  -4  11   74.56    4.24
  -5  -4  11   72.98    4.55
  -5  -4  11   81.46    4.81
  -5   4  11   67.93    4.26
  -5   4  11   71.83    3.88
  -5  -4  11   78.87    3.96
  -5  -4  11   71.33    4.32
  -5   4  11   75.26    4.23
  -5   4  11   91.54    4.49
  -5  -4  11   77.35    4.54
  -5   4  11   74.58    3.91
  -5   4  10    9.57    1.36
  -5   4  10    8.58    1.10
  -5  -4  10    6.94    1.27
  -5   4  10   10.31    1.19
  -5  -4  10    9.17    1.43
  -5   4  10    7.64    1.33
  -5  -4  10    9.63    1.53
  -5   4  10    8.25    1.06
  -5  -4  10    7.89    1.05
  -5   4  10   10.94    1.24
  -5   4  10    9.39    1.48
  -5  -4  10    8.42    1.26
  -5   4  10    6.88    1.18
  -5   4  10    6.24    1.23
  -5  -4  10    8.41    1.33
  -5  -4  10    6.24    1.77
  -5   4  10   10.94    2.33
  -5  -4  10    5.77    1.89
  -5   4  10    6.19    1.88
  -5   4  10    8.48    1.10
  -5  -4  10    7.98    1.06
  -5   4   9    7.46    0.96
  -5  -4   9    5.08    0.82
  -5  -4   9    6.14    1.87
  -5   4   9    5.64    1.64
  -5  -4   9    5.69    1.66
  -5   4   9    4.33    1.47
  -5  -4   9    5.53    0.87
  -5   4   9    4.63    0.80
  -5   4   8   10.27    1.07
  -5  -4   8    8.83    1.00
  -5  -4   8    9.23    1.90
  -5  -4   8   10.77    1.97
  -5  -4   8   11.45    2.19
  -5   4   8    7.53    1.86
  -5  -4   8   11.08    2.19
  -5   4   8    9.05    1.97
  -5  -4   8   11.02    1.10
  -5   4   8   11.34    1.11
  -5   4   7    0.63    0.33
  -5  -4   7    0.46    0.30
  -5  -4   7    1.01    0.87
  -5  -4   7    0.64    0.62
  -5  -4   7    0.64    0.54
  -5   4   7    0.63    0.62
  -5  -4   7    0.32    0.54
  -5   4   7   -0.32    0.54
  -5  -4   7    0.16    0.26
  -5   4   7    0.08    0.23
  -5   4   6    1.25    0.91
  -5  -4   6    0.82    0.69
  -5  -4   6    0.26    0.45
  -5   4   6    0.26    0.44
  -5  -4   6    0.26    0.51
  -5   4   6    1.81    0.76
  -5  -4   6    0.31    0.60
  -5  -4   6    0.60    0.65
  -5   4   5  243.60   12.24
  -5  -4   5  222.68   12.00
  -5  -4   5  247.34   11.56
  -5  -4   5  240.65   10.80
  -5   4   5  233.05   10.71
  -5  -4   5  234.46   10.75
  -5   4   5  229.69   10.71
  -5  -4   5  244.37   11.44
  -5   4   4    0.92    0.67
  -5  -4   4    0.90    0.71
  -5  -4   4    1.28    0.83
  -5  -4   4    1.86    0.78
  -5  -4   4    0.68    0.47
  -5   4   4    0.66    0.43
  -5  -4   4    0.85    0.52
  -5   4   4    0.17    0.28
  -5   4   4    0.82    0.48
  -5   4   3    1.06    0.68
  -5  -4   3    2.83    0.97
  -5  -4   3    3.34    1.09
  -5  -4   3    2.07    0.61
  -5  -4   3    2.81    0.72
  -5   4   3    2.71    0.85
  -5   4   2  137.43    7.52
  -5  -4   2  113.93    6.91
  -5   4   2  123.26    6.90
  -5  -4   2  133.73    6.95
  -5   4   1  188.43   10.33
  -5  -4   1  177.96    9.66
  -5   4   1  198.56    9.34
  -5   4   0  852.91   35.89
  -5   4   0  951.99   33.68
  -5  -4   0  903.62   33.55
  -5   4  -1   52.07    4.93
   5   4   1   50.48    4.29
   5   4   2  796.15   32.12
  -5   4  -3    9.72    2.44
   5   4   3   11.93    2.34
  -5   4  -4   86.60    7.84
   5   4   4   87.47    7.21
  -5   4  -5  167.18   12.19
   5   4   5  174.20   11.34
   5  -4   5  178.71    7.94
  -5   4  -6    7.11    2.42
   5   4   6   12.94    1.66
   5  -4   6   11.91    1.55
   5   4   6   11.94    2.81
   5   4   6    5.69    2.22
   5  -4   6   12.25    3.06
   5   4   6   17.24    3.58
   5  -4   6    6.18    2.25
   5   4   7  221.61   15.56
   5  -4   7  262.69   16.17
  -5  -4  -7  209.17    9.20
   5  -4   7  238.70   15.61
   5   4   7  251.23   16.22
   5   4   7  241.83   14.81
   5   4   7  245.59   10.57
   5  -4   7  244.82   10.39
  -5   4  -7  257.06   15.83
  -5  -4  -7  224.67    9.69
  -5   4  -7  238.70   10.29
  -5  -4  -8   34.15    2.39
   5   4   8   44.79    3.39
   5  -4   8   39.54    3.14
  -5   4  -8   41.08    3.09
  -5  -4  -8   36.49    2.70
  -5  -4  -9   17.07    1.61
  -5   4  -9   24.23    2.24
  -5  -4  -9   20.22    1.89
   5  -4   9   21.14    2.19
   5   4   9   22.41    2.37
   5   4  10  235.68   10.36
   5  -4  10  250.31   10.24
  -5  -4 -10  224.66    9.61
   5  -4  10  235.58   10.21
  -5  -4 -10  221.17    9.21
   5  -4  10  241.83    9.89
  -5   4 -10  238.38    9.91
  -5  -4 -11   55.16    2.95
  -5  -4 -11   61.73    3.29
   5  -4  11   65.46    3.59
   5   4  11   60.00    3.59
   5  -4  11   56.92    3.41
   5  -4  11   68.55    3.63
   5   4  11   61.69    3.57
  -5   4 -11   61.33    3.33
  -5  -4 -12   80.71    3.46
   5  -4  12   75.34    3.44
  -5  -4 -12   76.01    3.21
   5  -4  12   74.84    3.46
   5  -4  12   73.16    3.46
  -5  -4 -12   64.20    2.99
  -5  -4 -13   38.20    1.65
  -5   4 -13   36.39    1.72
  -5  -4 -13   35.31    1.64
  -5   5  15    1.69    0.58
  -5  -5  15    3.66    0.61
  -5   5  15    2.42    0.39
  -5  -5  15    1.79    0.47
  -5   5  15    2.25    0.42
  -5   5  15    2.11    0.75
  -5   5  14   31.86    2.14
  -5  -5  14   39.39    2.28
  -5   5  14   35.68    1.93
  -5  -5  14   34.95    2.41
  -5  -5  14   31.07    1.77
  -5   5  14   31.12    2.02
  -5   5  14   34.45    2.17
  -5   5  14   38.50    2.03
  -5  -5  14   33.54    2.13
  -5  -5  13    0.30    0.60
  -5   5  13    1.50    0.73
  -5   5  13    1.09    0.41
  -5  -5  13    1.11    0.40
  -5   5  13    1.04    0.59
  -5   5  13    2.02    0.63
  -5  -5  13    1.29    0.77
  -5  -5  13    1.58    0.45
  -5   5  13    2.17    0.51
  -5  -5  13    1.68    0.74
  -5   5  13    1.20    0.54
  -5   5  13    1.79    0.58
  -5  -5  12   52.96    3.63
  -5  -5  12   57.60    3.34
  -5   5  12   53.84    3.25
  -5   5  12   50.43    2.86
  -5  -5  12   50.32    2.81
  -5   5  12   49.01    2.89
  -5   5  12   54.90    3.21
  -5  -5  12   53.91    3.46
  -5  -5  12   51.04    2.84
  -5   5  12   50.13    2.82
  -5  -5  12   58.88    3.86
  -5  -5  12   54.38    3.48
  -5   5  12   50.22    2.90
  -5   5  12   53.73    3.00
  -5  -5  11   25.79    2.23
  -5   5  11   24.51    2.17
  -5   5  11   26.35    1.83
  -5  -5  11   25.33    2.34
  -5   5  11   27.48    1.98
  -5  -5  11   23.96    1.84
  -5   5  11   25.26    1.86
  -5  -5  11   25.42    2.33
  -5   5  11   34.93    2.38
  -5   5  11   25.63    1.94
  -5  -5  11   25.81    2.42
  -5   5  11   26.18    2.32
  -5  -5  11   28.08    2.66
  -5   5  11   25.93    1.78
  -5   5  11   23.85    1.85
  -5  -5  11   23.75    1.80
  -5  -5  11   22.91    2.20
  -5   5  11   24.49    1.92
  -5  -5  10   58.55    3.79
  -5   5  10   58.77    3.23
  -5   5  10   62.45    3.58
  -5  -5  10   57.23    3.17
  -5   5  10   57.60    3.15
  -5  -5  10   54.94    3.72
  -5   5  10   56.20    3.21
  -5  -5  10   61.25    3.91
  -5   5  10   55.92    3.71
  -5  -5  10   60.67    4.04
  -5   5  10   60.02    3.11
  -5  -5  10   58.24    5.47
  -5   5  10   50.38    5.09
  -5  -5  10   54.83    5.36
  -5   5  10   47.91    4.97
  -5   5  10   59.98    3.57
  -5   5  10   59.45    3.16
  -5   5  10   57.14    3.18
  -5  -5  10   58.84    3.16
  -5   5   9  169.98    8.14
  -5   5   9  200.68    7.89
  -5   5   9  176.19    7.37
  -5  -5   9  178.96    8.17
  -5   5   9  180.87    7.43
  -5  -5   9  179.75    8.25
  -5   5   9  160.47    8.02
  -5  -5   9  177.18    8.14
  -5   5   9  194.56    7.91
  -5   5   9  172.74    8.03
  -5  -5   9  165.00   10.42
  -5  -5   9  174.61    7.28
  -5   5   9  173.57    7.32
  -5  -5   9  165.07   10.16
  -5   5   9  170.23   10.24
  -5  -5   9  167.07   10.25
  -5   5   9  152.64    9.86
  -5  -5   9  176.01    8.10
  -5  -5   9  184.55    7.38
  -5   5   9  178.47    7.33
  -5  -5   8  741.25   26.27
  -5   5   8  719.51   26.21
  -5  -5   8  747.28   30.52
  -5  -5   8  728.98   30.20
  -5   5   8  722.70   26.23
  -5  -5   8  753.20   26.24
  -5  -5   8  722.12   29.69
  -5   5   8  757.27   29.80
  -5  -5   8  728.06   29.73
  -5   5   8  719.73   29.60
  -5  -5   7   37.79    2.15
  -5   5   7   39.65    2.16
  -5  -5   7   32.59    3.80
  -5  -5   7   36.63    3.96
  -5   5   7   40.98    2.21
  -5  -5   7   40.18    2.17
  -5  -5   7   37.84    3.66
  -5   5   7   37.53    3.60
  -5  -5   7   45.83    3.98
  -5   5   7   40.31    3.74
  -5  -5   6   21.40    1.38
  -5   5   6   21.35    1.37
  -5  -5   6   21.60    2.88
  -5  -5   6   19.60    2.36
  -5   5   6   24.89    2.58
  -5  -5   6   23.13    2.56
  -5   5   6   20.35    2.36
  -5   5   5    0.72    0.61
  -5  -5   5    0.35    0.69
  -5  -5   5    0.65    0.63
  -5  -5   5    1.99    0.86
  -5  -5   5    1.60    0.62
  -5   5   5    0.97    0.50
  -5  -5   5    1.20    0.59
  -5   5   5    1.16    0.57
  -5   5   4   49.10    4.31
  -5  -5   4   54.01    4.44
  -5  -5   4   51.46    4.42
  -5  -5   4   51.67    4.35
  -5  -5   4   56.23    3.55
  -5   5   4   53.46    3.44
  -5  -5   4   52.94    3.46
  -5   5   4   51.74    3.41
  -5   5   3    2.16    0.87
  -5  -5   3    1.06    0.68
  -5   5   3    1.52    0.78
  -5  -5   3    0.60    0.72
  -5   5   2  445.39   18.70
  -5  -5   2  479.65   18.81
  -5   5   2  450.74   19.59
  -5  -5   2  458.45   19.45
   5  -5  -1   13.38    1.70
  -5   5   1   15.44    2.50
  -5  -5   1   15.76    1.90
  -5   5   1   12.04    1.75
  -5   5   0  258.44   11.50
  -5  -5   0  275.39   11.53
  -5   5   0  245.84   13.57
  -5  -5   0  269.08   12.85
  -5   5  -1    4.79    0.96
  -5  -5  -1    5.79    1.07
  -5   5  -1    4.26    1.54
   5   5   1    3.63    1.23
  -5   5  -2   51.74    5.49
   5   5   2   42.14    4.44
  -5   5  -3   15.35    3.27
   5   5   3   24.85    3.51
  -5   5  -4  179.64   12.63
   5   5   4  199.09   12.04
   5   5   5    9.44    1.33
   5  -5   5    8.48    1.21
   5   5   5    7.32    2.24
   5  -5   5   12.86    2.80
   5   5   5    8.62    2.49
   5  -5   5    9.44    2.59
   5   5   5   12.19    2.79
  -5   5  -5   10.01    2.80
  -5   5  -6    7.60    2.59
  -5  -5  -6   10.70    1.18
   5   5   6    9.59    1.45
  -5  -5  -6   12.74    1.47
   5   5   6   14.60    3.20
   5  -5   6   13.96    3.19
   5   5   6   16.86    3.51
   5  -5   6   12.77    3.16
   5  -5   6   14.75    1.68
   5   5   6    9.44    2.70
  -5   5  -6   12.10    1.64
  -5  -5  -7   20.42    1.72
  -5   5  -7   25.63    2.39
  -5  -5  -7   20.90    1.94
   5   5   7   18.39    3.95
   5  -5   7   22.61    4.27
   5   5   7   26.34    4.65
   5  -5   7   20.65    4.00
   5   5   7   23.83    2.37
   5  -5   7   26.77    2.36
  -5   5  -7   26.77    4.79
   5   5   7   24.04    4.18
  -5  -5  -8   -0.15    0.65
  -5  -5  -8    0.31    0.46
  -5   5  -8    0.75    0.71
   5   5   8    0.41    0.68
   5  -5   8    0.37    0.54
  -5  -5  -9    5.03    1.00
  -5  -5  -9    2.19    0.72
  -5   5  -9    4.31    1.08
   5   5   9    4.06    1.02
   5  -5   9    4.84    1.06
   5  -5  10    9.61    1.31
  -5  -5 -10    8.04    1.04
  -5   5 -10   11.50    1.47
   5   5  10   10.33    1.43
   5  -5  10    8.66    1.25
   5  -5  10    9.33    1.45
  -5  -5 -10    8.10    1.13
   5  -5  11    1.27    0.65
  -5  -5 -11    2.50    0.66
  -5  -5 -11    2.71    0.63
   5  -5  11    2.04    0.59
  -5   5 -11    3.06    0.72
   5  -5  11    2.40    0.62
  -5  -5 -12    3.41    0.54
  -5  -5 -12    1.86    0.33
  -5  -5 -12    3.21    0.57
   5  -5  12    3.87    0.64
  -5   5 -12    2.97    0.51
  -5  -5 -13   12.39    0.69
  -5   6  15   44.06    1.95
  -5  -6  15   42.78    2.03
  -5   6  15   37.38    2.18
  -5   6  15   43.95    2.36
  -5   6  14    2.50    0.51
  -5   6  14    1.25    0.75
  -5  -6  14    1.83    0.64
  -5  -6  14    2.65    0.60
  -5   6  14    1.89    0.46
  -5   6  14    1.63    0.67
  -5  -6  14    1.37    0.51
  -5   6  13   78.18    3.65
  -5   6  13   80.82    4.04
  -5   6  13   83.40    4.02
  -5  -6  13   85.08    4.09
  -5   6  13   79.04    3.64
  -5  -6  13   89.08    4.51
  -5  -6  13   68.56    3.34
  -5  -6  13   76.27    4.21
  -5   6  13   68.02    3.67
  -5   6  12   56.35    3.15
  -5  -6  12   47.06    2.66
  -5  -6  12   55.67    3.72
  -5   6  12   55.15    2.96
  -5   6  12   51.55    2.73
  -5  -6  12   55.83    3.40
  -5   6  12   55.70    2.96
  -5   6  12   51.93    3.20
  -5  -6  12   55.74    3.66
  -5  -6  11    0.33    0.59
  -5   6  11    0.74    0.66
  -5   6  11    0.62    0.50
  -5   6  11    0.77    0.43
  -5  -6  11    0.71    0.42
  -5   6  11    0.53    0.35
  -5  -6  11    0.73    0.75
  -5  -6  11   -0.20    0.64
  -5   6  11    0.96    0.66
  -5   6  11    0.27    0.34
  -5   6  11    0.80    0.38
  -5  -6  11    0.17    0.31
  -5  -6  11    0.16    0.54
  -5   6  11    0.63    0.53
  -5  -6  11    1.15    0.64
  -5   6  11   -0.11    0.45
  -5   6  11    0.69    0.74
  -5  -6  10    5.80    1.12
  -5   6  10    8.24    1.21
  -5   6  10    7.22    1.02
  -5   6  10    7.06    0.97
  -5  -6  10    9.19    1.00
  -5   6  10    7.24    0.89
  -5  -6  10    9.97    1.46
  -5   6  10    8.33    1.06
  -5  -6  10    9.38    1.44
  -5   6  10    8.85    1.38
  -5   6  10    8.27    0.98
  -5   6  10    7.15    1.02
  -5   6  10    9.37    1.35
  -5  -6  10    7.70    0.91
  -5   6  10   10.19    1.05
  -5   6   9  142.66    5.93
  -5  -6   9  129.85    6.16
  -5   6   9  126.25    5.74
  -5  -6   9  133.08    6.53
  -5   6   9  141.90    6.14
  -5   6   9  129.18    5.79
  -5  -6   9  136.08    6.57
  -5   6   9  113.96    6.36
  -5   6   9  142.78    5.82
  -5  -6   9  136.44    5.66
  -5   6   9  121.51    5.53
  -5   6   9  147.60    5.99
  -5   6   9  136.03    6.23
  -5  -6   9  139.82    9.35
  -5   6   9  126.34    5.60
  -5  -6   9  127.74    5.55
  -5   6   9  120.53    7.92
  -5   6   9  122.65    8.03
  -5  -6   9  129.00    6.49
  -5  -6   8  152.47    6.32
  -5   6   8  155.81    6.32
  -5   6   8  159.11    6.35
  -5  -6   8  143.49    9.67
  -5  -6   8  157.34    8.91
  -5   6   8  150.83    8.73
  -5  -6   8  155.10    8.82
  -5   6   8  160.72    8.88
  -5  -6   8  156.76   10.02
  -5   6   7 1356.59   48.98
  -5  -6   7 1441.86   54.17
  -5  -6   7 1480.11   54.26
  -5   6   7 1429.12   49.02
  -5  -6   7 1436.93   51.98
  -5   6   7 1452.00   51.88
  -5  -6   7 1442.30   52.02
  -5   6   7 1401.18   51.76
  -5  -6   6  123.61    8.42
  -5  -6   6  125.72    8.37
  -5  -6   6  136.75    7.14
  -5   6   6  129.93    6.97
  -5  -6   6  134.51    7.13
  -5   6   6  135.20    7.05
  -5  -6   5  218.28   11.89
  -5  -6   5  228.31   11.90
  -5  -6   5  234.00   11.74
  -5  -6   5  232.64   10.00
  -5   6   5  215.59    9.77
  -5  -6   5  215.12    9.85
  -5   6   5  215.72    9.77
  -5  -6   4    7.30    1.64
  -5  -6   4    6.58    1.61
  -5   6   4    7.71    1.61
  -5  -6   4   10.34    1.80
  -5   6   3   64.67    4.78
  -5  -6   3   64.88    5.23
  -5   6   3   60.44    4.56
  -5  -6   3   63.36    4.61
  -5   6   2  186.68   10.24
  -5  -6   2  179.64    9.96
  -5   6   2  168.40    8.87
  -5  -6   2  196.21    9.16
  -5   6   1  751.45   30.88
  -5  -6   1  805.56   28.65
  -5   6   0  170.48   10.52
   5  -6   0  166.68    8.86
  -5  -6   0  156.73    9.39
  -5   6   0  158.46    8.08
  -5  -6   0  170.00    8.12
  -5   6  -1  854.84   36.17
   5  -6   1  848.90   34.03
  -5  -6  -1  905.95   34.77
   5   6   1  959.20   35.34
  -5   6  -1  835.24   32.06
  -5  -6  -1  846.45   32.07
  -5   6  -2   35.66    4.70
   5   6   2   30.47    3.98
  -5   6  -2   30.98    2.65
  -5  -6  -2   28.42    2.57
   5   6   3   66.21    6.35
   5  -6   4  237.54   13.32
  -5   6  -4  219.85   14.68
   5   6   4  233.98   13.92
   5  -6   4  233.23   13.30
   5   6   4  223.50    9.49
   5   6   5  142.48   10.51
   5  -6   5  145.72   10.46
   5   6   5  159.86   11.03
   5  -6   5  149.40   10.69
  -5   6  -5  163.44   12.37
   5  -6   5  170.65   11.56
   5   6   5  169.97   11.54
   5   6   5  142.13    6.96
  -5  -6  -6   14.94    1.41
  -5   6  -6   14.48    1.82
  -5  -6  -6   15.90    1.67
   5   6   6   14.54    3.19
   5   6   6   14.05    3.23
   5   6   6   15.86    1.77
   5  -6   6   14.64    3.36
   5   6   6   11.92    3.06
  -5   6  -6   10.54    3.10
   5   6   7  165.98    7.77
   5  -6   7  164.83    7.55
  -5   6  -7  172.42    7.95
   5  -6   7  167.09   12.45
  -5   6  -7  163.14   12.98
  -5  -6  -7  153.94    6.79
  -5  -6  -7  149.93    7.22
  -5   6  -8   20.33    2.15
  -5  -6  -8   21.47    1.95
  -5  -6  -8   17.47    1.54
   5   6   8   15.31    1.83
   5  -6   8   16.83    1.83
  -5  -6  -9    0.27    0.54
  -5   6  -9    0.68    0.72
  -5  -6  -9    0.57    0.58
   5   6   9    0.67    0.56
   5  -6   9    0.15    0.45
   5  -6  10    0.33    0.68
  -5  -6 -10    0.69    0.49
   5  -6  10    0.50    0.53
  -5   6 -10    0.69    0.62
   5  -6  10   -0.12    0.48
  -5  -6 -10    0.16    0.45
  -5  -6 -11   60.15    2.82
  -5   6 -11   67.21    3.28
  -5  -6 -11   63.03    3.09
   5  -6  11   64.94    3.46
  -5  -6 -12   69.53    2.73
   5  -6  12   62.02    2.93
  -5  -6 -12   68.00    2.85
  -5   7  15   -0.23    0.73
  -5   7  15    0.92    0.31
  -5  -7  14   49.58    2.75
  -5   7  14   55.49    2.43
  -5   7  14   53.95    2.93
  -5  -7  14   51.58    2.73
  -5   7  14   53.53    2.82
  -5  -7  14   47.18    2.41
  -5  -7  13   24.18    2.06
  -5   7  13   28.30    2.08
  -5  -7  13   26.92    2.20
  -5   7  13   29.93    1.81
  -5  -7  13   28.09    1.93
  -5   7  13   28.39    2.02
  -5  -7  12   25.02    2.27
  -5  -7  12   27.43    2.39
  -5   7  12   22.19    1.96
  -5   7  12   23.53    1.98
  -5   7  12   24.52    1.62
  -5  -7  12   24.23    1.98
  -5   7  12   26.12    1.77
  -5   7  12   18.91    1.73
  -5  -7  11   44.01    3.33
  -5   7  11   45.25    2.51
  -5  -7  11   44.10    3.02
  -5   7  11   48.70    3.06
  -5   7  11   43.04    2.59
  -5   7  11   48.65    2.64
  -5   7  11   40.51    2.84
  -5  -7  11   46.34    3.03
  -5   7  11   34.54    2.57
  -5  -7  11   43.53    2.96
  -5   7  10    4.32    0.83
  -5  -7  10    4.17    0.97
  -5   7  10    1.85    0.78
  -5   7  10    4.09    0.78
  -5   7  10    2.71    0.61
  -5  -7  10    3.61    0.94
  -5   7  10    2.90    0.74
  -5  -7  10    3.05    0.98
  -5  -7  10    3.22    0.92
  -5   7  10    2.78    0.86
  -5   7   9   12.69    1.33
  -5   7   9   13.88    1.58
  -5   7   9   14.17    1.34
  -5  -7   9   12.25    1.59
  -5   7   9   13.01    1.66
  -5   7   9   12.91    1.26
  -5  -7   9   14.68    2.83
  -5  -7   9   13.52    1.64
  -5  -7   9   11.38    1.53
  -5   7   9   13.32    1.49
  -5   7   9   13.80    1.34
  -5  -7   8  225.29    9.61
  -5   7   8  231.86    8.82
  -5   7   8  202.44    8.94
  -5   7   8  219.09    9.19
  -5   7   8  230.46    8.97
  -5  -7   8  223.61    9.56
  -5   7   8  208.39    9.25
  -5   7   8  222.36    8.75
  -5  -7   8  221.03   12.91
  -5   7   8  210.28    9.64
  -5  -7   8  223.18    9.50
  -5  -7   8  228.17    9.39
  -5  -7   8  226.04   13.02
  -5   7   8  216.30    8.74
  -5   7   8  198.87    9.09
  -5  -7   7  243.39   13.35
  -5  -7   7  211.01   12.64
  -5  -7   6    0.46    0.89
  -5  -7   6    1.87    1.20
  -5  -7   5    9.33    2.12
  -5  -7   5    6.19    1.80
  -5   7   5    8.59    1.16
  -5  -7   4   32.55    3.76
  -5  -7   4   25.21    3.42
  -5   7   4   30.62    2.28
  -5  -7   3    5.25    1.58
  -5   7   3    5.18    0.90
  -5   7   3    4.85    1.34
  -5   7   2   99.52    4.86
  -5   7   2   91.79    6.86
  -5   7   1  313.55   16.20
  -5  -7   1  327.65   15.69
  -5   7   0  403.12   19.51
   5  -7   0  380.97   17.08
  -5  -7   0  379.72   18.00
   5  -7   1   24.15    3.16
  -5   7  -1   20.44    3.59
  -5  -7  -1   25.73    3.48
  -5   7  -2   47.84    5.89
   5  -7   2   55.38    5.39
   5   7   2   60.02    5.88
   5  -7   3   36.67    4.64
  -5   7  -3   34.07    5.10
   5   7   3   29.09    4.23
  -5   7  -4   12.32    3.37
   5   7   4    6.86    2.21
   5  -7   4   13.10    2.86
   5  -7   5   -0.66    0.65
   5   7   5    2.00    1.45
  -5   7  -5    0.21    0.60
  -5   7  -5    1.53    0.77
  -5  -7  -5    1.53    0.56
  -5   7  -5    0.82    0.80
[truncated: 614,896 more chars]
