# Supplementary material for: One-Pot Synthesis of Aminodiperoxides from 1,5-Diketones, Geminal Bishydroperoxides and Ammonium Acetate
Source: Molecules. 2025 Dec 8;30(24):4703. doi: 10.3390/molecules30244703 (PMC12736285; doi:10.3390/molecules30244703)
Supplement: Supplementary file 1 [file molecules-30-04703-s001.zip › 3lc_BL-1518.cif]

data_BL-1518
_audit_creation_date               2025-04-30
_audit_creation_method
;
Olex2 1.3
(compiled 2019.09.11 svn.r3662 for OlexSys, GUI svn.r5938)
;
_shelx_SHELXL_version_number       '2018/3'
_audit_contact_author_address      ?
_audit_contact_author_email        s_aida_88@mail.ru
_audit_contact_author_name         'Aida I. Samigullina'
_publ_contact_author_id_orcid      0000-0002-6791-9973
_publ_section_acknowledgements
;
Crystal structure determination was performed in the Department of Structural
Studies of Zelinsky Institute of Organic Chemistry, Moscow.
;
_publ_section_references
;
Dolomanov, O.V., Bourhis, L.J., Gildea, R.J, Howard, J.A.K. & Puschmann, H.
 (2009), J. Appl. Cryst. 42, 339-341.

Sheldrick, G.M. (2015). Acta Cryst. C71, 3-8.
;
_chemical_name_common              ?
_chemical_name_systematic          ?
_chemical_formula_moiety           'C27 H36 Cl N O6'
_chemical_formula_sum              'C27 H36 Cl N O6'
_chemical_formula_weight           506.02
_chemical_melting_point            ?
_chemical_oxdiff_formula           'C11 H10 N O'
_chemical_oxdiff_usercomment       BL-1518
loop_
  _atom_type_symbol
  _atom_type_description
  _atom_type_scat_dispersion_real
  _atom_type_scat_dispersion_imag
  _atom_type_scat_source
 'C' 'C' 0.0181 0.0091 'International Tables Vol C Tables 4.2.6.8 and 6.1.1.4'
 'H' 'H' 0.0000 0.0000 'International Tables Vol C Tables 4.2.6.8 and 6.1.1.4'
 'Cl' 'Cl' 0.3639 0.7018 'International Tables Vol C Tables 4.2.6.8 and 6.1.1.4'
 'N' 'N' 0.0311 0.0180 'International Tables Vol C Tables 4.2.6.8 and 6.1.1.4'
 'O' 'O' 0.0492 0.0322 'International Tables Vol C Tables 4.2.6.8 and 6.1.1.4'

_shelx_space_group_comment
;
The symmetry employed for this shelxl refinement is uniquely defined
by the following loop, which should always be used as a source of
symmetry information in preference to the above space-group names.
They are only intended as comments.
;
_space_group_crystal_system        'monoclinic'
_space_group_IT_number             14
_space_group_name_H-M_alt          'P 1 21/c 1'
_space_group_name_Hall             '-P 2ybc'
loop_
  _space_group_symop_operation_xyz
 'x, y, z'
 '-x, y+1/2, -z+1/2'
 '-x, -y, -z'
 'x, -y-1/2, z-1/2'

_cell_length_a                     11.09277(10)
_cell_length_b                     11.50522(9)
_cell_length_c                     20.47109(18)
_cell_angle_alpha                  90
_cell_angle_beta                   105.3317(9)
_cell_angle_gamma                  90
_cell_volume                       2519.64(4)
_cell_formula_units_Z              4
_cell_measurement_reflns_used      21651
_cell_measurement_temperature      100.0(2)
_cell_measurement_theta_max        79.0040
_cell_measurement_theta_min        4.1060
_shelx_estimated_absorpt_T_max     0.862
_shelx_estimated_absorpt_T_min     0.676
_exptl_absorpt_coefficient_mu      1.697
_exptl_absorpt_correction_T_max    1.000
_exptl_absorpt_correction_T_min    0.560
_exptl_absorpt_correction_type     gaussian
_exptl_absorpt_process_details
;
CrysAlisPro 1.171.44.106a (Rigaku Oxford Diffraction, 2025)
Numerical absorption correction based on gaussian integration over
a multifaceted crystal model
Empirical absorption correction using spherical harmonics,
implemented in SCALE3 ABSPACK scaling algorithm.
;
_exptl_absorpt_special_details     ?
_exptl_crystal_colour              colourless
_exptl_crystal_colour_primary      colourless
_exptl_crystal_density_diffrn      1.334
_exptl_crystal_density_meas        ?
_exptl_crystal_density_method      'not measured'
_exptl_crystal_description         prism
_exptl_crystal_F_000               1080
loop_
  _exptl_crystal_face_index_h
  _exptl_crystal_face_index_k
  _exptl_crystal_face_index_l
  _exptl_crystal_face_perp_dist
 0 1 1 0.0152
 0 -1 -1 0.0894
 -1 0 -1 0.0714
 1 0 1 0.0247
 0 -1 1 0.0714
 0 1 -1 0.0757
 1 0 0 0.0210
 -1 1 0 0.0255
 -1 0 1 0.0547

_exptl_crystal_size_max            0.25
_exptl_crystal_size_mid            0.11
_exptl_crystal_size_min            0.09
loop_
  _exptl_oxdiff_crystal_face_indexfrac_h
  _exptl_oxdiff_crystal_face_indexfrac_k
  _exptl_oxdiff_crystal_face_indexfrac_l
  _exptl_oxdiff_crystal_face_x
  _exptl_oxdiff_crystal_face_y
  _exptl_oxdiff_crystal_face_z
 -0.0018 0.9991 1.0024 -0.1529 0.0243 -0.0064
 0.0018 -0.9991 -1.0024 0.1529 -0.0243 0.0064
 -0.9989 -0.0005 -0.9970 0.0372 -0.1587 -0.0782
 0.9989 0.0005 0.9970 -0.0372 0.1587 0.0782
 0.0014 -1.0002 0.9946 0.0728 0.0067 0.1365
 -0.0014 1.0002 -0.9946 -0.0728 -0.0067 -0.1365
 0.9991 0.0011 -0.0015 0.0028 0.1432 0.0132
 -1.0007 0.9986 0.0054 -0.1157 -0.1344 -0.0846
 -0.9993 -0.0016 1.0000 -0.0429 -0.1277 0.0519

_exptl_transmission_factor_max     ?
_exptl_transmission_factor_min     ?
_diffrn_reflns_av_R_equivalents    0.0339
_diffrn_reflns_av_unetI/netI       0.0260
_diffrn_reflns_Laue_measured_fraction_full  1.000
_diffrn_reflns_Laue_measured_fraction_max  0.997
_diffrn_reflns_limit_h_max         14
_diffrn_reflns_limit_h_min         -13
_diffrn_reflns_limit_k_max         14
_diffrn_reflns_limit_k_min         -14
_diffrn_reflns_limit_l_max         26
_diffrn_reflns_limit_l_min         -25
_diffrn_reflns_number              32047
_diffrn_reflns_point_group_measured_fraction_full  1.000
_diffrn_reflns_point_group_measured_fraction_max  0.997
_diffrn_reflns_theta_full          67.684
_diffrn_reflns_theta_max           79.777
_diffrn_reflns_theta_min           4.132
_diffrn_ambient_environment        N~2~
_diffrn_ambient_temperature        100.0(2)
_diffrn_detector                   'Hybrid Pixel Array Detector'
_diffrn_detector_area_resol_mean   10.0000
_diffrn_detector_type              HyPix
_diffrn_measured_fraction_theta_full  1.000
_diffrn_measured_fraction_theta_max  0.997
_diffrn_measurement_details
;
List of Runs (angles in degrees, time in seconds):

  # Type    Start    End  Width  t~exp~   \w     \q     \k     \f   Frames
--------------------------------------------------------------------------
  1  \w    -70.00  24.00   0.50    0.55    --  -48.31  78.00-121.00  188
  2  \w      1.00  26.00   0.50    0.55    --   48.31 -78.00 113.00   50
  3  \w    -75.00 -49.00   0.50    2.20    --  -90.00  78.00-121.00   52
  4  \w   -144.00-119.00   0.50    2.20    --  -90.00 -78.00 113.00   50
  5  \w    115.00 141.00   0.50    2.20    --  111.50  78.00-121.00   52
  6  \w     62.00 109.00   0.50    2.20    --  111.50 -78.00 113.00   94
  7  \w   -119.00 -34.00   0.50    0.55    --  -48.31 -57.00 120.00  170
  8  \w    -24.00  27.00   0.50    0.55    --   48.31 -19.00-180.00  102
  9  \w    -25.00  19.00   0.50    0.55    --   48.31 -19.00 -30.00   88
 10  \w     -6.00  26.00   0.50    0.55    --   48.31 -19.00  90.00   64
 11  \w    -49.00 -22.00   0.50    2.20    --  -90.00  45.00  90.00   54
 12  \w     40.00  71.00   0.50    2.20    --  111.50 -61.00-150.00   62
 13  \w    150.00 176.00   0.50    2.20    --  111.50  45.00 -90.00   52
 14  \w     40.00  70.00   0.50    2.20    --  111.50 -61.00   0.00   60
 15  \w    108.00 147.00   0.50    2.20    --  111.50  45.00 -90.00   78
 16  \w    114.00 171.00   0.50    2.20    --  111.50 125.00 -30.00  114
 17  \w     81.00 109.00   0.50    2.20    --  111.50-125.00-180.00   56
 18  \w     47.00  72.00   0.50    2.20    --  111.50-125.00  30.00   50
 19  \w     77.00 103.00   0.50    2.20    --  111.50-125.00  30.00   52
 20  \w     63.00  99.00   0.50    2.20    --  111.50 -77.00 150.00   72
 21  \w    104.00 159.00   0.50    2.20    --  111.50  30.00-150.00  110
 22  \w    124.00 170.00   0.50    2.20    --  111.50  61.00 120.00   92
 23  \w     41.00 104.00   0.50    2.20    --  111.50 -95.00 -30.00  126
 24  \w    134.00 178.00   0.50    2.20    --  111.50  15.00 -30.00   88
 25  \w     75.00 100.00   0.50    2.20    --  111.50 -95.00 -90.00   50
 26  \w     98.00 139.00   0.50    2.20    --  111.50  77.00 -30.00   82
 27  \w     69.00  95.00   0.50    2.20    --  111.50 -95.00-180.00   52
 28  \w     53.00  79.00   0.50    2.20    --  111.50-125.00-180.00   52
 29  \w     41.00  81.00   0.50    2.20    --  111.50 -81.00 -62.99   80
 30  \w    101.00 151.00   0.50    2.20    --  111.50  45.00-180.00  100
 31  \w    108.00 154.00   0.50    2.20    --  111.50  15.00 -90.00   92
 32  \w     48.00  74.00   0.50    2.20    --  111.50 -95.00  60.00   52
 33  \w     80.00 105.00   0.50    2.20    --  111.50 -95.00  60.00   50
 34  \w     95.00 129.00   0.50    2.20    --  111.50  77.00-150.00   68
 35  \w    136.00 174.00   0.50    2.20    --  111.50  77.00-150.00   76
 36  \w    101.00 127.00   0.50    2.20    --  111.50  45.00 150.00   52
 37  \w    144.00 170.00   0.50    2.20    --  111.50  77.00-180.00   52
 38  \w     90.00 121.00   0.50    2.20    --  111.50  77.00-180.00   62
 39  \w     59.00 101.00   0.50    2.20    --  111.50 -77.00-120.00   84
 40  \w    136.00 162.00   0.50    2.20    --  111.50  45.00 150.00   52
 41  \w    149.00 174.00   0.50    2.20    --  111.50  77.00 -60.00   50
 42  \w     41.00  67.00   0.50    2.20    --  111.50 -61.00  90.00   52
 43  \w     79.00 104.00   0.50    2.20    --  111.50 -95.00-150.00   50
 44  \w    101.00 152.00   0.50    2.20    --  111.50  30.00  90.00  102
 45  \w     40.00  71.00   0.50    2.20    --  111.50 -61.00-120.00   62
 46  \w     40.00  65.00   0.50    2.20    --  111.50 -61.00 150.00   50
 47  \w     45.00  75.00   0.50    2.20    --  111.50 -95.00  90.00   60
 48  \w     57.00  83.00   0.50    2.20    --  111.50-125.00-120.00   52
 49  \w     45.00  80.00   0.50    2.20    --  111.50-125.00 150.00   70
 50  \w     86.00 111.00   0.50    2.20    --  111.50-125.00 150.00   50
 51  \w    103.00 129.00   0.50    2.20    --  111.50  45.00 -30.00   52
 52  \w    118.00 144.00   0.50    2.20    --  111.50  61.00  90.00   52
 53  \w     41.00  71.00   0.50    2.20    --  111.50 -61.00  30.00   60
 54  \w    143.00 169.00   0.50    2.20    --  111.50  15.00-180.00   52
;
_diffrn_measurement_device         'four-circle diffractometer'
_diffrn_measurement_device_type    'XtaLAB Synergy, Dualflex, HyPix'
_diffrn_measurement_method         '\w scans'
_diffrn_orient_matrix_type        
 'CrysAlisPro convention (1999,Acta A55,543-557)'
_diffrn_orient_matrix_UB_11        0.0028933000
_diffrn_orient_matrix_UB_12        -0.1127241000
_diffrn_orient_matrix_UB_13        -0.0401841000
_diffrn_orient_matrix_UB_21        0.1433235000
_diffrn_orient_matrix_UB_22        0.0089404000
_diffrn_orient_matrix_UB_23        0.0155450000
_diffrn_orient_matrix_UB_31        0.0133482000
_diffrn_orient_matrix_UB_32        -0.0716977000
_diffrn_orient_matrix_UB_33        0.0651066000
_diffrn_oxdiff_digest_od_ed
;

;
_diffrn_radiation_monochromator    mirror
_diffrn_radiation_probe            x-ray
_diffrn_radiation_type             'Cu K\a'
_diffrn_radiation_wavelength       1.54184
_diffrn_source                     'micro-focus sealed X-ray tube'
_diffrn_source_type                'PhotonJet (Cu) X-ray Source'
_reflns_Friedel_coverage           0.000
_reflns_Friedel_fraction_full      .
_reflns_Friedel_fraction_max       .
_reflns_number_gt                  5139
_reflns_number_total               5471
_reflns_odcompleteness_completeness  98.73
_reflns_odcompleteness_iscentric   1
_reflns_odcompleteness_theta       80.50
_reflns_special_details
;
 Reflections were merged by SHELXL according to the crystal
 class for the calculation of statistics and refinement.
 
 _reflns_Friedel_fraction is defined as the number of unique
 Friedel pairs measured divided by the number that would be
 possible theoretically, ignoring centric projections and
 systematic absences.
;
_reflns_threshold_expression       'I > 2\s(I)'
_computing_cell_refinement         'CrysAlisPro 1.171.44.106a (Rigaku OD, 2025)'
_computing_data_collection        
 'CrysAlisPro system (CCD 44.106a 64-bit (release 18-04-2025))'
_computing_data_reduction          'CrysAlisPro 1.171.44.106a (Rigaku OD, 2025)'
_computing_molecular_graphics      'Olex2 1.3 (Dolomanov et al., 2009)'
_computing_publication_material    'Olex2 1.3 (Dolomanov et al., 2009)'
_computing_structure_refinement    'ShelXL 2018/3 (Sheldrick, 2015)'
_computing_structure_solution      'SHELXT 2014/5 (Sheldrick, 2014)'
_refine_diff_density_max           0.323
_refine_diff_density_min           -0.245
_refine_diff_density_rms           0.044
_refine_ls_extinction_coef         .
_refine_ls_extinction_method       none
_refine_ls_goodness_of_fit_ref     1.088
_refine_ls_hydrogen_treatment      mixed
_refine_ls_matrix_type             full
_refine_ls_number_parameters       323
_refine_ls_number_reflns           5471
_refine_ls_number_restraints       0
_refine_ls_R_factor_all            0.0363
_refine_ls_R_factor_gt             0.0345
_refine_ls_restrained_S_all        1.088
_refine_ls_shift/su_max            0.001
_refine_ls_shift/su_mean           0.000
_refine_ls_structure_factor_coef   Fsqd
_refine_ls_weighting_details      
 'w=1/[\s^2^(Fo^2^)+(0.0359P)^2^+1.1205P] where P=(Fo^2^+2Fc^2^)/3'
_refine_ls_weighting_scheme        calc
_refine_ls_wR_factor_gt            0.0873
_refine_ls_wR_factor_ref           0.0883
_refine_special_details            ?
_olex2_refinement_description
;
1. Fixed Uiso
 At 1.2 times of:
  All C(H) groups, All C(H,H) groups
 At 1.5 times of:
  All C(H,H,H) groups
2.a Ternary CH refined with riding coordinates:
 C26(H26), C27(H27), C29(H29), C31(H31)
2.b Secondary CH2 refined with riding coordinates:
 C4(H4A,H4B), C5(H5A,H5B), C12(H12A,H12B), C21(H21A,H21B), C25(H25A,H25B),
 C28(H28A,H28B), C30(H30A,H30B), C32(H32A,H32B), C33(H33A,H33B)
2.c Aromatic/amide H refined with riding coordinates:
 C14(H14), C15(H15), C17(H17), C18(H18)
2.d Idealised Me refined as rotating group:
 C22(H22A,H22B,H22C), C23(H23A,H23B,H23C), C24(H24A,H24B,H24C)
;
_atom_sites_solution_hydrogens     mixed
_atom_sites_solution_primary       dual
_atom_sites_solution_secondary     difmap
loop_
  _atom_site_label
  _atom_site_type_symbol
  _atom_site_fract_x
  _atom_site_fract_y
  _atom_site_fract_z
  _atom_site_U_iso_or_equiv
  _atom_site_adp_type
  _atom_site_occupancy
  _atom_site_site_symmetry_order
  _atom_site_calc_flag
  _atom_site_refinement_flags_posn
  _atom_site_refinement_flags_adp
  _atom_site_refinement_flags_occupancy
  _atom_site_disorder_assembly
  _atom_site_disorder_group
 Cl1 Cl 0.84078(3) 0.90768(3) 0.57536(2) 0.03335(10) Uani 1 1 d . . . . .
 O1 O 0.71324(8) 0.19910(7) 0.20891(4) 0.01726(17) Uani 1 1 d . . . . .
 O2 O 0.67138(7) 0.26511(7) 0.26018(4) 0.01605(17) Uani 1 1 d . . . . .
 O19 O 0.88323(9) 0.70764(7) 0.25355(5) 0.02318(19) Uani 1 1 d . . . . .
 O8 O 0.77636(7) 0.44681(7) 0.20293(4) 0.01468(16) Uani 1 1 d . . . . .
 O9 O 0.79823(7) 0.35220(7) 0.15951(4) 0.01635(17) Uani 1 1 d . . . . .
 O20 O 0.68140(8) 0.67422(8) 0.24705(5) 0.0250(2) Uani 1 1 d . . . . .
 N11 N 0.88664(9) 0.33114(8) 0.29964(5) 0.01475(19) Uani 1 1 d . . . . .
 H11 H 0.9256(16) 0.2794(15) 0.2811(8) 0.026(4) Uiso 1 1 d . . . . .
 C3 C 0.78092(10) 0.28290(10) 0.31784(5) 0.0157(2) Uani 1 1 d . . . . .
 C4 C 0.73262(11) 0.37100(10) 0.36036(5) 0.0164(2) Uani 1 1 d . . . . .
 H4A H 0.793388 0.377743 0.405345 0.020 Uiso 1 1 calc R U . . .
 H4B H 0.652675 0.342705 0.367367 0.020 Uiso 1 1 calc R U . . .
 C5 C 0.71218(10) 0.49067(10) 0.32718(6) 0.0156(2) Uani 1 1 d . . . . .
 H5A H 0.688224 0.546218 0.358493 0.019 Uiso 1 1 calc R U . . .
 H5B H 0.642298 0.486319 0.285555 0.019 Uiso 1 1 calc R U . . .
 C6 C 0.82973(10) 0.53615(10) 0.30883(5) 0.0142(2) Uani 1 1 d . . . . .
 C7 C 0.87634(10) 0.44152(10) 0.26606(5) 0.0141(2) Uani 1 1 d . . . . .
 C10 C 0.69900(10) 0.27011(10) 0.15041(5) 0.0152(2) Uani 1 1 d . . . . .
 C12 C 0.93838(10) 0.56228(10) 0.37260(6) 0.0173(2) Uani 1 1 d . . . . .
 H12A H 0.964555 0.488180 0.396780 0.021 Uiso 1 1 calc R U . . .
 H12B H 1.010306 0.591859 0.357427 0.021 Uiso 1 1 calc R U . . .
 C13 C 0.91021(10) 0.64855(10) 0.42245(6) 0.0177(2) Uani 1 1 d . . . . .
 C14 C 0.87368(11) 0.61195(11) 0.47934(6) 0.0198(2) Uani 1 1 d . . . . .
 H14 H 0.862635 0.531296 0.485844 0.024 Uiso 1 1 calc R U . . .
 C15 C 0.85308(11) 0.69075(12) 0.52672(6) 0.0226(3) Uani 1 1 d . . . . .
 H15 H 0.829809 0.664299 0.565629 0.027 Uiso 1 1 calc R U . . .
 C16 C 0.86697(11) 0.80832(12) 0.51637(6) 0.0234(3) Uani 1 1 d . . . . .
 C17 C 0.90340(13) 0.84797(12) 0.46058(7) 0.0267(3) Uani 1 1 d . . . . .
 H17 H 0.912904 0.928840 0.453975 0.032 Uiso 1 1 calc R U . . .
 C18 C 0.92589(12) 0.76757(11) 0.41431(6) 0.0231(3) Uani 1 1 d . . . . .
 H18 H 0.952438 0.794269 0.376451 0.028 Uiso 1 1 calc R U . . .
 C19 C 0.80283(11) 0.64819(10) 0.26663(6) 0.0171(2) Uani 1 1 d . . . . .
 C21 C 0.64767(15) 0.78084(13) 0.20800(8) 0.0365(3) Uani 1 1 d . . . . .
 H21A H 0.560958 0.774458 0.179066 0.044 Uiso 1 1 calc R U . . .
 H21B H 0.703820 0.791752 0.178098 0.044 Uiso 1 1 calc R U . . .
 C22 C 0.65776(16) 0.88419(13) 0.25416(9) 0.0395(4) Uani 1 1 d . . . . .
 H22A H 0.630096 0.954165 0.227041 0.059 Uiso 1 1 calc R U . . .
 H22B H 0.744863 0.893860 0.280437 0.059 Uiso 1 1 calc R U . . .
 H22C H 0.604907 0.871873 0.285069 0.059 Uiso 1 1 calc R U . . .
 C23 C 0.81599(12) 0.16741(11) 0.35409(6) 0.0209(2) Uani 1 1 d . . . . .
 H23A H 0.742762 0.134557 0.365653 0.031 Uiso 1 1 calc R U . . .
 H23B H 0.882956 0.179802 0.395595 0.031 Uiso 1 1 calc R U . . .
 H23C H 0.844827 0.113491 0.324364 0.031 Uiso 1 1 calc R U . . .
 C24 C 1.00036(11) 0.46767(10) 0.25012(6) 0.0179(2) Uani 1 1 d . . . . .
 H24A H 1.014881 0.410550 0.217510 0.027 Uiso 1 1 calc R U . . .
 H24B H 1.068342 0.463436 0.291859 0.027 Uiso 1 1 calc R U . . .
 H24C H 0.997529 0.545843 0.230753 0.027 Uiso 1 1 calc R U . . .
 C25 C 0.47097(11) 0.22701(11) 0.11273(6) 0.0186(2) Uani 1 1 d . . . . .
 H25A H 0.476909 0.183442 0.155170 0.022 Uiso 1 1 calc R U . . .
 H25B H 0.386075 0.260826 0.097526 0.022 Uiso 1 1 calc R U . . .
 C26 C 0.56895(10) 0.32487(10) 0.12590(5) 0.0151(2) Uani 1 1 d . . . . .
 H26 H 0.554168 0.379111 0.161166 0.018 Uiso 1 1 calc R U . . .
 C27 C 0.72276(11) 0.18711(10) 0.09628(6) 0.0188(2) Uani 1 1 d . . . . .
 H27 H 0.807975 0.152166 0.112660 0.023 Uiso 1 1 calc R U . . .
 C28 C 0.62377(13) 0.09011(10) 0.08270(6) 0.0223(2) Uani 1 1 d . . . . .
 H28A H 0.638431 0.036304 0.047842 0.027 Uiso 1 1 calc R U . . .
 H28B H 0.630058 0.045220 0.124726 0.027 Uiso 1 1 calc R U . . .
 C29 C 0.49305(11) 0.14406(11) 0.05819(6) 0.0207(2) Uani 1 1 d . . . . .
 H29 H 0.428618 0.081096 0.049587 0.025 Uiso 1 1 calc R U . . .
 C30 C 0.48415(12) 0.21155(11) -0.00777(6) 0.0216(2) Uani 1 1 d . . . . .
 H30A H 0.498197 0.158037 -0.042916 0.026 Uiso 1 1 calc R U . . .
 H30B H 0.399662 0.245696 -0.024449 0.026 Uiso 1 1 calc R U . . .
 C31 C 0.58289(11) 0.30858(11) 0.00546(6) 0.0201(2) Uani 1 1 d . . . . .
 H31 H 0.576878 0.352679 -0.037376 0.024 Uiso 1 1 calc R U . . .
 C32 C 0.71387(11) 0.25536(11) 0.03065(6) 0.0208(2) Uani 1 1 d . . . . .
 H32A H 0.777588 0.317758 0.039188 0.025 Uiso 1 1 calc R U . . .
 H32B H 0.730136 0.202761 -0.004339 0.025 Uiso 1 1 calc R U . . .
 C33 C 0.55975(11) 0.39139(10) 0.05976(6) 0.0184(2) Uani 1 1 d . . . . .
 H33A H 0.622419 0.454696 0.068034 0.022 Uiso 1 1 calc R U . . .
 H33B H 0.475738 0.426720 0.043633 0.022 Uiso 1 1 calc R U . . .

loop_
  _atom_site_aniso_label
  _atom_site_aniso_U_11
  _atom_site_aniso_U_22
  _atom_site_aniso_U_33
  _atom_site_aniso_U_23
  _atom_site_aniso_U_13
  _atom_site_aniso_U_12
 Cl1 0.02942(17) 0.03751(19) 0.03012(17) -0.01881(13) 0.00260(13) 0.00934(13)
 O1 0.0236(4) 0.0150(4) 0.0126(4) -0.0022(3) 0.0037(3) 0.0010(3)
 O2 0.0168(4) 0.0192(4) 0.0121(4) -0.0025(3) 0.0039(3) -0.0013(3)
 O19 0.0281(5) 0.0173(4) 0.0269(5) -0.0003(3) 0.0122(4) -0.0035(3)
 O8 0.0171(4) 0.0144(4) 0.0118(3) -0.0037(3) 0.0024(3) -0.0004(3)
 O9 0.0164(4) 0.0188(4) 0.0146(4) -0.0070(3) 0.0055(3) -0.0029(3)
 O20 0.0199(4) 0.0234(4) 0.0292(5) 0.0093(4) 0.0020(4) 0.0041(3)
 N11 0.0146(4) 0.0149(4) 0.0146(4) -0.0010(3) 0.0036(3) 0.0012(4)
 C3 0.0166(5) 0.0173(5) 0.0123(5) 0.0003(4) 0.0022(4) -0.0015(4)
 C4 0.0179(5) 0.0188(5) 0.0132(5) -0.0006(4) 0.0052(4) -0.0026(4)
 C5 0.0144(5) 0.0173(5) 0.0153(5) -0.0022(4) 0.0045(4) -0.0001(4)
 C6 0.0140(5) 0.0151(5) 0.0133(5) -0.0020(4) 0.0029(4) -0.0007(4)
 C7 0.0138(5) 0.0157(5) 0.0123(5) -0.0019(4) 0.0024(4) -0.0014(4)
 C10 0.0167(5) 0.0157(5) 0.0125(5) -0.0016(4) 0.0028(4) -0.0015(4)
 C12 0.0152(5) 0.0197(5) 0.0158(5) -0.0044(4) 0.0022(4) 0.0001(4)
 C13 0.0144(5) 0.0205(6) 0.0159(5) -0.0047(4) 0.0002(4) 0.0004(4)
 C14 0.0181(5) 0.0218(6) 0.0175(5) -0.0016(4) 0.0013(4) 0.0027(4)
 C15 0.0186(5) 0.0311(7) 0.0165(5) -0.0036(5) 0.0020(4) 0.0041(5)
 C16 0.0182(5) 0.0278(6) 0.0204(6) -0.0105(5) -0.0018(4) 0.0057(5)
 C17 0.0291(6) 0.0210(6) 0.0266(6) -0.0068(5) 0.0015(5) -0.0009(5)
 C18 0.0260(6) 0.0224(6) 0.0199(6) -0.0042(5) 0.0043(5) -0.0043(5)
 C19 0.0197(5) 0.0164(5) 0.0149(5) -0.0026(4) 0.0042(4) -0.0003(4)
 C21 0.0345(8) 0.0324(8) 0.0394(8) 0.0190(6) 0.0042(6) 0.0097(6)
 C22 0.0469(9) 0.0280(7) 0.0545(10) 0.0188(7) 0.0327(8) 0.0158(7)
 C23 0.0250(6) 0.0183(6) 0.0184(5) 0.0034(4) 0.0039(5) 0.0002(5)
 C24 0.0162(5) 0.0203(5) 0.0184(5) -0.0035(4) 0.0069(4) -0.0022(4)
 C25 0.0171(5) 0.0221(6) 0.0165(5) -0.0020(4) 0.0042(4) -0.0048(4)
 C26 0.0151(5) 0.0161(5) 0.0142(5) -0.0014(4) 0.0040(4) -0.0011(4)
 C27 0.0182(5) 0.0204(6) 0.0164(5) -0.0056(4) 0.0024(4) 0.0025(4)
 C28 0.0308(6) 0.0169(5) 0.0179(5) -0.0058(4) 0.0039(5) -0.0009(5)
 C29 0.0228(6) 0.0216(6) 0.0169(5) -0.0037(4) 0.0035(4) -0.0079(5)
 C30 0.0210(6) 0.0279(6) 0.0141(5) -0.0043(5) 0.0012(4) -0.0042(5)
 C31 0.0219(6) 0.0248(6) 0.0134(5) 0.0003(4) 0.0042(4) -0.0031(5)
 C32 0.0204(6) 0.0270(6) 0.0158(5) -0.0065(5) 0.0064(4) -0.0028(5)
 C33 0.0194(5) 0.0188(5) 0.0159(5) 0.0009(4) 0.0029(4) -0.0005(4)

_geom_special_details
;
 All esds (except the esd in the dihedral angle between two l.s. planes)
 are estimated using the full covariance matrix.  The cell esds are taken
 into account individually in the estimation of esds in distances, angles
 and torsion angles; correlations between esds in cell parameters are only
 used when they are defined by crystal symmetry.  An approximate (isotropic)
 treatment of cell esds is used for estimating esds involving l.s. planes.
;
loop_
  _geom_bond_atom_site_label_1
  _geom_bond_atom_site_label_2
  _geom_bond_distance
  _geom_bond_site_symmetry_2
  _geom_bond_publ_flag
 Cl1 C16 1.7422(12) . ?
 O1 O2 1.4670(11) . ?
 O1 C10 1.4235(13) . ?
 O2 C3 1.4672(13) . ?
 O19 C19 1.2088(15) . ?
 O8 O9 1.4655(10) . ?
 O8 C7 1.4648(13) . ?
 O9 C10 1.4248(13) . ?
 O20 C19 1.3339(15) . ?
 O20 C21 1.4579(16) . ?
 N11 H11 0.879(18) . ?
 N11 C3 1.4329(14) . ?
 N11 C7 1.4342(14) . ?
 C3 C4 1.5229(15) . ?
 C3 C23 1.5215(16) . ?
 C4 H4A 0.9900 . ?
 C4 H4B 0.9900 . ?
 C4 C5 1.5255(16) . ?
 C5 H5A 0.9900 . ?
 C5 H5B 0.9900 . ?
 C5 C6 1.5408(15) . ?
 C6 C7 1.5681(15) . ?
 C6 C12 1.5540(15) . ?
 C6 C19 1.5365(16) . ?
 C7 C24 1.5254(15) . ?
 C10 C26 1.5319(15) . ?
 C10 C27 1.5374(15) . ?
 C12 H12A 0.9900 . ?
 C12 H12B 0.9900 . ?
 C12 C13 1.5141(15) . ?
 C13 C14 1.3956(17) . ?
 C13 C18 1.3958(17) . ?
 C14 H14 0.9500 . ?
 C14 C15 1.3899(17) . ?
 C15 H15 0.9500 . ?
 C15 C16 1.384(2) . ?
 C16 C17 1.386(2) . ?
 C17 H17 0.9500 . ?
 C17 C18 1.3928(18) . ?
 C18 H18 0.9500 . ?
 C21 H21A 0.9900 . ?
 C21 H21B 0.9900 . ?
 C21 C22 1.504(2) . ?
 C22 H22A 0.9800 . ?
 C22 H22B 0.9800 . ?
 C22 H22C 0.9800 . ?
 C23 H23A 0.9800 . ?
 C23 H23B 0.9800 . ?
 C23 H23C 0.9800 . ?
 C24 H24A 0.9800 . ?
 C24 H24B 0.9800 . ?
 C24 H24C 0.9800 . ?
 C25 H25A 0.9900 . ?
 C25 H25B 0.9900 . ?
 C25 C26 1.5384(15) . ?
 C25 C29 1.5368(16) . ?
 C26 H26 1.0000 . ?
 C26 C33 1.5351(15) . ?
 C27 H27 1.0000 . ?
 C27 C28 1.5386(17) . ?
 C27 C32 1.5367(17) . ?
 C28 H28A 0.9900 . ?
 C28 H28B 0.9900 . ?
 C28 C29 1.5346(18) . ?
 C29 H29 1.0000 . ?
 C29 C30 1.5381(17) . ?
 C30 H30A 0.9900 . ?
 C30 H30B 0.9900 . ?
 C30 C31 1.5370(17) . ?
 C31 H31 1.0000 . ?
 C31 C32 1.5348(17) . ?
 C31 C33 1.5362(16) . ?
 C32 H32A 0.9900 . ?
 C32 H32B 0.9900 . ?
 C33 H33A 0.9900 . ?
 C33 H33B 0.9900 . ?

loop_
  _geom_angle_atom_site_label_1
  _geom_angle_atom_site_label_2
  _geom_angle_atom_site_label_3
  _geom_angle
  _geom_angle_site_symmetry_1
  _geom_angle_site_symmetry_3
  _geom_angle_publ_flag
 C10 O1 O2 108.60(7) . . ?
 O1 O2 C3 107.24(7) . . ?
 C7 O8 O9 107.22(7) . . ?
 C10 O9 O8 109.00(7) . . ?
 C19 O20 C21 116.49(10) . . ?
 C3 N11 H11 112.3(11) . . ?
 C3 N11 C7 120.04(9) . . ?
 C7 N11 H11 112.2(11) . . ?
 O2 C3 C4 102.18(9) . . ?
 O2 C3 C23 108.73(9) . . ?
 N11 C3 O2 113.93(9) . . ?
 N11 C3 C4 109.06(9) . . ?
 N11 C3 C23 110.11(9) . . ?
 C23 C3 C4 112.68(9) . . ?
 C3 C4 H4A 109.1 . . ?
 C3 C4 H4B 109.1 . . ?
 C3 C4 C5 112.30(9) . . ?
 H4A C4 H4B 107.9 . . ?
 C5 C4 H4A 109.1 . . ?
 C5 C4 H4B 109.1 . . ?
 C4 C5 H5A 109.1 . . ?
 C4 C5 H5B 109.1 . . ?
 C4 C5 C6 112.29(9) . . ?
 H5A C5 H5B 107.9 . . ?
 C6 C5 H5A 109.1 . . ?
 C6 C5 H5B 109.1 . . ?
 C5 C6 C7 109.00(9) . . ?
 C5 C6 C12 112.29(9) . . ?
 C12 C6 C7 107.85(9) . . ?
 C19 C6 C5 111.77(9) . . ?
 C19 C6 C7 108.19(9) . . ?
 C19 C6 C12 107.59(9) . . ?
 O8 C7 C6 100.33(8) . . ?
 O8 C7 C24 108.57(9) . . ?
 N11 C7 O8 113.92(9) . . ?
 N11 C7 C6 110.08(9) . . ?
 N11 C7 C24 108.37(9) . . ?
 C24 C7 C6 115.57(9) . . ?
 O1 C10 O9 111.12(9) . . ?
 O1 C10 C26 113.39(9) . . ?
 O1 C10 C27 104.35(9) . . ?
 O9 C10 C26 113.48(9) . . ?
 O9 C10 C27 103.42(9) . . ?
 C26 C10 C27 110.21(9) . . ?
 C6 C12 H12A 108.3 . . ?
 C6 C12 H12B 108.3 . . ?
 H12A C12 H12B 107.4 . . ?
 C13 C12 C6 116.14(9) . . ?
 C13 C12 H12A 108.3 . . ?
 C13 C12 H12B 108.3 . . ?
 C14 C13 C12 121.45(11) . . ?
 C14 C13 C18 117.93(11) . . ?
 C18 C13 C12 120.55(11) . . ?
 C13 C14 H14 119.2 . . ?
 C15 C14 C13 121.54(12) . . ?
 C15 C14 H14 119.2 . . ?
 C14 C15 H15 120.5 . . ?
 C16 C15 C14 119.02(12) . . ?
 C16 C15 H15 120.5 . . ?
 C15 C16 Cl1 119.30(10) . . ?
 C15 C16 C17 121.10(11) . . ?
 C17 C16 Cl1 119.59(10) . . ?
 C16 C17 H17 120.5 . . ?
 C16 C17 C18 119.04(12) . . ?
 C18 C17 H17 120.5 . . ?
 C13 C18 H18 119.3 . . ?
 C17 C18 C13 121.34(12) . . ?
 C17 C18 H18 119.3 . . ?
 O19 C19 O20 123.50(11) . . ?
 O19 C19 C6 123.66(11) . . ?
 O20 C19 C6 112.82(10) . . ?
 O20 C21 H21A 109.5 . . ?
 O20 C21 H21B 109.5 . . ?
 O20 C21 C22 110.78(12) . . ?
 H21A C21 H21B 108.1 . . ?
 C22 C21 H21A 109.5 . . ?
 C22 C21 H21B 109.5 . . ?
 C21 C22 H22A 109.5 . . ?
 C21 C22 H22B 109.5 . . ?
 C21 C22 H22C 109.5 . . ?
 H22A C22 H22B 109.5 . . ?
 H22A C22 H22C 109.5 . . ?
 H22B C22 H22C 109.5 . . ?
 C3 C23 H23A 109.5 . . ?
 C3 C23 H23B 109.5 . . ?
 C3 C23 H23C 109.5 . . ?
 H23A C23 H23B 109.5 . . ?
 H23A C23 H23C 109.5 . . ?
 H23B C23 H23C 109.5 . . ?
 C7 C24 H24A 109.5 . . ?
 C7 C24 H24B 109.5 . . ?
 C7 C24 H24C 109.5 . . ?
 H24A C24 H24B 109.5 . . ?
 H24A C24 H24C 109.5 . . ?
 H24B C24 H24C 109.5 . . ?
 H25A C25 H25B 108.2 . . ?
 C26 C25 H25A 109.7 . . ?
 C26 C25 H25B 109.7 . . ?
 C29 C25 H25A 109.7 . . ?
 C29 C25 H25B 109.7 . . ?
 C29 C25 C26 109.93(9) . . ?
 C10 C26 C25 108.48(9) . . ?
 C10 C26 H26 109.9 . . ?
 C10 C26 C33 109.33(9) . . ?
 C25 C26 H26 109.9 . . ?
 C33 C26 C25 109.34(9) . . ?
 C33 C26 H26 109.9 . . ?
 C10 C27 H27 109.6 . . ?
 C10 C27 C28 109.31(10) . . ?
 C28 C27 H27 109.6 . . ?
 C32 C27 C10 109.22(10) . . ?
 C32 C27 H27 109.6 . . ?
 C32 C27 C28 109.57(10) . . ?
 C27 C28 H28A 109.8 . . ?
 C27 C28 H28B 109.8 . . ?
 H28A C28 H28B 108.2 . . ?
 C29 C28 C27 109.46(10) . . ?
 C29 C28 H28A 109.8 . . ?
 C29 C28 H28B 109.8 . . ?
 C25 C29 H29 109.5 . . ?
 C25 C29 C30 109.80(10) . . ?
 C28 C29 C25 109.39(9) . . ?
 C28 C29 H29 109.5 . . ?
 C28 C29 C30 109.08(10) . . ?
 C30 C29 H29 109.5 . . ?
 C29 C30 H30A 109.8 . . ?
 C29 C30 H30B 109.8 . . ?
 H30A C30 H30B 108.2 . . ?
 C31 C30 C29 109.55(9) . . ?
 C31 C30 H30A 109.8 . . ?
 C31 C30 H30B 109.8 . . ?
 C30 C31 H31 109.6 . . ?
 C32 C31 C30 109.67(10) . . ?
 C32 C31 H31 109.6 . . ?
 C32 C31 C33 109.20(9) . . ?
 C33 C31 C30 109.30(10) . . ?
 C33 C31 H31 109.6 . . ?
 C27 C32 H32A 109.8 . . ?
 C27 C32 H32B 109.8 . . ?
 C31 C32 C27 109.50(9) . . ?
 C31 C32 H32A 109.8 . . ?
 C31 C32 H32B 109.8 . . ?
 H32A C32 H32B 108.2 . . ?
 C26 C33 C31 110.13(9) . . ?
 C26 C33 H33A 109.6 . . ?
 C26 C33 H33B 109.6 . . ?
 C31 C33 H33A 109.6 . . ?
 C31 C33 H33B 109.6 . . ?
 H33A C33 H33B 108.1 . . ?

loop_
  _geom_hbond_atom_site_label_D
  _geom_hbond_atom_site_label_H
  _geom_hbond_atom_site_label_A
  _geom_hbond_distance_DH
  _geom_hbond_distance_HA
  _geom_hbond_distance_DA
  _geom_hbond_angle_DHA
  _geom_hbond_site_symmetry_A
  _geom_hbond_publ_flag
 N11 H11 O19 0.879(18) 2.545(18) 3.3453(13) 151.8(15) 2_745 yes

loop_
  _geom_torsion_atom_site_label_1
  _geom_torsion_atom_site_label_2
  _geom_torsion_atom_site_label_3
  _geom_torsion_atom_site_label_4
  _geom_torsion
  _geom_torsion_site_symmetry_1
  _geom_torsion_site_symmetry_2
  _geom_torsion_site_symmetry_3
  _geom_torsion_site_symmetry_4
  _geom_torsion_publ_flag
 Cl1 C16 C17 C18 179.04(10) . . . . ?
 O1 O2 C3 N11 51.68(11) . . . . ?
 O1 O2 C3 C4 169.16(8) . . . . ?
 O1 O2 C3 C23 -71.52(10) . . . . ?
 O1 C10 C26 C25 -56.36(11) . . . . ?
 O1 C10 C26 C33 -175.52(9) . . . . ?
 O1 C10 C27 C28 61.87(11) . . . . ?
 O1 C10 C27 C32 -178.26(9) . . . . ?
 O2 O1 C10 O9 78.79(10) . . . . ?
 O2 O1 C10 C26 -50.44(11) . . . . ?
 O2 O1 C10 C27 -170.38(8) . . . . ?
 O2 C3 C4 C5 -70.20(11) . . . . ?
 O8 O9 C10 O1 -76.77(10) . . . . ?
 O8 O9 C10 C26 52.41(11) . . . . ?
 O8 O9 C10 C27 171.81(8) . . . . ?
 O9 O8 C7 N11 -55.71(10) . . . . ?
 O9 O8 C7 C6 -173.26(7) . . . . ?
 O9 O8 C7 C24 65.13(10) . . . . ?
 O9 C10 C26 C25 175.62(9) . . . . ?
 O9 C10 C26 C33 56.46(12) . . . . ?
 O9 C10 C27 C28 178.20(9) . . . . ?
 O9 C10 C27 C32 -61.94(11) . . . . ?
 N11 C3 C4 C5 50.70(12) . . . . ?
 C3 N11 C7 O8 -56.35(13) . . . . ?
 C3 N11 C7 C6 55.43(12) . . . . ?
 C3 N11 C7 C24 -177.31(9) . . . . ?
 C3 C4 C5 C6 -53.80(12) . . . . ?
 C4 C5 C6 C7 52.42(12) . . . . ?
 C4 C5 C6 C12 -67.01(12) . . . . ?
 C4 C5 C6 C19 171.96(9) . . . . ?
 C5 C6 C7 O8 69.79(10) . . . . ?
 C5 C6 C7 N11 -50.57(11) . . . . ?
 C5 C6 C7 C24 -173.73(9) . . . . ?
 C5 C6 C12 C13 -57.41(13) . . . . ?
 C5 C6 C19 O19 170.36(10) . . . . ?
 C5 C6 C19 O20 -8.37(13) . . . . ?
 C6 C12 C13 C14 96.08(13) . . . . ?
 C6 C12 C13 C18 -86.96(14) . . . . ?
 C7 O8 O9 C10 114.19(9) . . . . ?
 C7 N11 C3 O2 58.85(13) . . . . ?
 C7 N11 C3 C4 -54.58(12) . . . . ?
 C7 N11 C3 C23 -178.70(9) . . . . ?
 C7 C6 C12 C13 -177.51(9) . . . . ?
 C7 C6 C19 O19 -69.62(13) . . . . ?
 C7 C6 C19 O20 111.64(10) . . . . ?
 C10 O1 O2 C3 -115.26(9) . . . . ?
 C10 C26 C33 C31 59.10(12) . . . . ?
 C10 C27 C28 C29 59.39(12) . . . . ?
 C10 C27 C32 C31 -60.15(12) . . . . ?
 C12 C6 C7 O8 -168.06(8) . . . . ?
 C12 C6 C7 N11 71.58(11) . . . . ?
 C12 C6 C7 C24 -51.57(12) . . . . ?
 C12 C6 C19 O19 46.65(14) . . . . ?
 C12 C6 C19 O20 -132.09(10) . . . . ?
 C12 C13 C14 C15 177.14(11) . . . . ?
 C12 C13 C18 C17 -178.39(11) . . . . ?
 C13 C14 C15 C16 1.22(18) . . . . ?
 C14 C13 C18 C17 -1.33(18) . . . . ?
 C14 C15 C16 Cl1 179.77(9) . . . . ?
 C14 C15 C16 C17 -1.36(18) . . . . ?
 C15 C16 C17 C18 0.17(19) . . . . ?
 C16 C17 C18 C13 1.20(19) . . . . ?
 C18 C13 C14 C15 0.10(17) . . . . ?
 C19 O20 C21 C22 -85.13(15) . . . . ?
 C19 C6 C7 O8 -51.95(10) . . . . ?
 C19 C6 C7 N11 -172.31(9) . . . . ?
 C19 C6 C7 C24 64.54(12) . . . . ?
 C19 C6 C12 C13 65.99(12) . . . . ?
 C21 O20 C19 O19 -0.10(18) . . . . ?
 C21 O20 C19 C6 178.64(11) . . . . ?
 C23 C3 C4 C5 173.30(9) . . . . ?
 C25 C26 C33 C31 -59.53(12) . . . . ?
 C25 C29 C30 C31 59.54(13) . . . . ?
 C26 C10 C27 C28 -60.18(12) . . . . ?
 C26 C10 C27 C32 59.68(12) . . . . ?
 C26 C25 C29 C28 60.46(12) . . . . ?
 C26 C25 C29 C30 -59.21(12) . . . . ?
 C27 C10 C26 C25 60.18(11) . . . . ?
 C27 C10 C26 C33 -58.98(12) . . . . ?
 C27 C28 C29 C25 -59.66(12) . . . . ?
 C27 C28 C29 C30 60.45(12) . . . . ?
 C28 C27 C32 C31 59.55(12) . . . . ?
 C28 C29 C30 C31 -60.32(13) . . . . ?
 C29 C25 C26 C10 -60.23(12) . . . . ?
 C29 C25 C26 C33 58.92(12) . . . . ?
 C29 C30 C31 C32 59.96(13) . . . . ?
 C29 C30 C31 C33 -59.72(13) . . . . ?
 C30 C31 C32 C27 -59.44(12) . . . . ?
 C30 C31 C33 C26 60.06(12) . . . . ?
 C32 C27 C28 C29 -60.26(12) . . . . ?
 C32 C31 C33 C26 -59.91(12) . . . . ?
 C33 C31 C32 C27 60.30(12) . . . . ?

_shelx_res_file
;
TITL bl-1518_g_a.res in P2(1)/c
    bl-1518_g.res
    created by SHELXL-2018/3 at 19:36:19 on 30-Apr-2025
REM Old TITL BL-1518_g in P2(1)/c
REM SHELXT solution in P2(1)/c
REM R1 0.141, Rweak 0.007, Alpha 0.022, Orientation as input
REM Formula found by SHELXT: C27 N O6 Cl
CELL 1.54184 11.09277 11.50522 20.47109 90 105.3317 90
ZERR 4 0.0001 0.00009 0.00018 0 0.0009 0
LATT 1
SYMM -X,0.5+Y,0.5-Z
SFAC C H Cl N O
UNIT 108 144 4 4 24
EQIV $1 2-X,-0.5+Y,0.5-Z

L.S. 11 0 0
PLAN  2
SIZE 0.09 0.11 0.25
TEMP -173
CONF
HTAB N11 O19_$1
BOND $H
list 4
MORE -1
fmap 2 53
acta
REM <olex2.extras>
REM <HklSrc "%.\\BL-1518_g.hkl">
REM </olex2.extras>

WGHT    0.035900    1.120500
FVAR       0.39557
CL1   3    0.840781    0.907682    0.575363    11.00000    0.02942    0.03751 =
         0.03012   -0.01881    0.00260    0.00934
O1    5    0.713244    0.199100    0.208907    11.00000    0.02358    0.01498 =
         0.01260   -0.00218    0.00371    0.00101
O2    5    0.671385    0.265114    0.260181    11.00000    0.01684    0.01919 =
         0.01215   -0.00248    0.00387   -0.00130
O19   5    0.883231    0.707645    0.253549    11.00000    0.02808    0.01735 =
         0.02692   -0.00026    0.01218   -0.00346
O8    5    0.776361    0.446805    0.202930    11.00000    0.01706    0.01438 =
         0.01178   -0.00365    0.00238   -0.00044
O9    5    0.798234    0.352196    0.159511    11.00000    0.01640    0.01880 =
         0.01460   -0.00699    0.00546   -0.00294
O20   5    0.681397    0.674223    0.247055    11.00000    0.01990    0.02342 =
         0.02922    0.00929    0.00203    0.00407
N11   4    0.886643    0.331144    0.299644    11.00000    0.01460    0.01491 =
         0.01460   -0.00099    0.00362    0.00116
H11   2    0.925562    0.279427    0.281064    11.00000    0.02628
C3    1    0.780916    0.282900    0.317835    11.00000    0.01663    0.01727 =
         0.01229    0.00026    0.00220   -0.00146
C4    1    0.732616    0.370999    0.360364    11.00000    0.01792    0.01881 =
         0.01319   -0.00055    0.00522   -0.00256
AFIX  23
H4A   2    0.793388    0.377743    0.405345    11.00000   -1.20000
H4B   2    0.652675    0.342705    0.367367    11.00000   -1.20000
AFIX   0
C5    1    0.712180    0.490672    0.327177    11.00000    0.01445    0.01728 =
         0.01528   -0.00220    0.00455   -0.00011
AFIX  23
H5A   2    0.688224    0.546218    0.358493    11.00000   -1.20000
H5B   2    0.642298    0.486319    0.285555    11.00000   -1.20000
AFIX   0
C6    1    0.829734    0.536153    0.308832    11.00000    0.01397    0.01512 =
         0.01325   -0.00203    0.00288   -0.00072
C7    1    0.876340    0.441518    0.266055    11.00000    0.01381    0.01567 =
         0.01230   -0.00187    0.00238   -0.00136
C10   1    0.698996    0.270113    0.150409    11.00000    0.01665    0.01570 =
         0.01254   -0.00163    0.00280   -0.00145
C12   1    0.938376    0.562281    0.372605    11.00000    0.01521    0.01967 =
         0.01584   -0.00439    0.00223    0.00007
AFIX  23
H12A  2    0.964555    0.488180    0.396780    11.00000   -1.20000
H12B  2    1.010306    0.591859    0.357427    11.00000   -1.20000
AFIX   0
C13   1    0.910211    0.648553    0.422447    11.00000    0.01437    0.02054 =
         0.01592   -0.00469    0.00019    0.00036
C14   1    0.873680    0.611953    0.479343    11.00000    0.01811    0.02184 =
         0.01747   -0.00159    0.00126    0.00268
AFIX  43
H14   2    0.862635    0.531296    0.485844    11.00000   -1.20000
AFIX   0
C15   1    0.853081    0.690749    0.526717    11.00000    0.01864    0.03106 =
         0.01653   -0.00358    0.00203    0.00410
AFIX  43
H15   2    0.829809    0.664299    0.565629    11.00000   -1.20000
AFIX   0
C16   1    0.866975    0.808322    0.516366    11.00000    0.01824    0.02776 =
         0.02042   -0.01054   -0.00177    0.00567
C17   1    0.903403    0.847974    0.460576    11.00000    0.02911    0.02102 =
         0.02663   -0.00685    0.00151   -0.00087
AFIX  43
H17   2    0.912904    0.928840    0.453975    11.00000   -1.20000
AFIX   0
C18   1    0.925890    0.767568    0.414311    11.00000    0.02600    0.02238 =
         0.01990   -0.00419    0.00432   -0.00432
AFIX  43
H18   2    0.952438    0.794269    0.376451    11.00000   -1.20000
AFIX   0
C19   1    0.802833    0.648191    0.266629    11.00000    0.01973    0.01643 =
         0.01488   -0.00257    0.00423   -0.00028
C21   1    0.647667    0.780838    0.208000    11.00000    0.03451    0.03235 =
         0.03942    0.01904    0.00421    0.00971
AFIX  23
H21A  2    0.560958    0.774458    0.179066    11.00000   -1.20000
H21B  2    0.703820    0.791752    0.178098    11.00000   -1.20000
AFIX   0
C22   1    0.657763    0.884191    0.254160    11.00000    0.04690    0.02802 =
         0.05446    0.01884    0.03273    0.01581
AFIX 137
H22A  2    0.630096    0.954165    0.227041    11.00000   -1.50000
H22B  2    0.744863    0.893860    0.280437    11.00000   -1.50000
H22C  2    0.604907    0.871873    0.285069    11.00000   -1.50000
AFIX   0
C23   1    0.815985    0.167412    0.354087    11.00000    0.02498    0.01835 =
         0.01842    0.00342    0.00394    0.00019
AFIX 137
H23A  2    0.742762    0.134557    0.365653    11.00000   -1.50000
H23B  2    0.882956    0.179802    0.395595    11.00000   -1.50000
H23C  2    0.844827    0.113491    0.324364    11.00000   -1.50000
AFIX   0
C24   1    1.000359    0.467675    0.250120    11.00000    0.01624    0.02032 =
         0.01844   -0.00349    0.00689   -0.00216
AFIX 137
H24A  2    1.014881    0.410550    0.217510    11.00000   -1.50000
H24B  2    1.068342    0.463436    0.291859    11.00000   -1.50000
H24C  2    0.997529    0.545843    0.230753    11.00000   -1.50000
AFIX   0
C25   1    0.470971    0.227008    0.112730    11.00000    0.01715    0.02207 =
         0.01652   -0.00199    0.00418   -0.00477
AFIX  23
H25A  2    0.476909    0.183442    0.155170    11.00000   -1.20000
H25B  2    0.386075    0.260826    0.097526    11.00000   -1.20000
AFIX   0
C26   1    0.568950    0.324867    0.125905    11.00000    0.01510    0.01609 =
         0.01422   -0.00140    0.00399   -0.00108
AFIX  13
H26   2    0.554168    0.379111    0.161166    11.00000   -1.20000
AFIX   0
C27   1    0.722762    0.187115    0.096280    11.00000    0.01825    0.02038 =
         0.01641   -0.00556    0.00243    0.00246
AFIX  13
H27   2    0.807975    0.152166    0.112660    11.00000   -1.20000
AFIX   0
C28   1    0.623771    0.090107    0.082697    11.00000    0.03081    0.01689 =
         0.01789   -0.00578    0.00390   -0.00095
AFIX  23
H28A  2    0.638431    0.036304    0.047842    11.00000   -1.20000
H28B  2    0.630058    0.045220    0.124726    11.00000   -1.20000
AFIX   0
C29   1    0.493046    0.144060    0.058193    11.00000    0.02282    0.02159 =
         0.01686   -0.00375    0.00355   -0.00787
AFIX  13
H29   2    0.428618    0.081096    0.049587    11.00000   -1.20000
AFIX   0
C30   1    0.484154    0.211551   -0.007775    11.00000    0.02101    0.02787 =
         0.01405   -0.00429    0.00123   -0.00419
AFIX  23
H30A  2    0.498197    0.158037   -0.042916    11.00000   -1.20000
H30B  2    0.399662    0.245696   -0.024449    11.00000   -1.20000
AFIX   0
C31   1    0.582891    0.308581    0.005463    11.00000    0.02190    0.02478 =
         0.01345    0.00032    0.00418   -0.00312
AFIX  13
H31   2    0.576878    0.352679   -0.037376    11.00000   -1.20000
AFIX   0
C32   1    0.713870    0.255364    0.030647    11.00000    0.02042    0.02702 =
         0.01575   -0.00650    0.00636   -0.00280
AFIX  23
H32A  2    0.777588    0.317758    0.039188    11.00000   -1.20000
H32B  2    0.730136    0.202761   -0.004339    11.00000   -1.20000
AFIX   0
C33   1    0.559755    0.391391    0.059760    11.00000    0.01943    0.01880 =
         0.01591    0.00090    0.00287   -0.00052
AFIX  23
H33A  2    0.622419    0.454696    0.068034    11.00000   -1.20000
H33B  2    0.475738    0.426720    0.043633    11.00000   -1.20000
AFIX   0
HKLF 4


REM  bl-1518_g_a.res in P2(1)/c
REM wR2 = 0.0883, GooF = S = 1.088, Restrained GooF = 1.088 for all data
REM R1 = 0.0345 for 5139 Fo > 4sig(Fo) and 0.0363 for all 5471 data
REM 323 parameters refined using 0 restraints

END

WGHT      0.0359      1.1205

REM Highest difference peak  0.323,  deepest hole -0.245,  1-sigma level  0.044
Q1    1   0.6346  0.2983  0.1401  11.00000  0.05    0.32
Q2    1   0.5213  0.2771  0.1198  11.00000  0.05    0.28
;
_shelx_res_checksum                37190
_shelx_hkl_file
;
   0   0   1   -0.04    0.10
   0   0   2  930.91   34.02
   0   0   3    0.06    0.26
   0   0   3    0.22    0.24
   0   0   4 2284.28   80.47
   0   0   4 2151.02   80.16
   0   0   5   -0.10    0.43
   0   0   5    0.07    0.37
   0   0   6 1168.08   42.71
   0   0   6 1125.34   42.22
   0   0   7   -0.15    0.49
   0   0   7    0.10    0.38
   0   0   8  187.90    8.60
   0   0   8  184.62    8.00
   0   0   9    0.16    0.30
   0   0   9    0.20    0.64
   0   0   9   -0.14    0.44
   0   0  10  149.00    6.05
   0   0  10  150.08    7.73
   0   0  11   -0.07    0.34
   0   0  11   -0.26    0.68
   0   0  11    0.32    0.34
   0   0  12  435.23   16.44
   0   0  12  418.75   18.72
   0   0  13   -0.08    0.40
   0   0  13    0.33    0.67
   0   0  14   47.69    2.82
   0   0  14   51.91    2.96
   0   0  14   53.23    2.83
   0   0  14   50.72    2.71
   0   0  14   49.37    2.73
   0   0  14   51.92    2.90
   0   0  15   -0.11    0.71
   0   0  15    0.13    0.60
   0   0 -15   -0.94    1.41
   0   0  15    0.12    0.55
   0   0  15    0.93    0.55
   0   0  15    0.63    0.46
   0   0  15    0.19    0.54
   0   0  15    0.29    0.45
   0   0  15    0.10    0.46
   0   0  16  114.78    5.50
   0   0  16  120.68    5.43
   0   0  16  122.65    5.43
   0   0  16  114.11    5.62
   0   0 -16  110.19    8.35
   0   0  16  114.05    5.52
   0   0  16  112.03    5.30
   0   0  16  118.53    5.32
   0   0  17   -0.11    0.57
   0   0  17   -0.14    0.72
   0   0  17    0.13    0.71
   0   0 -17   -0.53    1.18
   0   0  17    0.40    0.63
   0   0  17    0.11    0.62
   0   0  17    0.75    0.58
   0   0  18  525.71   20.70
   0   0 -18  523.72   25.16
   0   0  18  536.82   20.81
   0   0  18  514.72   21.02
   0   0  18  556.93   21.11
   0   0  18  567.52   21.20
   0   0  18  553.88   20.78
   0   0  19   -0.13    0.75
   0   0  19    0.43    0.63
   0   0  19    0.52    0.62
   0   0  19    0.50    0.61
   0   0  19    0.27    0.74
   0   0  19   -0.64    0.73
   0   0 -19    0.54    1.10
   0   0  19    0.14    0.74
   0   0  20    5.02    0.92
   0   0  20    4.95    0.81
   0   0  20    4.71    0.93
   0   0  20    7.24    1.14
   0   0  20    7.11    1.17
   0   0  21   -0.57    0.73
   0   0  21   -0.23    0.47
   0   0  21    0.59    0.53
   0   0  22  160.17    6.66
   0   0  22  148.02    6.49
   0   0  23    0.38    0.49
   0   0  23    0.45    0.58
   0   0  23    0.33    0.42
   0   0  24   45.43    2.12
   0   0  24   41.27    2.04
   0   0  24   39.39    1.96
   0   0  25    0.09    0.22
   0   1   0    0.07    0.11
   0  -1   1   44.90    1.93
   0   1   1   46.95    2.00
   0   1   1   42.06    1.80
   0  -1   1   43.59    1.80
   0  -1   2 1532.72   56.77
   0   1   2 1585.74   56.98
   0  -1   2 1608.11   56.97
   0  -1   3  413.14   15.07
   0  -1   3  407.03   15.52
   0   1   3  410.10   15.53
   0  -1   4  890.30   32.73
   0  -1   4  899.15   33.27
   0   1   4  910.61   33.31
   0   1   5  150.86    6.30
   0  -1   5  149.82    5.76
   0  -1   5  147.23    6.32
   0   1   5  150.57    6.39
   0  -1   5  139.57    5.39
   0  -1   6  116.76    4.86
   0   1   6  120.65    5.43
   0   1   6  124.84    5.55
   0  -1   6  113.69    5.45
   0  -1   6  112.39    4.44
   0  -1   7   22.31    1.49
   0   1   7   20.57    1.77
   0   1   7   26.16    2.06
   0  -1   7   25.03    2.02
   0  -1   7   21.35    1.11
   0   1   8   13.15    1.49
   0   1   8   15.61    1.72
   0  -1   8   14.06    0.84
   0   1   9  300.39   11.90
   0   1   9  293.47   11.33
   0  -1   9  301.19   10.00
   0   1   9  307.25   10.02
   0  -1  10   13.05    0.98
   0   1  10   12.30    0.95
   0   1  10   12.34    1.53
   0   1  10   10.29    1.70
   0   1  11    0.53    0.80
   0   1  11    0.13    0.35
   0  -1  11    0.13    0.35
   0   1  12    7.35    0.81
   0  -1  12    5.84    0.75
   0   1  12    5.96    1.47
   0  -1  12    8.01    1.67
   0  -1  13   60.90    3.07
   0   1  13   60.97    3.08
   0   1  13   66.21    5.00
   0  -1  13   61.35    4.79
   0  -1  14    4.24    0.83
   0   1  14    3.79    0.68
   0  -1  14    4.67    0.75
   0  -1  14    4.73    0.73
   0   1  14    4.70    0.72
   0  -1  14    3.93    0.73
   0  -1  14    4.13    0.80
   0  -1  14    6.39    0.88
   0  -1  14    4.85    0.80
   0  -1  14    4.17    0.81
   0  -1  14    4.29    0.83
   0  -1  15   65.76    3.41
   0   1  15   53.98    3.17
   0  -1  15   60.27    3.25
   0   1  15   58.04    3.07
   0  -1  15   57.48    3.13
   0  -1  15   61.14    3.33
   0   1  15   60.44    3.44
   0  -1  15   60.12    3.22
   0  -1 -15   59.92    5.64
   0   1 -15   54.39    5.23
   0  -1  15   57.31    3.09
   0   1  15   57.53    3.04
   0   1  15   55.17    3.02
   0  -1  15   53.22    3.04
   0  -1  15   55.36    3.02
   0   1  15   62.01    3.12
   0  -1  16   42.64    2.58
   0  -1  16   46.84    2.74
   0   1  16   43.25    2.51
   0   1  16   44.07    2.87
   0  -1  16   36.11    2.58
   0  -1 -16   45.06    4.94
   0   1 -16   40.78    4.53
   0  -1  16   42.65    2.65
   0  -1  16   40.72    2.52
   0   1  16   44.19    2.52
   0   1  16   42.21    2.67
   0  -1  16   44.05    2.76
   0   1  16   39.96    2.46
   0  -1  16   39.66    2.50
   0  -1  17   22.83    1.87
   0   1  17   22.39    1.79
   0  -1  17   23.53    1.82
   0  -1  17   22.74    1.96
   0   1  17   28.75    2.20
   0  -1 -17   20.35    3.49
   0   1 -17   29.78    3.90
   0  -1  17   23.46    1.90
   0  -1  17   21.45    1.91
   0   1  17   22.49    1.90
   0  -1  17   22.45    1.79
   0   1  17   23.78    1.75
   0  -1  17   24.26    1.82
   0  -1  18  133.37    6.18
   0   1  18  137.33    6.22
   0  -1  18  135.17    6.30
   0  -1  18  134.74    6.17
   0   1  18  135.27    6.09
   0   1 -18  131.59    9.27
   0  -1 -18  134.30    9.66
   0   1  18  137.53    6.56
   0   1  18  152.32    6.53
   0  -1  18  139.00    6.51
   0   1  18  141.13    6.53
   0  -1  18  147.95    6.29
   0  -1  19   55.61    3.07
   0   1  19   58.24    3.10
   0  -1  19   56.66    3.12
   0  -1  19   55.48    3.09
   0  -1  19   53.47    2.99
   0   1  19   48.54    2.85
   0   1  19   52.69    3.29
   0  -1  19   60.70    3.16
   0   1  19   53.45    3.18
   0  -1  19   55.45    3.30
   0   1  19   56.35    3.29
   0   1  20   37.52    2.55
   0   1  20   39.74    2.50
   0   1  20   37.45    2.52
   0  -1  20   37.65    2.34
   0  -1  20   38.40    2.32
   0   1  20   35.27    2.26
   0   1  20   38.82    2.56
   0  -1  21   30.54    2.14
   0   1  21   35.46    2.19
   0  -1  21   29.50    1.93
   0   1  21   30.72    2.12
   0   1  21   32.35    2.23
   0  -1  22   25.95    1.56
   0  -1  22   24.78    1.71
   0   1  22   21.79    1.58
   0   1  22   24.46    1.75
   0  -1  22   22.62    1.68
   0  -1  23    3.10    0.46
   0  -1  23    2.94    0.59
   0   1  23    3.10    0.68
   0  -1  23    1.96    0.55
   0   1  23    2.82    0.53
   0   1  23    2.83    0.66
   0   1  24    1.30    0.45
   0   1  24    0.91    0.43
   0   1  24    0.87    0.45
   0  -1  24    1.02    0.36
   0   1  24    0.90    0.29
   0  -1  25   16.47    0.87
   0   1  25   15.66    0.85
   0   2   0 6017.70  217.19
   0  -2   0 6006.70  216.96
   0   2   1   14.02    1.03
   0  -2   1   14.48    0.69
   0   2   1   13.72    0.70
   0   2   2   89.30    3.98
   0  -2   2   88.28    3.85
   0   2   2   88.33    3.63
   0  -2   2   87.25    3.60
   0  -2   3 1197.86   44.74
   0  -2   3 1226.64   44.84
   0   2   3 1256.42   44.89
   0  -2   4  521.04   19.81
   0   2   4  526.82   19.86
   0   2   5  616.94   23.65
   0  -2   5  627.14   23.62
   0   2   6   59.71    3.33
   0  -2   6   58.82    3.31
   0   2   7  789.46   31.37
   0  -2   7  830.42   31.36
   0   2   7  841.99   31.42
   0   2   8 1015.27   40.47
   0  -2   8 1084.90   40.61
   0   2   8 1109.35   40.64
   0   2   9  284.43   12.44
   0   2   9  279.59   12.49
   0  -2   9  299.74   12.68
   0  -2   9  285.11   10.93
   0   2   9  287.00   10.93
   0  -2  10    2.32    1.01
   0   2  10    2.41    0.46
   0   2  10    3.51    0.98
   0  -2  10    2.73    0.46
   0  -2  11  190.74    9.66
   0   2  11  193.76    9.67
   0   2  11  194.92    7.74
   0  -2  11  191.73    7.71
   0  -2  12   27.69    2.94
   0   2  12   32.31    3.20
   0  -2  12   30.31    1.79
   0   2  12   29.48    1.78
   0   2  13   53.70    2.92
   0   2  13   54.38    2.73
   0  -2  13   52.29    2.70
   0  -2  13   50.96    2.89
   0  -2  14   33.49    2.02
   0   2  14   32.49    2.01
   0  -2  14   31.40    2.18
   0   2  14   29.46    1.90
   0  -2  14   31.44    2.09
   0  -2  14   35.81    2.15
   0   2  14   32.90    2.21
   0   2 -14   36.85    3.84
   0  -2  14   32.59    1.80
   0  -2  14   31.10    2.08
   0   2  14   30.37    1.93
   0  -2  14   30.71    2.13
   0  -2  14   33.35    2.20
   0  -2  14   33.90    2.11
   0  -2  15   85.90    4.19
   0  -2  15   83.86    4.32
   0  -2  15   84.54    4.14
   0  -2  15   84.50    4.22
   0  -2  15   86.43    4.21
   0  -2 -15   92.39    7.22
   0   2 -15   91.70    6.69
   0   2  15   90.60    4.41
   0  -2  15   83.52    3.80
   0  -2  15   88.76    4.41
   0  -2  15   80.50    4.15
   0   2  15   83.92    4.05
   0  -2  16   51.03    2.93
   0  -2  16   48.86    2.86
   0  -2  16   54.78    3.13
   0   2  16   58.63    3.41
   0   2 -16   53.06    5.12
   0  -2 -16   52.70    5.54
   0  -2  16   52.85    3.16
   0   2  16   51.00    2.99
   0   2  16   49.92    2.80
   0  -2  16   51.84    2.97
   0   2  16   52.25    3.13
   0  -2  16   47.85    2.91
   0  -2  17  152.97    6.95
   0   2  17  161.36    7.19
   0  -2  17  146.59    6.83
   0  -2  17  154.68    6.94
   0   2  17  167.55    7.47
   0   2 -17  153.77   10.08
   0  -2 -17  167.08   10.83
   0  -2  17  172.06    7.35
   0   2  17  172.04    7.31
   0   2  17  159.90    6.82
   0  -2  17  151.20    6.94
   0  -2  17  161.10    7.26
   0   2  17  161.76    7.10
   0  -2  18   12.32    1.25
   0  -2  18   11.72    1.29
   0   2  18   13.96    1.37
   0   2  18   14.91    1.73
   0  -2 -18   10.38    2.71
   0  -2  18   14.24    1.58
   0   2  18   12.67    1.38
   0  -2  18   13.64    1.36
   0   2  18   12.66    1.23
   0  -2  18   15.07    1.53
   0   2  18   12.02    1.48
   0  -2  19   21.99    1.89
   0   2  19   23.54    1.94
   0   2  19   24.12    1.84
   0   2  19   24.43    2.08
   0   2  19   23.07    1.74
   0  -2  19   23.00    1.85
   0  -2  19   18.16    1.62
   0   2  20   64.64    3.29
   0   2  20   69.40    3.58
   0  -2  20   67.18    3.56
   0   2  20   63.05    3.61
   0   2  20   56.71    3.30
   0  -2  20   64.21    3.41
   0  -2  20   63.78    3.54
   0  -2  21   27.71    1.99
   0   2  21   25.80    1.99
   0   2  21   30.67    2.02
   0  -2  21   32.09    2.08
   0  -2  21   24.82    1.86
   0   2  21   30.02    2.06
   0   2  21   25.30    1.81
   0  -2  21   25.63    1.83
   0  -2  21   29.56    1.96
   0   2  22    5.87    0.73
   0  -2  22    5.59    0.87
   0  -2  22    4.48    0.84
   0   2  22    4.18    0.80
   0  -2  22    4.06    0.70
   0   2  22    4.98    0.81
   0  -2  22    5.63    0.80
   0  -2  23    6.63    0.81
   0   2  23    7.18    0.82
   0  -2  23    6.83    0.81
   0   2  23    6.14    0.64
   0  -2  23    7.16    0.69
   0  -2  24    0.55    0.33
   0   2  24    0.47    0.33
   0  -2  24    0.80    0.38
   0  -3   0   -0.03    0.24
   0   3   1   20.93    1.50
   0  -3  -1   22.26    1.35
   0   3   2    2.24    0.63
   0  -3   2    2.91    0.70
   0   3   3   18.13    1.18
   0  -3   3   17.61    1.14
   0   3   3   19.78    1.60
   0  -3   3   17.44    1.38
   0   3   4  477.21   17.62
   0  -3   4  461.45   17.57
   0  -3   4  447.81   17.52
   0   3   4  463.39   18.16
   0  -3   5   79.64    3.83
   0   3   5   75.28    3.83
   0   3   5   75.98    4.21
   0   3   6  865.96   31.94
   0  -3   6  835.62   31.89
   0   3   6  827.97   32.34
   0  -3   7 1476.98   54.73
   0   3   7 1461.38   54.77
   0  -3   8  166.74    7.75
   0   3   8  160.61    7.73
   0  -3   9  284.95   12.21
   0   3   9  281.60   12.19
   0   3   9  266.73   12.36
   0  -3   9  274.28   10.50
   0   3   9  273.63   10.52
   0   3  10   99.51    5.97
   0  -3  10  106.06    6.07
   0   3  10  105.56    4.53
   0  -3  10  112.48    4.56
   0  -3  11    3.64    1.06
   0   3  11    2.10    0.95
   0   3  11    2.22    0.48
   0  -3  11    1.94    0.44
   0   3  12   74.43    3.52
   0  -3  12   79.12    3.57
   0   3 -12   75.53    5.20
   0   3 -13   36.56    3.56
   0  -3  13   36.75    2.32
   0  -3  13   41.10    2.29
   0  -3  13   36.17    2.34
   0  -3  13   36.34    2.07
   0   3  13   34.09    2.26
   0  -3  13   36.95    2.29
   0   3  13   34.72    2.08
   0  -3  13   36.83    2.11
   0  -3  14   62.15    3.38
   0   3  14   70.03    3.43
   0   3  14   72.64    3.68
   0  -3  14   69.47    3.37
   0   3 -14   70.41    5.38
   0  -3  14   62.03    3.47
   0   3  14   71.69    3.39
   0  -3  14   68.19    3.65
   0  -3  14   72.22    3.75
   0  -3  14   70.05    3.54
   0  -3  14   67.67    3.22
   0  -3  15   51.89    3.00
   0   3  15   39.89    2.51
   0  -3  15   49.59    2.47
   0  -3  15   46.92    2.72
   0  -3  15   46.67    2.90
   0  -3  15   46.06    2.68
   0   3  15   45.22    2.55
   0  -3  15   49.49    2.82
   0  -3  15   45.57    2.66
   0   3  15   44.82    2.81
   0  -3  16   10.89    1.26
   0  -3  16   11.22    1.27
   0  -3  16   10.97    0.99
   0   3  16   10.11    1.28
   0  -3  16   12.02    1.42
   0  -3  16    9.46    1.14
   0  -3 -16   13.73    2.82
   0  -3  16   10.35    1.34
   0   3  16   10.74    1.23
   0   3  16   10.07    1.09
   0  -3  16   11.21    1.29
   0  -3  17   32.02    2.30
   0   3  17   33.65    2.13
   0  -3 -17   29.28    4.27
   0  -3  17   37.53    2.35
   0   3  17   35.90    2.34
   0   3  17   41.37    2.83
   0   3  17   35.83    2.45
   0  -3  17   36.09    2.46
   0  -3  18   15.74    1.50
   0  -3 -18   20.54    3.38
   0  -3  18   19.21    1.70
   0   3  18   17.15    1.67
   0   3  18   17.93    1.58
   0  -3  18   16.46    1.64
   0   3  18   20.01    1.97
   0   3  19    2.58    0.69
   0  -3  19    2.76    0.78
   0   3  19    2.72    0.84
   0  -3  19    1.82    0.76
   0   3  19    1.12    0.60
   0  -3  19    2.10    0.83
   0   3  19    1.60    0.95
   0  -3  19    1.43    0.75
   0  -3  19    2.07    0.76
   0  -3  20    4.07    0.99
   0   3  20    4.19    1.06
   0   3  20    6.38    1.02
   0  -3  20    6.73    1.03
   0   3  20    5.66    0.88
   0   3  20    5.17    0.84
   0  -3  20    4.68    0.90
   0  -3  20    4.63    0.88
   0  -3  21    0.17    0.54
   0   3  21    0.34    0.68
   0   3  21    0.08    0.45
   0   3  21    0.22    0.63
   0  -3  21    0.66    0.60
   0   3  21    0.18    0.63
   0  -3  21    0.09    0.58
   0  -3  21   -0.31    0.60
   0   3  22   63.18    2.94
   0  -3  22   62.84    2.99
   0   3  22   59.35    3.05
   0   3  22   56.77    3.03
   0  -3  22   65.17    3.10
   0  -3  22   66.94    3.02
   0   3  23   24.55    1.52
   0  -3  23   26.26    1.45
   0   3  23   24.07    1.42
   0  -3  23   24.17    1.52
   0  -3  24   19.78    1.04
   0   3  24   18.54    1.08
   0  -4   0  143.75    5.56
   0  -4  -1  141.16    5.88
   0  -4   1  144.70    6.83
   0  -4  -2  878.26   32.03
   0  -4   2  859.50   32.63
   0   4   2  828.04   32.26
   0  -4  -3 2220.93   80.31
   0   4   3 2146.65   80.48
   0  -4   3 2189.32   80.43
   0   4   4  330.85   13.75
   0  -4   4  332.69   13.30
   0  -4   5  585.82   19.65
   0   4   5  592.96   20.68
   0   4  -6  258.21   10.09
   0   4   6  272.46   11.57
   0  -4   6  253.55   10.61
   0   4  -7  902.94   33.82
   0   4   7  907.41   35.27
   0  -4   7  929.58   34.42
   0   4   7  895.05   34.45
   0   4  -8  160.60    6.96
   0  -4   8  148.68    7.32
   0   4  -9   81.16    4.23
   0   4   9   70.93    3.19
   0  -4   9   73.42    3.19
   0   4 -10  304.63   12.89
   0  -4  10  301.62   11.55
   0   4  10  301.58   11.56
   0  -4  11   41.30    2.19
   0   4  11   44.99    2.23
   0  -4  12   12.06    1.14
   0  -4  12    9.56    1.12
   0   4  12    9.72    1.07
   0  -4  12    9.27    0.92
   0  -4  12    9.36    0.96
   0  -4  12    9.51    1.05
   0  -4  12    8.75    1.03
   0  -4 -12    6.82    1.92
   0   4  12    7.74    1.03
   0  -4  13   13.98    1.33
   0  -4  13   16.38    1.51
   0  -4  13   14.71    1.16
   0   4  13   14.45    1.26
   0   4  13   14.39    1.29
   0  -4  13   14.90    1.19
   0  -4  13   15.20    1.25
   0  -4  13   15.79    1.43
   0   4  13   15.29    1.40
   0  -4 -13   13.41    2.76
   0  -4  13   16.42    1.45
   0  -4  14  338.07   13.22
   0  -4  14  339.08   12.89
   0  -4  14  302.18   13.03
   0   4  14  339.97   12.86
   0   4  14  342.79   13.16
   0   4  14  326.05   12.95
   0  -4  14  313.37   12.64
   0   4  14  327.46   12.86
   0  -4 -14  326.00   16.08
   0  -4 -14  352.69   17.48
   0  -4  14  326.75   12.74
   0  -4  15   62.54    3.25
   0   4  15   57.66    3.17
   0   4  15   52.22    2.99
   0   4  15   53.14    2.92
   0  -4  15   52.95    2.76
   0  -4  15   60.74    2.93
   0  -4 -15   63.98    6.05
   0  -4 -15   59.47    3.23
   0  -4  15   55.68    2.99
   0  -4  15   57.65    3.30
   0  -4  15   53.77    3.17
   0   4  15   56.13    2.94
   0  -4  16    5.92    0.95
   0  -4  16    4.77    0.90
   0   4  16    4.82    0.88
   0   4  16    5.19    0.86
   0  -4  16    3.81    0.81
   0  -4  16    4.49    0.67
   0   4  16    4.13    0.71
   0  -4  16    5.12    0.76
   0  -4 -16    4.28    0.91
   0  -4  16    5.81    0.88
   0  -4 -16    2.34    1.60
   0   4  16    4.59    0.74
   0  -4  16    5.20    1.00
   0   4  17   87.12    4.11
   0  -4  17   85.38    4.26
   0  -4 -17   92.79    4.39
   0  -4  17   85.19    4.32
   0  -4  17   88.82    4.39
   0  -4  17   91.56    4.07
   0   4  17   87.00    4.37
   0  -4  17   97.31    4.53
   0   4  17   86.91    4.28
   0  -4  17   81.97    4.50
   0  -4 -17   92.15    7.64
   0   4  18    3.51    1.13
   0   4  18    3.09    0.80
   0  -4  18    2.89    0.82
   0  -4  18    2.99    0.81
   0  -4  18    2.11    0.83
   0   4  18    3.18    0.71
   0  -4  18    3.30    0.81
   0  -4  19   57.01    3.32
   0  -4  19   58.42    3.12
   0   4  19   56.16    3.11
   0  -4  19   59.80    3.20
   0  -4  19   62.49    3.38
   0   4  19   56.49    3.45
   0   4  19   53.98    2.99
   0   4  19   59.32    3.09
   0  -4  19   60.73    3.17
   0  -4  20   26.18    1.95
   0  -4  20   26.52    1.99
   0   4  20   24.48    2.04
   0   4  20   24.82    1.67
   0   4  20   28.43    1.82
   0  -4  20   27.18    1.84
   0  -4  20   27.74    1.85
   0  -4  21  137.86    6.03
   0   4  21  134.06    6.17
   0   4  21  145.00    6.23
   0  -4  21  138.56    5.88
   0  -4  21  147.22    6.13
   0   4  21  135.34    5.81
   0  -4  22    0.21    0.45
   0   4  22    0.33    0.59
   0   4  22    0.26    0.39
   0  -4  22    0.38    0.54
   0   4  22   -0.33    0.64
   0  -4  23    7.85    0.74
   0   4  23    5.79    0.50
   0   4  23    7.99    0.78
   0   4  24    0.94    0.26
   0  -5   0    0.23    0.74
   0  -5   1  213.66    9.20
   0  -5  -1  180.40    7.49
   0  -5   2   66.16    4.10
   0  -5  -2   62.38    3.31
   0  -5   3  355.24   14.45
   0  -5  -3  335.95   13.88
   0  -5   4   83.09    3.56
   0  -5   4   79.08    4.53
   0  -5   5  236.01    9.17
   0  -5   5  243.60   10.24
   0  -5  -5  251.95   10.86
   0  -5   6  193.79    7.63
   0  -5  -6  212.75    9.67
   0  -5   7 1525.26   56.32
   0  -5  -7 1686.44   59.14
   0  -5  -8    4.56    1.36
   0  -5  -9    8.32    1.88
   0  -5 -10   47.06    4.39
   0  -5  11   76.82    3.77
   0   5  11   81.01    3.96
   0  -5  11   80.70    4.02
   0  -5 -11   89.84    4.20
   0  -5 -11   94.54    6.73
   0  -5  11   86.12    4.01
   0  -5  11   81.13    3.80
   0   5  11   89.99    3.96
   0  -5  11   80.99    3.79
   0  -5  11   84.88    4.05
   0   5  11   87.87    4.02
   0  -5  11   80.95    3.83
   0   5  11   79.78    4.01
   0  -5  12  220.07    9.16
   0  -5 -12  247.49   12.84
   0  -5  12  219.53    9.12
   0  -5  12  214.90    8.84
   0  -5 -12  233.99    9.29
   0  -5  12  234.66    9.16
   0  -5  12  219.30    8.80
   0   5  12  225.47    9.00
   0  -5  12  219.96    8.81
   0  -5  12  207.23    8.91
   0   5  12  221.60    9.02
   0  -5  12  220.37    8.86
   0  -5  12  214.43    8.83
   0   5  12  206.96    8.97
   0  -5  13    1.50    0.59
   0  -5  13    0.82    0.65
   0  -5 -13    2.58    1.40
   0  -5  13    2.05    0.68
   0  -5 -13    2.26    0.77
   0  -5  13    1.87    0.64
   0  -5  13    1.13    0.53
   0  -5  13    1.69    0.61
   0   5  13    1.67    0.64
   0  -5  13    1.60    0.58
   0  -5 -13    2.86    1.30
   0   5  13    0.88    0.59
   0  -5  13    1.86    0.57
   0  -5  13    1.71    0.52
   0  -5 -14  190.75    8.10
   0  -5 -14  196.89   11.79
   0  -5  14  185.08    8.05
   0  -5  14  189.03    7.79
   0  -5  14  175.47    8.02
   0   5  14  191.44    7.72
   0  -5  14  183.05    7.82
   0   5  14  187.00    7.84
   0  -5  14  176.81    7.82
   0  -5  14  181.05    7.61
   0   5  14  194.42    7.93
   0  -5 -14  189.84   11.18
   0  -5  14  195.45    7.75
   0  -5  14  180.95    7.67
   0   5  15    2.92    0.71
   0  -5  15    1.76    0.70
   0  -5  15    1.92    0.57
   0   5  15    2.10    0.68
   0  -5  15    2.34    0.73
   0  -5  15    1.22    0.54
   0   5  15    3.15    0.75
   0  -5 -15    1.72    1.57
   0  -5  15    2.04    0.65
   0  -5  15    2.44    0.85
   0   5  15    2.17    0.62
   0  -5  15    1.67    0.58
   0  -5  15    4.66    0.95
   0  -5 -15    2.19    0.77
   0  -5  16  280.76   11.39
   0   5  16  276.84   11.24
   0  -5  16  279.27   11.34
   0   5  16  285.36   11.25
   0  -5  16  284.42   11.36
   0  -5  16  275.85   11.00
   0   5  16  281.02   11.32
   0  -5  16  293.35   11.17
   0   5  16  277.60   11.08
   0  -5  16  293.11   11.68
   0  -5  16  266.19   11.06
   0  -5 -16  289.67   11.52
   0  -5 -16  284.49   15.76
   0  -5  17   13.19    1.34
   0   5  17   13.85    1.23
   0  -5  17   13.74    1.29
   0   5  17   11.60    1.14
   0  -5  17   12.64    1.14
   0  -5  17   12.02    1.41
   0  -5 -17   12.72    2.81
   0  -5  17   13.68    1.33
   0   5  17   10.24    1.13
   0  -5 -17   13.00    1.33
   0  -5  17   11.40    1.41
   0  -5  18  175.87    7.18
   0  -5  18  164.13    7.39
   0   5  18  165.25    6.97
   0  -5 -18  166.73    7.11
   0  -5  18  159.39    6.99
   0   5  19    2.39    0.60
   0  -5  19    3.66    0.79
   0  -5  19    3.02    0.87
   0  -5  20   22.05    1.68
   0  -5  20   19.02    1.42
   0   5  20   17.33    1.24
   0   5  21   25.33    1.78
   0  -5  21   23.07    1.63
   0  -5  21   24.02    1.51
   0   5  21   22.29    1.28
   0  -5 -22    0.64    0.50
   0  -5  22    0.50    0.44
   0   5  22    0.14    0.52
   0   5  23    4.43    0.50
   0   5  23    2.66    0.48
   0  -6   0   31.65    3.07
   0  -6   1   13.29    1.91
   0  -6  -1    9.31    1.85
   0  -6  -2  142.96    7.73
   0  -6   2  153.27    7.31
   0  -6   3    0.92    0.78
   0  -6  -3    1.66    0.62
   0  -6   4   20.22    2.10
   0  -6  -4   20.20    1.97
   0  -6   5  170.77    8.12
   0  -6  -5  172.90    8.35
   0  -6  -6  441.75   18.61
   0  -6  -7   62.07    4.56
   0  -6  -8  100.70    6.47
   0  -6   9   92.12    4.23
   0  -6   9   89.58    4.18
   0   6   9   94.99    4.27
   0  -6  -9   91.05    6.38
   0  -6   9   97.08    4.36
   0  -6  -9   94.20    4.51
   0  -6  10    8.92    0.95
   0  -6 -10   11.25    2.19
   0  -6  10    8.75    1.03
   0  -6  10   10.33    0.97
   0  -6  10   10.66    1.12
   0  -6 -10   10.65    1.20
   0  -6  10   10.98    1.08
   0  -6  10    9.52    1.01
   0   6  10    9.58    1.03
   0  -6  10   11.10    1.06
   0  -6  10   10.36    1.07
   0   6  10   11.87    1.22
   0   6  10   10.36    1.12
   0   6  10   11.52    1.17
   0   6  11    1.44    0.64
   0  -6  11    0.10    0.50
   0  -6 -11    0.89    1.07
   0  -6  11    0.42    0.40
   0  -6  11    0.53    0.41
   0  -6  11    0.76    0.50
   0  -6  11    0.96    0.54
   0  -6 -11    0.24    0.61
   0  -6  11    0.30    0.48
   0  -6  11    0.34    0.47
   0  -6  11    1.13    0.54
   0   6  11    0.38    0.53
   0  -6  11   -0.08    0.49
   0  -6 -11   -0.51    1.22
   0  -6  11    0.62    0.48
   0   6  11    1.36    0.64
   0  -6  11    0.81    0.39
   0  -6  12   19.08    1.57
   0  -6  12   17.28    1.40
   0  -6 -12   14.51    2.77
   0  -6  12   14.49    1.28
   0  -6  12   16.48    1.26
   0  -6  12   17.87    1.57
   0  -6 -12   17.57    1.61
   0  -6  12   17.94    1.51
   0  -6  12   17.12    1.38
   0  -6  12   19.90    1.45
   0   6  12   20.52    1.56
   0  -6  12   18.42    1.43
   0   6  12   16.51    1.50
   0  -6  12   15.71    1.36
   0  -6 -12   16.69    2.94
   0   6  12   17.29    1.53
   0  -6 -13   49.90    3.00
   0  -6 -13   59.23    5.50
   0  -6  13   47.40    2.87
   0  -6  13   50.41    2.87
   0  -6  13   45.41    2.63
   0  -6  13   47.28    2.66
   0  -6  13   49.31    2.65
   0   6  13   48.07    2.75
   0   6  13   44.43    2.74
   0  -6  13   44.42    2.56
   0  -6  13   45.39    2.64
   0  -6  13   52.13    2.98
   0  -6  13   51.76    2.89
   0  -6 -13   49.67    5.14
   0  -6 -14   69.32    3.78
   0  -6 -14   76.38    6.63
   0   6  14   70.97    3.42
   0  -6  14   71.19    3.75
   0  -6  14   72.18    3.73
   0  -6  14   69.92    3.51
   0  -6  14   73.15    3.47
   0   6  14   68.58    3.62
   0  -6  14   63.93    3.44
   0   6  14   68.96    3.61
   0  -6  14   72.08    3.76
   0  -6  14   70.60    3.81
   0  -6  14   70.52    3.53
   0  -6  14   63.40    3.36
   0  -6 -14   71.50    6.28
   0  -6  15  100.75    4.69
   0  -6  15  112.62    5.27
   0  -6  15   97.76    4.76
   0  -6  15  106.77    4.75
   0   6  15  102.40    4.92
   0   6  15  105.88    4.97
   0  -6  15  105.59    4.87
   0  -6  15  106.49    4.80
   0  -6  15  111.75    5.17
   0  -6 -15  109.13    5.15
   0  -6 -15  108.33    8.20
   0  -6  16    0.21    0.61
   0  -6  16    0.32    0.45
   0  -6  16    0.64    0.49
   0   6  16    0.31    0.58
   0  -6  16    1.84    0.83
   0  -6  16    0.12    0.71
   0  -6  16    0.39    0.63
   0  -6  16    1.04    0.49
   0  -6 -16    0.47    0.62
   0   6  16    0.40    0.60
   0  -6  16    0.97    0.56
   0  -6 -16    2.23    1.43
   0  -6  17   43.62    2.67
   0  -6 -17   38.35    2.48
   0  -6  17   42.53    2.47
   0   6  17   37.17    2.34
   0   6  17   42.74    2.40
   0  -6  17   43.79    2.35
   0   6  18   29.11    2.27
   0  -6 -18   24.86    1.82
   0  -6  18   27.61    1.87
   0  -6  18   28.58    2.03
   0  -6  18   28.45    1.71
   0  -6  19   17.32    1.48
   0  -6  19   16.96    1.35
   0  -6  20   92.61    4.27
   0  -6  20   93.26    4.10
   0  -6 -21   25.63    1.66
   0  -6  21   25.62    1.56
   0   6  21   23.23    1.63
   0  -6  21   24.58    1.57
   0  -6 -22    5.27    0.61
   0   6  22    4.76    0.53
   0   6  22    4.49    0.63
   0  -7   0   -0.69    0.99
   0  -7  -1   15.23    2.35
   0  -7   1   11.95    2.09
   0  -7  -2   49.83    4.54
   0  -7   2   55.13    4.27
   0  -7   3   98.15    6.16
   0  -7  -3  110.87    7.34
   0  -7   4   30.02    2.85
   0  -7  -5   84.41    4.97
   0  -7   5   87.07    5.21
   0  -7   6   13.54    1.18
   0  -7   6   13.59    1.19
   0  -7   6   16.94    1.24
   0  -7  -6   11.51    1.72
   0  -7   6   13.09    1.16
   0  -7  -6   12.28    2.55
   0  -7   7   89.17    4.13
   0  -7   7   91.37    4.23
   0  -7   7   95.29    4.18
   0  -7  -7   86.92    5.67
   0   7   7   90.39    4.27
   0  -7   7   90.99    4.12
   0  -7   7   87.88    4.15
   0  -7  -7   90.00    4.36
   0  -7  -7   88.46    4.38
   0  -7  -7   84.58    6.94
   0  -7   8  215.19    8.98
   0  -7   8  229.25    9.10
   0  -7   8  232.41    9.19
   0  -7   8  221.86    9.01
   0  -7  -8  214.50   11.19
   0  -7  -8  234.60   13.09
   0  -7  -8  233.14    9.32
   0  -7   8  217.78    9.06
   0   7   8  232.07    9.27
   0  -7   8  215.21    9.07
   0   7   8  224.34    9.21
   0  -7  -8  218.42    9.34
   0   7   9  122.73    5.40
   0  -7   9  109.84    5.24
   0  -7   9  122.80    5.19
   0  -7  -9  115.36    7.35
   0  -7   9  100.56    5.02
   0  -7   9  129.17    5.41
   0  -7   9  123.03    5.31
   0  -7  -9  126.50    5.57
   0  -7   9  115.09    5.21
   0  -7   9  116.48    5.20
   0   7   9  121.00    5.26
   0  -7  -9  124.61    8.75
   0  -7   9  112.14    5.18
   0  -7  -9  123.26    5.44
   0  -7   9  104.34    4.96
   0  -7  10   53.63    3.02
   0  -7  10   53.97    2.87
   0  -7 -10   58.70    4.99
   0  -7  10   52.90    2.90
   0  -7  10   53.92    2.84
   0  -7  10   57.17    3.04
   0  -7 -10   56.23    3.24
   0  -7  10   52.08    2.94
   0  -7  10   52.94    2.90
   0   7  10   56.38    2.99
   0  -7  10   51.76    2.87
   0  -7 -10   57.23    5.71
   0  -7 -10   60.80    3.18
   0  -7  10   56.92    2.81
   0  -7  11   25.44    1.92
   0  -7  11   23.57    1.76
   0  -7 -11   26.55    3.40
   0  -7  11   24.48    1.71
   0  -7  11   28.90    1.76
   0  -7  11   23.00    1.70
   0  -7  11   25.30    1.88
   0  -7 -11   23.28    1.96
   0  -7  11   25.25    1.86
   0  -7  11   24.76    1.76
   0   7  11   22.02    1.74
   0  -7  11   24.91    1.77
   0  -7 -11   20.78    3.49
   0  -7 -11   26.40    1.92
   0   7  11   26.15    1.97
   0  -7  11   24.08    1.61
   0   7  12    0.35    0.66
   0  -7  12    1.43    0.64
   0  -7  12    1.69    0.65
   0  -7 -12    2.31    0.74
   0  -7 -12   -0.47    1.13
   0  -7  12    1.37    0.57
   0  -7  12    1.56    0.52
   0  -7  12    1.62    0.60
   0  -7  12    2.06    0.73
   0  -7 -12    2.75    0.91
   0  -7  12    1.44    0.67
   0  -7  12    1.72    0.66
   0  -7  12    0.57    0.58
   0   7  12    3.51    0.82
   0  -7 -12    1.70    1.45
   0   7  12    2.56    0.88
   0  -7  12    1.87    0.69
   0  -7  12    2.59    0.57
   0  -7  13   44.90    2.54
   0  -7  13   46.46    2.63
   0  -7 -13   39.30    4.54
   0  -7  13   46.00    2.45
   0  -7 -13   41.73    2.84
   0  -7  13   48.55    2.85
   0  -7  13   49.49    2.81
   0  -7  13   45.92    2.83
   0   7  13   47.20    2.76
   0  -7  13   50.42    2.68
   0   7  13   45.45    2.79
   0  -7 -13   47.19    5.19
   0  -7  13   43.33    2.68
   0  -7 -13   45.23    2.67
   0  -7  13   47.28    2.67
   0  -7  14   50.94    2.79
   0  -7  14   45.76    2.91
   0   7  14   50.04    2.91
   0   7  14   48.26    2.83
   0  -7  14   47.26    2.68
   0  -7 -14   47.98    5.08
   0  -7 -14   48.17    2.98
   0  -7 -14   45.50    4.93
   0  -7  14   49.55    2.73
   0  -7  14   50.57    2.93
   0  -7  14   49.45    2.63
   0  -7  15  127.63    5.52
   0  -7  15  122.58    5.79
   0  -7  15  128.80    5.57
   0   7  15  124.45    5.65
   0   7  15  121.18    5.62
   0  -7  15  121.24    5.41
   0  -7 -15  117.72    5.73
   0  -7  15  128.45    5.75
   0  -7  16   11.15    1.17
   0   7  16   12.59    1.25
   0   7  16   12.08    1.21
   0  -7  16   11.19    1.11
   0  -7  16   12.56    1.39
   0  -7  16   14.29    1.28
   0  -7  16   11.23    1.28
   0  -7 -16   12.18    1.33
   0   7  17    6.22    0.88
   0  -7 -17    7.38    0.99
   0  -7  17    6.58    0.96
   0  -7  17    5.07    0.92
   0  -7  17    5.73    0.85
   0   7  17    5.26    0.85
   0  -7  17    4.79    0.75
   0  -7  18    4.04    0.79
   0  -7  18    4.48    0.70
   0  -7  18    5.04    0.88
   0   7  18    5.25    1.04
   0  -7  18    4.44    0.76
   0  -7 -19    8.59    1.12
   0  -7  19    7.01    0.78
   0   7  19    5.98    1.03
   0  -7  19    6.41    0.88
   0  -7 -20   17.85    1.35
   0   7  20   16.83    1.31
   0   7  20   15.33    1.35
   0  -7  20   14.26    1.18
   0  -7 -21   14.09    1.03
   0   7  21   15.99    1.04
   0   7  21   14.54    1.08
   0   7  22   15.69    0.89
   0  -8   0  142.89    8.78
   0  -8  -1   10.58    1.18
   0  -8   1   12.53    2.21
   0  -8  -1   10.64    2.28
   0  -8   2   51.38    2.68
   0  -8   2   50.91    2.60
   0  -8  -2   50.33    2.91
   0  -8   2   51.36    2.93
   0  -8   2   44.18    4.20
   0  -8   2   51.71    2.73
   0  -8   3   82.38    3.79
   0  -8   3   84.00    3.90
   0  -8  -3   80.49    4.12
   0  -8   3   77.64    3.81
   0   8   3   79.67    3.87
   0  -8   3   79.61    4.10
   0  -8  -3   90.02    6.84
   0  -8   3   88.40    5.91
   0   8   3   90.98    3.99
   0   8   4  131.55    5.50
   0  -8  -4  126.68    5.61
   0  -8   4  128.33    5.41
   0  -8   4  122.41    5.29
   0  -8   4  119.61    7.13
   0  -8  -4  122.46    8.49
   0   8   4  131.25    5.49
   0  -8   4  116.33    5.58
   0  -8  -4  120.61    5.62
   0  -8   4  115.68    5.32
   0  -8  -4  111.42    5.50
   0   8   5    5.64    0.85
   0  -8  -5    4.53    0.83
   0  -8   5    4.15    0.73
   0  -8   5    3.65    0.67
   0  -8   5    4.06    1.11
   0  -8  -5    3.12    0.80
   0  -8   5    4.96    0.78
   0  -8   5    3.71    0.75
   0  -8   5    4.09    0.71
   0   8   5    4.72    0.83
   0  -8   5    4.10    0.88
   0  -8  -5    4.52    0.87
   0  -8   6    0.09    0.47
   0  -8   6    0.26    0.46
   0   8   6    1.12    0.60
   0  -8   6    0.37    0.49
   0  -8  -6   -0.12    0.60
   0  -8   6    0.92    0.55
   0   8   6   -0.20    0.58
   0  -8   6    0.91    0.54
   0   8   7    4.18    0.89
   0  -8   7    5.28    0.82
   0  -8   7    5.05    0.84
   0  -8  -7    5.02    1.83
   0  -8  -7    5.14    0.98
   0  -8   7    5.43    0.89
   0  -8  -7    6.21    0.94
   0  -8   7    5.59    0.86
   0   8   7    4.58    0.85
   0  -8   7    6.05    0.86
   0  -8   8   49.39    2.79
   0  -8   8   53.83    2.98
   0  -8   8   55.12    2.89
   0  -8   8   52.80    2.88
   0   8   8   52.43    3.01
   0  -8  -8   51.63    3.06
   0  -8   8   55.69    2.85
   0   8   8   51.32    2.97
   0  -8  -8   52.39    3.12
   0  -8   8   51.09    2.82
   0  -8  -8   49.41    5.42
   0  -8   9   32.70    2.03
   0  -8  -9   35.80    4.63
   0   8   9   40.65    2.47
   0  -8   9   34.43    2.21
   0  -8  -9   35.67    2.39
   0   8   9   34.62    2.35
   0  -8   9   34.51    2.19
   0  -8  -9   34.84    2.43
   0  -8   9   36.78    2.35
   0  -8   9   35.71    2.21
   0  -8   9   32.81    2.12
   0  -8  10  179.93    7.59
   0   8  10  185.72    7.90
   0  -8  10  184.98    7.74
   0  -8 -10  182.48    8.03
   0  -8  10  172.92    7.68
   0  -8  10  186.13    7.74
   0   8  10  190.50    7.80
   0   8  10  187.36    7.92
   0  -8 -10  181.26   11.73
   0  -8 -10  194.38    7.97
   0  -8  10  176.76    7.66
   0  -8  10  168.68    7.44
   0  -8 -11    0.94    0.75
   0  -8  11    0.48    0.51
   0  -8  11    0.11    0.52
   0  -8  11    0.61    0.62
   0   8  11   -0.11    0.62
   0  -8  11    0.39    0.63
   0  -8  11    0.63    0.46
   0  -8 -11    0.59    1.32
   0  -8 -11   -0.12    0.63
   0  -8  11    0.54    0.61
   0  -8  11    0.74    0.45
   0  -8  12   64.52    3.16
   0  -8 -12   64.90    3.62
   0  -8  12   56.92    3.19
   0  -8  12   66.60    3.41
   0  -8  12   63.03    3.09
   0  -8  12   60.63    3.27
   0   8  12   62.61    3.39
   0  -8 -12   65.80    3.44
   0  -8  12   65.08    3.40
   0  -8  13    0.45    0.59
   0  -8  13    0.19    0.54
   0   8  13    0.33    0.62
   0  -8 -13    2.25    1.53
   0  -8  13    0.75    0.54
   0  -8  13    0.10    0.64
   0  -8 -13    0.52    0.68
   0   8  13   -0.12    0.72
   0  -8 -13    0.21    0.52
   0  -8  14   27.95    1.90
   0  -8 -14   25.24    2.04
   0  -8  14   25.78    1.94
   0   8  14   31.01    2.05
   0   8  14   32.18    2.13
   0  -8  14   28.97    1.91
   0  -8  15   14.24    1.24
   0  -8  15   11.81    1.27
   0  -8 -15   13.52    1.38
   0  -8  15   15.05    1.31
   0   8  15   11.45    1.23
   0   8  15   17.53    1.51
   0  -8  16   41.59    2.45
   0   8  16   41.73    2.41
   0   8  16   39.07    2.32
   0  -8  16   37.97    2.24
   0  -8  16   43.67    2.32
   0  -8  16   42.50    2.35
   0  -8  17    2.98    0.71
   0   8  17    3.70    0.66
   0  -8  17    3.22    0.63
   0   8  17    2.56    0.67
   0  -8 -17    1.89    0.76
   0  -8  18    1.65    0.56
   0  -8 -18    2.94    0.79
   0   8  18    2.31    0.80
   0   8  19    0.28    0.47
   0   8  19   -0.23    0.58
   0  -8 -19   -0.15    0.36
   0  -8 -19    0.69    0.57
   0  -8 -20   15.06    1.08
   0   8  20   15.17    1.10
   0   8  20   13.65    1.00
   0   8  21    1.01    0.29
   0  -9   0    0.45    1.09
   0  -9   0    0.16    0.43
   0  -9   0   -0.37    0.66
   0  -9   0    0.16    0.41
   0  -9   1    4.48    0.75
   0  -9  -1    5.24    0.97
   0   9   1    5.51    0.79
   0  -9  -1    7.63    1.94
   0  -9   1    7.24    1.90
   0  -9   1    4.81    0.78
   0  -9  -1    6.73    1.08
   0  -9   1    5.64    0.95
   0  -9   2   66.90    3.40
   0  -9  -2   67.51    3.78
   0  -9   2   64.25    3.69
   0  -9  -2   75.25    3.92
   0  -9   2   72.21    3.72
   0  -9  -2   66.08    3.52
   0  -9   2   66.39    3.39
   0   9   2   71.55    3.48
   0   9   2   70.96    3.45
   0  -9   2   78.00    5.79
   0  -9  -2   74.68    6.23
   0  -9   3   23.71    1.67
   0  -9  -3   22.97    1.92
   0  -9   3   23.07    1.94
   0  -9   3   20.58    1.72
   0  -9   3   22.66    1.65
   0  -9  -3   22.99    1.75
   0   9   3   26.65    1.77
   0  -9  -3   18.89    3.33
   0  -9   3   21.68    2.89
   0   9   3   22.60    1.66
   0  -9   4  146.48    6.02
   0  -9   4  134.32    6.34
   0  -9   4  133.73    5.99
   0  -9  -4  140.21    6.40
   0   9   4  138.16    6.07
   0  -9   4  134.42    6.15
   0  -9   4  140.41    6.07
   0  -9  -4  130.88    6.18
   0   9   4  140.17    6.11
   0  -9  -4  149.95    9.77
   0  -9   4  135.27    7.99
   0  -9   4  138.70    6.16
   0  -9   5  215.55    8.65
   0  -9  -5  212.73    9.04
   0  -9   5  198.01    8.60
   0   9   5  219.86    8.78
   0  -9   5  203.43    8.70
   0  -9  -5  198.82    8.84
   0  -9   5  209.53    8.67
   0   9   5  216.42    8.80
   0  -9  -5  223.66   12.99
   0  -9   5  211.34    8.82
   0  -9  -6  138.31    6.53
   0  -9   6  138.32    6.21
   0  -9   6  144.85    6.30
   0  -9   6  138.48    6.17
   0   9   6  142.24    6.32
   0   9   6  150.35    6.40
   0  -9   6  147.39    6.30
   0  -9  -6  141.19    6.50
   0  -9   6  141.41    6.36
   0  -9   7  128.78    5.64
   0  -9  -7  125.95    5.89
   0  -9   7  130.51    5.59
   0   9   7  122.55    5.65
   0  -9   7  122.12    5.54
   0  -9  -7  125.92    5.88
   0  -9   7  119.27    5.56
   0  -9   7  111.61    5.40
   0  -9   7  124.51    5.70
   0   9   7  130.16    5.76
   0  -9  -8   61.55    3.40
   0  -9   8   70.06    3.62
   0  -9   8   59.09    3.29
   0  -9  -8   75.58    3.86
   0  -9   8   70.37    3.51
   0  -9   8   70.13    3.48
   0   9   8   67.89    3.59
   0  -9   8   66.56    3.45
   0  -9  -8   62.31    3.62
   0  -9   8   61.50    3.38
   0  -9  -8   74.05    6.69
   0   9   8   66.82    3.58
   0   9   9   13.33    1.43
   0  -9   9   11.84    1.13
   0  -9   9   10.58    1.15
   0  -9  -9   11.65    1.44
   0   9   9   14.38    1.47
   0  -9   9   17.46    1.48
   0  -9  -9   14.60    2.96
   0  -9   9   13.23    1.25
   0  -9  -9   12.73    1.30
   0  -9  -9   11.14    1.41
   0  -9  -9   11.91    1.37
   0  -9   9   14.43    1.20
   0  -9   9   13.06    1.30
   0  -9 -10   70.44    4.07
   0  -9 -10   74.24    3.87
   0  -9  10   80.18    3.81
   0   9  10   76.40    4.05
   0  -9  10   80.54    3.88
   0  -9 -10   80.09    4.26
   0   9  10   82.35    4.09
   0  -9 -10   69.82    6.72
   0  -9  10   82.14    3.92
   0  -9 -10   79.98    4.08
   0  -9  10   74.55    3.67
   0  -9  11    0.30    0.44
   0  -9 -11    0.43    0.79
   0   9  11    0.87    0.70
   0  -9 -11    0.59    1.30
   0  -9  11    0.57    0.58
   0  -9 -11   -0.23    0.55
   0   9  11    1.16    0.77
   0  -9  11    0.10    0.61
   0  -9 -11   -0.11    0.55
   0  -9  11   -0.19    0.51
   0   9  12   -0.21    0.66
   0  -9  12    0.19    0.51
   0  -9  12    0.84    0.51
   0  -9  12    0.58    0.61
   0  -9 -12   -0.14    0.76
   0  -9 -12   -0.11    0.56
   0  -9  12    0.49    0.51
   0  -9  13   43.62    2.49
   0   9  13   47.23    2.65
   0  -9  13   45.19    2.53
   0  -9 -13   44.28    2.87
   0  -9 -13   42.16    2.49
   0  -9  14   11.48    1.13
   0  -9  14   12.40    1.14
   0   9  14   10.29    1.14
   0   9  14   10.82    1.22
   0  -9 -14   10.17    1.33
   0  -9  15   -0.54    0.54
   0   9  15    0.09    0.58
   0  -9  15    0.08    0.52
   0   9  15    0.81    0.67
   0   9  16   13.74    1.15
   0   9  16   13.51    1.20
   0  -9  16   13.34    1.09
   0  -9 -17   13.02    1.11
   0   9  17   11.79    1.15
   0   9  17   10.91    0.98
   0  -9  17   10.14    0.91
   0  -9 -18   23.16    1.51
   0   9  18   20.83    1.34
   0   9  18   24.59    1.53
   0  -9 -18   24.20    1.38
   0   9  19   16.37    1.08
   0   9  19   14.01    0.90
   0 -10   0    1.06    0.47
   0 -10   0    0.08    0.46
   0 -10   0    1.06    0.78
   0 -10   0    2.37    1.29
   0 -10  -1  193.48   11.45
   0 -10   1  171.97   10.69
   0  10   1  185.02    7.81
   0 -10  -1  190.86    8.42
   0 -10   1  185.29    7.80
   0 -10   1  187.24    8.26
   0 -10  -1  203.91    8.43
   0 -10   1  196.15    7.87
   0 -10  -2  121.85    5.66
   0 -10   2  128.16    5.57
   0  10   2  127.74    5.55
   0 -10  -2  126.46    6.03
   0 -10   2  120.99    5.50
   0 -10   2  128.49    6.03
   0  10   2  124.62    5.57
   0 -10   2  127.95    5.87
   0 -10  -2  134.64    6.13
   0 -10  -2  120.90    8.77
   0 -10   2  118.45    7.93
   0 -10  -3    5.48    1.99
   0  10   3    4.06    0.78
   0 -10   3    3.21    0.71
   0 -10   3    2.35    0.81
   0 -10  -3    4.02    0.95
   0 -10   3    3.32    0.80
   0  10   3    2.44    0.71
   0 -10  -3    3.71    0.97
   0 -10   3    3.37    0.83
   0 -10  -3    2.75    0.69
   0 -10   3    3.26    0.75
   0 -10   4   14.53    1.35
   0 -10  -4   13.89    1.39
   0  10   4   14.70    1.36
   0 -10   4   14.88    1.35
   0 -10  -4   16.22    1.64
   0 -10   4   16.82    1.52
   0  10   4   17.57    1.47
   0 -10  -4   12.53    1.54
   0 -10  -4   14.16    2.91
   0  10   5    8.18    1.10
   0 -10   5    9.79    1.10
   0 -10  -5   10.03    1.33
   0  10   5   11.20    1.23
   0 -10   5   11.22    1.24
   0 -10   5   13.54    1.26
   0 -10  -5    8.35    1.17
   0 -10  -5   12.78    2.76
   0 -10  -6    5.32    1.94
   0 -10   6    4.95    0.86
   0  10   6    6.83    1.02
   0 -10  -6    5.57    1.08
   0 -10   6    5.21    0.95
   0  10   6    4.47    0.91
   0 -10   6    6.67    0.97
   0 -10  -6    4.30    0.91
   0 -10   6    5.15    0.76
   0  10   7   36.76    2.42
   0 -10  -7   39.52    2.64
   0 -10   7   36.21    2.33
   0 -10   7   35.93    2.21
   0  10   7   43.37    2.59
   0 -10   7   41.63    2.46
   0 -10  -7   37.14    2.54
   0 -10   7   47.96    2.69
   0 -10   8    3.48    0.86
   0  10   8    3.01    0.79
   0  10   8    2.27    0.84
   0 -10   8    3.02    0.72
   0 -10  -8    2.69    0.88
   0 -10  -8    2.69    0.92
   0 -10   8    2.77    0.77
   0 -10   8    3.16    0.63
   0  10   8    2.36    0.91
   0 -10  -8    1.78    1.42
   0  10   9   18.23    1.58
   0 -10  -9   17.72    1.67
   0  10   9   17.72    1.60
   0 -10  -9   18.88    1.68
   0 -10   9   18.73    1.50
   0 -10   9   15.16    1.29
   0  10  10  141.53    6.22
   0 -10  10  141.28    6.08
   0 -10 -10  135.30    6.22
   0 -10  10  130.16    5.96
   0 -10 -10  150.52    6.48
   0 -10  11  293.46   11.53
   0 -10 -11  301.12   11.70
   0 -10  11  286.89   11.46
   0 -10 -11  284.27   11.85
   0  10  11  296.02   11.70
   0  10  11  281.43   11.59
   0 -10 -12  108.93    5.07
   0 -10  12  111.32    5.03
   0 -10  12  113.61    5.04
   0 -10 -12  116.36    5.44
   0  10  12  121.16    5.28
   0  10  12  116.64    5.18
   0 -10  13   16.55    1.32
   0 -10 -13   15.15    1.24
   0  10  13   17.60    1.43
   0 -10  13   17.84    1.32
   0 -10 -13   15.66    1.50
   0  10  14   25.04    1.65
   0 -10  14   25.26    1.57
   0 -10 -14   25.51    1.85
   0 -10 -14   22.51    1.76
   0  10  15   21.94    1.44
   0  10  15   19.80    1.45
   0 -10 -15   21.01    1.59
   0  10  15   22.15    1.55
   0 -10 -15   22.41    1.60
   0 -10  15   23.00    1.40
   0 -10 -16    3.45    0.67
   0 -10  16    2.51    0.50
   0  10  16    2.73    0.60
   0  10  16    3.04    0.46
   0 -10 -16    3.88    0.69
   0  10  16    2.64    0.62
   0  10  17   23.08    1.28
   0  10  17   21.62    1.32
   0 -10 -17   24.22    1.33
   0 -10 -18    0.28    0.25
   0 -11   0    0.45    0.92
   0 -11   0   -0.52    0.76
   0 -11  -1   54.57    3.20
   0 -11   1   53.24    3.11
   0 -11  -1   44.49    4.77
   0 -11  -1   56.50    3.32
   0 -11   1   48.51    2.64
   0 -11   1   54.73    3.03
   0 -11   2   35.32    2.32
   0 -11  -2   31.72    2.38
   0 -11   2   36.32    2.51
   0 -11  -2   38.05    2.56
   0 -11   2   30.30    1.96
   0  11   2   35.44    2.07
   0 -11  -2   30.05    3.86
   0 -11   3    6.30    0.99
   0 -11  -3    7.27    1.22
   0 -11  -3    6.02    1.15
   0 -11   3    6.01    0.84
   0  11   3    5.67    0.84
   0  11   3    7.26    0.95
   0 -11  -3    5.71    1.84
   0 -11   4   17.10    1.36
   0 -11  -4   17.83    1.75
   0 -11  -4   17.18    1.72
   0 -11   4   19.99    1.62
   0  11   4   13.88    1.29
   0  11   4   14.36    1.32
   0 -11   5   12.50    1.17
   0 -11  -5   11.68    1.46
   0 -11  -5   10.79    1.43
   0 -11   5   10.71    1.23
   0  11   5   12.34    1.22
   0  11   5   11.91    1.17
   0  11   6   19.28    1.53
   0  11   6   18.66    1.53
   0 -11  -6   16.58    1.66
   0 -11   6   18.76    1.45
   0 -11  -6   18.98    1.81
   0 -11   6   20.04    1.65
   0  11   6   17.30    1.47
   0 -11  -6   16.34    1.49
   0  11   7    6.94    0.99
   0 -11   7    7.18    0.86
   0 -11   7    9.34    1.12
   0 -11  -7    8.05    1.15
   0 -11  -7    7.32    1.03
   0  11   7    8.52    1.05
   0 -11   7    7.14    0.92
   0 -11  -7    6.29    1.14
   0 -11   8   37.24    2.22
   0 -11  -8   40.81    2.53
   0  11   8   40.14    2.39
   0  11   8   39.17    2.33
   0 -11  -8   37.21    2.39
   0 -11   9   23.24    1.61
   0 -11  -9   21.19    1.72
   0 -11  -9   25.36    1.82
   0  11   9   23.37    1.68
   0  11   9   21.21    1.68
   0 -11  10    1.92    0.58
   0 -11  10    2.15    0.63
   0  11  10    1.85    0.68
   0 -11 -10    1.70    0.69
   0 -11 -10    2.41    0.72
   0 -11 -10    1.56    0.88
   0 -11 -11   22.61    1.81
   0 -11 -11   20.10    1.50
   0 -11  11   21.94    1.47
   0 -11  11   23.21    1.49
   0 -11 -11   21.07    1.62
   0  11  11   21.30    1.58
   0 -11 -12   23.06    1.81
   0 -11  12   25.64    1.59
   0 -11 -12   24.64    1.55
   0 -11  12   28.26    1.61
   0 -11 -12   27.08    1.78
   0  11  12   25.93    1.67
   0  11  12   23.30    1.65
   0 -11 -13   43.96    2.39
   0 -11  13   43.73    2.12
   0 -11 -13   33.77    1.89
   0 -11  13   42.78    2.09
   0 -11 -13   42.32    2.27
   0  11  13   40.47    2.20
   0  11  13   40.86    2.16
   0 -11 -14   11.62    1.04
   0  11  14   10.19    0.86
   0 -11  14    9.35    0.81
   0 -11  14    9.18    0.81
   0 -11 -14   10.75    0.97
   0  11  14   10.42    0.89
   0 -11 -15   73.10    3.17
   0  11  15   65.13    2.97
   0 -11 -15   76.90    3.24
   0  11  15   74.19    3.07
   0 -11 -16    1.23    0.36
   0 -11 -16    0.32    0.27
   0 -11 -16    0.89    0.30
   0 -12   0    0.39    0.56
   0 -12  -1   96.43    4.64
   0 -12  -1   82.37    4.35
   0 -12  -1   90.96    4.31
   0 -12   1   93.64    4.34
   0 -12   2   53.64    2.71
   0 -12  -2   61.86    3.40
   0 -12  -2   60.99    3.29
   0 -12   2   61.41    3.14
   0 -12   3    5.25    0.69
   0 -12  -3    4.80    1.00
   0 -12   3    5.81    0.94
   0 -12  -3    4.67    0.94
   0 -12  -4   89.86    4.38
   0  12   4   85.41    3.86
   0  12   4   85.14    4.03
   0 -12  -4   85.16    4.35
   0 -12   4   84.74    3.84
   0 -12   4   90.45    4.17
   0 -12  -5    0.58    0.69
   0  12   5    1.44    0.65
   0  12   5    1.47    0.54
   0 -12  -5    2.35    0.77
   0 -12   5    1.80    0.51
   0 -12   5    1.58    0.66
   0 -12  -6   19.92    1.69
   0  12   6   20.78    1.54
   0  12   6   21.24    1.44
   0 -12   6   20.13    1.38
   0 -12  -6   21.39    1.71
   0 -12   6   20.78    1.58
   0  12   7    6.30    0.89
   0 -12  -7    7.97    1.04
   0 -12   7    7.58    0.82
   0  12   7    7.53    0.87
   0 -12  -7    7.33    1.10
   0 -12  -8   29.88    2.01
   0 -12   8   25.43    1.59
   0 -12  -8   27.72    1.85
   0 -12   8   25.32    1.62
   0  12   8   27.85    1.69
   0  12   8   30.40    1.82
   0  12   9   25.06    1.59
   0  12   9   22.52    1.49
   0 -12  -9   21.97    1.56
   0 -12   9   21.94    1.39
   0 -12   9   23.33    1.44
   0  12  10   19.98    1.38
   0  12  10   20.71    1.36
   0 -12  10   18.95    1.25
   0 -12 -10   19.12    1.33
   0 -12  10   20.83    1.29
   0 -12 -11    1.01    0.57
   0 -12  11    0.15    0.34
   0 -12 -11   -0.20    0.33
   0 -12  11    0.20    0.35
   0  12  11    0.29    0.44
   0 -12  12    7.65    0.69
   0 -12  12    8.46    0.71
   0  12  12    9.36    0.81
   0 -12 -12    9.88    0.91
   0  12  13   44.69    2.12
   0  12  13   47.40    2.16
   0 -12  13   50.28    2.10
   0 -12 -13   43.60    2.23
   0 -12 -14    4.02    0.46
   0 -13   0    0.07    0.48
   0  13   0   -0.06    0.40
   0 -13   1    4.94    0.73
   0 -13  -1    4.19    0.69
   0  13   1    3.51    0.60
   0  13  -1    5.12    0.62
   0 -13   2   27.93    1.70
   0 -13  -2   28.81    1.70
   0  13   2   25.57    1.57
   0 -13  -3    1.37    0.49
   0 -13   3    1.21    0.53
   0  13   3    1.48    0.49
   0 -13  -4    3.30    0.72
   0  13  -4    2.79    0.40
   0  13   4    2.72    0.58
   0 -13   4    2.76    0.41
   0 -13  -4    2.70    0.58
   0 -13   4    2.84    0.57
   0 -13  -5   -0.24    0.53
   0  13   5    0.12    0.43
   0 -13   5    0.08    0.26
   0 -13  -5   -0.06    0.42
   0 -13  -6    7.64    0.92
   0  13   6    8.02    0.81
   0  13   6    6.44    0.61
   0 -13   6    6.77    0.70
   0 -13  -6    7.94    0.78
   0 -13   6    8.31    0.66
   0 -13   7   10.39    0.75
   0 -13   7   10.67    0.83
   0 -13  -7   10.87    1.05
   0  13   7   11.03    0.78
   0  13   7   11.97    0.94
   0 -13   8   15.07    0.90
   0 -13   8   15.50    0.96
   0 -13  -8   14.98    1.14
   0  13   8   12.87    0.88
   0  13   8   15.19    1.05
   0 -13   9   26.44    1.28
   0  13   9   26.47    1.44
   0  13   9   23.31    1.28
   0 -13   9   25.49    1.31
   0 -13  -9   27.04    1.55
   0 -13  10   21.99    1.07
   0  13  10   24.57    1.21
   0 -13 -10   17.19    1.01
   0 -13  10   19.83    1.03
   0 -14   0    0.32    0.30
   0  14   0    0.32    0.22
   0 -14  -1    2.02    0.38
   0  14  -1    1.51    0.24
   0 -14  -2    5.82    0.56
   0  14   2    5.09    0.49
   0 -14   3   16.36    0.93
   0 -14  -3   17.39    0.98
   0  14   3   17.17    0.97
   0 -14  -4    4.68    0.47
   0  14   4    5.35    0.50
   0 -14   4    6.10    0.48
   0 -14  -5    8.59    0.58
   0 -14   5    8.54    0.56
   0  14   5    8.77    0.63
   0 -14   6    4.36    0.36
   0  14   6    4.64    0.44
   0  14   7   11.38    0.67
  -1   0  25   -0.24    0.29
  -1   0  25    0.35    0.34
  -1   0  25    0.38    0.27
  -1   0  24   34.69    1.78
  -1   0  24   35.28    1.98
  -1   0  24   40.85    2.03
  -1   0  24   36.81    2.00
  -1   0  23    0.07    0.44
  -1   0  23    0.25    0.57
  -1   0  23    0.09    0.54
  -1   0  22   41.92    2.39
  -1   0  22   44.21    2.57
  -1   0  22   41.53    2.38
  -1   0  21    0.10    0.58
  -1   0  21    0.19    0.55
  -1   0  21    0.33    0.66
  -1   0  21   -0.35    0.76
  -1   0  21   -0.31    0.45
  -1   0  21   -0.10    0.60
  -1   0  20  753.44   27.67
  -1   0  20  720.26   27.72
  -1   0  20  707.31   27.52
  -1   0  20  713.97   27.34
  -1   0  20  762.93   27.85
  -1   0  19   -0.25    0.66
  -1   0  19    0.27    0.73
  -1   0  19    0.12    0.72
  -1   0  19    0.61    0.57
  -1   0  19    0.27    0.77
   1   0 -19    0.56    1.24
  -1   0  19    0.43    0.78
  -1   0  19    0.47    0.69
  -1   0  18   26.14    2.05
  -1   0  18   25.56    2.10
  -1   0  18   25.85    2.17
   1   0 -18   23.79    3.63
  -1   0  18   28.65    2.19
  -1   0  18   24.12    1.96
  -1   0  18   24.99    1.87
  -1   0  18   27.11    2.02
  -1   0  18   23.15    1.87
  -1   0  17   -0.52    0.70
  -1   0  17   -0.12    0.62
  -1   0  17   -0.14    0.73
  -1   0  17   -0.33    0.56
  -1   0  17   -0.31    0.56
  -1   0  17    0.12    0.65
  -1   0  17   -0.12    0.63
  -1   0  17    0.52    0.71
  -1   0  16  886.19   33.20
  -1   0  16  891.09   33.44
  -1   0  16  866.15   33.14
  -1   0  16  899.36   33.21
  -1   0  16  846.56   33.08
  -1   0  16  885.09   33.31
  -1   0  16  907.82   33.12
  -1   0  16  884.26   36.61
  -1   0  15   -0.25    0.62
  -1   0  15    0.43    0.52
  -1   0  15    0.11    0.49
  -1   0  15   -0.49    0.50
  -1   0  15    0.40    0.89
  -1   0  15    0.10    0.47
  -1   0  14   19.36    1.51
  -1   0  14   19.67    1.53
  -1   0  14   24.23    1.83
  -1   0  14   17.90    2.65
  -1   0  13    0.99    0.95
  -1   0  13    0.91    0.45
  -1   0  12   10.29    1.81
  -1   0  12   13.34    1.07
  -1   0  12    8.74    1.14
  -1   0  11    0.52    0.78
  -1   0  11    1.37    0.41
  -1   0  11   -0.13    0.40
  -1   0  10  103.02    5.88
  -1   0  10   97.02    4.80
  -1   0   9   -0.20    0.60
   1   0  -9    0.24    0.27
  -1   0   9   -0.11    0.39
  -1   0   8    4.63    0.97
   1   0  -8    5.01    0.66
  -1   0   7    0.15    0.48
  -1   0   6  897.37   33.33
   1   0  -6  877.23   32.51
  -1   0   5    0.50    0.48
   1   0  -5   -0.05    0.27
  -1   0   4  902.62   32.65
   1   0  -4  868.29   32.11
  -1   0   3    0.68    0.35
   1   0  -3   -0.03    0.17
  -1   0   3    0.20    0.28
  -1   0   2 1033.15   38.96
   1   0  -2 1086.37   38.76
  -1   0   1    0.76    0.24
  -1   0   0  350.04   13.05
  -1   0   0  351.32   13.14
  -1   0  -1   -0.11    0.25
  -1   0  -2   13.00    1.05
  -1   0  -3    0.09    0.51
   1   0   4 1562.93   57.45
   1   0   5   -0.41    0.57
   1   0   5   -0.23    0.40
   1   0   6   11.48    1.20
   1   0   6   10.99    1.32
   1   0   6   11.54    1.44
   1   0   7    0.13    0.51
   1   0   7    0.38    0.60
   1   0   7    0.48    0.50
   1   0   8  158.56    7.14
   1   0   8  149.05    7.53
   1   0   9    0.49    0.60
   1   0   9   -0.21    0.55
   1   0   9   -0.21    0.31
   1   0  10  103.47    5.25
   1   0  10   89.32    4.00
  -1   0 -11    0.65    1.02
   1   0  11    0.20    0.57
   1   0  11    0.34    0.38
   1   0  12  111.33    6.16
   1   0  12  114.62    5.03
   1   0  13   -0.21    0.56
  -1   0 -13   -0.40    0.90
   1   0  13    0.33    0.43
   1   0  13   -0.40    0.56
   1   0  14    0.58    0.65
   1   0  14    0.93    0.61
  -1   0 -14   -0.44    0.99
   1   0  14    0.43    0.46
   1   0  14    0.45    0.46
   1   0  14    1.28    0.58
   1   0  14    0.09    0.44
   1   0  14    0.66    0.54
   1   0  15   -0.11    0.50
   1   0  15   -0.29    0.45
   1   0  15   -0.25    0.66
   1   0  15    0.25    0.68
  -1   0 -15    0.48    0.98
   1   0  15    0.18    0.46
   1   0  15    0.10    0.54
   1   0  15    0.26    0.61
   1   0  16  208.57    8.54
   1   0  16  206.46    8.74
   1   0  16  211.17    8.91
   1   0  16  208.66    8.87
  -1   0 -16  203.18   12.15
   1   0  16  193.68    8.42
   1   0  16  205.11    8.57
   1   0  16  209.44    8.95
   1   0  17   -0.12    0.52
   1   0  17    0.10    0.57
   1   0  17   -0.13    0.74
   1   0  17    0.27    0.70
  -1   0 -17    1.60    1.37
   1   0  17   -0.47    0.59
   1   0  17    0.11    0.58
   1   0  17   -0.42    0.74
   1   0  18 1104.45   40.98
   1   0  18 1070.54   40.88
   1   0  18 1066.83   40.53
   1   0  18 1123.25   40.70
   1   0  18 1120.43   41.09
  -1   0 -18 1052.51   45.26
   1   0  19    0.12    0.66
   1   0  19    1.48    0.87
   1   0  19   -0.12    0.62
   1   0  19    0.40    0.73
   1   0  19   -0.09    0.54
   1   0  20   84.63    4.31
   1   0  20   87.19    4.34
   1   0  20   81.39    3.98
   1   0  21    0.32    0.65
   1   0  21    0.21    0.68
   1   0  21   -0.14    0.42
   1   0  22  167.64    6.81
   1   0  22  148.62    6.37
   1   0  23    0.06    0.40
   1   0  23    0.52    0.49
   1   0  24   14.19    0.89
   1   0  24   16.69    1.01
  -1  -1  25    6.05    0.58
  -1   1  25    7.10    0.62
  -1   1  25    6.99    0.60
  -1   1  25    7.47    0.62
  -1   1  24    0.88    0.46
  -1   1  24    0.73    0.48
  -1  -1  24    1.49    0.50
  -1   1  24    1.24    0.32
  -1  -1  24    1.47    0.42
  -1   1  23   38.97    2.12
  -1  -1  23   34.12    1.97
  -1   1  23   29.85    1.79
  -1  -1  23   36.08    2.08
  -1  -1  23   35.50    2.09
  -1  -1  22    8.66    1.07
  -1   1  22    5.22    0.78
  -1  -1  22    7.52    0.95
  -1   1  22    5.71    0.93
  -1   1  22    9.15    1.11
  -1  -1  22    5.74    0.77
  -1   1  22    4.92    0.80
  -1   1  21   12.85    1.28
  -1  -1  21   13.36    1.33
  -1   1  21   13.27    1.45
  -1  -1  21   13.58    1.30
  -1  -1  21   14.81    1.44
  -1  -1  21   15.06    1.30
  -1   1  21   16.03    1.53
  -1  -1  20   10.58    1.15
  -1   1  20    7.82    1.08
  -1   1  20   10.44    1.39
  -1   1  20    7.92    1.12
  -1  -1  20    9.31    1.18
  -1   1  20    8.17    1.28
  -1   1  20    8.41    1.23
  -1  -1  20    8.84    1.12
  -1  -1  20   11.46    1.31
  -1   1  20   10.83    1.19
  -1  -1  20    9.61    1.20
  -1   1  19    0.48    0.62
  -1   1  19    1.19    0.84
  -1   1  19    0.36    0.71
  -1  -1  19    0.12    0.65
  -1  -1  19    0.56    0.55
  -1   1  19    1.35    0.91
   1   1 -19    0.53    1.08
   1  -1 -19   -0.57    1.27
  -1  -1  19    0.61    0.67
  -1   1  19    0.86    0.81
  -1  -1  19    1.07    0.67
  -1   1  19    0.45    0.59
  -1  -1  18   15.24    1.56
  -1   1  18   17.60    1.57
  -1   1  18   15.03    1.70
   1  -1 -18   17.07    3.18
   1   1 -18   17.59    3.18
  -1   1  18   13.65    1.56
  -1  -1  18   12.85    1.47
  -1   1  18   15.37    1.47
  -1   1  18   15.48    1.53
  -1  -1  18   15.04    1.49
  -1  -1  18   12.25    1.34
  -1  -1  18   12.93    1.44
  -1   1  17  318.05   13.16
  -1  -1  17  341.31   13.40
  -1  -1  17  313.36   13.34
  -1   1  17  333.69   13.58
  -1   1  17  334.62   13.40
  -1   1  17  332.36   13.09
  -1  -1  17  330.78   13.25
  -1  -1  17  328.82   13.29
  -1  -1  17  330.87   13.15
  -1   1  17  331.94   13.16
  -1  -1  17  316.75   13.18
   1   1 -17  347.05   17.28
  -1   1  16  149.49    6.75
  -1  -1  16  137.67    6.51
  -1  -1  16  147.07    6.43
  -1  -1  16  142.74    6.46
  -1   1  16  131.67    8.78
  -1  -1  16  153.80    9.11
  -1   1  16  144.08    6.53
  -1  -1  16  145.97    6.53
  -1   1  16  137.20    6.26
  -1  -1  16  138.92    6.25
  -1  -1  16  137.81    6.30
  -1   1  16  137.05    6.33
  -1  -1  16  150.62    6.53
  -1  -1  16  145.21    6.42
  -1   1  16  141.83    6.31
  -1   1  15    6.48    0.92
  -1  -1  15    7.26    1.01
  -1  -1  15    5.80    0.91
  -1  -1  15    7.62    1.09
  -1   1  15    5.21    0.85
  -1  -1  15    6.38    0.88
  -1  -1  15    8.35    1.82
  -1   1  15    6.76    1.71
  -1  -1  15    5.52    0.90
  -1  -1  15    3.88    0.89
  -1   1  15    5.55    1.08
  -1   1  15    6.71    0.90
  -1   1  15    9.15    1.02
  -1  -1  14  311.85   11.79
  -1   1  14  294.28   11.69
  -1  -1  14  289.65   11.92
  -1   1  14  317.26   11.86
  -1  -1  14  300.58   11.82
  -1  -1  14  282.63   11.79
  -1  -1  14  301.56   11.91
  -1   1  14  311.34   14.61
  -1  -1  14  268.84   14.23
  -1  -1  14  278.25   11.81
  -1   1  14  326.38   12.26
  -1   1  13   29.05    1.81
  -1  -1  13   30.58    1.84
  -1   1  13   21.75    2.85
  -1   1  13   23.48    2.26
  -1   1  12  220.03    8.66
  -1  -1  12  218.56    8.65
  -1   1  12  207.12   10.70
  -1   1  12  205.01    9.68
  -1   1  11  255.68    9.84
  -1  -1  11  253.27    9.84
   1  -1 -11  235.43   10.66
  -1   1  11  247.27   11.70
  -1  -1  10   26.14    1.65
  -1   1  10   34.29    2.84
  -1   1   9   28.25    2.47
  -1  -1   9   25.87    1.65
  -1   1   8   35.55    2.64
  -1  -1   8   31.71    1.86
  -1  -1   7  390.26   16.32
  -1   1   7  437.48   16.54
  -1  -1   7  406.44   15.49
  -1   1   6 1971.01   67.51
  -1  -1   6 1774.82   67.41
  -1  -1   6 1794.70   66.61
  -1  -1   5  148.85    6.47
  -1   1   5  148.08    6.46
  -1  -1   5  148.38    5.95
  -1  -1   4 2336.86   85.10
  -1   1   4 2396.92   85.53
  -1  -1   4 2310.77   85.51
   1  -1  -3   62.05    2.96
  -1  -1   3   59.79    2.66
  -1  -1   3   60.96    2.85
  -1   1   3   59.82    2.85
   1  -1  -2 1778.15   65.41
  -1   1   2 1802.19   65.21
  -1  -1   2 1796.63   65.21
  -1  -1   1 2150.91   78.09
  -1   1   0  500.65   18.46
  -1   1  -1 2889.84  104.17
  -1   1  -1 2864.32  104.07
  -1   1  -2    4.35    0.40
  -1   1  -2    4.79    0.59
   1   1   3   17.50    1.41
   1  -1   3   17.70    1.40
  -1   1  -3   20.80    1.41
   1  -1   4  828.33   33.42
   1   1   4  894.07   33.53
   1   1   5   45.79    2.76
   1   1   5   51.22    3.02
   1   1   5   51.30    2.88
   1   1   6 1192.46   43.11
   1   1   6 1135.06   42.79
   1   1   6 1226.81   42.82
   1   1   7    5.23    1.12
   1   1   7    4.03    0.87
   1  -1   7    3.96    0.92
   1  -1   7    3.30    0.65
   1   1   7    2.17    0.87
   1   1   8   29.12    2.47
   1  -1   8   23.54    2.20
   1   1   8   30.77    2.44
   1  -1   8   24.63    1.90
   1   1   9  335.31   13.93
   1  -1   9  332.24   13.25
   1   1   9  322.12   12.35
   1  -1   9  322.64   12.34
   1   1  10    4.29    1.01
   1  -1  10    3.83    0.86
   1   1  10    4.87    0.60
   1  -1  10    4.82    0.62
  -1   1 -10    6.17    1.34
  -1  -1 -11   11.08    2.06
  -1   1 -11   10.33    1.86
   1  -1  11   11.84    0.99
   1   1  11   13.51    1.05
   1  -1  11   12.44    1.43
   1   1  11   13.14    1.81
   1   1  12   80.28    5.32
  -1  -1 -12   89.37    6.46
   1  -1  13   41.75    2.47
   1  -1  13   40.65    2.42
   1  -1  13   41.71    2.45
   1  -1  13   40.48    2.46
   1  -1  13   33.74    2.17
   1   1  13   38.69    2.19
  -1   1 -13   41.54    4.10
  -1  -1 -13   40.26    4.19
   1  -1  14    3.74    0.86
   1   1  14    3.88    0.70
   1  -1  14    3.74    0.67
   1  -1  14    3.45    0.79
   1  -1  14    4.00    0.78
   1  -1  14    3.42    0.77
   1  -1  14    3.15    0.77
  -1  -1 -14    5.62    1.86
  -1   1 -14    1.70    1.16
   1   1  14    2.51    0.66
   1  -1  14    2.88    0.65
   1  -1  14    4.22    0.76
   1   1  14    3.86    0.73
   1   1  15    6.23    0.90
   1  -1  15    4.28    0.88
   1   1  15    5.19    0.82
   1  -1  15    4.93    0.93
   1  -1  15    4.66    0.81
   1   1  15    5.63    1.04
   1  -1  15    6.01    1.00
   1  -1  15    4.11    0.84
  -1  -1 -15    6.57    2.11
  -1   1 -15    6.93    1.93
   1  -1  15    5.44    0.85
   1  -1  15    3.84    0.80
   1   1  15    4.44    0.81
   1  -1  15    4.45    0.90
   1  -1  16   19.77    1.61
  -1  -1 -16   26.16    3.84
  -1   1 -16   24.62    3.66
   1  -1  16   24.19    1.92
   1   1  16   20.76    1.95
   1  -1  16   21.93    1.78
   1  -1  16   23.30    1.78
   1   1  16   22.58    1.70
   1  -1  16   23.86    1.99
   1   1  16   23.42    1.95
   1   1  16   23.30    1.77
   1  -1  16   23.24    1.71
   1   1  16   21.13    1.67
   1  -1  16   23.68    1.90
   1  -1  17   48.03    2.92
  -1  -1 -17   52.06    5.66
  -1   1 -17   62.58    5.79
   1  -1  17   55.74    3.21
   1   1  17   60.25    3.49
   1  -1  17   56.06    3.31
   1   1  17   59.77    3.14
   1  -1  17   59.22    3.21
   1   1  17   56.93    3.38
   1  -1  17   55.02    3.41
   1  -1  17   61.26    3.39
   1   1  17   61.55    3.14
   1  -1  17   58.57    3.10
   1   1  17   57.98    3.17
   1  -1  18   27.82    1.86
   1  -1  18   26.56    1.91
   1   1  18   24.27    1.77
   1  -1  18   26.81    2.08
   1   1  18   25.98    2.14
  -1  -1 -18   24.32    3.70
  -1   1 -18   19.14    3.28
   1  -1  18   28.13    1.97
   1  -1  18   24.77    1.76
   1  -1  18   27.30    2.16
   1   1  18   23.45    1.99
   1  -1  19   73.24    3.83
   1   1  19   61.98    3.58
   1  -1  19   62.92    3.38
   1   1  19   74.35    3.82
   1   1  19   58.49    3.17
   1   1  19   63.25    3.59
   1   1  20  312.94   12.00
   1  -1  20  283.63   11.66
   1   1  20  291.54   11.82
   1   1  20  279.74   11.75
   1  -1  20  288.68   11.94
   1   1  20  303.69   11.92
   1   1  21    1.86    0.76
   1  -1  21    1.65    0.57
   1   1  21    1.71    0.69
   1  -1  22   28.61    1.63
   1   1  22   27.46    1.83
   1  -1  22   28.32    1.83
   1   1  23    0.50    0.49
   1   1  23    0.27    0.36
   1  -1  23    0.49    0.43
   1  -1  23    0.30    0.25
   1   1  23    0.52    0.46
   1  -1  24    5.48    0.52
   1  -1  24    6.33    0.58
   1   1  24    5.75    0.54
  -1   2  25    0.81    0.24
  -1  -2  25    0.89    0.26
  -1  -2  24   23.32    1.38
  -1   2  24   25.93    1.42
  -1  -2  24   23.73    1.42
  -1   2  23   39.69    2.13
  -1  -2  23   36.76    2.12
  -1   2  23   40.69    2.20
  -1  -2  23   39.83    2.13
  -1   2  23   33.93    1.81
  -1  -2  23   39.38    2.13
  -1  -2  22   19.11    1.51
  -1  -2  22   19.03    1.55
  -1  -2  22   21.50    1.60
  -1   2  22   23.25    1.63
  -1  -2  22   20.02    1.42
  -1   2  22   21.60    1.65
  -1   2  22   20.81    1.48
  -1  -2  22   19.41    1.52
  -1   2  22   15.31    1.27
  -1  -2  21    1.69    0.77
  -1   2  21    0.12    0.74
  -1  -2  21    0.99    0.66
  -1  -2  21    0.96    0.60
  -1  -2  21   -0.19    0.53
  -1   2  21    0.48    0.58
  -1   2  21   -0.11    0.67
  -1  -2  21    0.33    0.66
  -1   2  21    0.89    0.81
  -1  -2  21    1.32    0.72
  -1   2  20   78.39    3.84
  -1   2  20   75.43    4.11
  -1   2  20   73.22    3.85
  -1  -2  20   83.96    4.11
  -1  -2  20   79.13    4.04
  -1   2  20   76.75    3.99
  -1   2  20   76.48    4.19
  -1  -2  20   75.28    3.97
  -1  -2  20   72.45    3.85
  -1   2  20   72.59    3.73
  -1  -2  20   73.26    3.83
  -1  -2  19    2.88    0.82
  -1   2  19    2.44    1.00
   1  -2 -19    3.47    1.66
  -1  -2  19    2.20    0.68
  -1  -2  19    4.80    0.95
  -1   2  19    3.00    0.85
  -1  -2  19    1.65    0.78
  -1   2  19    1.22    0.59
  -1  -2  19    2.44    0.91
  -1   2  19    1.02    0.81
  -1  -2  19    2.76    0.87
  -1  -2  19    2.73    0.82
  -1   2  19    1.50    0.69
  -1  -2  18    2.29    0.78
  -1   2  18    5.14    1.13
   1   2 -18    5.05    1.72
   1  -2 -18    2.33    1.50
  -1  -2  18    2.29    0.77
  -1  -2  18    2.07    0.73
  -1   2  18    4.57    0.97
  -1  -2  18    3.40    0.89
  -1   2  18    3.07    0.73
  -1  -2  18    3.34    0.81
  -1  -2  18    3.47    0.90
  -1   2  18    4.23    0.88
  -1  -2  17  138.63    6.23
  -1  -2  17  143.44    6.37
  -1  -2  17  141.04    6.36
  -1  -2  17  134.57    6.22
  -1   2  17  142.67    6.25
  -1  -2  17  146.44    6.53
   1   2 -17  136.21    9.18
   1  -2 -17  141.65    9.95
  -1  -2  17  135.31    6.15
  -1  -2  17  133.28    6.36
  -1   2  17  138.79    6.17
  -1   2  17  146.46    6.49
  -1   2  17  132.20    6.16
  -1  -2  17  136.75    6.34
  -1   2  17  143.49    6.72
  -1   2  16  132.97    6.23
  -1  -2  16  127.10    5.85
  -1  -2  16  125.08    5.77
  -1   2  16  132.30    5.98
  -1  -2  16  129.95    5.75
  -1   2  16  127.18    5.71
  -1  -2  16  123.82    5.91
  -1  -2  16  127.51    5.97
  -1   2  16  128.65    5.76
  -1  -2  16  132.46    5.77
  -1  -2  16  119.83    5.83
  -1   2  16  125.50    5.73
  -1  -2  15  120.10    5.20
  -1  -2  15  112.88    5.36
  -1   2  15  114.61    5.18
  -1   2  15  112.95    5.14
  -1  -2  15  113.52    5.16
  -1  -2  15  110.90    5.30
  -1   2  15  121.98    5.42
  -1  -2  15  109.45    5.19
  -1  -2  15  112.78    5.26
  -1  -2  15  107.04    7.35
  -1   2  15  110.91    7.44
  -1  -2  15  107.45    5.25
  -1   2  15  118.77    5.20
  -1  -2  15  110.77    5.14
  -1   2  14   53.98    2.80
  -1  -2  14   56.04    2.94
  -1  -2  14   52.69    2.76
  -1  -2  14   51.71    2.93
  -1   2  14   48.67    2.72
  -1   2  14   53.40    2.79
  -1  -2  14   50.76    2.75
  -1  -2  14   49.41    4.39
  -1   2  14   49.06    4.38
  -1   2  14   44.18    3.73
  -1  -2  14   50.39    2.84
  -1  -2  14   49.79    2.74
  -1   2  14   53.93    2.93
  -1  -2  14   49.62    2.88
  -1   2  13   16.86    1.32
  -1  -2  13   19.04    1.37
  -1  -2  13   20.98    2.60
   1  -2 -12   87.39    5.25
  -1  -2  12   87.02    3.95
  -1   2  12   87.94    3.95
  -1   2  12   84.78    5.70
  -1  -2  12   84.66    5.68
   1  -2 -11   16.03    1.89
  -1  -2  11   13.40    1.07
  -1   2  11   15.59    1.13
  -1  -2  11   13.02    1.97
  -1   2  11   14.35    2.01
  -1   2  10  356.24   13.58
  -1  -2  10  356.60   13.58
  -1   2  10  361.03   15.45
  -1  -2  10  357.58   15.42
  -1   2   9  165.93    8.12
  -1  -2   9  169.86    8.16
  -1   2   8 1942.18   72.41
  -1  -2   8 1959.78   72.39
  -1  -2   7 1431.11   53.70
  -1   2   7 1451.58   53.68
  -1   2   6   59.53    3.35
  -1  -2   6   61.02    3.38
  -1   2   5  551.99   20.85
  -1  -2   5  538.28   20.83
  -1  -2   4   18.59    0.99
  -1   2   4   20.05    1.41
  -1  -2   4   18.63    1.39
  -1  -2   3  445.89   16.97
  -1   2   3  455.26   16.99
  -1  -2   2    0.51    0.28
  -1   2   2    1.05    0.30
  -1  -2   1  184.79    6.92
  -1   2   1  172.63    6.67
  -1  -2   1  168.21    6.68
  -1  -2   0 1235.56   45.31
   1  -2   1    9.51    0.99
  -1   2  -1   10.76    0.65
  -1  -2  -1    8.39    0.94
   1  -2   2  407.39   15.49
  -1   2  -2  401.11   15.08
  -1  -2  -2  410.01   15.71
  -1  -2  -3   99.42    4.78
  -1   2  -3   97.05    3.85
  -1   2  -3  101.34    4.23
   1  -2   3   93.09    4.45
   1   2   3  100.15    4.51
   1   2   4  355.75   14.50
  -1   2  -4  379.91   14.12
  -1  -2  -4  360.01   14.69
   1  -2   4  353.69   14.40
   1   2   4  365.31   14.44
  -1   2  -5  339.31   12.94
   1  -2   5  310.03   13.20
   1   2   5  318.15   13.24
  -1   2  -6   21.62    1.77
   1   2   6   18.84    1.85
   1  -2   6   20.36    1.94
   1   2   7  345.35   14.01
  -1   2  -7  366.65   13.88
   1  -2   8    0.09    0.28
   1   2   8    0.82    0.72
  -1   2  -8    1.49    0.79
   1   2   9    0.23    0.74
   1  -2   9    0.66    0.36
  -1   2  -9   -0.22    0.76
   1  -2   9    0.05    0.26
   1   2   9    1.46    0.36
  -1   2 -10   89.62    5.35
   1   2  10   86.84    5.29
   1   2  10   79.64    3.60
   1  -2  10   77.81    3.57
  -1   2 -11  152.07    8.59
   1   2  11  164.58    8.57
  -1  -2 -12  166.33    9.85
  -1   2 -12  169.32    9.09
   1   2  12  158.15    8.67
  -1   2 -13   14.54    2.38
  -1  -2 -13   10.51    2.39
   1  -2  13   13.60    1.28
   1   2  13   14.15    1.40
   1   2  13   12.03    1.23
   1   2  13   11.73    1.09
   1  -2  13   13.76    1.32
   1  -2  13   13.65    1.34
   1  -2  13   13.79    1.20
   1  -2  14   10.27    1.21
   1  -2  14    6.96    1.09
   1  -2  14    8.10    0.96
   1  -2  14    8.00    0.84
   1  -2  14    8.28    1.00
  -1   2 -14    6.83    1.77
  -1  -2 -14   10.43    2.53
   1  -2  14    9.05    1.11
   1   2  14    7.97    1.16
   1   2  14    8.24    1.08
   1   2  14   10.55    1.05
   1  -2  15    5.10    0.85
   1  -2  15    8.32    1.15
   1  -2  15    4.82    0.97
   1  -2  15    6.26    1.03
   1   2  15    6.05    1.07
  -1  -2 -15    5.31    1.94
  -1   2 -15    3.07    1.50
   1  -2  15    5.13    0.85
   1  -2  15    7.20    1.15
   1  -2  15    5.31    0.89
   1  -2  16   91.07    4.56
   1  -2  16   84.14    4.16
   1  -2  16   96.64    4.62
   1  -2  16   84.89    4.38
  -1  -2 -16   76.30    6.91
  -1   2 -16   78.55    6.51
   1   2  16   89.47    4.53
   1  -2  16   88.87    4.31
   1  -2  16   88.49    4.58
   1  -2  16   79.54    4.14
   1   2  17  228.44    9.23
   1  -2  17  229.13    9.64
   1   2  17  234.97    9.80
  -1  -2 -17  225.86   13.42
   1   2  17  224.98    9.63
   1  -2  17  216.94    9.40
   1  -2  17  225.38    9.35
   1   2  17  232.64    9.59
   1  -2  17  223.55    9.67
   1  -2  17  207.72    9.15
   1   2  18  106.80    5.30
   1   2  18   97.88    5.08
   1  -2  18   99.61    4.97
   1   2  18  111.13    5.18
   1  -2  18  110.04    5.30
   1  -2  18  104.67    4.98
   1   2  18  102.48    4.77
  -1  -2 -18   99.41    7.96
   1  -2  19  227.76    9.78
   1   2  19  225.42    9.58
   1   2  19  241.36    9.73
   1  -2  19  233.32    9.72
   1  -2  19  229.96    9.44
   1   2  19  215.78    9.66
   1   2  20    6.46    1.07
   1   2  20    7.28    1.06
   1  -2  20    7.96    1.06
   1  -2  20    7.53    1.05
   1  -2  20    8.43    1.18
   1   2  20    8.11    1.14
   1   2  21    9.27    1.12
   1  -2  21   11.58    1.26
   1   2  21   11.90    1.20
   1   2  21    9.71    1.08
   1  -2  21   10.27    1.17
   1  -2  21    9.55    1.05
   1  -2  22    0.98    0.57
   1   2  22   -0.08    0.52
   1  -2  22   -0.62    0.58
   1  -2  22   -0.07    0.41
   1  -2  23   17.85    1.17
   1   2  23   19.51    1.18
   1  -2  23   16.51    1.16
   1   2  23   14.02    1.00
   1  -2  23   16.21    1.00
   1   2  24    2.35    0.33
   1  -2  24    2.08    0.32
   1   2  24    2.01    0.36
   1  -2  24    1.77    0.34
  -1   3  25    0.68    0.24
  -1   3  25    0.72    0.23
  -1   3  24    7.60    0.74
  -1   3  24    8.63    0.81
  -1   3  24    7.70    0.65
  -1  -3  24    8.82    0.74
  -1  -3  23    1.18    0.49
  -1   3  23    1.00    0.47
  -1  -3  23    2.72    0.62
  -1   3  23    1.14    0.54
   1  -3 -22    2.40    0.58
  -1  -3  22    1.91    0.61
  -1  -3  22    1.61    0.66
  -1   3  22    1.98    0.73
  -1  -3  22    2.14    0.63
  -1  -3  22    2.21    0.64
  -1   3  22    2.20    0.65
  -1   3  22    2.05    0.81
  -1  -3  21   -0.20    0.62
  -1  -3  21    0.39    0.58
  -1   3  21   -0.09    0.61
  -1  -3  21    0.86    0.69
  -1   3  21    0.48    0.74
  -1   3  21   -0.25    0.75
  -1  -3  21   -0.40    0.63
  -1   3  21   -0.10    0.58
  -1  -3  20  109.27    5.08
  -1  -3  20   98.29    4.86
  -1   3  20  100.79    5.18
  -1   3  20  100.50    4.68
  -1  -3  20  105.01    4.99
  -1  -3  20  102.29    4.93
  -1   3  20  103.90    4.88
  -1   3  20  104.84    4.92
  -1  -3  20  106.61    4.97
  -1  -3  20  103.99    4.92
  -1  -3  20  107.55    4.83
  -1  -3  19    4.79    0.90
  -1   3  19    4.47    0.79
  -1  -3  19    4.00    0.94
  -1  -3  19    4.39    0.98
  -1  -3  19    4.16    0.95
  -1   3  19    4.55    1.07
  -1  -3  19    3.63    0.95
  -1  -3  19    4.99    0.93
  -1   3  19    5.03    0.85
  -1   3  19    4.63    0.95
  -1  -3  19    5.91    1.02
  -1   3  18   -0.21    0.58
  -1  -3  18    0.64    0.64
  -1  -3  18   -0.12    0.66
  -1   3  18    0.31    0.81
  -1  -3  18    0.32    0.59
  -1  -3  18    1.87    0.78
  -1   3  18    0.74    0.77
  -1  -3  18    1.20    0.75
  -1  -3  18   -0.12    0.74
  -1   3  18   -0.53    0.63
   1  -3 -18   -1.18    1.51
  -1  -3  17   95.33    4.69
  -1  -3  17   95.79    4.77
  -1  -3  17   94.29    4.80
  -1  -3  17   86.48    4.67
  -1   3  17   97.62    4.58
  -1   3  17   97.32    4.78
  -1  -3  17   94.74    4.73
  -1  -3  17  101.35    4.64
  -1  -3  17   94.78    4.19
  -1   3  17   94.65    4.51
  -1  -3  16   20.47    1.72
  -1  -3  16   16.82    1.60
  -1  -3  16   19.15    1.50
  -1  -3  16   17.42    1.63
  -1   3  16   19.68    1.53
  -1   3  16   22.21    1.77
  -1  -3  16   19.08    1.74
  -1   3  16   19.63    1.56
  -1  -3  16   18.65    1.57
  -1  -3  16   19.31    1.32
  -1   3  16   18.02    1.50
  -1  -3  15    1.95    0.60
  -1  -3  15    1.29    0.70
  -1   3  15    2.07    0.60
  -1  -3  15    2.28    1.15
  -1   3  15    0.75    0.49
  -1  -3  15    1.60    0.54
  -1  -3  15    1.47    0.59
  -1  -3  15    2.25    0.47
  -1   3  15    1.93    0.60
  -1   3  15    1.21    0.61
  -1  -3  15    2.10    0.49
  -1  -3  15    1.77    0.67
  -1   3  15    2.56    1.05
  -1  -3  15    2.04    0.69
  -1   3  15    1.58    0.63
  -1   3  14   71.51    3.46
  -1  -3  14   66.30    3.57
  -1  -3  14   64.44    3.31
  -1  -3  14   69.05    3.33
  -1   3  14   68.87    5.32
  -1  -3  14   65.46    5.15
  -1  -3  14   67.69    3.42
  -1  -3  14   69.65    3.66
  -1   3  14   71.88    3.50
  -1   3  14   62.32    3.21
  -1   3  14   74.33    3.44
  -1  -3  14   71.37    3.60
  -1   3  14   75.14    3.62
  -1  -3  14   71.34    3.41
  -1  -3  14   64.51    3.14
  -1  -3  14   63.54    3.46
  -1  -3  13   86.90    4.23
   1  -3 -13   92.09    5.88
  -1  -3  13   89.02    4.23
  -1  -3  13   84.16    4.14
  -1  -3  13   91.60    4.31
  -1   3  13   90.16    4.05
  -1  -3  13   85.29    4.01
  -1  -3  13   87.17    3.97
  -1  -3  13   79.74    5.69
  -1   3  13   87.39    5.98
  -1   3  13   88.59    4.20
  -1   3  12   87.10    5.83
  -1  -3  12   97.61    6.07
  -1   3  12   96.71    4.24
  -1  -3  12   94.98    4.23
   1  -3 -12   96.01    6.08
  -1  -3  11  373.90   16.72
  -1   3  11  377.30   16.72
  -1  -3  11  386.17   14.69
  -1   3  11  390.17   14.70
   1  -3 -11  389.26   16.98
  -1  -3  10  564.03   23.53
  -1   3  10  583.53   23.61
  -1  -3  10  604.54   21.72
  -1   3  10  565.12   21.67
  -1  -3   9  664.64   27.13
  -1   3   9  682.51   27.14
  -1  -3   9  690.80   25.53
  -1   3   9  699.82   25.53
  -1   3   8  538.45   21.36
  -1  -3   8  538.43   21.38
  -1   3   7  259.54   11.09
  -1  -3   7  266.12   11.13
  -1  -3   6   90.25    4.52
  -1   3   6   90.73    4.52
  -1  -3   5  157.51    6.54
  -1   3   5  148.91    6.48
  -1  -3   5  144.65    5.92
  -1   3   4  848.07   31.18
  -1  -3   4  814.50   31.14
  -1  -3   4  851.38   31.10
  -1  -3   3   52.69    2.53
  -1   3   3   52.89    2.53
   1   3  -3   52.73    2.24
  -1  -3   2  166.08    6.63
  -1   3   2  165.98    6.62
   1  -3  -2  182.40    7.82
   1   3  -2  177.87    6.75
   1   3  -1    6.89    0.73
  -1   3   1    5.68    0.45
  -1  -3   1    4.88    0.46
  -1  -3   1    6.28    0.69
   1  -3   0  596.51   22.87
   1   3   0  605.55   22.36
  -1  -3   0  579.42   22.28
   1   3   1  193.24    7.84
   1  -3   1  184.18    8.00
  -1  -3  -1  181.46    7.73
   1  -3   2   12.75    1.25
   1   3   2   12.53    1.27
   1   3   2   10.88    0.95
   1  -3   2   11.66    0.97
  -1  -3  -2   12.45    1.25
   1  -3   3   20.46    1.58
   1   3   3   18.93    1.67
   1  -3   3   20.50    1.46
   1   3   3   18.33    1.38
  -1   3  -3   15.57    0.96
   1   3   4  118.89    5.64
   1  -3   4  113.58    5.23
   1   3   4  120.45    5.28
  -1   3  -4  106.34    4.64
  -1  -3  -4  124.38    5.73
  -1   3  -4  106.87    4.31
   1   3   5    1.54    0.66
   1   3   5    2.37    0.69
   1  -3   5    2.56    0.72
  -1  -3  -5    1.83    0.90
  -1   3  -5    2.72    0.55
  -1   3  -6  518.04   18.99
   1  -3   6  475.33   17.93
  -1  -3  -7  119.91    5.91
  -1   3  -7  106.84    4.63
  -1  -3  -8  202.98    9.72
  -1   3  -8  174.76    8.33
  -1  -3  -9  276.64   13.52
  -1   3  -9  287.16   12.36
   1   3   9  282.83   12.93
  -1   3 -10  199.41    9.76
   1   3  10  218.78   10.47
  -1   3 -11  395.87   17.29
   1   3  11  407.44   17.79
   1   3  12  497.05   19.09
   1  -3  12  503.54   18.78
  -1   3 -12  490.20   21.15
   1  -3  12  490.23   19.17
   1  -3  12  494.46   19.13
   1   3  13   75.06    3.94
   1  -3  13   79.60    4.06
   1  -3  13   82.95    3.88
   1  -3  13   79.49    4.09
   1  -3  13   78.61    3.78
   1  -3  13   80.27    3.63
   1  -3  13   77.08    3.85
   1   3  13   83.73    4.06
  -1   3 -13   72.50    5.42
   1  -3  13   80.99    3.73
   1  -3  13   73.03    3.79
   1  -3  14   35.86    2.47
   1   3  14   35.33    2.13
   1   3  14   36.81    2.47
   1  -3  14   39.14    2.39
   1  -3  14   42.39    2.64
   1  -3  14   36.25    2.30
   1   3  14   36.63    2.42
   1  -3  14   38.59    2.14
   1  -3  15   15.54    1.24
  -1  -3 -15   14.01    2.97
   1   3  15   14.07    1.53
   1  -3  15   15.27    1.59
   1  -3  15   13.30    1.36
   1  -3  15   16.58    1.49
  -1  -3 -16    3.48    1.67
   1   3  16    2.90    0.91
   1  -3  16    4.50    0.88
   1  -3  16    2.64    0.74
   1  -3  16    3.70    1.00
  -1  -3 -17   52.88    5.93
   1   3  17   64.31    3.47
   1  -3  17   55.75    3.26
   1  -3  17   60.49    3.29
   1   3  17   64.15    3.58
   1   3  18   85.06    4.26
   1   3  18  100.66    4.96
   1   3  18   93.06    4.60
  -1  -3 -18  102.55    4.63
   1  -3  18   93.73    4.72
   1   3  18   95.12    4.68
   1  -3  18   86.55    4.47
   1  -3  19   47.05    2.80
   1   3  19   57.52    3.08
   1  -3  19   49.96    2.91
   1  -3  19   50.25    3.06
   1   3  19   54.80    3.23
   1  -3  19   53.58    3.09
   1   3  19   60.45    3.16
   1  -3  20   15.69    1.42
   1   3  20   11.22    1.18
   1  -3  20   12.29    1.29
   1   3  20   13.39    1.43
   1  -3  20   14.44    1.45
   1   3  20   14.29    1.36
   1  -3  20   12.24    1.29
   1  -3  21   14.42    1.30
   1   3  21   17.60    1.37
   1   3  21   16.08    1.41
   1   3  21   19.11    1.36
   1  -3  21   17.98    1.47
   1   3  21   15.80    1.41
   1  -3  21   16.08    1.35
   1  -3  22    4.35    0.73
   1   3  22    3.70    0.61
   1  -3  22    4.33    0.68
   1  -3  22    4.43    0.67
   1   3  23   -0.10    0.19
   1  -3  23   -0.21    0.37
   1   3  23   -0.12    0.29
   1  -3  23    0.59    0.34
   1  -3  24    1.78    0.28
  -1   4  24    3.25    0.45
  -1   4  24    2.77    0.44
  -1   4  23   25.50    1.56
  -1   4  23   25.05    1.54
  -1  -4  23   25.43    1.50
  -1   4  23   20.77    1.23
  -1  -4  22    3.43    0.68
  -1  -4  22    3.45    0.71
  -1   4  22    2.58    0.76
   1  -4 -22    1.91    0.57
  -1   4  22    2.07    0.52
  -1   4  22    2.65    0.84
  -1  -4  21   48.73    2.60
  -1   4  21   44.51    2.43
  -1  -4  21   43.42    2.44
  -1   4  21   41.89    2.66
  -1  -4  21   41.55    2.53
  -1   4  21   41.94    2.34
  -1  -4  20   18.78    1.56
  -1   4  20   17.64    1.51
  -1  -4  20   18.80    1.50
  -1  -4  20   21.09    1.59
  -1   4  20   17.42    1.45
  -1  -4  20   19.78    1.64
  -1  -4  20   16.41    1.59
  -1   4  19   45.74    2.69
  -1  -4  19   45.41    2.70
  -1  -4  19   45.78    2.74
  -1  -4  19   46.16    2.66
  -1  -4  19   46.19    2.85
  -1  -4  19   50.36    2.72
  -1  -4  19   50.12    2.93
  -1  -4  19   42.37    2.48
  -1  -4  18   90.81    4.76
  -1  -4  18  104.27    4.99
  -1   4  18   95.02    4.55
  -1  -4  18   98.60    4.73
  -1   4  18  100.60    4.70
  -1  -4  18   93.02    4.73
  -1  -4  18  103.50    4.32
  -1  -4  18   96.88    4.63
   1  -4 -18   98.12    7.96
  -1  -4  18   89.81    4.59
  -1  -4  18  100.17    4.90
  -1  -4  17    5.23    0.90
   1  -4 -17    7.08    2.21
  -1  -4  17    4.92    0.98
  -1  -4  17    3.98    0.66
  -1  -4  17    4.87    0.89
  -1   4  17    4.25    0.88
  -1   4  17    5.63    0.79
  -1  -4  17    5.00    0.72
  -1  -4  17    7.42    1.04
  -1  -4  17    6.99    1.11
  -1  -4  17    3.84    0.93
  -1  -4  17    4.67    0.99
  -1   4  17    6.53    0.93
  -1  -4  16    1.55    0.69
  -1   4  16    1.46    0.88
   1  -4 -16    1.16    1.49
  -1   4  16    0.71    0.49
  -1  -4  16    2.22    0.57
  -1  -4  16    2.55    0.76
  -1   4  16    0.87    0.58
  -1  -4  16    0.54    0.44
  -1  -4  16    1.30    0.77
  -1   4  16    1.13    0.59
  -1  -4  16    1.01    0.75
  -1  -4  16    1.25    0.68
  -1  -4  16    1.56    0.79
  -1  -4  16    0.68    0.57
  -1   4  16    1.11    0.62
   1  -4 -15   79.81    3.94
  -1  -4  15   78.96    3.97
   1  -4 -15   95.00    7.37
  -1  -4  15   80.28    3.93
  -1   4  15   81.12    3.84
  -1  -4  15   74.00    3.65
  -1   4  15   81.23    3.99
  -1  -4  15   79.78    4.08
  -1   4  15   71.95    3.70
  -1   4  15   78.66    3.97
  -1  -4  15   78.55    3.98
  -1  -4  15   78.93    3.79
  -1  -4  15   79.77    4.17
  -1  -4  15   79.82    4.13
  -1   4  15   84.31    3.95
  -1  -4  15   79.95    4.16
  -1  -4  15   81.10    3.71
  -1   4  14    5.26    0.81
  -1  -4  14    5.50    0.74
  -1  -4  14    4.66    0.71
  -1   4  14    5.71    0.90
  -1  -4  14    4.82    0.82
  -1   4  14    3.68    0.74
  -1  -4  14    3.84    0.77
  -1  -4  14    5.15    0.92
  -1  -4  14    6.02    0.97
  -1  -4  14    5.18    0.75
  -1   4  14    5.85    0.76
   1  -4 -14    5.82    0.89
   1  -4 -14    3.77    1.38
   1  -4 -13  215.87    8.60
  -1  -4  13  217.70    8.60
  -1  -4  13  191.13   10.39
  -1   4  13  189.31   10.38
   1  -4 -13  222.18   11.30
  -1  -4  13  202.61    8.30
  -1   4  13  205.17    8.42
  -1   4  13  214.05    8.60
  -1   4  13  198.68    8.33
  -1  -4  13  210.93    8.57
  -1   4  13  209.57    8.53
  -1  -4  13  201.72    8.34
  -1  -4  13  214.39    8.67
  -1  -4  13  215.49    8.65
  -1  -4  13  195.56    8.64
   1  -4 -12    0.72    0.92
  -1  -4  12    0.49    0.33
  -1  -4  12    0.28    0.58
  -1   4  12    0.35    0.32
  -1   4  12    0.85    0.73
  -1  -4  12    0.30    0.52
  -1   4  11   26.96    2.63
  -1  -4  11   23.90    2.49
  -1   4  11   23.40    1.43
  -1  -4  11   21.36    1.40
   1  -4 -11   21.64    2.73
  -1   4  10 1422.04   53.86
  -1  -4  10 1435.85   53.92
  -1  -4  10 1425.61   51.93
  -1   4  10 1402.28   51.92
   1  -4 -10 1495.87   55.20
  -1  -4   9  852.20   31.96
  -1   4   9  800.93   31.87
  -1   4   9  817.72   30.22
  -1  -4   9  823.69   30.22
  -1   4   8  192.71    8.71
  -1  -4   8  188.79    8.65
  -1  -4   7  658.60   25.44
  -1   4   7  660.74   25.46
  -1  -4   6  492.44   18.17
  -1   4   6  482.97   18.16
  -1  -4   6  441.34   17.47
  -1  -4   5  711.52   25.72
  -1   4   5  669.72   25.67
  -1  -4   5  664.79   25.67
  -1   4   4   51.24    2.63
  -1  -4   4   53.00    2.64
  -1  -4   4   55.94    3.09
  -1  -4   3  956.53   35.17
  -1   4   3  956.87   35.18
   1  -4  -3  985.26   37.06
  -1   4   2   12.11    0.67
  -1  -4   2   11.06    0.67
   1   4  -2   12.87    1.01
  -1  -4   1   71.40    3.35
   1   4  -1   79.17    3.66
  -1  -4   0   97.72    4.55
   1   4   0  109.61    4.86
   1  -4   0   98.24    5.38
  -1  -4  -1   84.45    4.19
   1   4   1   90.66    4.40
   1  -4   1   80.69    4.61
  -1  -4  -2  158.13    7.29
   1   4   2  171.27    7.49
   1  -4   2  164.67    7.54
  -1  -4  -3   53.28    3.20
   1  -4   3   44.52    2.93
   1   4   3   46.12    3.09
  -1  -4  -4    1.23    0.76
  -1   4  -4    0.58    0.27
   1   4   4   -0.18    0.56
   1  -4   4    0.95    0.59
  -1  -4  -5  337.82   14.45
   1   4   5  336.59   14.35
  -1  -4  -6   85.81    5.06
   1   4   6   84.45    4.89
  -1   4  -7    9.89    1.02
  -1  -4  -7    7.80    1.56
   1   4   7   12.29    1.78
  -1  -4  -8  104.24    6.58
  -1  -4  -9    0.35    0.83
  -1  -4 -10  265.11   13.56
   1   4  11  105.49    4.71
   1  -4  11   92.42    4.31
   1   4  11   94.52    6.46
  -1  -4 -11   95.92    7.06
   1  -4  11  101.82    4.74
   1  -4  11   99.31    4.66
   1  -4  11  102.61    4.63
   1  -4  12    3.58    0.77
   1  -4  12    3.38    0.74
   1  -4  12    5.23    0.72
   1  -4  12    3.54    0.74
   1  -4  12    3.79    0.81
   1   4  12    3.35    0.62
   1  -4  12    3.19    0.57
   1  -4  12    3.04    0.61
   1   4  12    5.00    0.88
  -1  -4 -12    2.88    1.38
   1  -4  12    2.21    0.59
   1   4  12    3.57    0.71
   1  -4  12    4.14    0.63
   1   4  12    3.38    0.80
   1  -4  13  872.50   32.66
  -1  -4 -13  943.78   37.42
   1  -4  13  907.61   32.27
   1   4  13  858.73   32.51
   1  -4  13  883.30   32.56
   1  -4  13  875.88   32.68
   1  -4  13  846.23   32.01
   1   4  13  845.03   32.23
   1   4  13  876.25   32.32
   1  -4  13  849.60   32.15
   1   4  13  830.55   32.54
   1  -4  13  879.84   32.35
   1  -4  14   91.47    4.51
   1  -4  14  100.71    4.95
   1  -4  14   94.18    4.28
   1   4  14   97.30    4.53
   1   4  14   99.09    4.54
   1  -4  14   99.71    4.47
   1  -4  14  102.69    4.58
  -1  -4 -14   95.05    7.76
   1   4  14   95.80    4.79
   1  -4  14  102.08    4.93
   1  -4  14  105.27    4.67
   1   4  15    4.35    0.76
   1   4  15    4.43    0.79
   1  -4  15    5.82    0.83
   1  -4  15    6.29    1.06
   1  -4  15    5.29    1.08
   1  -4  15    4.53    0.98
  -1  -4 -15    4.68    2.06
   1   4  15    6.90    1.11
   1  -4  15    3.17    0.76
   1  -4  16  221.77    9.41
   1   4  16  228.85    9.21
   1  -4  16  249.59    9.33
   1  -4  16  235.34    9.81
   1  -4  16  229.48    9.39
   1  -4  16  212.62    9.29
  -1  -4 -16  227.83   13.68
  -1  -4 -17   66.68    3.48
   1   4  17   59.10    3.31
   1  -4  17   60.67    3.40
   1   4  17   63.58    3.35
   1  -4  17   54.09    3.37
   1  -4  17   56.75    3.14
   1   4  18   99.33    4.81
   1  -4  18   94.17    4.81
  -1  -4 -18  108.11    4.91
   1   4  18  113.58    5.32
   1   4  18   99.36    4.80
   1   4  19   39.08    2.36
   1  -4  19   43.33    2.64
   1   4  19   38.99    2.65
  -1  -4 -19   39.46    2.35
   1  -4  19   38.13    2.41
   1   4  19   44.76    2.49
   1   4  20   18.84    1.66
   1   4  20   19.50    1.45
   1  -4  20   18.68    1.58
   1   4  20   21.04    1.48
   1   4  21    9.73    0.87
   1  -4  21   10.62    1.07
   1   4  21    7.89    0.83
   1   4  21    8.58    1.04
   1   4  21    9.76    1.09
   1   4  22   31.03    1.82
   1   4  22   30.76    1.58
   1  -4  22   36.03    1.85
   1  -5 -24   28.23    1.39
  -1   5  23   21.74    1.26
  -1  -5  22   11.45    1.05
   1  -5 -22   12.80    1.08
  -1   5  21    1.63    0.75
  -1  -5  21    3.19    0.76
   1  -5 -21    2.79    0.78
  -1   5  21    2.07    0.44
  -1  -5  21    1.75    0.68
  -1  -5  20    3.74    0.83
  -1  -5  20    4.36    0.76
  -1  -5  20    3.43    0.88
  -1   5  20    2.54    0.59
  -1  -5  19   50.25    2.93
  -1  -5  19   45.43    2.62
  -1   5  19   45.38    2.52
  -1  -5  19   49.91    2.91
  -1  -5  19   47.80    2.70
  -1   5  19   52.59    3.17
  -1   5  18    6.88    1.30
  -1  -5  18    6.36    0.97
  -1  -5  18    7.97    0.85
  -1  -5  18    6.92    0.90
  -1  -5  18    6.74    0.96
  -1  -5  18    8.12    1.19
  -1  -5  18    6.39    0.93
  -1   5  18    6.91    0.91
   1  -5 -17    0.71    0.57
   1  -5 -17   -0.58    1.65
  -1  -5  17    0.86    0.54
  -1  -5  17    0.31    0.55
  -1   5  17    0.19    0.52
  -1  -5  17    0.40    0.52
  -1   5  17    1.08    0.68
  -1  -5  17    0.23    0.59
  -1  -5  17    0.39    0.46
  -1  -5  17    0.32    0.45
  -1   5  17    0.09    0.50
  -1  -5  17    0.40    0.74
  -1   5  17    0.48    0.51
  -1  -5  16   30.01    2.02
  -1  -5  16   27.91    1.95
  -1   5  16   29.38    1.95
  -1   5  16   30.92    2.00
  -1  -5  16   31.25    1.89
  -1  -5  16   32.77    2.17
  -1   5  16   27.56    2.04
  -1  -5  16   34.57    1.96
  -1  -5  16   28.51    1.94
   1  -5 -16   36.91    4.56
   1  -5 -16   27.40    1.99
  -1   5  16   27.33    1.92
  -1  -5  16   27.00    1.89
  -1   5  15  204.80    8.55
  -1  -5  15  205.57    8.63
  -1  -5  15  213.97    8.84
  -1  -5  15  206.51    8.49
  -1   5  15  210.29    8.80
  -1   5  15  201.73    8.63
  -1  -5  15  212.71    8.52
  -1   5  15  225.81    8.74
  -1  -5  15  197.19    8.88
   1  -5 -15  222.49   12.90
   1  -5 -15  205.24    8.75
  -1  -5  15  209.85    8.61
  -1  -5  15  208.52    8.67
  -1  -5  14  360.25   15.11
   1  -5 -14  433.75   19.71
   1  -5 -14  388.40   15.06
  -1  -5  14  377.03   14.88
  -1  -5  14  375.47   14.67
  -1  -5  14  376.41   15.04
  -1  -5  14  384.07   14.77
  -1   5  14  398.80   15.07
  -1   5  14  387.49   14.94
   1  -5 -14  383.37   18.26
  -1  -5  14  385.35   14.77
  -1  -5  14  378.89   14.84
  -1  -5  13  360.88   14.81
  -1  -5  13  388.36   15.31
   1  -5 -13  440.59   19.71
   1  -5 -13  388.56   15.22
  -1  -5  13  418.04   15.25
  -1  -5  13  391.58   14.91
  -1   5  13  387.54   15.10
  -1   5  13  402.62   15.21
  -1  -5  13  388.54   14.95
  -1  -5  13  393.70   15.20
   1  -5 -13  395.59   18.50
  -1  -5  13  391.89   15.20
  -1  -5  13  395.62   15.37
  -1  -5  13  389.14   14.96
  -1  -5  13  374.16   14.97
  -1  -5  13  370.98   14.76
   1  -5 -12   48.43    2.82
  -1  -5  12   52.76    2.79
  -1  -5  12   50.34    2.62
  -1   5  12   55.07    2.83
  -1   5  12   51.95    2.77
  -1  -5  12   51.90    2.82
   1  -5 -12   54.49    4.84
  -1  -5  12   55.39    2.98
  -1  -5  12   52.38    2.80
  -1  -5  12   52.69    2.69
  -1  -5  12   48.51    2.85
  -1  -5  12   48.28    2.58
  -1   5  12   47.17    2.48
  -1  -5  12   47.05    2.46
  -1   5  11   12.50    1.15
  -1   5  11   12.96    1.16
  -1  -5  11   11.15    1.06
  -1   5  11   12.75    1.18
   1  -5 -11   12.61    2.32
  -1  -5  11   14.95    1.31
  -1  -5  11   12.54    0.95
  -1   5  11   11.13    0.93
  -1  -5  11   14.87    1.30
  -1   5  10   26.07    2.44
  -1  -5  10   26.38    2.47
  -1  -5  10   26.53    1.48
   1  -5 -10   27.22    3.28
  -1   5   9  115.77    6.17
  -1  -5   9  118.76    6.16
   1  -5  -9  135.91    7.94
  -1  -5   8   14.57    1.56
  -1   5   8   16.41    1.64
   1  -5  -8   15.10    2.36
  -1  -5   7   92.71    4.65
  -1   5   7   88.05    4.62
  -1  -5   6  285.93   11.49
  -1   5   6  274.55   11.47
   1  -5  -6  315.58   13.93
  -1  -5   6  292.95   11.60
  -1  -5   5   90.07    3.95
   1  -5  -5   97.03    5.95
  -1  -5   5   96.37    4.65
   1  -5  -4  819.42   32.56
  -1  -5   4  809.46   31.21
  -1  -5   3 1047.38   39.92
   1  -5  -2   27.94    1.72
  -1  -5   1   19.59    1.26
   1   5  -1   25.10    1.78
   1  -5  -1   26.03    2.57
  -1  -5   0   65.22    3.28
   1  -5   0   67.44    4.38
   1   5   0   71.40    3.75
  -1  -5  -1   79.96    4.20
   1  -5   1   88.64    5.09
   1   5   1   88.74    4.59
  -1  -5  -2  213.19    9.36
   1  -5   2  212.52    8.33
   1   5   2  220.59    9.65
   1  -5   2  230.69   10.01
  -1  -5  -3  845.70   31.68
   1  -5   3  842.98   31.86
   1   5   3  828.66   31.87
   1  -5   3  810.42   30.23
  -1  -5  -4 2172.08   79.15
   1  -5   4 2085.40   77.38
   1   5   4 2197.53   79.36
   1  -5   4 2206.26   78.92
  -1  -5  -5   10.83    1.68
   1   5   5    8.28    1.54
   1  -5   5   10.58    0.81
  -1  -5  -6  283.82   12.77
   1   5   6  280.62   12.71
   1  -5   6  275.37   10.60
  -1  -5  -7   35.38    3.32
   1  -5   7   34.15    1.77
   1   5   7   35.11    3.21
  -1  -5  -8   73.64    5.32
   1  -5   8   70.72    3.16
   1   5   8   73.66    5.17
  -1  -5  -9  456.59   19.14
   1   5   9  435.12   18.52
   1  -5   9  400.97   15.40
   1   5  10   38.02    2.30
   1  -5  10   37.57    2.34
   1  -5  10   35.32    2.07
   1  -5  10   35.65    2.21
  -1  -5 -10   45.38    4.34
   1  -5  10   38.47    2.08
   1   5  10   38.59    2.25
   1   5  11  131.72    5.88
   1  -5  11  134.45    5.77
  -1  -5 -11  133.35    8.85
   1   5  11  134.62    6.07
   1  -5  11  137.61    5.78
   1   5  11  143.76    5.88
   1  -5  11  136.38    5.73
   1  -5  11  135.03    5.80
   1  -5  11  130.40    5.99
   1  -5  11  142.77    6.21
   1  -5  11  136.58    6.09
   1   5  11  136.42    5.94
   1  -5  11  133.18    5.82
   1  -5  12    0.17    0.49
  -1  -5 -12    0.50    1.29
   1   5  12   -0.10    0.55
   1  -5  12    0.74    0.46
   1   5  12   -0.23    0.63
   1   5  12   -0.09    0.47
   1  -5  12    0.76    0.51
   1  -5  12    0.59    0.49
   1   5  12    0.71    0.61
   1  -5  12    0.82    0.65
   1  -5  12    0.25    0.60
   1  -5  12    0.55    0.60
   1   5  12   -0.20    0.55
   1  -5  12    0.72    0.49
   1  -5  13  143.45    6.62
   1  -5  13  156.02    6.86
   1  -5  13  159.94    6.79
   1  -5  13  153.54    6.37
  -1  -5 -13  159.57   10.26
   1   5  13  145.40    6.67
   1  -5  13  140.03    6.17
   1   5  13  155.78    6.44
   1  -5  13  148.24    6.34
   1   5  13  148.20    6.49
   1  -5  13  138.13    6.27
   1   5  13  145.13    6.48
   1  -5  13  155.02    6.68
   1  -5  13  157.13    6.44
   1   5  13  133.60    6.37
   1  -5  14    2.73    0.92
   1  -5  14    3.18    0.67
   1   5  14    3.85    0.74
   1  -5  14    3.06    0.65
   1   5  14    3.04    0.78
   1  -5  14    3.60    0.68
  -1  -5 -14    2.29    1.73
   1  -5  14    2.63    0.72
   1  -5  14    4.01    0.87
   1  -5  14    2.99    0.66
   1  -5  14    4.05    0.92
   1  -5  15  464.66   18.47
   1   5  15  463.65   18.49
   1   5  15  465.79   18.53
   1  -5  15  505.19   18.53
  -1  -5 -15  514.40   23.72
  -1  -5 -15  528.02   19.08
   1  -5  15  489.30   18.94
   1   5  15  485.16   18.60
   1  -5  15  467.38   18.65
   1  -5  15  496.46   19.01
   1   5  16   54.62    2.94
   1  -5  16   50.34    2.88
   1   5  16   55.70    2.96
   1  -5  16   62.85    3.44
  -1  -5 -16   67.98    6.33
   1   5  16   53.75    3.01
   1  -5  16   51.86    3.06
   1  -5  16   57.12    3.30
   1  -5  16   62.90    3.03
  -1  -5 -16   65.64    3.44
  -1  -5 -17   36.53    2.35
   1  -5  17   34.95    2.28
   1   5  17   32.18    2.13
   1   5  17   36.04    2.15
   1  -5  17   30.94    2.13
   1  -5  17   31.71    2.30
   1   5  18   17.11    1.43
   1  -5  18   17.65    1.72
   1  -5  18   20.34    1.61
   1   5  18   18.00    1.83
   1  -5  18   18.26    1.64
   1   5  18   20.54    1.50
  -1  -5 -18   23.09    1.71
   1   5  19   23.65    1.59
   1  -5  19   27.64    1.93
   1  -5  19   23.80    1.71
   1   5  19   23.72    1.95
   1  -5  19   23.05    1.77
   1   5  19   23.47    1.52
  -1  -5 -19   22.58    1.66
   1   5  20   19.41    1.57
   1  -5  20   17.70    1.45
   1  -5  20   15.63    1.27
   1   5  20   16.05    1.13
   1   5  20   14.69    1.07
   1  -5  20   17.20    1.40
   1  -5  21    4.06    0.66
   1   5  21    4.65    0.78
   1  -5  21    4.40    0.72
   1  -5  21    3.87    0.68
   1   5  21    5.34    0.84
   1   5  22    5.92    0.70
  -1  -5 -22    7.55    0.77
   1   5  22    6.05    0.69
   1  -5  22    7.02    0.72
   1  -5  22    6.67    0.69
   1   5  23    0.86    0.24
   1  -6 -23    5.55    0.55
  -1   6  23    6.09    0.57
  -1   6  22   80.94    3.37
   1  -6 -22   75.51    3.25
  -1   6  22   74.82    3.35
   1  -6 -21    0.48    0.49
  -1   6  21    0.68    0.64
  -1   6  21    2.04    0.75
   1  -6 -20   22.70    1.71
  -1  -6  20   17.92    1.31
  -1   6  20   21.82    1.76
  -1   6  20   19.27    1.66
  -1  -6  20   20.82    1.58
  -1  -6  19   18.31    1.38
  -1   6  19   18.57    1.76
  -1   6  18   11.69    1.52
  -1  -6  18   11.12    1.12
  -1  -6  18   10.24    1.09
  -1  -6  18   11.80    1.05
  -1   6  17   86.93    4.28
  -1  -6  17   93.32    4.17
  -1   6  17   86.88    4.35
  -1  -6  17   95.06    4.39
  -1  -6  17   91.69    4.25
  -1  -6  17   93.49    4.18
  -1  -6  17   88.45    4.54
   1  -6 -17   90.21    4.35
  -1  -6  17   93.35    4.32
  -1  -6  16   51.03    2.75
  -1  -6  16   47.11    2.95
  -1   6  16   50.40    2.79
  -1  -6  16   48.05    2.78
  -1  -6  16   48.13    2.63
  -1   6  16   47.92    2.83
  -1  -6  16   47.86    2.68
   1  -6 -16   46.50    5.17
  -1  -6  16   51.86    3.00
  -1   6  16   51.28    2.71
   1  -6 -16   42.37    2.71
  -1  -6  16   48.04    2.62
  -1  -6  15  144.41    6.14
  -1  -6  15  137.71    6.10
   1  -6 -15  135.25    9.52
  -1  -6  15  140.47    6.21
  -1   6  15  131.96    6.23
  -1   6  15  142.29    6.24
  -1  -6  15  145.21    6.06
  -1  -6  15  141.85    6.06
   1  -6 -15  133.32    6.24
  -1  -6  15  145.26    6.42
  -1  -6  15  129.60    5.81
  -1  -6  15  150.87    6.54
  -1  -6  14  115.53    5.15
  -1  -6  14  119.22    5.60
   1  -6 -14  119.30    8.55
   1  -6 -14  121.29    5.57
  -1  -6  14  126.86    5.69
  -1  -6  14  118.55    5.23
  -1  -6  14  118.74    5.43
  -1   6  14  125.02    5.56
  -1   6  14  120.55    5.48
  -1  -6  14  115.86    5.29
   1  -6 -14  115.44    8.21
  -1  -6  14  117.07    5.35
  -1  -6  14  112.84    5.26
  -1  -6  13    1.67    0.56
  -1  -6  13    2.73    0.85
  -1  -6  13    1.22    0.75
   1  -6 -13    1.49    1.20
   1  -6 -13    2.00    0.73
  -1  -6  13    3.62    0.77
  -1  -6  13    1.86    0.62
  -1  -6  13    2.66    0.69
  -1   6  13    1.73    0.68
  -1  -6  13    3.13    0.77
   1  -6 -13    1.95    1.33
  -1  -6  13    2.46    0.67
  -1   6  13    1.91    0.71
  -1  -6  13    1.76    0.60
  -1  -6  12   56.06    2.99
   1  -6 -12   63.64    5.52
  -1  -6  12   54.91    2.99
  -1  -6  12   56.58    2.88
  -1  -6  12   56.63    3.15
   1  -6 -12   60.10    3.20
  -1  -6  12   55.24    3.00
  -1  -6  12   56.41    2.95
  -1   6  12   62.41    3.16
  -1   6  12   49.70    2.98
  -1  -6  12   54.93    3.00
  -1  -6  12   54.50    2.92
  -1  -6  12   53.74    2.94
   1  -6 -12   54.04    5.24
  -1  -6  12   57.22    3.20
  -1  -6  11   14.40    1.27
   1  -6 -11   19.09    2.85
  -1  -6  11   13.56    1.23
   1  -6 -11   13.33    1.35
  -1  -6  11   15.11    1.41
  -1  -6  11   14.81    1.24
  -1  -6  11   17.81    1.34
  -1  -6  11   15.46    1.28
  -1  -6  11   15.90    1.30
  -1  -6  11   15.48    1.33
  -1   6  11   15.55    1.36
  -1   6  11   15.87    1.42
  -1  -6  11   15.19    1.32
   1  -6 -11   17.90    2.85
  -1  -6  11   14.46    1.39
  -1  -6  10  168.90    7.22
   1  -6 -10  170.82    7.48
   1  -6 -10  180.02   10.06
  -1  -6  10  170.95    7.22
  -1   6  10  181.65    7.35
  -1  -6  10  178.70    7.33
  -1   6  10  173.44    7.39
  -1  -6  10  172.33    7.28
  -1  -6  10  170.26    7.28
  -1  -6  10  177.84    7.46
  -1  -6  10  176.85    7.29
   1  -6 -10  184.73   10.72
  -1  -6  10  177.99    7.42
  -1  -6  10  184.02    7.47
  -1  -6   9   22.74    1.52
   1  -6  -9   17.05    2.47
   1  -6  -9   19.23    2.98
  -1   6   9   21.31    1.55
  -1  -6   9   18.48    1.46
   1  -6  -8    6.30    1.50
   1  -6  -8    5.02    1.58
   1  -6  -7   18.72    2.25
   1  -6  -7   15.55    2.56
   1  -6  -6  185.80    8.62
   1  -6  -6  179.08    9.95
  -1  -6   6  162.96    7.77
   1  -6  -5   12.35    1.54
   1  -6  -5   11.89    2.30
  -1  -6   5    9.16    1.39
   1  -6  -4  140.07    6.70
  -1  -6   4  151.20    7.42
   1  -6  -3   -0.10    0.36
  -1  -6   3    2.15    0.95
   1  -6  -2  132.01    7.64
  -1  -6   2  125.08    7.05
   1  -6  -1   61.41    4.45
   1  -6  -1   55.22    2.65
   1  -6   0   18.86    2.34
   1  -6   0   17.49    1.18
  -1  -6  -1    2.15    0.53
   1  -6   1    2.90    1.12
  -1  -6  -2  256.10   11.61
   1  -6   2  291.49   10.82
   1  -6   2  280.85   12.72
   1   6   2  276.70   12.23
  -1  -6  -3   25.58    2.30
   1  -6   3   28.94    1.62
   1   6   3   26.85    2.55
   1  -6   3   28.49    2.69
  -1  -6  -4    0.21    0.55
   1  -6   4    0.92    0.34
   1  -6   4    1.10    0.72
   1   6   4   -0.24    0.65
  -1  -6  -5   62.78    4.32
   1   6   5   64.59    4.50
   1  -6   5   61.91    2.92
  -1  -6  -6   16.39    2.20
   1  -6   6   15.98    1.12
   1   6   6   14.21    2.08
  -1  -6  -7  100.55    6.40
   1  -6   7  100.38    4.32
   1   6   8    3.70    0.74
   1  -6   8    3.66    0.67
   1  -6   8    3.03    0.59
   1  -6   8    3.09    0.49
  -1  -6  -8    1.40    1.01
   1  -6   8    3.03    0.60
   1  -6   9   47.66    2.68
   1  -6   9   51.18    2.80
   1  -6   9   47.28    2.63
  -1  -6  -9   41.12    4.25
  -1  -6  -9   52.13    2.92
   1  -6   9   43.11    2.58
   1  -6   9   48.76    2.57
   1  -6   9   50.44    2.55
   1  -6   9   50.07    2.59
   1   6   9   47.11    2.68
   1  -6   9   43.77    2.46
   1   6   9   47.78    2.71
   1  -6  10  174.79    7.36
  -1  -6 -10  181.86   10.63
  -1  -6 -10  210.90    8.13
   1  -6  10  184.82    7.70
   1  -6  10  176.12    7.45
   1  -6  10  171.69    7.31
   1  -6  10  178.05    7.70
   1  -6  10  199.08    7.61
   1  -6  10  191.50    7.87
   1  -6  10  172.36    7.68
   1  -6  10  173.12    7.47
   1   6  10  193.21    7.75
   1  -6  10  176.38    7.46
   1   6  10  185.22    7.77
   1  -6  10  186.33    7.50
   1   6  10  182.94    7.56
  -1  -6 -11    0.91    0.72
  -1  -6 -11    0.47    1.14
   1  -6  11    2.38    0.75
   1  -6  11    0.99    0.58
   1   6  11    0.68    0.69
   1  -6  11    1.69    0.54
   1   6  11    1.75    0.59
   1  -6  11    1.00    0.56
   1  -6  11    0.75    0.41
   1  -6  11    1.11    0.50
   1  -6  11    0.75    0.55
   1  -6  11    0.79    0.42
   1   6  11    1.26    0.69
  -1  -6 -12   12.07    1.43
   1  -6  12   13.54    1.39
  -1  -6 -12   10.75    2.45
   1  -6  12   10.82    1.13
   1  -6  12   14.28    1.40
   1  -6  12   12.47    1.13
   1   6  12   13.70    1.45
   1  -6  12   10.12    1.09
   1   6  12   13.31    1.25
   1  -6  12   12.43    1.21
   1   6  12   13.37    1.36
   1  -6  12   14.14    1.36
   1  -6  12   12.17    1.15
   1   6  12   12.44    1.34
  -1  -6 -13   51.46    3.15
   1  -6  13   53.49    3.08
  -1  -6 -13   44.82    5.01
   1  -6  13   51.28    2.79
   1  -6  13   50.13    2.98
   1  -6  13   55.67    2.78
   1  -6  13   50.74    2.79
   1   6  13   50.58    2.92
   1  -6  13   49.03    2.94
   1   6  13   46.65    2.85
   1  -6  13   48.83    2.72
   1  -6  13   48.61    2.68
   1   6  13   51.79    2.84
  -1  -6 -14    1.35    0.80
  -1  -6 -14    2.24    1.44
   1  -6  14    0.86    0.60
   1  -6  14    1.22    0.72
   1  -6  14    1.60    0.76
   1  -6  14    1.00    0.50
   1   6  14    0.70    0.55
  -1  -6 -14    0.57    0.89
   1  -6  14    2.56    0.71
   1   6  14    1.74    0.75
   1  -6  14    1.15    0.73
   1   6  15   83.03    4.02
   1   6  15   83.54    4.10
   1  -6  15   79.15    4.25
   1  -6  15   83.52    4.35
  -1  -6 -15   71.90    6.73
  -1  -6 -15   86.25    4.38
   1  -6  15   85.12    4.05
   1  -6  15   86.37    4.01
   1  -6  15   77.93    4.20
   1  -6  16  295.99   11.99
   1  -6  16  309.59   11.68
  -1  -6 -16  296.41   12.03
   1  -6  16  307.11   12.18
   1   6  16  277.41   11.59
   1   6  16  288.56   11.69
  -1  -6 -17   46.73    2.81
   1  -6  17   48.67    2.83
   1  -6  17   52.73    2.62
   1   6  17   44.25    2.52
   1  -6  17   45.33    2.67
   1  -6  17   48.98    2.93
   1  -6  18    0.80    0.65
  -1  -6 -18    0.39    0.56
   1  -6  18    1.31    0.68
   1  -6  19    0.15    0.51
  -1  -6 -19    0.46    0.52
   1  -6  20   68.76    3.20
   1  -6  20   70.44    3.29
   1   6  20   71.13    3.48
  -1  -6 -21   24.36    1.53
   1   6  21   21.40    1.44
   1   6  22    0.91    0.26
  -1  -6 -22    1.93    0.35
  -1   7  22   21.15    1.14
   1  -7 -22   19.51    1.06
   1  -7 -22   17.21    1.05
   1  -7 -21   50.99    2.32
   1  -7 -21   50.56    2.37
  -1   7  21   54.13    2.46
  -1   7  21   54.47    2.42
   1  -7 -20   -0.42    0.58
  -1   7  20    0.44    0.64
  -1   7  20    0.50    0.58
  -1   7  19    1.07    0.76
  -1  -7  19    1.43    0.65
   1  -7 -19    1.34    0.76
  -1  -7  18    6.33    1.01
  -1   7  18    7.86    1.20
  -1  -7  18    5.11    0.72
  -1  -7  18    4.40    0.88
   1  -7 -18    6.09    1.05
  -1  -7  17  159.29    6.92
  -1   7  17  154.36    6.75
  -1   7  17  158.82    6.73
  -1  -7  17  157.06    6.54
  -1  -7  17  163.14    6.58
  -1  -7  17  152.07    6.58
  -1  -7  17  150.97    6.89
  -1   7  17  170.73    7.27
  -1  -7  17  155.91    6.67
  -1  -7  16   49.38    2.63
  -1  -7  16   48.05    2.87
  -1  -7  16   45.54    2.55
  -1   7  16   46.28    2.76
  -1   7  16   45.98    2.72
  -1  -7  16   50.09    2.72
  -1  -7  16   46.01    2.59
  -1  -7  16   52.98    2.92
  -1  -7  16   46.76    2.58
   1  -7 -15  125.69    6.22
  -1  -7  15  153.07    6.47
  -1  -7  15  141.06    6.09
  -1  -7  15  137.69    6.16
   1  -7 -15  132.19    9.10
  -1   7  15  146.24    6.37
  -1   7  15  146.00    6.33
  -1  -7  15  137.87    6.09
  -1  -7  15  139.09    6.10
  -1  -7  15  143.15    6.16
  -1  -7  15  146.80    6.46
  -1  -7  14   75.43    3.64
  -1  -7  14   80.39    4.05
  -1  -7  14   71.50    3.75
   1  -7 -14   75.25    6.37
   1  -7 -14   69.51    3.93
  -1  -7  14   77.24    4.05
  -1  -7  14   78.48    3.78
  -1   7  14   74.97    3.94
  -1  -7  14   79.99    3.84
  -1   7  14   85.91    4.06
   1  -7 -14   87.18    6.83
  -1  -7  14   77.52    3.81
  -1  -7  14   77.49    3.82
  -1  -7  13   13.68    1.21
  -1  -7  13   11.65    1.33
  -1  -7  13   13.34    1.27
   1  -7 -13   15.64    2.72
   1  -7 -13   11.42    1.35
  -1  -7  13   13.81    1.40
  -1  -7  13   11.69    1.20
  -1   7  13   15.10    1.47
  -1   7  13   13.50    1.39
  -1  -7  13   11.96    1.26
   1  -7 -13   13.18    2.57
  -1  -7  13   11.91    1.23
  -1  -7  13   14.77    1.33
   1  -7 -12   39.19    4.16
   1  -7 -12   31.37    2.30
  -1  -7  12   36.64    2.36
  -1  -7  12   33.17    2.14
  -1  -7  12   32.00    2.07
  -1  -7  12   34.34    2.18
  -1  -7  12   33.95    2.17
  -1   7  12   35.83    2.34
  -1  -7  12   34.44    2.19
  -1   7  12   34.74    2.28
  -1  -7  12   35.58    2.22
  -1  -7  12   33.76    2.17
   1  -7 -12   35.60    4.38
  -1  -7  12   34.72    2.35
   1  -7 -11  214.39   11.92
   1  -7 -11  218.54    9.40
  -1  -7  11  241.93    9.40
  -1  -7  11  225.80    9.10
  -1  -7  11  217.29    9.09
  -1  -7  11  221.48    9.14
  -1   7  11  235.91    9.29
  -1  -7  11  221.53    9.12
   1  -7 -11  215.32   12.84
   1  -7 -11  218.24    9.16
  -1  -7  11  223.98    9.20
  -1  -7  11  208.15    9.09
  -1  -7  11  229.34    9.33
  -1  -7  10   12.40    1.24
  -1  -7  10   15.39    1.29
   1  -7 -10   12.85    1.39
  -1  -7  10   15.92    1.40
  -1  -7  10   16.40    1.43
  -1  -7  10   13.12    1.20
  -1  -7  10   14.18    1.29
   1  -7 -10   17.61    3.05
   1  -7 -10   13.79    1.32
   1  -7 -10   16.17    2.49
  -1  -7  10   13.57    1.33
  -1   7  10   15.56    1.40
  -1  -7   9    2.03    0.62
   1  -7  -9    2.32    0.66
  -1  -7   9    1.80    0.56
  -1  -7   9    1.72    0.64
  -1  -7   9    2.38    0.65
  -1  -7   9    1.47    0.60
   1  -7  -9    1.95    0.64
  -1  -7   9    1.75    0.54
  -1  -7   9    2.06    0.61
   1  -7  -9    4.53    1.71
  -1   7   9    2.04    0.73
  -1   7   9    3.46    0.79
   1  -7  -9    0.67    0.87
  -1   7   8  210.84    8.65
  -1  -7   8  216.69    8.60
  -1  -7   8  213.43    8.57
   1  -7  -8  191.20   10.29
  -1   7   8  208.81    8.65
  -1  -7   8  205.43    8.48
   1  -7  -8  219.09   12.22
   1  -7  -8  205.16    8.75
  -1  -7   8  217.21    8.63
  -1  -7   8  212.22    8.65
   1  -7  -8  215.19    8.69
  -1  -7   8  201.13    8.55
  -1  -7   8  201.76    8.51
  -1   7   7   63.24    3.08
  -1  -7   7   56.80    2.97
  -1  -7   7   53.80    2.88
   1  -7  -7   56.66    5.31
   1  -7  -7   59.71    4.23
  -1  -7   7   56.48    3.02
   1  -7  -7   59.32    3.15
  -1   7   7   59.73    3.07
  -1  -7   7   60.40    3.04
  -1  -7   7   59.23    3.00
   1  -7  -6    8.52    2.10
  -1  -7   5  182.07    8.89
  -1  -7   4    6.58    1.41
   1  -7  -3    6.62    1.75
  -1  -7   3    8.74    1.63
  -1  -7   2    7.90    1.61
   1  -7  -2   11.48    2.04
  -1  -7   1   54.22    4.48
   1  -7  -1   53.92    4.53
   1  -7   0   69.10    5.31
  -1  -7   0   82.05    5.83
   1  -7   1   34.47    3.38
   1  -7   2    4.83    0.66
   1  -7   2    4.23    1.38
   1  -7   3   -0.29    0.63
   1  -7   3    0.52    0.34
   1  -7   4  350.46   15.57
   1  -7   4  361.56   13.56
  -1  -7  -4  326.18   14.83
   1  -7   5   43.28    2.28
  -1  -7  -5   37.41    3.26
  -1  -7  -6    4.84    1.35
   1  -7   6    4.96    0.71
   1  -7   6    5.67    0.76
   1  -7   6    5.56    0.72
   1   7   6    4.29    0.76
   1  -7   6    5.02    0.76
   1  -7   6    3.65    0.67
   1   7   7  199.78    7.99
   1  -7   7  178.76    7.71
   1  -7   7  186.61    7.68
  -1  -7  -7  187.68    9.95
   1  -7   7  192.46    7.85
   1   7   8   43.64    2.54
   1  -7   8   42.64    2.50
   1  -7   8   44.31    2.49
   1  -7   8   48.12    2.57
   1  -7   8   46.41    2.58
   1  -7   8   46.41    2.48
   1  -7   8   51.26    2.70
   1  -7   8   46.45    2.55
  -1  -7  -8   46.06    4.16
  -1  -7  -8   50.94    2.91
   1  -7   8   43.37    2.64
  -1  -7  -9  199.38    8.22
   1  -7   9  196.80    7.83
   1  -7   9  189.27    7.62
   1  -7   9  178.56    7.84
   1  -7   9  186.74    7.76
   1  -7   9  187.03    7.71
   1  -7   9  186.58    7.84
  -1  -7  -9  193.58   10.57
   1  -7   9  190.99    7.75
   1  -7   9  170.26    7.60
   1   7   9  178.32    7.79
   1  -7  10  762.84   27.85
  -1  -7 -10  772.38   28.53
  -1  -7 -10  703.61   31.40
   1  -7  10  707.88   27.87
   1  -7  10  733.35   28.05
   1  -7  10  730.37   28.15
   1  -7  10  714.82   27.88
   1   7  10  712.71   28.07
   1  -7  10  755.12   27.96
   1   7  10  775.55   28.07
   1   7  10  810.94   28.37
   1  -7  10  756.37   28.01
   1  -7  10  776.70   28.20
   1  -7  10  702.89   27.85
   1   7  10  785.30   28.28
  -1  -7 -11   33.56    2.47
  -1  -7 -11   36.25    4.15
   1  -7  11   34.89    2.26
   1  -7  11   41.64    2.47
   1  -7  11   35.16    2.12
   1  -7  11   33.41    2.15
   1   7  11   39.20    2.30
   1   7  11   35.59    2.41
   1  -7  11   34.57    2.30
   1  -7  11   35.50    2.35
   1  -7  11   34.98    2.17
   1   7  11   29.87    2.28
   1  -7  11   35.52    2.12
   1  -7  12   15.86    1.37
   1  -7  12   16.48    1.56
   1  -7  12   17.92    1.59
  -1  -7 -12   14.77    1.62
  -1  -7 -12   12.28    2.67
   1  -7  12   19.06    1.56
   1  -7  12   16.56    1.55
   1  -7  12   15.97    1.33
   1   7  12   17.91    1.50
   1  -7  12   15.88    1.41
   1   7  12   19.11    1.63
  -1  -7 -12   18.16    1.63
  -1  -7 -12   14.45    3.00
   1   7  12   16.53    1.57
  -1  -7 -13   16.17    1.66
  -1  -7 -13   16.77    2.95
   1  -7  13   17.94    1.60
   1  -7  13   18.34    1.65
   1  -7  13   19.41    1.44
   1   7  13   15.70    1.60
   1   7  13   17.43    1.53
  -1  -7 -13   19.58    3.42
   1  -7  13   19.95    1.54
   1  -7  13   19.15    1.71
   1  -7  13   17.90    1.64
   1  -7  13   20.27    1.56
  -1  -7 -13   18.55    1.62
   1  -7  14  170.22    7.46
  -1  -7 -14  155.56   10.47
  -1  -7 -14  166.70    7.65
   1  -7  14  175.22    7.62
   1  -7  14  167.97    7.50
   1   7  14  171.37    7.35
   1   7  14  177.16    7.50
  -1  -7 -14  171.80   11.13
   1  -7  14  180.19    7.34
  -1  -7 -14  177.82    7.45
   1  -7  14  170.22    7.27
   1  -7  14  172.99    7.57
  -1  -7 -15    7.49    0.94
   1  -7  15    7.61    0.99
   1  -7  15    7.21    1.03
   1  -7  15    7.26    0.94
   1   7  15    7.63    1.04
  -1  -7 -15    6.77    1.13
   1  -7  15    6.32    1.06
   1   7  15    5.55    0.88
   1  -7  16    0.80    0.66
   1   7  16   -0.09    0.59
   1  -7  16    1.01    0.57
   1  -7  16    0.51    0.57
  -1  -7 -16    0.46    0.75
  -1  -7 -17   20.58    1.62
   1  -7  17   20.33    1.64
   1  -7  17   20.53    1.56
   1  -7  17   18.81    1.48
   1  -7  18    3.20    0.78
  -1  -7 -18    3.69    0.70
   1  -7  18    4.72    0.77
   1  -7  18    4.34    0.74
   1  -7  19    3.02    0.69
   1  -7  19    3.60    0.63
   1   7  20    0.13    0.46
   1  -7  20    0.69    0.45
   1  -7  20    0.23    0.34
  -1  -7 -20    0.98    0.56
   1   7  21    3.62    0.50
  -1  -7 -21    4.32    0.53
   1  -8 -21   62.22    2.60
   1  -8 -21   61.58    2.62
  -1   8  21   58.56    2.59
  -1   8  21   56.00    2.49
   1  -8 -20   10.44    0.97
  -1   8  20   10.88    0.95
  -1   8  20   11.62    0.91
   1  -8 -19  114.98    5.02
  -1   8  19  114.90    4.89
  -1   8  19  109.04    4.96
   1  -8 -18   11.01    1.22
   1  -8 -18    9.68    1.05
  -1  -8  18   11.30    0.94
  -1   8  18   10.15    1.19
   1  -8 -18   11.23    1.06
  -1  -8  17   24.04    1.51
  -1  -8  17   23.22    1.68
   1  -8 -17   25.67    1.92
  -1   8  17   20.58    1.57
  -1   8  17   21.38    1.59
  -1   8  17   20.84    1.77
  -1   8  16    0.29    0.62
  -1  -8  16    1.53    0.60
   1  -8 -16    0.77    0.75
  -1  -8  16    0.52    0.57
  -1  -8  16    0.08    0.52
  -1   8  16    0.88    0.60
  -1  -8  16    0.10    0.61
  -1  -8  15    3.65    0.78
  -1   8  15    3.95    0.91
  -1  -8  15    3.49    0.76
  -1   8  15    3.53    0.89
  -1  -8  15    2.91    0.74
  -1  -8  15    4.51    0.87
   1  -8 -15    2.49    0.92
  -1  -8  14   20.90    1.64
  -1  -8  14   21.67    1.74
  -1  -8  14   23.62    1.72
  -1  -8  14   22.92    1.55
  -1   8  14   21.57    1.79
  -1  -8  14   22.29    1.67
  -1   8  14   20.82    1.74
  -1  -8  13  158.88    6.81
  -1  -8  13  152.80    6.89
  -1  -8  13  157.13    7.04
  -1  -8  13  162.34    6.94
  -1   8  13  167.30    7.14
  -1  -8  13  162.65    6.95
  -1   8  13  161.54    7.12
   1  -8 -13  159.88   10.42
  -1  -8  13  168.63    6.99
  -1  -8  13  166.15    7.00
  -1  -8  12   66.14    3.35
  -1  -8  12   64.33    3.25
   1  -8 -12   53.84    3.37
  -1  -8  12   60.04    3.23
  -1  -8  12   61.13    3.22
  -1  -8  12   62.32    3.31
  -1  -8  12   61.84    3.27
  -1   8  12   61.50    3.39
  -1  -8  12   67.21    3.41
   1  -8 -12   56.13    5.74
   1  -8 -12   64.44    3.31
  -1  -8  12   62.02    3.29
  -1  -8  11    2.63    0.65
  -1  -8  11    1.66    0.67
  -1  -8  11    1.66    0.62
   1  -8 -11    3.38    1.54
  -1  -8  11    1.90    0.66
   1  -8 -11    1.19    0.59
   1  -8 -11    1.29    0.69
  -1  -8  11    2.91    0.73
   1  -8 -10  161.09    7.41
  -1  -8  10  187.69    7.49
  -1  -8  10  172.43    7.19
  -1  -8  10  156.93    7.01
  -1  -8  10  158.19    7.16
  -1   8  10  171.38    7.36
   1  -8 -10  163.35    7.26
  -1  -8  10  181.14    7.31
   1  -8 -10  147.77   10.53
  -1  -8  10  172.87    7.23
  -1   8  10  164.53    7.32
  -1  -8   9   23.43    1.62
  -1   8   9   24.80    1.87
  -1  -8   9   23.92    1.72
  -1  -8   9   26.58    1.80
  -1   8   9   23.52    1.80
  -1   8   9   27.69    1.97
   1  -8  -9   24.00    3.71
   1  -8  -9   21.45    1.85
  -1  -8   9   25.23    1.89
  -1  -8   9   20.63    1.48
  -1  -8   9   24.28    1.76
   1  -8  -9   22.95    1.79
  -1  -8   9   22.89    1.76
  -1  -8   8   44.89    2.59
  -1   8   8   45.72    2.75
  -1   8   8   49.34    2.73
  -1  -8   8   45.70    2.62
  -1   8   8   48.82    2.78
   1  -8  -8   48.11    5.19
   1  -8  -8   45.07    2.78
   1  -8  -8   45.40    2.84
  -1  -8   8   49.80    2.81
   1  -8  -8   50.13    3.03
  -1  -8   8   45.41    2.65
   1  -8  -8   46.75    2.78
  -1  -8   8   50.48    2.76
  -1   8   7   98.85    4.55
  -1  -8   7   87.27    4.24
  -1   8   7   95.26    4.50
  -1  -8   7   89.86    4.34
   1  -8  -7   88.76    7.34
   1  -8  -7   95.69    4.61
  -1  -8   7   93.42    4.51
   1  -8  -7   93.91    4.73
  -1  -8   7   99.37    4.51
  -1  -8   7   97.73    4.47
   1  -8  -7   94.77    4.62
  -1  -8   7   98.33    4.52
  -1   8   6  163.20    6.96
  -1   8   6  167.57    6.99
  -1  -8   6  160.21    6.82
   1  -8  -6  160.29   10.31
   1  -8  -6  158.82    7.04
  -1  -8   6  167.89    7.03
   1  -8  -6  165.74    7.22
  -1  -8   6  160.23    6.94
  -1  -8   6  169.36    6.96
  -1  -8   6  155.89    7.06
   1  -8  -6  163.06    7.11
  -1  -8   6  160.00    6.94
  -1   8   5  161.73    6.69
  -1  -8   5  154.03    6.54
  -1   8   5  157.89    6.67
  -1  -8   5  148.67    8.15
   1  -8  -5  153.09    6.76
  -1  -8   5  152.59    6.71
   1  -8  -5  167.15    6.96
  -1  -8   5  150.41    6.64
   1  -8  -5  162.59    6.91
  -1  -8   5  156.61    6.68
  -1  -8   5  151.38    6.83
  -1   8   4   24.86    1.68
  -1   8   4   22.80    1.64
  -1  -8   4   23.46    1.58
  -1  -8   4   22.87    1.65
   1  -8  -4   26.05    1.84
  -1  -8   4   24.37    1.68
  -1  -8   4   20.53    2.55
   1  -8  -4   30.79    3.77
  -1  -8   4   22.36    1.77
  -1  -8   4   23.12    1.68
   1  -8  -4   23.91    1.80
  -1   8   3  273.71   10.80
   1  -8  -3  273.22   11.05
  -1  -8   3  273.95   10.87
  -1   8   3  280.08   10.84
  -1  -8   3  267.40   10.71
  -1  -8   3  283.70   11.18
  -1  -8   3  264.68   10.86
   1  -8  -3  264.35   11.08
  -1  -8   3  280.11   13.36
   1  -8  -3  269.17   14.32
  -1  -8   3  284.34   10.92
  -1  -8   2  252.57   10.59
   1  -8  -2  249.98   10.54
  -1  -8   2  265.85   10.37
   1  -8  -2  276.68   10.74
  -1  -8   2  269.96   13.32
   1  -8  -2  271.42   13.81
  -1  -8   2  249.99   10.28
   1  -8  -1  425.05   16.84
  -1  -8   1  432.68   16.90
   1  -8  -1  431.82   19.96
  -1  -8   1  415.59   19.62
   1  -8  -1  422.45   16.89
  -1  -8   1  451.60   16.64
   1  -8   0  106.23    4.99
  -1  -8   0   99.13    4.94
   1  -8   0  113.84    7.31
  -1  -8   0  111.57    7.53
  -1  -8   0  111.65    4.80
   1  -8   0  101.19    4.96
   1  -8   1    2.46    0.54
   1  -8   1    3.18    0.73
   1  -8   1    2.25    1.08
  -1  -8  -1    1.79    1.35
   1  -8   2    1.64    0.47
  -1  -8  -2    1.50    0.64
  -1  -8  -2    1.94    0.64
   1  -8   2    2.12    0.52
   1  -8   2    2.82    0.73
   1  -8   2    2.13    1.07
  -1  -8  -2    1.42    1.21
  -1  -8  -3   11.26    1.26
   1  -8   3   10.38    1.22
   1  -8   3   11.02    1.01
   1  -8   3    9.13    0.99
  -1  -8  -3   10.81    1.17
   1  -8   3    8.61    1.06
   1  -8   3    9.98    1.85
  -1  -8  -3   10.46    2.42
  -1  -8  -4    7.85    2.19
   1  -8   4    8.43    1.60
   1  -8   4    7.12    0.92
  -1  -8  -4    8.74    1.12
  -1  -8  -4    7.86    1.05
   1  -8   4    8.34    0.95
   1  -8   4    8.59    1.10
   1  -8   4    7.11    0.85
  -1  -8  -5  421.00   16.09
   1  -8   5  384.76   15.59
   1  -8   5  402.58   15.73
   1   8   5  436.59   15.94
  -1  -8  -5  390.80   15.94
   1  -8   5  390.59   15.66
   1  -8   5  424.73   15.67
  -1  -8  -6   32.21    2.22
   1  -8   6   27.04    1.85
   1  -8   6   30.40    1.98
   1   8   6   28.32    2.04
   1  -8   6   28.80    1.97
  -1  -8  -6   26.50    2.10
   1  -8   6   30.18    1.94
   1  -8   6   30.99    1.93
   1  -8   7  336.20   12.89
  -1  -8  -7  333.35   13.28
   1  -8   7  315.85   12.83
   1  -8   7  337.38   13.02
   1   8   7  324.30   13.07
   1  -8   7  305.23   12.93
   1  -8   7  335.53   12.93
  -1  -8  -7  355.64   17.95
  -1  -8  -8   72.26    6.80
   1  -8   8   71.74    3.59
   1   8   8   83.12    3.95
  -1  -8  -8   73.03    3.93
   1  -8   8   66.76    3.68
   1  -8   8   69.66    3.55
   1   8   8   69.73    3.79
   1  -8   8   77.53    3.77
   1  -8   8   70.30    3.54
   1  -8   9  125.11    5.62
   1  -8   9  118.67    5.69
   1  -8   9  119.23    5.52
   1   8   9  125.25    5.68
  -1  -8  -9  134.90    9.66
  -1  -8  -9  125.71    5.98
   1  -8   9  127.59    5.62
   1   8   9  136.59    5.96
  -1  -8  -9  139.95    6.06
   1  -8   9  120.96    5.55
   1  -8  10    9.27    1.13
   1  -8  10    9.86    1.04
   1   8  10    9.46    1.11
  -1  -8 -10   11.84    2.96
   1  -8  10    9.93    1.14
  -1  -8 -10    9.03    1.31
  -1  -8 -10    9.00    1.23
   1  -8  10    8.67    1.06
   1  -8  10   10.16    1.08
   1  -8  10   11.58    1.16
   1  -8  10    7.73    1.03
   1  -8  11  233.28    9.12
   1  -8  11  210.30    8.93
   1  -8  11  223.56    9.15
   1   8  11  210.40    9.22
   1  -8  11  218.43    9.20
   1  -8  11  219.99    8.93
   1   8  11  222.75    9.13
  -1  -8 -11  224.88   13.58
  -1  -8 -11  219.91    9.47
  -1  -8 -11  218.90    9.32
   1  -8  11  218.49    9.04
   1  -8  11  216.59    9.07
   1  -8  12    0.56    0.54
   1  -8  12    0.92    0.66
  -1  -8 -12    0.60    0.64
   1   8  12    0.82    0.73
   1  -8  12    2.09    0.71
   1  -8  12    0.52    0.44
   1   8  12    0.73    0.67
  -1  -8 -12   -1.21    1.45
  -1  -8 -12   -0.14    0.81
   1  -8  12    1.05    0.63
   1  -8  12    0.11    0.55
   1   8  12    1.42    0.73
   1  -8  13   84.41    4.21
   1   8  13   87.97    4.28
   1   8  13   81.65    4.06
  -1  -8 -13   77.64    4.15
   1  -8  13   80.95    4.14
   1  -8  13   81.39    4.08
  -1  -8 -13   86.85    4.43
   1  -8  13   87.85    4.14
   1  -8  13   86.23    4.03
  -1  -8 -14    3.28    0.78
   1   8  14    2.86    0.85
   1  -8  14    3.00    0.79
  -1  -8 -14    3.71    0.93
   1   8  14    2.01    0.68
   1  -8  14    2.12    0.67
   1  -8  14    2.72    0.77
   1   8  15   25.66    1.71
   1   8  15   25.65    1.80
  -1  -8 -15   22.14    1.85
   1  -8  15   27.34    1.74
  -1  -8 -15   19.88    1.56
   1  -8  15   25.29    1.80
   1  -8  15   26.15    1.69
   1  -8  16   64.85    3.06
   1  -8  16   62.76    3.20
   1   8  16   56.72    3.06
   1  -8  16   63.73    3.11
  -1  -8 -16   62.89    3.27
   1  -8  17   20.02    1.48
   1  -8  17   22.58    1.47
   1   8  18    4.28    0.85
   1  -8  18    4.14    0.65
  -1  -8 -18    4.03    0.81
   1  -8  18    4.37    0.61
  -1  -8 -19   55.61    2.54
   1   8  19   51.40    2.51
   1   8  20    8.72    0.71
  -1  -8 -20    9.38    0.76
   1   8  20    9.86    0.77
   1  -9 -20   49.61    2.22
   1  -9 -20   52.04    2.25
  -1   9  19   33.30    1.72
   1  -9 -19   46.19    2.07
  -1   9  19   42.15    1.96
   1  -9 -19   36.14    1.80
   1  -9 -18    0.38    0.39
  -1   9  18    1.39    0.54
  -1   9  18    0.76    0.42
   1  -9 -18    0.23    0.52
  -1  -9  18    1.00    0.37
   1  -9 -17    4.37    0.84
  -1   9  17    6.08    0.79
  -1  -9  17    5.27    0.66
  -1   9  17    4.81    0.71
  -1   9  17    3.87    0.67
   1  -9 -17    4.19    0.73
  -1   9  17    4.28    0.81
  -1   9  16   40.64    2.39
  -1   9  16   45.39    2.48
  -1  -9  16   46.76    2.35
  -1  -9  16   43.88    2.36
  -1   9  16   47.58    2.65
   1  -9 -16   43.85    2.55
   1  -9 -16   41.46    2.60
  -1   9  15    0.47    0.66
  -1  -9  15    1.03    0.55
  -1   9  15   -0.09    0.63
  -1  -9  15    0.32    0.53
  -1  -9  14   47.45    2.47
  -1  -9  14   40.80    2.39
  -1   9  14   39.24    2.51
  -1   9  14   43.56    2.56
  -1  -9  14   41.13    2.39
   1  -9 -14   38.91    2.49
  -1  -9  13   33.23    2.06
   1  -9 -13   28.51    2.09
  -1  -9  13   32.25    1.96
  -1   9  13   30.17    2.12
   1  -9 -12   43.96    2.54
  -1  -9  12   43.73    2.48
  -1  -9  12   44.81    2.55
   1  -9 -12   44.22    2.69
   1  -9 -12   43.57    2.90
  -1  -9  12   41.81    2.52
  -1   9  12   43.80    2.70
   1  -9 -11  117.66    8.80
  -1  -9  11  128.53    5.52
  -1   9  11  115.12    5.59
  -1  -9  11  117.31    5.45
   1  -9 -11  123.90    5.69
  -1  -9  11  130.01    5.59
   1  -9 -11  123.90    5.94
   1  -9 -11  121.47    5.56
  -1  -9  11  115.39    5.47
   1  -9 -10  357.29   14.37
  -1  -9  10  359.21   13.91
  -1   9  10  375.87   14.09
  -1   9  10  359.20   14.09
   1  -9 -10  346.79   18.35
  -1  -9  10  341.19   13.85
  -1  -9  10  340.95   13.68
   1  -9 -10  335.99   13.98
  -1  -9  10  359.99   13.97
   1  -9 -10  357.18   14.10
  -1  -9   9   23.80    1.72
   1  -9  -9   35.90    2.48
  -1   9   9   31.07    2.12
  -1   9   9   31.44    2.18
  -1  -9   9   33.84    2.12
   1  -9  -9   32.11    4.28
  -1  -9   9   31.96    2.09
  -1  -9   9   32.54    2.23
   1  -9  -9   32.70    2.20
  -1  -9   9   28.09    2.02
   1  -9  -9   32.58    2.20
   1  -9  -8    1.84    0.66
  -1   9   8    2.48    0.76
  -1   9   8    2.79    0.80
  -1  -9   8    2.67    0.77
   1  -9  -8    2.33    1.59
  -1  -9   8    1.90    0.69
  -1  -9   8    2.94    0.80
  -1  -9   8    2.46    0.68
   1  -9  -8    1.78    0.80
   1  -9  -8    3.27    0.83
  -1  -9   8    2.97    0.78
  -1   9   8    3.24    0.89
  -1   9   7   58.56    3.27
  -1   9   7   63.28    3.34
  -1  -9   7   62.54    3.22
   1  -9  -7   53.92    5.67
  -1  -9   7   59.44    3.26
  -1  -9   7   59.16    3.33
  -1  -9   7   63.27    3.30
   1  -9  -7   60.68    3.43
   1  -9  -7   62.70    3.38
   1  -9  -7   61.57    3.50
  -1  -9   7   59.77    3.27
  -1   9   6   74.44    3.70
  -1  -9   6   74.97    3.62
   1  -9  -6   73.12    3.88
  -1  -9   6   70.06    3.83
  -1  -9   6   68.47    3.64
   1  -9  -6   69.77    3.87
  -1  -9   6   69.65    3.65
  -1  -9   6   73.23    3.77
   1  -9  -6   73.91    3.78
  -1   9   6   70.96    3.67
   1  -9  -5    1.51    0.76
  -1   9   5    1.00    0.64
  -1  -9   5    0.99    0.57
   1  -9  -5    0.54    1.21
  -1  -9   5    2.93    0.79
   1  -9  -5    1.11    0.69
  -1  -9   5    1.32    0.62
   1  -9  -5    0.55    0.61
  -1   9   5    1.29    0.71
  -1  -9   5    0.76    0.73
  -1  -9   5    1.12    0.59
  -1  -9   4   22.64    1.88
   1  -9  -4   22.80    1.82
  -1  -9   4   18.71    1.56
   1  -9  -4   18.21    1.60
   1  -9  -4   21.39    1.88
  -1  -9   4   20.01    1.60
  -1  -9   4   18.57    1.48
  -1   9   4   19.82    1.58
   1  -9  -4   19.99    1.67
  -1  -9   4   18.07    1.54
  -1   9   4   19.59    1.55
   1  -9  -3  478.41   18.59
  -1  -9   3  470.84   18.59
  -1  -9   3  461.64   18.23
  -1  -9   3  493.08   18.35
   1  -9  -3  487.96   18.73
  -1  -9   3  470.45   18.35
   1  -9  -3  483.22   18.39
  -1  -9   3  503.26   18.15
  -1   9   3  470.99   18.18
   1  -9  -3  467.84   18.43
  -1  -9   3  474.27   18.24
  -1   9   3  456.31   18.13
   1  -9  -3  455.02   22.15
  -1  -9   3  435.63   20.79
   1  -9  -2  163.06    7.19
  -1  -9   2  151.09    6.80
  -1  -9   2  165.99    7.23
   1  -9  -2  171.54    7.32
  -1  -9   2  171.28    6.97
  -1  -9   2  157.10    6.99
  -1   9   2  159.03    6.76
  -1  -9   2  156.06    6.67
   1  -9  -2  162.24   10.11
  -1  -9   2  168.17    9.61
   1  -9  -2  161.61    7.01
  -1  -9   2  160.38    6.81
  -1   9   2  155.03    6.72
   1  -9  -1  103.52    7.33
  -1  -9   1   97.56    7.03
  -1  -9   1   89.41    4.37
  -1  -9   1   97.84    4.81
   1  -9  -1   89.58    4.70
   1  -9  -1   92.35    4.52
  -1  -9   1   98.29    4.40
   1  -9  -1   93.76    4.24
  -1  -9   1  104.58    4.76
   1  -9  -1   93.82    4.78
  -1  -9   0   68.25    5.85
   1  -9   0   68.92    5.68
   1  -9   0   65.03    3.65
  -1  -9   0   63.14    3.30
  -1  -9   0   65.95    3.28
   1  -9   0   65.38    3.23
   1  -9   0   65.20    3.45
  -1  -9   0   75.14    3.76
   1  -9   0   70.38    3.73
  -1  -9  -1   -0.50    0.91
   1  -9   1   -0.42    0.93
   1   9   1    0.27    0.51
  -1  -9  -1    0.43    0.45
   1  -9   1    0.08    0.36
   1  -9   1    0.58    0.48
   1  -9   1    0.50    0.66
   1  -9   2   35.29    2.44
   1  -9   2   36.32    2.17
  -1  -9  -2   39.10    2.63
   1   9   2   38.03    2.30
   1  -9   2   43.94    4.15
  -1  -9  -2   37.85    4.53
   1  -9   2   40.45    2.28
   1   9   2   40.44    2.38
   1  -9   3   50.90    2.72
  -1  -9  -3   48.31    2.79
   1  -9   3   49.02    2.91
  -1  -9  -3   49.61    3.06
   1  -9   3   48.27    3.02
   1   9   3   53.74    2.84
   1  -9   3   47.26    2.62
   1   9   3   49.27    2.82
  -1  -9  -3   44.58    5.03
   1  -9   3   51.78    4.50
   1  -9   3   49.21    2.80
  -1  -9  -4   30.37    4.18
   1  -9   4   28.28    2.02
   1   9   4   29.05    2.04
  -1  -9  -4   34.10    2.41
   1  -9   4   33.83    2.01
   1  -9   4   32.25    2.05
  -1  -9  -4   28.53    2.07
   1   9   4   33.17    2.15
  -1  -9  -5   64.75    6.24
  -1  -9  -5   59.96    3.63
   1  -9   5   66.18    3.32
   1   9   5   65.59    3.47
   1  -9   5   63.94    3.43
  -1  -9  -5   63.60    3.60
   1   9   5   63.25    3.48
  -1  -9  -5   69.83    3.62
   1  -9   5   69.66    3.43
   1   9   6   15.71    1.49
  -1  -9  -6   16.92    1.66
   1  -9   6   14.76    1.34
  -1  -9  -6   15.72    1.60
   1  -9   6   15.46    1.43
   1   9   6   16.20    1.54
  -1  -9  -6   16.83    1.59
   1  -9   6   15.32    1.40
   1   9   7    0.69    0.64
   1  -9   7    0.76    0.56
   1   9   7    0.24    0.67
  -1  -9  -7    0.40    0.71
   1  -9   7   -0.22    0.54
  -1  -9  -7    0.13    0.64
   1  -9   7    0.41    0.62
  -1  -9  -7   -0.41    0.77
  -1  -9  -8   50.41    5.60
   1  -9   8   45.93    2.58
   1   9   8   44.07    2.76
  -1  -9  -8   46.67    2.95
   1  -9   8   42.41    2.55
   1   9   8   48.04    2.82
   1  -9   8   41.97    2.60
   1  -9   9  265.34   11.47
   1   9   9  294.14   11.57
  -1  -9  -9  303.09   11.88
   1  -9   9  280.50   11.40
   1   9   9  295.93   11.71
   1  -9   9  270.28   11.33
   1   9   9  302.18   11.77
  -1  -9  -9  289.66   16.24
   1  -9  10  115.08    5.42
   1  -9  10  110.62    5.18
   1   9  10  125.31    5.45
   1   9  10  126.94    5.60
  -1  -9 -10  116.41    5.59
   1  -9  10  112.21    5.26
  -1  -9 -10  119.55    5.71
   1  -9  10  113.28    5.21
  -1  -9 -10  136.22    9.59
   1   9  10  120.28    5.59
   1   9  11    4.43    0.85
  -1  -9 -11    3.51    0.85
   1  -9  11    3.97    0.80
   1  -9  11    3.70    0.67
   1  -9  11    4.79    0.86
  -1  -9 -11    3.18    0.91
   1  -9  11    3.09    0.70
   1  -9  12   24.07    1.81
   1  -9  12   25.37    1.77
  -1  -9 -12   23.62    1.84
   1   9  12   28.80    1.91
   1  -9  12   26.08    1.77
  -1  -9 -12   25.68    2.04
   1  -9  13   66.34    3.34
   1   9  13   63.88    3.25
   1   9  13   60.87    3.35
  -1  -9 -13   65.30    3.52
   1  -9  13   63.80    3.17
   1  -9  13   64.37    3.22
  -1  -9 -13   60.32    3.26
  -1  -9 -14   25.62    1.74
  -1  -9 -14   29.62    2.12
   1  -9  14   29.79    1.77
   1   9  14   28.19    1.81
   1   9  14   25.00    1.83
  -1  -9 -15   32.01    2.13
   1   9  15   28.94    1.87
   1  -9  15   29.33    1.77
   1   9  16   39.57    2.16
   1  -9  16   41.27    2.11
  -1  -9 -16   38.41    2.34
   1   9  17    1.01    0.60
   1   9  18   40.60    2.07
  -1  -9 -18   43.82    2.09
   1   9  19   24.08    1.27
   1 -10 -18   35.98    1.75
   1 -10 -18   39.04    1.86
  -1  10  17    2.88    0.50
   1 -10 -17    2.49    0.48
  -1  10  17    2.54    0.50
  -1 -10  17    2.62    0.43
  -1  10  16   84.64    3.74
  -1  10  16   80.89    3.69
  -1 -10  16   86.55    3.64
   1 -10 -16   82.70    3.78
  -1  10  16   83.56    3.73
  -1  10  15    0.53    0.51
  -1  10  15    0.77    0.54
   1 -10 -15    0.61    0.58
  -1 -10  15    0.85    0.51
  -1 -10  15    0.25    0.44
  -1 -10  14   57.90    2.90
  -1  10  14   55.29    2.98
   1 -10 -14   60.53    3.20
   1 -10 -14   61.01    3.20
   1 -10 -13    9.67    1.19
   1 -10 -13    7.40    1.15
  -1 -10  13    6.21    0.87
  -1  10  13    7.89    1.08
  -1 -10  12   31.48    1.97
  -1 -10  12   30.70    1.98
   1 -10 -12   29.01    1.89
  -1  10  12   29.87    2.06
   1 -10 -12   35.28    2.32
   1 -10 -12   30.21    2.27
   1 -10 -11    6.16    0.90
  -1 -10  11    5.13    0.91
  -1  10  11    4.11    0.94
  -1  10  11    5.64    0.98
   1 -10 -11    5.70    1.14
   1 -10 -11    5.72    1.06
  -1 -10  11    5.90    0.90
   1 -10 -10    9.12    1.16
  -1 -10  10   13.81    1.29
  -1  10  10   11.96    1.28
  -1  10  10   12.26    1.33
  -1 -10  10   12.27    1.26
   1 -10 -10    9.66    1.36
   1 -10 -10   12.51    1.53
   1 -10  -9    1.05    0.76
  -1 -10   9    0.21    0.56
  -1  10   9   -0.43    0.68
  -1 -10   9   -0.10    0.66
   1 -10  -9   -0.57    1.03
  -1 -10   9    0.10    0.54
  -1  10   9    1.40    0.67
   1 -10  -9    0.73    0.76
   1 -10  -9    0.12    0.63
  -1 -10   9   -0.24    0.64
  -1  10   8  171.75    7.39
  -1 -10   8  181.30    7.36
  -1  10   8  173.11    7.43
   1 -10  -8  163.19   10.97
   1 -10  -8  168.33    7.82
  -1 -10   8  182.96    7.61
  -1 -10   8  170.18    7.37
   1 -10  -8  174.19    7.65
   1 -10  -8  155.84    7.28
   1 -10  -8  178.91    7.60
  -1 -10   8  167.90    7.35
  -1 -10   7  164.92    7.18
   1 -10  -7  152.38    7.19
  -1 -10   7  158.62    6.98
  -1 -10   7  163.48    6.97
  -1  10   7  161.59    7.04
  -1  10   7  171.14    7.11
   1 -10  -7  160.32    7.02
   1 -10  -7  155.86    7.22
  -1 -10   7  171.88    7.08
   1 -10  -6   32.85    2.30
  -1 -10   6   32.41    2.15
   1 -10  -6   33.47    2.39
  -1 -10   6   32.08    2.12
  -1 -10   6   34.04    2.27
  -1  10   6   29.21    2.06
  -1 -10   6   36.43    2.15
  -1  10   6   29.03    2.06
   1 -10  -6   30.89    4.14
   1 -10  -6   27.46    2.01
   1 -10  -5   25.04    1.95
  -1 -10   5   25.10    1.79
  -1 -10   5   23.77    1.76
  -1 -10   5   23.00    1.92
   1 -10  -5   22.40    1.91
  -1 -10   5   21.79    1.82
  -1  10   5   22.42    1.69
  -1  10   5   19.00    1.63
   1 -10  -5   23.57    3.58
   1 -10  -5   20.35    1.66
   1 -10  -5   20.75    1.98
  -1 -10   4  138.90    6.07
   1 -10  -4  131.60    6.19
   1 -10  -4  137.55    6.38
  -1 -10   4  134.85    6.02
  -1 -10   4  142.04    6.43
  -1 -10   4  141.00    6.25
  -1  10   4  130.36    5.94
   1 -10  -4  135.25    9.49
   1 -10  -4  139.31    6.50
  -1  10   4  136.37    6.00
   1 -10  -3  197.88    8.59
  -1 -10   3  218.35    8.49
  -1  10   3  199.55    8.36
  -1  10   3  185.35    8.25
   1 -10  -3  200.83   12.09
  -1 -10   3  207.99    8.59
   1 -10  -3  216.11    9.00
   1 -10  -3  200.50    8.82
  -1 -10   3  204.44    8.43
  -1 -10   3  203.26    8.86
   1 -10  -2   18.87    3.14
  -1 -10   2   15.59    2.56
   1 -10  -2   19.00    1.77
  -1 -10   2   16.56    1.69
  -1 -10   2   17.96    1.49
   1 -10  -2   18.40    1.77
  -1 -10   2   15.94    1.54
   1 -10  -2   19.05    1.61
  -1 -10   2   20.16    1.53
  -1 -10   1    0.56    0.54
   1 -10  -1    0.69    0.76
  -1 -10   1    1.54    0.84
   1 -10  -1    0.98    0.99
  -1 -10   1    0.46    0.83
   1 -10  -1    0.66    0.54
  -1 -10   1    0.18    0.49
   1 -10  -1    0.28    0.72
  -1 -10   1    1.24    0.72
   1  10  -1    0.51    0.53
   1  10   0   49.25    2.63
   1 -10   0   46.47    2.67
   1 -10   0   47.34    2.71
  -1 -10   0   47.51    2.53
   1 -10   0   47.97    3.00
  -1 -10   0   44.06    2.54
   1 -10   0   49.06    3.00
  -1 -10   0   42.27    2.82
   1 -10   0   33.49    4.12
  -1 -10   0   46.02    4.80
   1 -10   1   44.57    2.49
  -1 -10  -1   50.26    2.64
   1  10   1   50.16    2.74
   1  10   1   47.47    2.64
   1 -10   1   52.58    3.09
  -1 -10  -1   51.31    3.09
  -1 -10  -1   49.22    5.08
   1 -10   1   40.79    4.42
  -1 -10  -2  101.19    5.11
   1 -10   2   96.97    4.49
   1 -10   2  101.23    4.78
   1  10   2  105.97    4.75
   1  10   2  103.74    4.66
   1 -10   2   96.83    4.93
  -1 -10  -2  101.11    5.05
  -1 -10  -2  103.34    7.91
   1 -10   2   89.24    6.74
   1  10   3   55.59    3.04
   1 -10   3   56.84    3.10
  -1 -10  -3   48.18    5.34
   1  10   3   55.77    3.01
   1 -10   3   54.40    2.86
  -1 -10  -3   55.83    3.37
   1  10   4  128.28    5.59
   1 -10   4  121.06    5.53
  -1 -10  -4  115.99    8.86
  -1 -10  -4  106.16    5.45
  -1 -10  -4  121.35    5.86
   1 -10   4  121.31    5.32
   1  10   4  127.40    5.51
   1  10   5   59.28    3.20
  -1 -10  -5   66.67    6.33
  -1 -10  -5   55.49    3.44
   1 -10   5   58.73    3.05
   1 -10   5   61.92    3.26
  -1 -10  -5   54.82    3.19
   1  10   5   61.31    3.31
  -1 -10  -6    3.05    1.75
   1 -10   6    4.66    0.79
   1  10   6    4.17    0.86
  -1 -10  -6    4.73    1.03
  -1 -10  -6    3.05    0.84
   1  10   6    2.83    0.86
   1 -10   6    3.95    0.84
   1  10   7    3.14    0.86
   1 -10   7    2.85    0.72
  -1 -10  -7    3.13    0.93
   1 -10   7    2.94    0.74
   1 -10   7    2.87    0.76
   1  10   7    2.86    0.82
  -1 -10  -7    3.14    0.85
   1  10   8  159.05    6.79
  -1 -10  -8  157.67    7.01
   1 -10   8  158.71    6.62
  -1 -10  -8  157.03    6.91
   1 -10   8  143.92    6.60
   1 -10   8  153.26    6.59
   1  10   8  150.78    6.80
   1 -10   9    0.43    0.52
   1  10   9    0.41    0.59
   1 -10   9   -0.18    0.53
   1  10   9    0.43    0.64
  -1 -10  -9    0.25    0.74
  -1 -10  -9    0.49    0.69
   1 -10   9    0.50    0.51
   1 -10   9    0.27    0.43
   1  10   9    0.22    0.70
   1 -10  10    2.62    0.66
   1  10  10    3.16    0.74
   1 -10  10    3.41    0.74
   1  10  10    4.54    0.94
  -1 -10 -10    2.11    0.77
  -1 -10 -10    3.50    0.87
   1 -10  10    4.02    0.75
   1  10  10    4.57    0.90
   1 -10  10    2.47    0.60
   1 -10  11   11.13    1.11
  -1 -10 -11   11.98    1.28
   1  10  11   10.70    1.25
   1  10  11   10.49    1.15
  -1 -10 -11    9.31    1.23
   1 -10  11   10.92    1.09
   1 -10  12   27.98    1.80
  -1 -10 -12   27.62    1.88
   1  10  12   26.99    1.83
   1  10  12   26.28    1.89
  -1 -10 -12   28.77    2.04
   1 -10  12   30.56    1.78
   1 -10  13   27.78    1.74
  -1 -10 -13   30.53    1.82
  -1 -10 -13   28.50    1.98
   1  10  13   27.24    1.77
   1 -10  13   30.34    1.75
   1  10  14    0.54    0.46
  -1 -10 -14    0.12    0.34
  -1 -10 -14   -0.27    0.57
   1 -10  14    0.48    0.42
   1 -10  14   -0.25    0.46
   1  10  14    0.08    0.53
  -1 -10 -15   16.41    1.32
   1  10  15   16.86    1.21
  -1 -10 -15   14.80    1.25
   1  10  16   32.51    1.75
  -1 -10 -16   33.13    1.76
   1  10  16   25.94    1.47
  -1 -10 -16   31.70    1.74
   1  10  16   30.97    1.61
  -1 -10 -17   10.59    0.81
   1  10  17   11.42    0.84
  -1 -10 -17   10.07    0.75
   1 -11 -17   29.14    1.36
  -1 -11  16   15.86    0.91
   1 -11 -16   12.77    0.88
   1 -11 -16   15.47    1.02
   1 -11 -16   15.69    1.00
   1 -11 -15    1.20    0.42
  -1 -11  15    1.04    0.38
   1 -11 -15    2.57    0.55
   1 -11 -15    2.36    0.52
  -1  11  15    2.56    0.50
   1 -11 -14    1.46    0.51
  -1 -11  14    1.90    0.48
  -1  11  14    1.42    0.38
   1 -11 -14    2.45    0.61
  -1  11  14    2.79    0.64
   1 -11 -14    1.46    0.57
   1 -11 -13   36.99    2.21
  -1 -11  13   40.50    2.07
  -1  11  13   33.53    1.90
   1 -11 -13   41.69    2.32
  -1 -11  13   40.30    2.07
  -1  11  13   42.15    2.20
  -1 -11  12    0.56    0.51
   1 -11 -12    2.32    0.81
  -1  11  12    0.81    0.44
   1 -11 -12    0.55    0.41
  -1 -11  12    0.14    0.48
  -1  11  12    0.72    0.64
   1 -11 -12    0.37    0.62
   1 -11 -11   31.60    2.11
  -1 -11  11   31.27    1.91
  -1  11  11   34.30    2.08
  -1  11  11   31.38    1.99
   1 -11 -11   32.47    2.23
  -1 -11  11   33.41    1.94
   1 -11 -11   29.45    1.87
  -1 -11  10    8.77    0.99
   1 -11 -10    9.18    1.27
  -1 -11  10    9.34    1.03
   1 -11 -10    7.12    0.93
  -1  11  10    9.66    1.08
   1 -11 -10    9.72    1.16
  -1  11  10   10.07    1.15
   1 -11  -9    1.53    0.85
  -1 -11   9    2.24    0.68
  -1  11   9    1.74    0.72
   1 -11  -9    2.23    0.70
   1 -11  -9    1.44    0.73
  -1  11   9    1.72    0.70
  -1 -11   8   25.88    1.84
   1 -11  -8   18.49    1.66
  -1 -11   8   20.66    1.57
   1 -11  -8   18.01    1.64
  -1 -11   8   18.97    1.57
  -1  11   8   23.14    1.65
  -1  11   8   23.15    1.70
  -1 -11   7   13.27    1.39
  -1  11   7   13.20    1.28
  -1  11   7   13.80    1.32
   1 -11  -7   15.72    1.50
  -1 -11   7   11.20    1.17
   1 -11  -7   13.11    1.36
  -1 -11   7   12.49    1.26
  -1 -11   6    2.27    0.75
   1 -11  -6    2.22    1.04
  -1  11   6    1.78    0.73
  -1  11   6    1.58    0.65
  -1 -11   6    1.86    0.66
   1 -11  -6    0.87    0.74
  -1 -11   6    2.21    0.76
   1 -11  -6   -0.23    0.67
  -1 -11   5   79.29    3.95
   1 -11  -5   76.13    4.13
  -1  11   5   74.67    3.67
  -1  11   5   77.75    3.77
   1 -11  -5   71.87    3.97
  -1 -11   5   72.89    3.68
   1 -11  -5   70.74    3.82
  -1 -11   5   77.14    3.76
  -1 -11   4   72.76    3.72
   1 -11  -4   70.14    3.93
  -1  11   4   72.10    3.46
  -1 -11   4   65.42    3.43
   1 -11  -4   65.90    3.75
   1 -11  -4   66.35    3.58
  -1 -11   4   72.63    3.53
   1 -11  -3   27.77    3.71
  -1 -11   3   31.33    2.14
   1 -11  -3   28.48    2.24
  -1  11   3   27.63    1.81
  -1 -11   3   27.59    1.85
  -1 -11   3   27.66    2.15
   1 -11  -3   28.02    2.20
   1 -11  -3   24.67    1.88
  -1 -11   3   28.28    1.88
   1 -11  -2   -0.14    0.76
  -1 -11   2    0.09    0.49
  -1 -11   2    0.28    0.74
  -1 -11   2    0.59    0.65
   1 -11  -2   -0.97    0.88
  -1 -11   2    0.11    0.57
   1 -11  -2    0.41    0.68
   1 -11  -2    0.32    0.56
  -1 -11   2    1.05    0.59
   1 -11  -1   53.56    3.21
  -1 -11   1   48.30    2.98
   1 -11  -1   47.16    4.85
   1 -11  -1   52.44    3.23
  -1 -11   1   53.55    2.79
  -1 -11   1   57.05    3.32
  -1 -11   1   54.19    2.77
  -1 -11   0   30.40    1.96
   1 -11   0   36.43    2.53
   1 -11   0   35.41    2.24
   1 -11   0   33.92    2.41
  -1 -11   0   36.21    2.38
  -1 -11   0   34.56    1.98
   1  11   0   34.21    2.04
   1 -11   0   31.06    3.72
  -1 -11   0   38.49    4.27
   1 -11   1  125.73    5.61
   1  11   1  124.96    5.43
  -1 -11  -1  130.38    5.89
   1  11   2   27.66    1.77
  -1 -11  -2   24.71    2.11
   1 -11   2   26.14    1.65
  -1 -11  -2   28.62    2.15
   1 -11   2   28.21    1.94
   1  11   2   25.35    1.80
  -1 -11  -2   25.06    3.60
   1 -11   3   13.07    1.12
   1 -11   3   13.17    1.29
  -1 -11  -3   14.97    1.56
  -1 -11  -3   11.76    1.48
   1  11   3   14.01    1.24
   1  11   3   14.64    1.30
   1 -11   4    0.52    0.63
  -1 -11  -4    0.14    0.74
  -1 -11  -4   -0.41    0.76
   1  11   4   -0.58    0.65
   1  11   4   -0.09    0.55
   1 -11   4    0.16    0.44
   1 -11   5   12.62    1.12
   1 -11   5    9.94    1.16
  -1 -11  -5   13.37    1.50
  -1 -11  -5   12.26    1.46
   1  11   5   13.05    1.24
   1  11   5   12.62    1.27
   1 -11   6    6.08    0.92
  -1 -11  -6    6.07    1.09
  -1 -11  -6    6.26    1.20
   1  11   6    6.71    1.00
   1  11   6    5.67    0.92
   1 -11   6    7.08    0.85
   1 -11   7   12.94    1.13
  -1 -11  -7   15.42    1.53
  -1 -11  -7   12.99    1.50
   1 -11   7   15.05    1.25
   1  11   7   13.06    1.28
   1  11   7   12.23    1.29
   1 -11   8   32.75    1.91
  -1 -11  -8   30.68    2.17
   1 -11   8   32.81    1.91
   1 -11   8   30.82    1.89
  -1 -11  -8   32.50    2.33
   1  11   8   27.33    1.93
   1  11   8   29.37    2.03
   1  11   9   68.15    3.40
  -1 -11  -9   69.70    3.58
   1 -11   9   67.27    3.26
   1 -11   9   69.03    3.27
   1 -11  10    0.55    0.44
  -1 -11 -10    0.29    0.55
   1  11  10    0.42    0.57
   1 -11  10   -0.07    0.44
   1  11  10    0.09    0.61
   1 -11  11    0.31    0.43
  -1 -11 -11    0.41    0.50
  -1 -11 -11    0.21    0.72
   1  11  11    0.84    0.55
   1 -11  11    0.59    0.45
   1  11  11    0.71    0.60
   1 -11  12    8.03    0.78
  -1 -11 -12    8.16    1.03
   1  11  12    7.99    0.87
   1  11  12    7.12    0.90
   1 -11  12    8.63    0.83
  -1 -11 -12    7.86    0.85
   1 -11  13   44.73    2.05
   1  11  13   41.84    2.19
   1  11  13   42.92    2.12
  -1 -11 -13   37.35    1.97
   1 -11  13   42.95    2.08
  -1 -11 -13   41.49    2.33
   1 -11  14   14.04    0.94
   1  11  14   12.78    0.97
  -1 -11 -14   14.37    1.11
   1  11  15    7.11    0.66
   1  11  15    6.77    0.60
  -1 -11 -15    7.86    0.70
  -1 -11 -16   13.52    0.79
   1 -12 -14   57.83    2.56
  -1 -12  14   59.03    2.45
   1 -12 -13   37.39    2.01
  -1 -12  13   41.24    1.89
  -1  12  13   39.44    1.92
  -1 -12  13   39.47    1.86
  -1 -12  12    0.14    0.37
  -1  12  12    0.42    0.46
  -1 -12  12    0.62    0.39
   1 -12 -12    0.69    0.48
  -1  12  12    0.73    0.46
   1 -12 -12    0.54    0.47
   1 -12 -11   18.13    1.44
  -1  12  11   19.67    1.33
  -1  12  11   16.65    1.23
  -1 -12  11   19.58    1.24
  -1 -12  11   22.02    1.28
   1 -12 -10   56.92    3.02
  -1  12  10   57.34    2.84
  -1  12  10   55.12    2.75
  -1 -12  10   58.63    2.74
  -1 -12  10   60.01    2.76
  -1 -12   9    1.59    0.53
  -1  12   9    1.48    0.53
  -1 -12   9    1.40    0.51
   1 -12  -9    1.42    0.53
  -1  12   9    2.38    0.65
  -1 -12   8   58.34    2.82
   1 -12  -8   57.57    2.97
  -1  12   8   59.69    2.86
  -1  12   8   56.19    2.90
   1 -12  -7    1.56    0.80
  -1  12   7    1.92    0.65
  -1 -12   7    2.17    0.57
  -1  12   7    1.35    0.55
   1 -12  -7    2.85    0.73
  -1 -12   6   29.64    1.79
   1 -12  -6   30.22    2.05
   1 -12  -6   25.39    2.02
  -1 -12   6   33.43    2.05
  -1  12   6   29.12    1.76
  -1  12   6   29.78    1.86
   1 -12  -6   27.85    1.93
   1 -12  -5    0.94    0.78
  -1 -12   5    1.47    0.66
  -1  12   5    0.90    0.56
  -1  12   5    1.24    0.52
   1 -12  -5    1.52    0.75
  -1 -12   5    1.59    0.55
   1 -12  -4   90.61    4.53
  -1 -12   4   94.49    4.37
  -1  12   4   86.20    3.96
  -1  12   4   90.40    4.15
  -1 -12   4   90.12    4.05
   1 -12  -4   94.76    4.51
   1 -12  -3    3.82    0.90
  -1 -12   3    2.23    0.73
  -1  12   3    1.67    0.59
  -1 -12   3    1.77    0.52
   1 -12  -2   10.68    1.26
  -1 -12   2   10.44    1.19
   1 -12  -2    9.80    1.07
  -1 -12   2    8.91    0.90
  -1  12   2   10.10    0.99
  -1 -12   1   37.40    2.08
  -1 -12   1   40.23    2.59
   1 -12  -1   40.85    2.34
  -1 -12   1   42.91    2.49
  -1 -12   0    0.41    0.64
   1 -12   0    1.16    0.61
   1  12   1   12.65    1.09
  -1 -12  -1   16.13    1.45
   1 -12   1   17.66    1.38
  -1 -12  -2   62.61    3.38
   1 -12   2   66.10    3.25
   1  12   2   60.08    3.01
  -1 -12  -2   66.03    3.57
   1 -12   3  227.72    9.07
  -1 -12  -3  240.76    9.83
  -1 -12  -3  234.92    9.67
   1  12   3  231.01    9.16
   1  12   3  217.92    9.22
   1 -12   4   30.32    1.72
  -1 -12  -4   32.58    2.25
   1 -12   4   36.27    2.06
  -1 -12  -4   32.25    2.18
   1  12   4   31.37    1.82
   1  12   4   28.43    1.84
  -1 -12  -5   16.70    1.51
   1 -12   5   11.87    1.13
   1  12   5   14.36    1.17
   1  12   5   15.33    1.31
   1 -12   5   16.87    1.14
  -1 -12  -5   15.75    1.52
  -1 -12  -6    0.54    0.63
   1  12   6   -0.07    0.50
   1 -12   6    0.12    0.39
  -1 -12  -6   -0.11    0.66
   1 -12   6    0.29    0.44
   1  12   6    0.33    0.54
  -1 -12  -7   54.57    3.03
   1 -12   7   59.08    2.64
  -1 -12  -7   54.84    2.98
   1  12   7   53.56    2.70
   1  12   7   53.75    2.80
   1 -12   7   51.63    2.60
  -1 -12  -8   15.29    1.40
   1 -12   8   15.51    1.07
  -1 -12  -8   11.33    1.19
   1 -12   8   16.22    1.10
   1  12   8   13.71    1.12
  -1 -12  -9    2.90    0.77
   1 -12   9    3.85    0.55
   1  12   9    3.41    0.66
  -1 -12  -9    3.81    0.69
   1 -12   9    4.06    0.60
   1  12  10    0.68    0.51
   1 -12  10    1.03    0.38
   1 -12  10    1.01    0.42
   1  12  10    0.84    0.51
  -1 -12 -10    1.68    0.51
   1 -12  11    7.68    0.65
   1  12  11    9.30    0.81
   1  12  11    9.00    0.82
  -1 -12 -11    7.75    0.74
   1 -12  11    7.91    0.69
   1  12  12    4.66    0.55
  -1 -12 -12    5.66    0.71
   1  12  12    4.90    0.61
   1 -12  12    4.69    0.51
   1  12  13   28.00    1.44
  -1 -12 -13   29.77    1.52
  -1  13  12    1.43    0.25
  -1 -13  11   36.48    1.56
  -1  13  11   35.47    1.60
  -1  13  10    2.66    0.43
  -1 -13  10    2.32    0.40
  -1 -13  10    2.36    0.37
   1 -13  -9    9.71    0.68
  -1 -13   9   11.29    0.76
  -1 -13   9   11.94    0.82
  -1  13   9   12.46    0.89
   1 -13  -8   25.37    1.37
   1 -13  -8   28.87    1.71
  -1 -13   8   25.66    1.39
  -1 -13   8   28.57    1.49
  -1  13   8   27.59    1.52
   1 -13  -7    0.23    0.53
   1 -13  -7    0.09    0.30
  -1 -13   7   -0.05    0.38
  -1  13   7    0.49    0.39
  -1 -13   7    0.09    0.31
   1 -13  -6    1.67    0.42
  -1  13   6    2.26    0.52
  -1 -13   6    1.99    0.42
  -1 -13   5    1.93    0.55
   1 -13  -5    0.27    0.40
  -1  13   5    1.03    0.43
  -1 -13   5    1.15    0.36
   1 -13  -4    8.90    0.83
  -1 -13   4    9.93    0.97
  -1  13   4    9.96    0.88
  -1 -13   4   10.34    0.77
  -1 -13   3   37.10    2.00
   1 -13  -3   30.32    1.75
  -1  13   3   32.36    1.75
  -1 -13   3   31.87    1.61
  -1 -13   2   26.37    1.70
   1 -13  -2   27.42    1.61
  -1  13   2   26.80    1.52
   1 -13  -1    0.13    0.43
  -1 -13   1    0.08    0.50
  -1  13   1    0.47    0.39
   1 -13   0    9.91    0.89
  -1 -13   0    8.95    0.97
  -1  13   0    7.29    0.71
   1 -13   1  239.40    8.84
  -1 -13  -1  225.60    8.93
  -1  13  -1  212.48    8.53
  -1 -13  -2   82.60    3.89
   1 -13   2   86.03    3.81
   1  13   2   89.17    3.84
  -1 -13  -3    0.21    0.48
   1 -13   3   -0.06    0.41
  -1 -13  -3    0.45    0.58
   1  13   3   -0.26    0.47
  -1 -13  -4    3.49    0.75
  -1 -13  -4    3.26    0.62
   1  13   4    3.52    0.62
   1 -13   5    1.70    0.30
   1  13   5    1.07    0.33
  -1 -13  -5    0.88    0.58
   1  13   5    0.79    0.49
   1 -13   5    1.18    0.38
  -1 -13  -6    0.56    0.51
  -1 -13  -6    0.58    0.54
   1 -13   6    0.25    0.25
   1  13   6    0.15    0.32
   1  13   6   -0.06    0.41
   1 -13   6    0.21    0.29
  -1 -13  -7   15.75    1.19
   1 -13   7   15.15    0.88
  -1 -13  -7   17.58    1.21
   1 -13   7   16.41    0.96
   1  13   7   15.98    1.10
   1  13   7   15.01    0.95
   1  13   8    2.23    0.40
   1 -13   8    2.13    0.32
   1  13   8    2.94    0.53
   1 -13   8    2.62    0.36
  -1 -13  -9    0.10    0.36
   1  13   9    0.13    0.26
   1 -13   9    0.35    0.21
  -1 -13 -10    2.18    0.39
   1  13  10    2.11    0.32
  -1 -13 -11   25.53    1.24
  -1 -14   7   30.65    1.35
  -1 -14   6   16.98    0.85
  -1  14   6   13.04    0.77
  -1 -14   5    0.18    0.25
  -1  14   5    0.05    0.20
  -1  14   4    9.24    0.60
   1 -14  -3    2.30    0.30
   1  14  -3    1.94    0.26
  -1  14   3    2.64    0.31
  -1  14   2    2.16    0.28
   1  14  -2    2.75    0.34
  -1 -14   1    3.42    0.48
   1  14  -1    2.53    0.36
   1 -14   0    0.81    0.33
   1  14   0    1.38    0.33
  -1 -14   0    1.78    0.41
   1  14   1    5.64    0.54
  -1 -14  -1    6.68    0.62
   1 -14   1    5.31    0.43
   1  14   2   14.40    0.85
  -1 -14  -2   13.68    0.88
  -1 -14  -3   28.23    1.28
   1  14   3   26.76    1.24
  -1 -14  -4   48.21    2.18
   1  14   4   51.81    2.20
  -1 -14  -5    0.75    0.25
   1  14   5    0.93    0.29
  -1 -14  -6   10.04    0.60
   1  14   6   10.04    0.65
  -2   0  25    0.19    0.33
  -2   0  25   -0.14    0.37
  -2   0  24   47.15    2.27
  -2   0  24   54.62    2.64
  -2   0  24   53.24    2.57
  -2   0  23   -0.09    0.61
  -2   0  23   -0.06    0.43
  -2   0  23    0.39    0.55
  -2   0  23   -0.43    0.62
  -2   0  22   63.38    3.41
  -2   0  22   60.73    3.28
  -2   0  22   57.66    3.16
  -2   0  22   63.65    3.12
  -2   0  22   65.41    3.29
  -2   0  22   60.39    3.26
  -2   0  21    0.58    0.82
  -2   0  21   -0.11    0.71
  -2   0  21    0.60    0.47
  -2   0  21    0.36    0.66
  -2   0  21   -0.33    0.66
  -2   0  21   -0.10    0.52
  -2   0  20   98.67    4.87
  -2   0  20   97.80    4.83
  -2   0  20   96.70    4.88
  -2   0  20   96.74    4.47
  -2   0  20   98.36    4.81
  -2   0  20   97.75    4.66
  -2   0  19   -0.39    0.75
  -2   0  19    1.34    0.96
   2   0 -19   -1.15    1.37
  -2   0  19   -0.23    0.59
  -2   0  19   -0.28    0.77
  -2   0  19   -0.13    0.70
  -2   0  19    0.90    0.77
  -2   0  19    0.38    0.52
  -2   0  18  105.37    5.09
  -2   0  18  110.58    5.12
  -2   0  18  111.15    5.27
  -2   0  18  103.02    7.64
  -2   0  18  102.74    4.86
  -2   0  18  107.70    5.22
  -2   0  18  107.15    5.28
  -2   0  18  101.78    5.35
  -2   0  18  102.16    5.15
  -2   0  17    0.63    0.68
  -2   0  17    1.60    0.93
  -2   0  17    0.99    0.59
  -2   0  17   -0.13    0.71
  -2   0  17   -0.11    0.59
  -2   0  17    1.08    0.78
  -2   0  17    0.23    0.54
  -2   0  17    0.37    0.71
  -2   0  16  390.77   15.36
  -2   0  16  390.65   15.64
  -2   0  16  407.55   15.56
  -2   0  16  389.88   18.70
  -2   0  16  403.18   15.81
  -2   0  16  390.08   15.51
  -2   0  16  390.99   15.35
  -2   0  16  396.01   15.87
  -2   0  16  404.47   15.64
  -2   0  15   -0.20    0.52
  -2   0  15    0.10    0.53
  -2   0  15    0.41    0.82
  -2   0  15    0.11    0.56
  -2   0  15    0.21    0.56
  -2   0  15    0.25    0.63
  -2   0  15   -0.17    0.47
  -2   0  15    1.34    0.52
  -2   0  14   71.72    3.64
  -2   0  14   70.21    3.80
  -2   0  14   72.30    3.71
  -2   0  14   81.95    3.75
  -2   0  14   66.46    5.42
  -2   0  14   74.46    3.51
  -2   0  13   -0.33    0.80
  -2   0  13    0.35    0.43
  -2   0  13    0.17    0.40
  -2   0  12    9.23    1.78
  -2   0  12    8.10    1.18
  -2   0  11    0.26    0.72
  -2   0  11    0.16    0.47
  -2   0  10  330.51   14.32
  -2   0  10  321.29   13.36
   2   0  -9    0.05    0.20
  -2   0   9    0.41    0.67
  -2   0   9    0.82    0.61
   2   0  -8   14.34    1.01
  -2   0   8   17.56    1.81
  -2   0   8   16.37    1.51
   2   0  -7    0.38    0.25
  -2   0   7    0.46    0.56
   2   0  -6    5.99    0.62
  -2   0   6    5.99    0.99
  -2   0   6    4.99    0.83
  -2   0   5    0.34    0.52
  -2   0   5    2.63    0.68
  -2   0   4  272.54   11.13
  -2   0   4  285.13   11.10
  -2   0   3   -0.16    0.43
  -2   0   2 9999.00  361.49
  -2   0   1    0.33    0.46
  -2   0   0 2516.87   90.67
  -2   0   0 2459.82   90.85
  -2   0  -1    0.10    0.54
  -2   0  -2  472.45   18.31
  -2   0  -3   -0.62    0.68
  -2   0  -4  171.95    7.77
   2   0   5   -0.17    0.57
  -2   0  -5    0.33    0.68
   2   0   6  926.34   37.28
  -2   0  -6 1014.92   37.29
   2   0   7    0.23    0.80
  -2   0  -7   -0.65    0.81
   2   0   8  542.26   22.10
   2   0   8  573.29   23.03
  -2   0  -8  557.85   22.81
   2   0   9   -0.20    0.63
   2   0   9    0.60    1.12
  -2   0  -9    0.56    0.88
  -2   0 -10  153.36    8.78
   2   0  10  169.27    8.16
  -2   0 -11    0.35    0.96
   2   0  11   -0.48    0.57
  -2   0 -12   78.47    5.98
   2   0  12   76.22    4.99
   2   0  13    0.33    0.49
   2   0  13   -0.11    0.52
  -2   0 -13   -0.43    1.18
   2   0  13    0.12    0.59
   2   0  13   -0.19    0.46
   2   0  13    0.17    0.44
   2   0  13    0.26    0.54
   2   0  14   21.84    1.60
   2   0  14   19.18    1.58
   2   0  14   20.51    1.77
   2   0  14   20.98    1.70
   2   0  14   22.97    1.76
   2   0  14   21.90    1.74
   2   0  14   19.39    1.44
  -2   0 -15    2.01    1.44
   2   0  15    0.83    0.71
   2   0  15   -0.10    0.55
   2   0  15    0.12    0.58
   2   0  15   -0.40    0.77
   2   0  15    0.12    0.61
   2   0  15    0.87    0.63
   2   0  15    0.17    0.42
   2   0  16  163.36    7.09
   2   0  16  155.68    6.63
   2   0  16  153.18    6.97
   2   0  16  149.97    6.75
   2   0  16  151.87    6.84
   2   0  16  142.13    6.37
  -2   0 -16  153.17   10.08
  -2   0 -17   -0.53    1.18
   2   0  17   -0.13    0.59
   2   0  17    0.17    0.43
   2   0  17    0.51    0.62
   2   0  17   -0.68    0.81
   2   0  17    0.12    0.63
   2   0  17   -1.15    0.84
   2   0  18  259.72   10.28
   2   0  18  244.29   10.39
   2   0  18  251.67   10.60
   2   0  18  253.11   10.69
   2   0  19    0.48    0.78
   2   0  19   -0.13    0.80
   2   0  20   40.42    2.56
   2   0  20   40.25    2.27
   2   0  20   38.12    2.50
   2   0  21   -0.09    0.62
   2   0  21   -0.58    0.63
   2   0  21   -0.19    0.40
   2   0  22    3.47    0.63
   2   0  22    2.26    0.64
   2   0  23    0.10    0.34
   2   0  23    0.05    0.38
  -2   1  25    7.12    0.64
  -2  -1  25    5.70    0.62
  -2  -1  24    0.07    0.44
  -2  -1  24    0.39    0.33
  -2  -1  24    0.28    0.46
  -2   1  24    0.79    0.56
  -2   1  24    0.44    0.51
  -2   1  23   83.93    4.00
  -2   1  23   86.39    3.95
  -2  -1  23   88.03    4.09
  -2   1  23   90.41    4.04
  -2  -1  23   84.16    3.84
  -2   1  23   80.07    3.65
  -2  -1  23   90.42    4.09
  -2  -1  22    0.76    0.74
  -2   1  22    1.28    0.72
  -2  -1  22    0.66    0.57
  -2   1  22    1.97    0.67
  -2  -1  22    2.50    0.68
  -2   1  22    0.74    0.46
  -2   1  22    1.35    0.70
  -2  -1  22    2.29    0.77
  -2   1  22    2.81    0.79
  -2  -1  21   38.92    2.28
  -2   1  21   40.05    2.54
  -2  -1  21   40.13    2.62
  -2  -1  21   42.88    2.48
  -2   1  21   36.95    2.24
  -2  -1  21   38.25    2.49
  -2   1  21   42.34    2.50
  -2  -1  21   39.26    2.44
  -2   1  21   39.70    2.61
  -2  -1  21   38.82    2.48
  -2   1  21   38.32    2.47
  -2   1  20   33.05    2.29
  -2   1  20   28.21    2.33
  -2   1  20   31.22    2.32
  -2  -1  20   28.37    2.12
  -2  -1  20   29.83    2.21
  -2   1  20   30.57    2.23
  -2  -1  20   30.67    2.02
  -2   1  20   35.18    2.28
  -2  -1  20   31.91    2.26
  -2  -1  20   31.32    2.15
  -2   1  20   27.92    1.96
  -2   1  19    9.36    1.34
  -2  -1  19   10.24    1.27
  -2   1  19   11.25    1.21
  -2   1  19   10.47    1.35
  -2   1  19   10.59    1.50
   2   1 -19   12.13    2.62
   2  -1 -19    7.62    2.22
  -2   1  19    9.56    1.16
  -2  -1  19   10.98    1.19
  -2   1  19    9.97    1.30
  -2  -1  19    9.44    1.27
  -2  -1  19    9.34    1.20
  -2   1  19    8.76    1.24
  -2  -1  19    7.90    1.20
  -2   1  18  703.20   26.47
  -2  -1  18  674.85   26.49
  -2  -1  18  674.15   26.52
  -2  -1  18  731.71   26.61
  -2   1  18  698.19   26.74
  -2   1  18  728.99   26.61
  -2   1  18  714.02   26.40
  -2  -1  18  679.33   30.12
  -2   1  18  635.72   29.84
  -2  -1  18  697.82   26.28
  -2   1  18  667.84   26.26
  -2  -1  18  683.77   26.27
  -2   1  18  688.92   26.80
  -2  -1  17   73.60    3.83
  -2   1  17   72.96    3.75
  -2  -1  17   68.33    3.76
  -2  -1  17   63.31    3.68
  -2   1  17   66.12    3.71
  -2   1  17   67.14    3.58
  -2  -1  17   58.38    5.42
  -2   1  17   70.14    5.87
  -2  -1  17   71.76    3.57
  -2  -1  17   75.27    3.80
  -2   1  17   66.25    3.54
  -2  -1  17   64.12    3.80
  -2   1  17   65.85    3.92
  -2  -1  17   69.40    3.58
  -2  -1  16   11.55    1.30
  -2   1  16   11.91    1.29
  -2  -1  16   10.13    1.15
  -2  -1  16   11.52    1.21
  -2  -1  16   13.14    1.36
  -2   1  16   13.03    1.30
  -2  -1  16   11.87    1.27
  -2   1  16   12.98    1.35
  -2   1  16   11.28    1.40
  -2  -1  16   11.66    1.43
  -2  -1  16   10.61    1.21
  -2   1  16   11.35    1.19
  -2  -1  16    8.42    1.19
  -2   1  16   16.09    2.56
  -2  -1  16   14.39    2.47
  -2   1  15  322.34   13.02
  -2  -1  15  330.11   13.20
  -2   1  15  327.09   16.02
  -2  -1  15  314.39   15.96
  -2  -1  15  310.10   13.31
  -2   1  15  329.14   13.45
  -2  -1  15  328.64   13.26
  -2  -1  15  325.54   13.06
  -2  -1  15  330.25   12.99
  -2  -1  15  340.62   13.26
  -2   1  15  349.86   13.23
  -2   1  15  325.22   13.22
  -2  -1  15  339.05   13.16
  -2   1  15  368.64   13.23
  -2  -1  15  323.58   13.21
  -2   1  14  179.87    9.79
  -2  -1  14  149.58    9.29
  -2   1  14  162.74    7.19
  -2  -1  14  160.18    7.18
  -2  -1  14  177.66    7.21
  -2   1  14  180.83    7.23
  -2   1  14  146.44    8.13
  -2  -1  14  164.55    7.31
  -2  -1  14  174.94    7.05
  -2   1  14  174.28    7.18
  -2  -1  14  170.81    7.21
  -2   1  13   80.89    4.91
  -2  -1  13   82.87    3.87
  -2   1  13   80.24    3.86
  -2   1  13   80.33    5.76
  -2   1  12  427.94   18.03
  -2   1  12  450.81   19.14
  -2  -1  11    8.78    1.03
   2  -1 -11    9.14    1.09
  -2   1  11    7.57    1.28
  -2   1  11    7.42    1.45
   2  -1 -10    1.12    0.49
  -2   1  10    1.62    0.67
  -2  -1  10    0.82    0.49
  -2   1  10    1.41    0.90
   2  -1  -9  412.71   16.32
  -2  -1   9  405.51   16.19
  -2   1   9  431.38   16.89
  -2   1   9  413.51   17.32
  -2  -1   8  137.56    6.28
   2  -1  -8  146.13    6.42
  -2   1   8  149.86    7.10
   2  -1  -7  216.97    9.04
  -2  -1   7  209.54    8.91
  -2   1   7  230.32    9.60
   2  -1  -6   26.88    1.84
  -2  -1   6   26.73    1.78
  -2   1   6   29.14    2.08
   2  -1  -5  278.19   11.43
  -2  -1   5  294.91   11.40
  -2   1   5  299.85   11.70
  -2  -1   5  276.82   11.62
  -2  -1   4   37.75    2.23
   2  -1  -4   40.00    2.27
  -2   1   4   40.95    2.35
  -2  -1   4   34.60    2.24
   2  -1  -3    0.75    0.48
  -2  -1   3    0.82    0.53
  -2   1   3    0.41    0.48
  -2  -1   3    1.00    0.48
   2  -1  -2  993.32   36.78
  -2   1   1 1747.20   64.49
  -2   1   1 1778.67   64.48
  -2   1   0 3361.90  122.28
  -2   1   0 3371.60  122.23
  -2   1  -1  997.75   36.88
  -2   1  -1  992.98   36.68
  -2   1  -2 5237.96  186.45
  -2   1  -2 5397.27  186.09
  -2  -1  -3    0.14    0.66
  -2   1  -3    0.45    0.54
  -2  -1  -4 1203.96   45.50
  -2   1  -4 1217.34   45.23
  -2  -1  -5  742.21   28.38
  -2   1  -5  725.02   28.02
   2   1   5  721.06   28.19
  -2   1  -6 1133.86   43.41
  -2  -1  -6 1160.54   43.68
   2   1   6 1143.99   43.60
   2   1   7   13.54    1.62
  -2  -1  -7   12.58    1.93
  -2   1  -7   11.05    1.60
   2   1   7   11.95    1.82
   2  -1   8   77.80    4.27
   2   1   8   77.81    4.73
  -2  -1  -8   81.41    5.23
  -2   1  -8   70.70    4.75
   2   1   8   76.09    5.09
   2   1   9  265.81   11.88
   2  -1   9  258.79   11.26
  -2   1  -9  236.11   11.96
  -2  -1  -9  268.05   12.61
   2   1   9  280.36   12.69
   2   1  10  145.99    7.44
   2  -1  10  133.42    6.72
  -2  -1 -10  127.57    7.90
  -2   1 -10  131.71    7.63
   2   1  11    3.03    1.03
   2  -1  11    2.40    0.82
  -2   1 -11    3.34    1.33
  -2  -1 -11    5.28    1.68
   2  -1  12   23.19    1.64
  -2  -1 -12   20.15    2.98
  -2   1 -12   23.16    2.96
   2  -1  12   18.97    1.58
   2  -1  12   22.11    1.67
   2  -1  12   20.50    2.13
   2   1  12   21.13    2.54
   2   1  13    1.03    0.49
   2  -1  13    1.63    0.67
   2   1  13    1.39    0.59
   2  -1  13    1.59    0.72
   2  -1  13    1.66    0.51
   2   1  13    2.28    0.73
   2   1  13    2.36    0.58
  -2  -1 -13    0.92    1.10
  -2   1 -13    2.89    1.30
   2   1  13    1.12    0.59
   2   1  13    1.23    0.84
  -2   1 -14   12.95    2.51
  -2  -1 -14   15.34    2.98
   2   1  14   13.77    1.37
   2  -1  14   14.88    1.32
   2   1  14   12.38    1.21
   2  -1  14   12.51    1.42
   2  -1  14   12.58    1.13
   2   1  14   11.79    1.25
   2  -1  14   15.83    1.51
   2  -1  14   12.65    1.39
   2   1  14   13.06    1.14
   2  -1  15    8.17    1.13
   2   1  15    6.34    0.97
   2  -1  15    8.95    1.21
   2  -1  15    8.41    0.96
   2   1  15    8.30    0.92
  -2   1 -15    8.17    2.32
  -2  -1 -15    7.87    2.25
   2   1  15    6.85    1.03
   2  -1  15   11.49    1.36
   2  -1  15   10.01    1.27
   2   1  15    7.97    1.00
   2  -1  15    8.49    1.08
   2   1  16    8.49    1.04
   2  -1  16    7.89    1.08
   2  -1  16    7.63    1.22
   2   1  16    6.94    0.87
   2  -1  16    7.91    0.92
   2  -1  16    7.42    1.13
   2   1  16    6.44    0.99
   2  -1  16    8.37    1.20
  -2   1 -16    7.02    2.05
  -2  -1 -16    7.07    2.17
   2  -1  16    7.85    1.23
   2   1  16    6.48    1.16
   2  -1  17  271.82   10.68
   2  -1  17  264.42   11.07
   2   1  17  278.26   11.07
   2   1  17  263.98   10.70
   2  -1  17  270.86   10.95
   2   1  17  238.97   10.26
  -2  -1 -17  238.67   14.33
  -2   1 -17  254.71   14.28
   2  -1  17  264.37   10.94
   2   1  17  260.47   10.86
   2   1  18    9.65    1.12
   2  -1  18    9.66    1.26
   2   1  18   11.20    1.31
   2  -1  18    9.83    1.33
   2  -1  18    8.37    1.13
   2   1  18   10.19    1.36
   2  -1  18   11.56    1.43
   2   1  19    0.50    0.68
   2  -1  19    1.57    0.84
   2  -1  19    0.34    0.68
   2  -1  19    0.84    0.70
   2  -1  20  232.61    9.55
   2   1  20  233.80    9.48
   2   1  20  244.31    9.55
   2   1  20  214.86    8.96
   2  -1  20  224.54    9.25
   2   1  21    4.68    0.81
   2  -1  21    3.13    0.64
   2   1  21    4.74    0.90
   2  -1  22    0.43    0.46
   2  -1  22    0.77    0.39
   2   1  22    0.28    0.47
   2   1  23    2.72    0.47
   2  -1  23    2.26    0.44
   2   1  23    2.70    0.43
  -2   2  25    0.80    0.37
  -2  -2  25    1.00    0.32
  -2   2  25    1.46    0.39
  -2   2  25    0.91    0.31
  -2  -2  24   12.73    1.02
  -2   2  24   13.29    1.02
  -2  -2  24   13.17    1.06
  -2   2  24   13.47    1.11
  -2  -2  24   12.70    0.96
  -2   2  24   13.90    1.06
  -2  -2  23    4.63    0.78
  -2   2  23    6.50    0.86
  -2   2  23    3.50    0.79
  -2  -2  23    5.81    0.82
  -2  -2  23    4.80    0.81
  -2   2  23    5.65    0.86
  -2  -2  23    5.87    0.77
  -2   2  23    5.73    0.80
  -2   2  22   10.21    1.14
  -2  -2  22   14.63    1.35
  -2  -2  22   13.47    1.35
  -2  -2  22   12.70    1.25
  -2   2  22   12.72    1.24
  -2   2  22   10.85    1.28
  -2  -2  22   12.84    1.26
  -2  -2  22   12.66    1.21
  -2  -2  22   11.40    1.09
  -2   2  21    1.47    0.94
  -2  -2  21    1.51    0.65
  -2   2  21    2.40    0.78
  -2  -2  21    1.62    0.80
  -2   2  21    1.52    0.74
  -2  -2  21    1.53    0.74
  -2  -2  21    1.67    0.75
  -2  -2  21    1.07    0.67
  -2  -2  21    1.76    0.74
  -2   2  21    2.20    0.72
  -2   2  21    1.77    0.52
  -2   2  21    1.90    0.86
  -2  -2  20    0.36    0.72
  -2   2  20    1.67    0.82
  -2  -2  20    0.52    0.58
  -2  -2  20    0.96    0.63
  -2   2  20    1.34    0.74
  -2  -2  20    0.35    0.70
  -2  -2  20    0.38    0.72
  -2   2  20    0.70    0.84
  -2   2  20    1.03    0.94
  -2  -2  20    1.59    0.76
  -2   2  20    0.67    0.65
  -2  -2  20    2.11    0.77
  -2  -2  19    6.81    1.07
  -2   2  19    8.01    1.11
  -2  -2  19    7.18    1.17
   2  -2 -19   10.68    2.59
  -2  -2  19    8.99    1.10
  -2   2  19    8.30    1.01
  -2  -2  19    6.27    1.10
  -2   2  19    7.78    1.18
  -2  -2  19    9.22    1.13
  -2  -2  19    8.31    1.10
  -2  -2  19    6.36    1.13
  -2  -2  19    8.07    1.27
  -2   2  19    7.05    1.21
  -2   2  19    6.65    1.35
  -2   2  19    7.18    0.96
  -2  -2  19    4.17    0.87
  -2   2  18    0.13    0.70
  -2  -2  18   -1.14    0.83
  -2  -2  18    0.35    0.60
  -2  -2  18   -0.13    0.74
  -2  -2  18   -0.13    0.71
  -2   2  18    0.48    0.65
  -2  -2  18    0.25    0.59
  -2   2  18    0.10    0.50
  -2  -2  18    0.63    0.68
  -2   2  18    0.33    0.60
  -2  -2  18    0.11    0.55
  -2  -2  18    0.35    0.57
  -2   2  17    2.23    0.81
  -2  -2  17    2.96    0.83
  -2  -2  17    1.85    0.72
  -2  -2  17    2.20    0.75
  -2  -2  17    1.95    0.88
  -2   2  17    0.82    0.62
  -2   2  17    2.11    0.62
  -2  -2  17    3.07    0.80
  -2   2  17    2.08    0.70
  -2   2  17    0.89    1.07
  -2  -2  17    2.87    0.74
  -2  -2  17    1.80    1.22
  -2  -2  17    1.88    0.74
  -2   2  16  320.81   12.77
  -2  -2  16  321.69   12.60
  -2   2  16  331.99   12.63
  -2  -2  16  294.50   12.66
  -2  -2  16  311.99   12.64
  -2   2  16  316.49   12.46
  -2  -2  16  311.44   12.78
  -2   2  16  325.67   12.68
  -2  -2  16  298.91   12.63
  -2   2  16  307.52   15.67
  -2  -2  16  316.20   15.71
  -2  -2  16  321.38   12.52
  -2   2  15  109.07    6.81
  -2   2  15  129.28    5.54
  -2  -2  15  122.91    5.62
  -2  -2  15  128.34    5.56
  -2   2  15  116.58    5.57
  -2  -2  15  128.05    5.61
  -2  -2  15  124.19    5.58
  -2   2  15  119.80    5.52
  -2  -2  15  118.01    5.62
  -2   2  15  127.57    8.07
  -2  -2  15  128.23    7.98
  -2  -2  15  119.36    5.40
  -2  -2  14   11.37    1.09
  -2  -2  14   10.30    1.14
  -2  -2  14   11.34    1.15
  -2  -2  14   10.09    0.97
  -2   2  14   12.54    1.22
  -2  -2  14   12.68    1.22
  -2  -2  14   12.40    1.17
  -2   2  14   12.63    1.18
  -2   2  14   14.62    2.28
  -2  -2  14   13.58    2.25
  -2   2  14   11.40    1.30
  -2   2  14   10.34    1.71
  -2   2  14   10.91    1.14
  -2  -2  14    9.74    1.16
  -2  -2  13   39.09    2.24
  -2   2  13   38.86    2.21
  -2   2  13   34.61    3.18
  -2   2  13   40.16    3.71
  -2  -2  13   34.19    3.47
   2  -2 -12   12.96    1.66
  -2  -2  12   17.93    2.24
  -2   2  12   13.10    2.01
   2  -2 -11    3.55    0.93
  -2  -2  11    2.13    0.97
  -2   2  11    1.59    0.87
   2  -2 -10   96.63    5.38
  -2  -2  10   96.93    5.76
  -2   2  10  105.96    5.90
   2  -2  -9    0.18    0.52
  -2   2   9    1.03    0.72
  -2  -2   9    1.45    0.77
   2  -2  -8  429.56   17.90
  -2  -2   8  433.56   18.05
  -2   2   8  474.38   18.17
   2  -2  -7    0.95    0.66
  -2   2   7    0.78    0.60
  -2  -2   7    1.25    0.68
   2  -2  -6  339.45   14.31
  -2  -2   6  357.28   14.25
  -2   2   6  357.50   14.20
   2  -2  -5  794.52   30.10
  -2  -2   5  787.98   29.87
  -2   2   5  789.29   29.83
   2  -2  -4  583.07   22.55
  -2  -2   4  592.51   22.25
  -2   2   4  577.90   22.20
   2  -2  -3  371.24   14.82
  -2  -2   3  368.26   14.41
  -2   2   3  377.81   14.40
  -2  -2   2 1844.38   66.91
  -2   2   2 1821.83   66.62
  -2  -2   2 1810.19   66.65
  -2  -2   1   49.33    2.80
  -2  -2   0  231.26    9.68
  -2   2   0  236.47    9.25
  -2   2   0  233.11    9.42
  -2   2  -1  146.19    6.16
  -2  -2  -1  150.11    6.69
  -2   2  -1  150.40    6.23
  -2  -2  -2    9.55    1.30
  -2   2  -2   10.60    0.92
  -2   2  -2   10.65    1.05
  -2   2  -3  146.43    6.52
  -2   2  -3  154.76    6.19
  -2   2  -4   12.00    1.24
   2   2   4    9.22    1.24
   2  -2   4    9.63    1.28
  -2   2  -5  358.02   14.36
   2  -2   5  355.14   14.75
   2   2   5  350.59   14.71
  -2   2  -6    1.45    0.75
   2   2   6    2.22    0.88
   2  -2   6    1.02    0.81
  -2   2  -7  626.88   24.75
   2   2   7  624.57   25.11
   2   2   7  649.32   25.31
   2  -2   7  604.03   25.16
  -2  -2  -8    9.48    1.93
  -2   2  -8   12.00    1.67
   2   2   8   12.74    1.79
   2  -2   8   11.53    1.26
   2  -2   8   10.52    1.75
   2   2   8   13.94    1.99
  -2   2  -9   48.99    3.81
  -2  -2  -9   58.65    4.56
   2   2   9   59.36    4.20
   2  -2   9   49.21    3.11
  -2   2 -10  792.93   31.80
  -2  -2 -10  809.26   32.79
   2  -2  10  764.38   30.22
   2   2  10  843.08   32.01
  -2  -2 -11   17.04    2.72
  -2   2 -11   16.95    2.35
   2   2  11   15.28    2.23
   2   2  12    3.58    0.82
  -2  -2 -12    5.84    1.83
  -2   2 -12    7.33    1.68
   2  -2  12    3.18    0.67
   2  -2  12    3.75    0.87
   2   2  12    5.54    0.88
   2  -2  12    5.40    0.88
   2   2  12    5.66    1.43
   2  -2  12    4.92    0.87
   2  -2  12    8.53    1.03
   2  -2  12    5.01    0.81
   2  -2  12    4.76    0.66
   2   2  13    6.41    0.82
   2   2  13    7.93    1.05
   2  -2  13    9.20    1.15
   2  -2  13    6.09    0.78
   2  -2  13    4.91    0.92
   2  -2  13    7.08    1.06
   2   2  13    7.33    1.63
   2   2  13    6.44    1.05
  -2  -2 -13    8.34    2.15
  -2   2 -13    8.11    1.90
   2  -2  13    7.51    0.88
   2  -2  13    7.02    0.95
   2  -2  14   78.05    4.09
   2  -2  14   96.22    4.69
   2  -2  14   94.31    4.65
   2   2  14   90.98    4.33
   2   2  14   96.73    4.27
   2   2  14   98.78    4.71
   2  -2  14   97.93    4.60
  -2   2 -14   84.82    6.52
  -2  -2 -14   86.90    7.18
   2   2  14   85.02    4.41
   2  -2  14   84.69    4.55
   2  -2  15  120.83    5.48
  -2   2 -15  104.23    8.04
  -2  -2 -15  124.50    8.90
   2  -2  15  118.53    5.65
   2   2  15  125.29    5.82
   2   2  15  120.81    5.44
   2   2  15  114.27    5.20
   2  -2  15  122.61    5.81
   2  -2  15  126.85    5.79
   2   2  15  114.50    5.57
   2  -2  16   10.85    1.37
   2  -2  16    9.65    1.29
   2   2  16    8.89    0.97
  -2  -2 -16   10.81    2.61
   2  -2  16   11.73    1.36
   2   2  16   12.31    1.50
   2  -2  16   10.44    1.24
   2   2  17   68.53    3.76
   2  -2  17   65.55    3.61
   2  -2  17   71.11    3.81
   2   2  17   66.19    3.70
  -2  -2 -17   52.76    5.77
   2  -2  17   61.51    3.43
   2   2  17   63.10    3.70
   2  -2  18  184.16    7.99
   2  -2  18  187.23    7.74
   2  -2  18  172.06    7.81
   2   2  18  183.73    7.97
   2   2  18  178.79    7.93
   2   2  18  179.46    7.93
   2  -2  19    7.00    1.01
   2  -2  19    5.63    1.06
   2   2  19    6.55    1.11
   2  -2  19    6.51    0.99
   2   2  19    5.69    0.98
   2   2  19    4.50    0.95
   2  -2  20   21.14    1.58
   2   2  20   23.53    1.75
   2   2  20   22.95    1.74
   2  -2  20   24.83    1.83
   2  -2  20   23.75    1.73
   2   2  21    3.18    0.73
   2  -2  21    3.78    0.70
   2  -2  21    3.09    0.73
   2   2  21    3.90    0.77
   2  -2  21    3.65    0.78
   2  -2  22   33.74    1.75
   2  -2  22   32.39    1.86
   2  -2  22   33.57    1.86
   2   2  22   32.40    1.82
   2   2  23    6.53    0.55
   2  -2  23    5.62    0.63
   2   2  23    7.11    0.67
  -2   3  25   22.46    1.12
  -2   3  25   17.89    1.07
  -2   3  24    9.64    0.76
  -2   3  24   10.53    0.91
  -2  -3  24   10.20    0.85
  -2   3  24   10.27    0.91
  -2   3  23   71.35    3.26
  -2  -3  23   71.21    3.29
  -2  -3  23   71.47    3.33
  -2   3  23   71.76    3.48
  -2   3  23   66.51    3.25
  -2  -3  23   73.39    3.38
  -2   3  23   73.55    3.46
  -2   3  22    6.09    0.85
  -2  -3  22    7.15    0.94
  -2  -3  22    6.68    0.93
  -2   3  22    7.16    0.93
  -2  -3  22    6.98    0.88
  -2   3  22    6.30    1.01
  -2  -3  22    6.05    0.91
  -2  -3  21   -0.11    0.61
  -2  -3  21   -0.50    0.62
  -2   3  21    0.19    0.63
  -2  -3  21    0.61    0.63
   2  -3 -21    0.45    0.55
  -2  -3  21   -0.11    0.71
  -2  -3  21    0.63    0.67
  -2   3  21    0.62    0.85
  -2   3  21    0.52    0.64
  -2  -3  21   -0.10    0.61
  -2  -3  20  184.96    7.94
  -2  -3  20  179.36    7.93
  -2   3  20  198.25    8.02
  -2  -3  20  192.02    8.13
  -2  -3  20  175.81    7.99
  -2   3  20  186.37    7.88
  -2  -3  20  191.22    8.05
  -2  -3  20  186.27    8.00
  -2  -3  19   21.01    1.83
  -2   3  19   19.85    1.72
  -2  -3  19   23.56    1.88
  -2  -3  19   24.26    1.85
  -2  -3  19   20.54    1.85
  -2  -3  19   21.76    1.68
  -2  -3  19   22.42    1.84
   2  -3 -19   21.87    3.60
  -2   3  19   21.73    1.79
  -2  -3  19   21.88    1.83
  -2   3  18   -0.12    0.68
  -2  -3  18    0.73    0.69
  -2   3  18    1.16    0.71
  -2  -3  18   -0.13    0.73
  -2  -3  18    0.77    0.65
  -2   3  18    1.15    0.57
  -2  -3  18    0.21    0.52
  -2  -3  18   -0.38    0.78
  -2  -3  18    0.37    0.62
  -2  -3  18    0.20    0.59
  -2  -3  17   10.11    1.14
  -2   3  17    9.87    1.23
  -2  -3  17    9.47    1.27
  -2   3  17    9.90    1.10
  -2  -3  17   11.49    1.33
  -2  -3  17    9.38    1.33
  -2   3  17   12.63    1.30
  -2  -3  17   12.69    1.38
  -2  -3  17   10.31    2.17
  -2   3  17    9.77    2.11
  -2   3  17   14.20    1.67
  -2  -3  17    9.24    1.14
  -2  -3  17   10.40    1.30
  -2  -3  17    8.58    1.08
  -2  -3  16   16.51    1.43
  -2  -3  16   15.23    1.53
  -2   3  16   15.27    1.45
  -2  -3  16   14.85    1.57
  -2  -3  16   17.13    1.56
  -2   3  16   11.93    2.37
  -2  -3  16   12.04    2.24
  -2   3  16   14.96    1.67
  -2  -3  16   16.97    1.59
  -2   3  16   16.20    2.30
  -2  -3  16   16.11    1.42
  -2  -3  16   14.78    1.50
  -2   3  16   18.77    1.60
  -2  -3  16   18.31    1.48
  -2   3  16   17.13    1.40
  -2   3  15   32.39    2.10
  -2  -3  15   26.17    2.06
  -2  -3  15   30.03    2.12
  -2  -3  15   28.18    3.39
  -2   3  15   27.64    3.30
  -2   3  15   30.70    2.33
  -2  -3  15   31.45    1.97
  -2  -3  15   27.87    2.04
  -2  -3  15   31.69    2.12
  -2  -3  15   32.01    2.02
  -2   3  15   31.75    1.99
  -2   3  15   29.40    2.04
  -2   3  15   28.70    3.19
  -2  -3  15   33.79    1.97
  -2  -3  15   26.21    1.91
  -2   3  15   29.62    2.04
  -2   3  15   27.72    1.82
  -2  -3  14  185.73    8.14
  -2  -3  14  196.84    8.33
  -2   3  14  193.55   10.32
  -2  -3  14  202.13    8.21
  -2   3  14  200.35    8.29
  -2   3  14  214.81    8.23
  -2  -3  14  198.89    8.30
  -2  -3  14  202.38    8.13
  -2  -3  14  188.84    8.30
  -2   3  14  194.24    8.02
  -2   3  14  195.14    8.26
  -2  -3  14  204.66    8.07
  -2  -3  14  201.05   10.75
  -2   3  14  186.83   10.53
  -2  -3  13  228.82    9.46
  -2  -3  13  232.93    9.50
  -2   3  13  239.65    9.36
  -2  -3  13  245.53    9.41
  -2  -3  13  235.69    9.20
   2  -3 -13  225.25   11.08
  -2   3  13  226.58    9.40
  -2  -3  13  223.07    9.46
  -2   3  13  215.90   11.53
  -2  -3  13  227.11   11.67
   2  -3 -12   57.05    4.30
  -2   3  12   63.97    4.71
  -2  -3  12   60.27    4.60
  -2   3  12   65.53    3.12
  -2  -3  12   62.27    3.08
   2  -3 -11    6.50    1.33
  -2   3  11    4.75    1.24
  -2  -3  11    4.51    1.17
   2  -3 -10  258.49   11.93
  -2   3  10  266.53   11.85
  -2  -3  10  250.50   11.79
   2  -3  -9 2051.33   79.44
  -2   3   9 2191.02   79.23
  -2  -3   9 2138.93   79.23
   2  -3  -8 2287.11   86.26
  -2   3   8 2347.22   85.82
  -2  -3   8 2322.53   85.83
   2  -3  -7  235.04   10.95
  -2  -3   7  253.58   10.58
  -2   3   7  242.26   10.49
   2  -3  -6    5.13    1.15
  -2   3   6    7.23    1.02
   2  -3  -5   58.40    3.81
  -2  -3   5   54.41    3.13
  -2   3   5   57.01    3.14
   2  -3  -4 3278.76  118.50
  -2  -3   4 3209.63  117.59
  -2   3   4 3221.60  117.55
   2  -3  -3  223.44    9.71
  -2   3   3  214.93    8.83
  -2  -3   3  222.81    8.91
   2  -3  -2  507.03   20.48
  -2  -3   2  516.59   19.94
  -2  -3   2  535.76   19.64
  -2   3   2  512.08   19.54
  -2  -3   1   90.75    4.44
  -2  -3   0  111.86    5.37
   2  -3   1   65.63    3.69
  -2   3  -1   61.00    3.28
  -2  -3  -1   71.28    3.77
  -2   3  -2 1849.69   66.34
  -2   3  -2 1766.57   66.05
  -2  -3  -2 1859.45   67.15
  -2   3  -3  270.25   10.39
  -2   3  -3  256.12   10.41
  -2  -3  -3  274.33   11.47
  -2   3  -4    9.59    0.78
  -2  -3  -4   10.71    1.54
  -2   3  -4    7.63    0.93
   2   3   4    9.98    1.27
   2  -3   4    8.97    1.20
   2   3   5   46.77    3.31
  -2   3  -5   42.58    2.59
  -2  -3  -5   41.47    3.27
   2  -3   5   38.98    2.93
   2   3   5   41.97    3.00
  -2   3  -6   16.49    1.61
  -2  -3  -6   17.23    2.22
   2  -3   6   21.65    2.15
   2   3   6   15.96    1.92
  -2   3  -7   59.11    3.72
   2   3   7   66.89    4.42
   2  -3   7   60.31    4.29
  -2  -3  -8  240.17   11.97
  -2   3  -8  255.27   10.93
   2  -3   8  238.90    9.78
  -2   3  -9    1.76    0.82
   2   3   9    0.60    0.86
  -2   3 -10   96.18    5.77
   2   3  10   96.12    6.25
  -2   3 -11   26.80    2.87
   2  -3  11   33.21    2.03
   2   3  11   26.89    3.09
   2   3  12  141.33    6.19
  -2   3 -12  134.79    7.82
   2  -3  12  135.76    6.16
   2   3  12  149.23    8.50
   2  -3  12  134.67    5.79
   2  -3  12  139.85    6.28
   2  -3  12  139.86    6.12
   2  -3  12  128.93    6.22
   2   3  12  134.50    6.12
   2  -3  12  140.76    6.05
   2  -3  13    9.73    1.22
   2  -3  13   10.27    1.28
   2  -3  13   10.35    1.24
   2   3  13   10.46    2.08
   2  -3  13   12.46    1.21
   2   3  13   11.24    1.28
   2  -3  13    9.32    1.14
   2   3  13    9.55    1.22
   2  -3  13    9.93    1.15
   2  -3  13   10.98    1.04
   2  -3  14  146.26    6.63
   2  -3  14  140.89    6.69
   2   3  14  139.69    6.52
   2  -3  14  146.41    6.42
  -2  -3 -14  138.16    9.76
   2  -3  14  139.83    6.43
   2   3  14  148.04    6.65
   2  -3  14  149.23    6.67
   2  -3  15  149.45    6.81
   2  -3  15  151.26    6.88
   2  -3  15  148.85    6.84
   2   3  15  146.32    6.75
   2  -3  15  144.39    6.58
   2   3  15  142.98    6.67
  -2  -3 -15  155.47   10.41
   2  -3  16  169.50    7.76
   2  -3  16  172.13    7.72
   2  -3  16  171.12    7.49
   2   3  16  170.12    7.67
   2  -3  16  170.09    7.41
   2  -3  16  173.21    7.75
  -2  -3 -16  179.96   11.48
   2  -3  17    9.80    1.21
   2   3  17   10.19    1.33
   2  -3  17   11.02    1.45
   2  -3  17    9.43    1.21
   2  -3  17   11.14    1.43
  -2  -3 -17   10.37    2.59
   2   3  18    6.60    1.07
   2  -3  18    6.56    0.97
   2   3  18    3.67    0.98
   2  -3  18    4.85    0.91
   2  -3  18    5.78    1.10
   2   3  18    3.51    0.88
  -2  -3 -19   -0.39    0.56
   2  -3  19    0.56    0.61
   2  -3  19    0.11    0.67
   2   3  19   -0.74    0.69
   2   3  19   -0.69    0.77
   2   3  19    0.32    0.64
   2  -3  20   64.09    3.04
   2  -3  20   56.40    3.09
   2   3  20   58.74    3.08
   2   3  20   60.35    3.07
   2  -3  20   56.10    3.07
   2  -3  21   17.01    1.35
   2   3  21   21.59    1.41
   2  -3  21   20.34    1.41
   2   3  21   18.02    1.32
   2  -3  22   13.75    1.00
   2   3  22   13.80    0.96
   2  -3  23    0.26    0.19
  -2   4  24    4.08    0.54
  -2   4  24    4.63    0.60
  -2   4  23   32.00    1.69
  -2  -4  23   37.91    1.96
  -2   4  23   36.24    1.97
  -2  -4  22   11.77    1.11
  -2  -4  22   12.49    1.15
  -2   4  22   11.61    1.09
  -2   4  22   12.94    1.02
   2  -4 -22   10.88    0.99
  -2  -4  21    0.39    0.58
  -2   4  21    0.19    0.59
  -2  -4  21    0.57    0.59
  -2  -4  21    0.60    0.67
  -2  -4  21    0.83    0.54
  -2   4  21    0.79    0.55
   2  -4 -21    0.28    0.54
  -2   4  20    2.22    0.67
  -2  -4  20    2.60    0.72
  -2  -4  20    1.99    0.80
  -2  -4  20    1.44    0.54
  -2   4  20    2.37    0.87
  -2  -4  20    2.59    0.72
  -2  -4  20    1.96    0.78
  -2   4  20    1.71    0.64
  -2  -4  20    2.49    0.82
  -2   4  20    2.33    1.01
  -2  -4  19   84.00    4.35
  -2  -4  19   88.64    4.35
  -2   4  19   81.67    4.09
  -2  -4  19   83.18    4.27
  -2  -4  19   82.59    4.15
  -2  -4  19   83.77    4.02
  -2   4  19   87.69    4.15
  -2  -4  19   76.70    4.05
  -2  -4  19   84.88    4.26
  -2   4  19   87.35    4.58
  -2  -4  18   31.35    2.41
  -2   4  18   35.96    2.32
  -2  -4  18   39.47    2.55
   2  -4 -18   39.05    4.74
  -2  -4  18   37.55    2.28
  -2   4  18   36.60    2.35
  -2  -4  18   35.63    2.35
  -2  -4  18   36.52    2.48
  -2  -4  18   33.99    2.02
  -2  -4  18   38.82    2.43
  -2   4  18   40.25    2.76
  -2  -4  18   38.59    2.50
  -2   4  17   11.04    1.24
  -2  -4  17   11.40    1.39
  -2  -4  17   10.95    1.32
  -2  -4  17    8.31    1.00
  -2  -4  17   11.44    1.36
  -2  -4  17   10.39    1.13
  -2   4  17    8.81    1.00
  -2  -4  17    9.75    1.19
  -2   4  17   11.41    1.24
  -2  -4  17    9.67    1.25
  -2  -4  17    8.96    0.97
  -2  -4  17    8.90    1.20
  -2   4  17   10.65    1.50
  -2  -4  17    9.69    0.91
  -2   4  17    8.79    1.03
  -2   4  16   36.45    2.68
  -2  -4  16   35.80    3.82
  -2  -4  16   34.56    2.25
  -2  -4  16   37.74    2.39
  -2  -4  16   37.98    2.27
  -2   4  16   35.30    2.33
  -2   4  16   38.40    2.26
  -2   4  16   33.13    2.32
  -2  -4  16   36.72    2.48
  -2   4  16   34.48    2.19
  -2  -4  16   37.27    2.07
  -2   4  16   40.32    3.94
  -2   4  16   42.88    2.48
  -2  -4  16   45.60    2.67
  -2  -4  16   36.94    2.25
  -2  -4  16   35.50    2.40
  -2  -4  16   38.10    2.50
  -2  -4  15   17.15    1.36
  -2  -4  15   17.51    2.59
  -2   4  15   12.95    2.27
  -2   4  15   13.83    2.40
  -2  -4  15   21.85    1.74
  -2  -4  15   19.41    1.47
  -2   4  15   18.34    1.51
  -2  -4  15   17.92    1.42
  -2   4  15   15.86    1.37
  -2  -4  15   19.18    1.56
  -2  -4  15   17.02    1.61
  -2   4  15   19.03    1.60
  -2   4  15   16.69    1.38
  -2  -4  15   18.42    1.32
  -2  -4  15   15.94    1.49
  -2  -4  15   22.23    1.53
  -2  -4  15   22.11    1.78
  -2  -4  14   21.07    1.75
  -2  -4  14   26.24    3.08
  -2   4  14   24.63    2.93
  -2  -4  14   23.13    1.56
  -2  -4  14   17.45    1.46
  -2   4  14   21.36    1.64
  -2   4  14   23.92    1.61
  -2  -4  14   26.31    1.66
  -2  -4  14   23.18    1.70
  -2  -4  14   23.18    1.81
  -2   4  14   23.32    1.64
  -2   4  14   24.89    1.78
  -2  -4  14   24.54    1.54
  -2  -4  14   19.36    1.67
  -2  -4  14   21.83    1.71
  -2  -4  14   21.78    1.54
  -2  -4  14   20.71    1.73
  -2  -4  13  180.81    7.55
  -2  -4  13  179.52    7.34
  -2  -4  13  163.10    7.29
  -2  -4  13  171.69    7.60
  -2  -4  13  189.63    7.76
  -2  -4  13  181.33    7.59
  -2  -4  13  193.30    7.43
  -2   4  13  184.77    7.38
  -2   4  13  176.50    7.43
  -2  -4  13  179.95    7.48
  -2  -4  13  173.78    7.60
  -2   4  13  181.12    7.41
  -2   4  13  180.49    7.58
  -2  -4  13  174.06    7.26
   2  -4 -13  195.47    9.98
  -2  -4  13  186.16    9.69
  -2   4  13  198.35    9.84
  -2  -4  13  186.93    7.70
  -2  -4  13  165.63    7.30
  -2  -4  12  104.50    4.85
  -2   4  12  112.07    4.66
  -2  -4  12  110.61    4.65
  -2  -4  12  103.66    4.88
  -2  -4  12  100.11    4.81
  -2   4  12  105.59    6.45
  -2  -4  12   90.36    6.14
  -2  -4  12  104.35    4.78
  -2   4  12  104.89    4.76
   2  -4 -12   99.02    6.56
  -2  -4  11   83.54    3.79
  -2   4  11   82.82    3.76
  -2   4  11   83.31    5.29
  -2  -4  11   89.72    5.46
   2  -4 -11   89.46    5.87
  -2   4  10  112.53    4.74
   2  -4 -10  110.18    6.78
  -2  -4  10  109.14    6.22
  -2   4  10  113.96    6.30
   2  -4  -9  143.78    7.81
  -2   4   9  129.53    6.88
  -2  -4   9  137.59    6.98
   2  -4  -8  581.65   23.97
  -2  -4   8  591.37   22.91
  -2   4   8  563.77   22.81
   2  -4  -7  799.82   31.93
  -2  -4   7  799.04   30.72
  -2   4   7  808.02   30.72
  -2  -4   6  260.18   10.69
   2  -4  -6  271.04   12.61
  -2   4   6  288.18   11.41
  -2  -4   6  290.84   11.44
   2  -4  -5  466.88   19.24
  -2  -4   5  463.70   17.88
  -2   4   5  453.31   17.83
   2  -4  -4  198.42    9.57
   2   4  -4  199.17    7.94
  -2   4   4  206.67    8.29
  -2  -4   4  199.00    8.28
   2  -4  -3   41.95    3.23
   2   4  -3   41.80    2.28
  -2  -4   3   40.60    2.26
  -2   4   3   41.95    2.25
   2   4  -2    0.39    0.34
  -2  -4   2    0.66    0.48
  -2  -4   2    1.47    0.39
  -2   4   2    1.17    0.34
  -2  -4   1   15.65    1.15
  -2   4   1   14.87    1.07
   2  -4   0    0.18    0.62
   2   4   0   -0.13    0.47
  -2  -4   0    1.09    0.58
   2  -4   1  314.76   13.35
   2   4   1  316.97   13.04
  -2  -4  -1  314.41   13.11
   2  -4   2  100.16    5.22
   2   4   2   93.22    5.04
  -2   4  -2   94.52    4.59
  -2  -4  -2   98.61    5.22
   2  -4   2   94.10    4.55
   2   4   2   97.53    4.54
   2   4   3  199.55    9.16
  -2  -4  -3  200.88    9.24
  -2   4  -3  196.54    8.17
   2   4   3  200.62    8.54
   2  -4   3  200.59    8.60
   2   4   4   41.78    3.07
  -2   4  -4   37.58    2.01
  -2  -4  -4   37.29    3.07
   2   4   4   35.70    2.53
   2  -4   4   33.61    2.53
   2   4   5  254.65   11.37
  -2  -4  -5  236.68   11.29
   2   4   5  245.96   10.67
   2  -4   5  239.21   10.69
   2   4   6   37.10    3.22
  -2  -4  -6   37.21    3.34
   2  -4   6   38.75    3.02
   2   4   6   35.95    2.89
   2   4   7   36.93    3.33
  -2  -4  -7   34.49    3.39
   2  -4   8  498.93   18.67
  -2  -4  -8  520.32   22.05
   2  -4   9  108.25    4.56
  -2  -4  -9  129.31    7.82
   2   4  10  131.63    7.79
   2  -4  10  123.55    5.25
  -2  -4 -10  116.33    7.99
   2   4  10  123.23    5.56
   2  -4  11  631.15   24.37
   2  -4  11  659.62   24.65
   2   4  11  635.42   24.49
   2  -4  11  665.97   24.91
   2  -4  11  654.29   24.74
   2  -4  11  645.71   24.76
   2   4  11  666.26   27.81
   2  -4  11  638.01   24.82
   2  -4  11  652.04   24.90
  -2  -4 -11  697.75   29.03
   2  -4  11  646.21   24.42
   2   4  11  652.86   24.70
   2  -4  11  675.10   24.54
   2   4  11  673.53   24.86
   2   4  12  121.74    5.50
   2  -4  12  116.56    5.33
   2  -4  12  100.71    5.24
   2   4  12  114.81    5.23
   2  -4  12  128.83    5.57
   2  -4  12  120.86    5.55
   2   4  12  135.02    8.19
   2  -4  12  122.25    5.21
   2  -4  12  114.80    5.56
   2  -4  12  118.65    5.64
   2   4  12  123.95    5.62
   2  -4  12  124.07    5.22
  -2  -4 -12  123.40    8.68
   2   4  13  473.08   19.20
   2  -4  13  515.55   19.48
  -2  -4 -13  539.07   24.28
   2  -4  13  472.75   19.37
   2   4  13  515.79   19.63
   2  -4  13  533.69   19.69
   2  -4  13  511.56   19.71
   2  -4  13  525.40   19.27
   2  -4  14   18.90    1.60
   2  -4  14   18.46    1.45
   2   4  14   18.64    1.48
   2  -4  14   16.45    1.66
   2  -4  14   19.50    1.70
   2   4  14   19.14    1.71
   2  -4  14   18.27    1.55
  -2  -4 -14   22.58    3.59
   2  -4  15  195.64    8.53
  -2  -4 -15  188.09   12.05
   2  -4  15  198.57    8.42
   2  -4  15  176.60    7.82
   2   4  15  183.67    7.82
   2   4  15  200.00    8.36
   2  -4  15  200.36    8.12
   2  -4  16   85.42    4.46
   2   4  16   75.00    4.13
   2  -4  16   79.79    4.06
   2  -4  16   81.67    4.01
   2   4  17   10.71    1.23
   2  -4  17   10.36    1.22
   2  -4  18    2.79    0.82
   2   4  18    3.24    0.97
   2  -4  18    1.78    0.74
  -2  -4 -18    3.53    0.85
   2  -4  18    1.74    0.69
   2   4  18    2.44    0.76
   2   4  18    2.62    0.79
   2   4  19    2.55    0.67
   2  -4  19    3.34    0.82
   2   4  19    4.57    0.92
   2  -4  19    3.48    0.82
  -2  -4 -19    4.18    0.81
   2  -4  19    3.53    0.82
   2   4  19    3.74    0.72
   2  -4  19    3.65    0.77
   2   4  20    1.79    0.69
   2  -4  20    3.61    0.71
   2   4  20    3.59    0.64
   2  -4  20    2.11    0.67
   2  -4  20    2.49    0.70
   2   4  20    2.83    0.64
   2   4  21    9.91    0.83
   2   4  21    9.21    0.80
   2  -4  21   12.45    1.04
   2  -4  21    9.39    0.95
   2   4  21   10.31    1.00
   2  -4  22    6.72    0.67
   2  -4  22    7.17    0.67
   2   4  23   26.54    1.26
  -2   5  24    1.23    0.26
  -2   5  23    0.24    0.35
  -2   5  23    0.44    0.46
  -2   5  22    6.63    0.97
  -2   5  22    7.04    0.79
  -2   5  22    8.79    0.89
  -2   5  22    8.66    1.00
   2  -5 -22    7.88    0.81
   2  -5 -21  169.49    6.94
  -2  -5  21  166.21    6.84
  -2  -5  21  175.74    6.98
  -2  -5  21  173.90    6.99
  -2   5  21  148.80    6.47
  -2   5  21  163.74    7.09
  -2   5  21  167.16    6.87
  -2   5  21  160.76    7.11
   2  -5 -20   21.94    1.70
  -2  -5  20   17.58    1.49
  -2  -5  20   22.19    1.70
  -2   5  20   23.60    1.88
  -2  -5  20   20.80    1.66
  -2   5  20   22.20    1.93
  -2   5  20   18.93    1.33
  -2  -5  20   15.72    1.33
  -2   5  19    3.25    0.66
  -2  -5  19    3.55    0.78
  -2  -5  19    2.96    0.69
  -2  -5  19    2.36    0.64
  -2   5  19    1.67    1.02
  -2   5  19    2.44    0.71
  -2  -5  19    3.37    0.94
  -2  -5  19    3.01    0.91
  -2  -5  18  111.13    5.16
  -2  -5  18  113.86    5.20
  -2   5  18  113.95    5.14
  -2  -5  18  116.33    5.06
  -2   5  18  113.64    5.14
  -2  -5  18  121.49    5.49
  -2  -5  18  124.14    5.61
  -2  -5  18  128.54    5.65
  -2   5  18  125.59    5.37
  -2  -5  18  114.31    5.28
  -2   5  18  117.80    5.77
  -2  -5  18  107.84    5.16
  -2   5  17   76.29    4.01
  -2  -5  17   63.60    3.40
  -2   5  17   66.51    3.45
  -2  -5  17   66.89    3.64
  -2   5  17   64.71    3.29
  -2  -5  17   66.98    3.38
  -2  -5  17   61.23    3.51
  -2   5  17   59.69    3.43
  -2  -5  17   63.02    3.22
  -2   5  17   68.87    3.39
  -2  -5  17   60.95    3.09
  -2  -5  17   61.92    3.58
  -2  -5  17   71.56    3.39
   2  -5 -17   67.69    6.33
  -2  -5  17   61.07    3.33
  -2   5  16  314.84   11.92
  -2  -5  16  309.71   12.11
  -2  -5  16  269.23   11.44
  -2  -5  16  301.40   11.69
  -2   5  16  290.74   11.63
  -2  -5  16  295.24   11.71
  -2   5  16  288.81   11.92
  -2  -5  16  293.66   11.96
  -2  -5  16  285.23   11.60
  -2   5  16  286.41   11.73
  -2  -5  16  292.32   11.50
  -2  -5  16  295.90   12.06
   2  -5 -16  312.40   16.36
  -2   5  16  277.10   14.65
  -2  -5  16  296.15   11.76
  -2  -5  16  309.28   11.75
  -2  -5  15  105.82    4.74
  -2  -5  15  113.42    5.24
  -2  -5  15  105.08    4.72
   2  -5 -15   97.39    4.80
  -2  -5  15  107.03    4.82
  -2  -5  15  109.57    4.69
  -2  -5  15  102.96    5.08
  -2   5  15  110.39    4.95
  -2   5  15   98.11    5.00
  -2   5  15   98.12    7.16
  -2  -5  15  107.91    4.94
  -2  -5  15  108.45    4.86
  -2   5  15  101.27    4.68
  -2  -5  15  106.93    4.72
  -2  -5  15  110.59    4.90
  -2  -5  14   78.02    3.72
  -2  -5  14   78.56    4.10
  -2  -5  14   79.94    4.07
  -2  -5  14   78.27    3.84
  -2  -5  14   79.99    3.78
  -2  -5  14   81.59    3.74
   2  -5 -14   77.12    3.84
  -2  -5  14   70.67    3.66
  -2  -5  14   74.50    3.64
  -2  -5  14   83.51    4.07
  -2   5  14   83.19    3.89
  -2   5  14   82.43    4.02
   2  -5 -14   70.28    5.71
  -2  -5  14   74.02    3.73
  -2  -5  14   77.76    3.64
  -2   5  14   79.62    3.68
  -2  -5  14   76.09    5.50
  -2   5  14   60.03    5.05
   2  -5 -13   49.25    2.82
  -2  -5  13   55.31    3.10
  -2  -5  13   50.64    2.75
  -2  -5  13   54.68    2.68
  -2   5  13   52.07    2.65
  -2  -5  13   52.62    2.74
  -2  -5  13   54.56    3.01
  -2   5  13   53.17    2.95
  -2   5  13   52.58    2.88
   2  -5 -13   52.55    4.80
  -2  -5  13   53.83    2.77
  -2  -5  13   56.28    2.82
  -2  -5  13   50.06    2.80
  -2  -5  13   44.96    3.99
  -2   5  13   51.05    4.16
  -2  -5  12   56.34    2.90
  -2  -5  12   53.80    2.86
   2  -5 -12   53.51    2.93
  -2  -5  12   57.76    2.74
  -2   5  12   55.81    2.73
  -2   5  12   55.71    2.93
  -2  -5  12   58.81    3.06
  -2   5  12   58.99    3.02
  -2  -5  12   55.48    2.86
  -2   5  12   51.42    4.12
  -2  -5  12   52.31    4.11
  -2  -5  12   56.98    2.86
   2  -5 -12   52.36    4.73
  -2  -5  12   57.66    3.11
  -2  -5  12   50.06    3.03
  -2  -5  12   55.83    2.84
  -2   5  11   10.09    1.05
  -2  -5  11    9.38    1.05
   2  -5 -11   11.84    2.08
  -2  -5  11   10.33    1.15
  -2   5  11   11.43    1.68
  -2  -5  11    8.19    1.44
  -2  -5  11   11.46    1.15
  -2   5  11   11.43    0.92
  -2  -5  11    9.75    0.86
  -2  -5  10   21.03    1.29
   2  -5 -10   25.39    3.06
  -2   5  10   18.37    2.08
  -2  -5  10   20.13    2.16
   2  -5  -9   45.51    4.29
  -2  -5   9   58.56    3.67
  -2   5   9   48.75    3.46
   2  -5  -8   52.92    4.41
  -2  -5   8   53.25    3.34
  -2   5   8   47.16    3.20
   2  -5  -7  763.96   30.98
  -2  -5   7  756.01   28.97
  -2   5   7  757.18   28.98
  -2  -5   6   61.49    3.37
   2  -5  -6   59.36    4.66
  -2  -5   6   66.94    3.46
  -2   5   6   60.05    3.36
   2  -5  -5  177.97    9.10
  -2  -5   5  161.52    7.66
   2  -5  -5  175.58    6.64
  -2   5   5  159.50    7.07
  -2  -5   5  167.05    7.13
   2  -5  -4   12.70    0.88
  -2   5   4   10.87    0.95
  -2  -5   4   12.45    1.03
   2  -5  -3  171.11    6.74
   2   5  -3  176.22    7.27
  -2  -5   3  169.12    6.82
   2  -5  -2  148.02    5.61
   2   5  -2  146.46    6.35
  -2  -5   2  128.16    5.47
  -2  -5   2  147.11    6.26
   2  -5  -1  255.24    9.35
   2  -5  -1  254.64   11.39
   2   5  -1  254.47   10.34
  -2  -5   1  229.32    9.15
  -2  -5   1  246.45   10.14
   2  -5   0  140.15    5.39
   2   5   0  143.31    6.51
   2  -5   0  151.27    7.32
  -2  -5   0  124.02    5.26
   2  -5   0  127.25    5.26
  -2  -5   0  146.29    6.42
   2   5   1    1.04    0.67
   2  -5   1    0.45    0.83
   2  -5   1    1.21    0.34
  -2  -5  -1    0.51    0.65
   2  -5   2  449.42   17.24
   2  -5   2  500.43   19.20
   2   5   2  473.16   18.87
   2   5   2  460.08   17.55
   2  -5   2  462.55   17.65
  -2  -5  -2  467.78   18.85
  -2   5  -3 1281.82   49.11
  -2  -5  -3 1351.87   50.34
   2  -5   3 1396.98   50.34
   2   5   3 1341.10   50.32
   2  -5   3 1319.57   48.42
  -2  -5  -4   48.89    3.77
   2  -5   4   48.67    2.34
   2   5   4   51.68    3.76
  -2  -5  -5   10.18    1.80
   2  -5   5   10.66    0.86
   2   5   5   14.29    2.01
  -2  -5  -6  124.78    7.27
   2  -5   6  122.56    5.10
   2   5   6  126.17    7.14
  -2  -5  -7   32.69    3.42
   2   5   7   28.10    3.00
   2  -5   7   29.42    1.65
  -2  -5  -8   53.74    4.75
   2  -5   8   57.70    2.71
   2   5   8   56.75    4.68
  -2  -5  -9    5.36    1.64
   2  -5   9    5.09    0.61
   2   5   9    5.51    1.58
   2  -5   9    5.97    0.86
   2   5   9    6.30    0.93
   2  -5  10  126.95    5.85
  -2  -5 -10  138.70    8.78
   2   5  10  126.51    5.64
   2   5  10  136.29    5.92
   2  -5  10  127.86    5.59
   2  -5  10  133.41    5.82
   2   5  10  130.82    5.54
   2  -5  10  128.53    5.47
   2  -5  10  120.71    5.31
   2  -5  10  135.17    5.95
   2  -5  10  130.87    5.89
   2  -5  10  126.02    5.48
   2   5  10  138.80    5.78
   2  -5  10  131.95    5.71
   2  -5  11  385.40   14.48
   2   5  11  393.50   14.95
   2  -5  11  375.88   14.56
   2  -5  11  383.12   14.84
   2   5  11  373.85   14.47
   2  -5  11  384.89   14.52
   2  -5  11  377.14   14.88
  -2  -5 -11  402.59   18.94
   2  -5  11  364.30   14.63
   2   5  11  347.78   14.56
   2  -5  11  377.14   14.96
   2  -5  11  367.42   14.89
   2   5  11  369.73   14.65
   2   5  12   87.57    4.32
  -2  -5 -12   98.31    7.59
   2   5  12   89.52    4.17
   2  -5  12   91.54    4.21
   2  -5  12   91.66    4.34
   2   5  12   88.23    4.28
   2  -5  12   90.26    4.24
   2   5  12   88.92    4.55
   2  -5  12   86.94    4.57
   2  -5  12   90.61    4.55
   2  -5  12   86.85    4.13
  -2  -5 -13   58.42    5.80
   2  -5  13   58.58    3.10
   2   5  13   52.04    2.97
   2   5  13   57.51    2.91
   2   5  13   55.59    3.11
   2  -5  13   55.78    2.93
   2  -5  13   54.97    2.94
   2   5  13   54.68    3.05
   2  -5  13   53.83    3.27
   2  -5  13   54.96    3.33
   2   5  13   51.73    3.19
   2   5  14   53.14    3.36
   2  -5  14   54.99    3.39
   2  -5  14   54.86    3.45
  -2  -5 -14   58.92    5.96
   2  -5  14   62.19    3.12
   2   5  14   63.34    3.23
   2   5  14   57.97    2.98
   2   5  14   57.30    3.25
   2  -5  14   55.21    3.26
   2  -5  14   62.59    3.24
   2   5  15   79.91    4.00
   2  -5  15   86.88    4.05
  -2  -5 -15   86.92    7.41
   2   5  15   79.34    4.18
   2  -5  15   88.08    4.48
   2  -5  15   86.61    4.35
   2   5  16   57.29    3.05
   2  -5  16   58.07    3.13
  -2  -5 -16   60.07    3.42
   2  -5  16   54.22    3.30
   2  -5  16   55.35    3.25
   2  -5  17   77.53    4.01
   2   5  17   72.65    3.74
   2   5  18    0.69    0.47
   2   5  18    0.37    0.79
   2  -5  18    0.31    0.62
  -2  -5 -18    0.21    0.64
   2   5  18    0.75    0.54
   2  -5  19   60.40    3.11
   2   5  19   54.93    2.82
   2  -5  19   54.85    2.94
  -2  -5 -19   64.57    3.02
   2   5  19   60.58    3.17
   2   5  19   50.05    2.62
   2   5  20   39.68    2.31
   2  -5  20   43.83    2.27
   2   5  20   41.20    2.08
   2  -5  20   42.51    2.34
  -2  -5 -20   40.89    2.09
   2  -5  21   25.26    1.50
   2  -5  21   22.20    1.39
   2   5  21   24.79    1.50
  -2  -5 -22   47.41    2.14
   2  -5  22   49.60    2.17
  -2   6  23   16.82    1.08
   2  -6 -23   18.23    1.13
  -2   6  22    2.03    0.42
  -2   6  22    1.71    0.59
  -2   6  22    2.16    0.58
   2  -6 -22    2.14    0.47
  -2   6  21   43.63    2.25
  -2   6  21   40.06    2.37
  -2   6  21   38.92    2.15
  -2   6  21   40.40    2.42
   2  -6 -21   48.30    2.41
  -2   6  20   27.06    1.99
   2  -6 -20   27.23    1.89
  -2   6  20   24.75    1.90
  -2  -6  19   15.07    1.35
  -2   6  19   17.80    1.65
  -2  -6  19   17.27    1.53
  -2   6  19   16.12    1.65
   2  -6 -19   18.50    1.60
  -2  -6  19   15.30    1.28
  -2  -6  19   18.29    1.56
  -2  -6  18    1.85    0.59
  -2  -6  18    3.38    0.73
  -2   6  18    3.83    0.76
  -2   6  18    3.16    1.02
  -2  -6  18    2.87    0.69
  -2  -6  18    2.55    0.64
  -2   6  18    2.66    0.64
  -2  -6  17    0.33    0.54
  -2  -6  17    0.26    0.53
  -2   6  17    0.90    0.75
  -2  -6  17    0.71    0.58
  -2  -6  17    0.79    0.47
  -2   6  17    0.40    0.58
  -2   6  17    0.87    0.88
  -2  -6  17    0.76    0.53
  -2   6  17   -0.10    0.55
  -2  -6  17    0.17    0.50
  -2  -6  16   50.64    2.75
  -2  -6  16   56.43    3.08
  -2   6  16   49.95    3.01
  -2  -6  16   51.98    2.84
  -2   6  16   54.81    3.01
  -2  -6  16   55.65    2.92
  -2  -6  16   51.92    2.72
  -2   6  16   52.27    4.96
   2  -6 -16   60.53    5.76
  -2  -6  16   52.37    2.95
  -2  -6  16   50.40    2.77
  -2  -6  15   31.11    2.12
  -2  -6  15   29.14    1.91
   2  -6 -15   28.74    3.99
   2  -6 -15   28.31    2.02
  -2  -6  15   29.58    1.93
  -2  -6  15   31.62    1.93
  -2  -6  15   31.87    2.18
  -2   6  15   34.25    2.20
  -2  -6  15   31.82    2.05
  -2   6  15   32.02    2.24
  -2  -6  15   34.08    2.04
  -2  -6  15   30.33    1.92
  -2  -6  15   27.46    1.95
  -2  -6  15   35.29    2.35
  -2  -6  14    1.95    0.70
   2  -6 -14    3.60    1.62
  -2  -6  14    1.85    0.61
  -2  -6  14    1.61    0.64
   2  -6 -14    2.38    0.70
  -2  -6  14    2.49    0.65
  -2  -6  14    1.25    0.58
  -2  -6  14    2.13    0.69
  -2  -6  14    1.25    0.68
  -2   6  14    1.51    0.73
   2  -6 -14    2.71    1.30
  -2  -6  14    1.95    0.63
  -2   6  14    3.36    0.87
  -2  -6  14    2.37    0.83
   2  -6 -13   72.34    3.92
  -2  -6  13   77.19    3.82
  -2  -6  13   90.03    4.23
  -2  -6  13   80.80    3.88
  -2  -6  13   81.85    4.03
  -2   6  13   82.79    4.02
  -2   6  13   84.79    4.07
   2  -6 -13   81.98    6.38
  -2  -6  13   76.29    3.93
  -2  -6  13   76.45    3.83
  -2  -6  13   75.03    3.78
  -2  -6  12  149.23    6.28
  -2  -6  12  132.87    5.94
  -2  -6  12  146.66    6.15
  -2   6  12  136.40    6.05
   2  -6 -12  138.29    8.85
  -2  -6  12  133.37    5.94
  -2  -6  12  124.79    5.82
  -2  -6  12  147.57    6.25
   2  -6 -12  130.07    6.04
  -2  -6  12  137.89    5.82
  -2  -6  12  138.64    6.05
  -2  -6  12  133.37    5.95
  -2  -6  11   20.16    1.46
  -2  -6  11   20.59    1.58
   2  -6 -11   21.95    1.66
  -2  -6  11   22.20    1.70
  -2  -6  11   17.39    1.48
  -2  -6  11   19.39    1.42
  -2  -6  11   22.00    1.61
  -2   6  11   21.54    1.63
  -2  -6  11   21.53    1.65
  -2  -6  11   23.97    1.64
   2  -6 -11   20.39    2.99
  -2  -6  11   20.83    1.67
  -2  -6  10    4.58    0.74
  -2  -6  10    4.57    0.78
  -2   6  10    6.45    0.86
  -2  -6  10    4.70    0.78
  -2  -6  10    5.09    0.78
  -2  -6  10    5.82    0.87
   2  -6 -10    3.45    1.53
  -2  -6  10    5.57    0.83
  -2  -6  10    5.93    0.88
  -2  -6  10    5.41    0.82
  -2  -6  10    5.14    0.72
   2  -6 -10    5.62    0.86
  -2  -6   9    0.26    0.43
  -2   6   9    0.96    0.59
  -2  -6   9   -0.09    0.43
   2  -6  -9   -0.42    1.00
  -2   6   9    0.08    0.43
  -2  -6   9    0.09    0.46
  -2  -6   9    0.35    0.44
  -2  -6   9    0.09    0.47
   2  -6  -8  486.52   21.87
   2  -6  -7  208.58   11.31
  -2  -6   6    0.96    0.48
   2  -6  -6    0.37    0.88
   2  -6  -5    4.93    1.44
  -2  -6   5    4.23    0.98
   2  -6  -4  148.71    5.95
  -2  -6   4  145.68    7.56
   2  -6  -4  130.95    8.17
   2  -6  -3    0.43    0.32
   2   6  -2  277.21   11.20
   2  -6  -2  267.42   10.34
   2  -6  -2  242.71   12.62
   2  -6  -1   15.35    2.16
   2  -6  -1   13.09    1.01
   2   6  -1   13.10    1.51
  -2  -6   1   13.07    1.27
   2  -6   0   14.11    1.07
   2  -6   0   12.78    2.06
   2   6   0   16.97    1.74
  -2  -6   0   15.86    1.54
   2   6   1   41.69    3.13
   2  -6   1   45.09    3.67
  -2  -6  -1   39.97    2.91
   2   6   2    3.09    0.99
   2  -6   2    3.22    0.53
   2  -6   2    4.46    1.20
  -2  -6  -2    2.65    0.89
   2  -6   3    8.16    1.55
   2   6   3   12.12    1.73
   2  -6   3    8.30    0.82
  -2   6  -3    8.04    1.14
  -2  -6  -3    9.55    1.54
   2  -6   4   26.02    1.56
   2   6   4   28.93    2.80
  -2  -6  -4   21.18    2.44
   2  -6   5   59.55    2.88
   2   6   5   62.29    4.52
  -2  -6  -5   61.59    4.53
   2  -6   6   56.16    2.81
   2   6   6   62.83    4.69
  -2  -6  -6   64.48    4.75
   2  -6   7   23.18    1.52
   2   6   7   24.98    2.95
  -2  -6  -7   30.67    3.26
   2  -6   7   23.78    1.57
   2  -6   7   27.56    1.65
   2   6   8   79.99    3.75
   2   6   8   73.74    3.68
   2  -6   8   69.22    3.49
   2  -6   8   73.16    3.47
   2  -6   8   74.45    3.42
   2   6   8   84.58    5.86
   2  -6   8   70.73    3.64
   2  -6   8   73.29    3.82
   2  -6   8   71.50    3.49
  -2  -6  -8   75.42    5.77
   2   6   9   90.26    3.89
   2   6   9   76.10    3.78
   2  -6   9   71.64    3.55
   2  -6   9   71.15    3.48
   2   6   9   70.37    5.64
   2  -6   9   71.57    3.39
   2  -6   9   68.53    3.42
   2  -6   9   74.10    3.64
   2  -6   9   76.13    3.79
   2  -6   9   66.72    3.69
   2  -6   9   81.81    4.02
   2  -6   9   75.45    3.72
  -2  -6  -9   86.06    6.34
   2  -6   9   68.59    3.50
  -2  -6 -10    6.61    1.93
   2  -6  10    6.95    1.02
   2   6  10    8.05    1.10
   2  -6  10    6.31    0.87
   2   6  10    6.96    0.89
   2  -6  10    5.80    0.83
   2  -6  10    7.75    0.77
   2  -6  10    4.40    0.89
   2  -6  10    6.93    0.94
   2  -6  10    5.72    0.78
   2  -6  10    5.55    0.96
   2  -6  10    6.63    1.01
   2   6  10    7.06    1.04
   2  -6  10    6.28    0.87
   2  -6  11    6.40    0.99
   2   6  11    6.59    0.86
   2   6  11    6.55    0.98
   2  -6  11    5.47    0.86
   2  -6  11    5.75    0.82
   2   6  11    3.40    0.91
  -2  -6 -11    5.59    1.91
   2  -6  11    4.51    0.94
   2  -6  11    4.55    0.97
   2  -6  11    5.11    0.78
   2  -6  11    5.80    0.92
   2  -6  12   19.73    1.75
   2   6  12   20.93    1.83
   2  -6  12   19.24    1.53
   2   6  12   22.67    1.61
   2  -6  12   22.61    1.68
   2   6  12   20.61    1.69
  -2  -6 -12   22.09    3.43
   2  -6  12   19.62    1.51
   2  -6  12   19.10    1.67
   2  -6  12   22.68    1.87
   2  -6  12   22.59    1.86
   2  -6  13   93.60    4.49
   2  -6  13   96.30    4.28
  -2  -6 -13  101.83    7.84
   2  -6  13   89.77    4.55
   2   6  13   89.22    4.59
   2   6  13   83.73    4.17
   2  -6  13   93.26    4.65
   2  -6  13   87.97    4.62
   2  -6  13   86.32    4.27
   2   6  13   93.65    4.49
  -2  -6 -13   97.53    4.84
   2  -6  13   86.85    4.31
   2   6  13   83.26    4.30
  -2  -6 -14   80.01    4.29
   2  -6  14   77.45    4.04
   2  -6  14   79.88    3.91
   2   6  14   76.75    3.76
   2  -6  14   81.65    4.25
  -2  -6 -14   85.97    7.14
   2  -6  14   80.07    3.86
   2   6  14   77.12    3.96
   2  -6  14   77.06    4.12
   2  -6  14   78.09    3.81
   2  -6  15   10.27    1.31
   2  -6  15   11.36    1.13
  -2  -6 -15   10.72    1.41
   2   6  15   11.46    1.20
   2  -6  15    9.64    1.20
  -2  -6 -16    0.87    0.76
   2  -6  16   -0.11    0.57
   2  -6  16    0.63    0.71
   2  -6  16    0.86    0.71
   2   6  16    0.09    0.49
   2  -6  17   14.91    1.38
  -2  -6 -17   16.01    1.47
   2  -6  17   14.43    1.47
  -2  -6 -18   71.36    3.53
   2  -6  18   71.18    3.47
   2   6  18   76.95    3.80
   2   6  18   67.10    3.28
   2  -6  18   70.55    3.61
   2  -6  19    3.51    0.63
   2   6  19    5.47    0.90
  -2  -6 -19    4.20    0.68
   2   6  19    3.98    0.54
   2   6  20    1.91    0.60
  -2  -6 -21   12.54    0.93
   2   6  21   11.32    0.87
   2  -7 -22   32.66    1.64
   2  -7 -22   38.34    1.81
   2  -7 -22   32.08    1.68
  -2   7  22   38.90    1.78
   2  -7 -21    8.30    0.88
   2  -7 -21    9.19    0.88
  -2   7  21    6.67    0.81
  -2   7  21    9.00    0.94
  -2   7  20    3.84    0.77
  -2   7  20    2.16    0.43
  -2   7  20    2.96    0.77
   2  -7 -20    3.27    0.74
  -2   7  19    3.73    0.90
  -2   7  19    2.30    0.70
   2  -7 -19    3.35    0.83
   2  -7 -18   30.72    2.12
  -2  -7  18   24.20    1.62
  -2   7  18   26.21    1.75
  -2   7  18   26.78    1.99
   2  -7 -18   25.55    1.72
  -2   7  18   29.53    2.14
  -2  -7  18   28.45    1.95
  -2  -7  18   24.35    1.68
  -2   7  17   55.35    2.87
  -2  -7  17   54.22    2.89
  -2   7  17   52.36    2.92
  -2  -7  17   50.23    2.77
  -2   7  17   50.60    2.96
  -2  -7  17   53.93    2.75
  -2  -7  17   58.73    3.14
   2  -7 -17   57.14    3.31
  -2   7  17   57.19    3.31
  -2  -7  17   54.56    2.89
  -2  -7  16   60.05    3.19
  -2  -7  16   52.79    2.94
  -2  -7  16   56.21    3.14
   2  -7 -16   55.26    3.33
  -2   7  16   46.91    2.98
  -2  -7  16   52.92    2.88
  -2   7  16   55.87    3.04
  -2   7  16   55.41    3.30
  -2  -7  16   54.17    2.91
  -2  -7  16   52.82    2.80
  -2  -7  15    0.87    0.61
  -2  -7  15    0.24    0.73
  -2   7  15   -0.48    0.87
   2  -7 -15    0.97    1.24
  -2  -7  15    0.11    0.53
  -2  -7  15    0.16    0.46
  -2  -7  15    0.27    0.49
  -2  -7  15   -0.19    0.63
  -2   7  15   -0.35    0.66
  -2  -7  15    0.12    0.65
  -2  -7  15    0.53    0.51
  -2  -7  15    0.19    0.56
  -2   7  15   -0.11    0.64
  -2  -7  14   98.96    4.64
  -2  -7  14  111.02    5.00
   2  -7 -14   91.78    7.19
  -2  -7  14   97.21    4.57
  -2  -7  14   88.22    4.38
  -2  -7  14  106.88    4.95
  -2  -7  14   99.45    4.62
  -2   7  14   97.61    4.79
  -2   7  14  107.12    4.92
  -2  -7  14   95.83    4.64
   2  -7 -14  103.42    7.50
  -2  -7  14  102.42    4.78
  -2  -7  14  102.56    4.67
  -2  -7  13   40.00    2.50
  -2  -7  13   43.16    2.63
  -2  -7  13   40.52    2.43
  -2   7  13   40.21    2.58
  -2  -7  13   42.13    2.51
   2  -7 -13   36.71    4.28
  -2  -7  13   40.87    2.43
   2  -7 -13   30.14    4.13
  -2  -7  13   38.34    2.55
  -2  -7  13   44.18    2.51
  -2  -7  13   40.38    2.40
  -2  -7  12   91.10    4.41
   2  -7 -12   98.71    6.98
  -2  -7  12   90.89    4.43
  -2   7  12   95.98    4.61
  -2  -7  12   85.49    4.38
  -2  -7  12   93.57    4.47
  -2  -7  12   98.78    4.73
  -2  -7  12   98.21    4.68
   2  -7 -12   89.61    7.17
  -2  -7  12   99.46    4.58
  -2  -7  11   22.68    1.68
   2  -7 -11   23.84    3.06
  -2  -7  11   20.72    1.69
  -2  -7  11   21.62    1.66
  -2   7  11   20.46    1.64
   2  -7 -11   16.45    2.95
  -2  -7  11   19.48    1.67
  -2  -7  11   17.52    1.54
  -2  -7  11   21.74    1.67
  -2  -7  10    0.40    0.55
  -2   7  10    0.84    0.64
  -2  -7  10    0.20    0.55
  -2  -7  10    0.57    0.59
  -2   7  10    1.59    0.63
  -2  -7  10    1.28    0.56
  -2  -7  10    0.10    0.55
   2  -7 -10    1.79    1.03
  -2  -7  10    0.42    0.58
  -2  -7  10    0.51    0.52
  -2  -7   9   12.17    1.23
  -2   7   9   10.81    1.21
  -2   7   9   10.46    1.12
   2  -7  -9    8.64    2.09
   2  -7  -9   11.82    1.95
  -2  -7   9   13.51    1.24
  -2  -7   9   12.39    1.20
  -2  -7   9   11.87    1.20
  -2  -7   9    9.89    1.07
  -2  -7   9   14.45    1.27
  -2  -7   8   79.72    3.91
  -2  -7   8   80.12    3.88
  -2   7   8   84.12    3.94
  -2   7   8   80.71    3.83
   2  -7  -8   80.70    3.89
  -2  -7   8   82.12    3.87
  -2  -7   8   85.04    3.94
   2  -7  -8   80.07    4.14
   2  -7  -8   71.21    5.09
  -2   7   8   73.43    3.81
  -2  -7   8   80.66    3.87
   2  -7  -8   80.20    6.48
  -2   7   7   53.47    2.77
   2  -7  -7   49.58    4.81
  -2  -7   7   49.11    2.81
  -2  -7   7   53.98    2.78
  -2   7   7   54.29    2.81
  -2   7   7   51.10    2.69
   2  -7  -7   52.59    2.98
  -2  -7   7   46.23    2.73
  -2  -7   7   50.04    2.74
  -2  -7   6  542.29   21.35
  -2  -7   6  549.53   21.40
  -2  -7   6  558.81   21.40
   2  -7  -6  587.30   21.67
  -2  -7   6  579.67   21.42
  -2  -7   6  574.99   21.41
   2  -7  -6  578.75   25.10
   2  -7  -5   37.96    4.07
  -2  -7   5   39.59    3.22
  -2  -7   4    1.41    0.81
  -2  -7   3   -0.31    0.70
   2  -7  -3   -0.38    0.85
   2  -7  -2  183.64   10.60
   2  -7  -2  205.12    8.13
   2  -7  -1  198.47    7.90
   2  -7  -1  179.54   10.21
   2  -7   0  107.14    7.11
   2  -7   0  118.00    5.04
   2  -7   1   71.60    5.14
   2   7   1   63.20    4.27
   2   7   2   39.90    3.30
   2  -7   2   38.67    2.19
  -2  -7  -3    2.97    0.97
   2  -7   3    2.73    1.17
   2  -7   3    1.89    0.47
   2   7   3    1.61    0.81
   2  -7   4   11.11    1.02
   2   7   4    8.75    1.70
  -2  -7  -4    8.20    1.53
  -2  -7  -5   81.20    5.57
   2   7   5   86.44    5.78
   2  -7   5   88.02    4.00
  -2  -7  -5   91.25    4.36
   2  -7   5   86.62    4.00
   2  -7   5   84.53    3.92
   2   7   6   57.15    2.94
   2  -7   6   57.44    2.95
  -2  -7  -6   57.14    4.59
   2  -7   6   54.84    2.86
   2  -7   6   57.33    3.14
  -2  -7  -6   59.42    3.27
   2  -7   6   57.23    2.90
   2   7   6   57.50    4.65
   2   7   7   58.18    3.02
   2  -7   7   63.11    3.06
  -2  -7  -7   54.17    4.71
   2  -7   7   51.06    2.85
   2  -7   7   56.00    3.17
   2  -7   7   58.34    2.91
   2  -7   8  529.88   21.09
   2   7   8  541.39   21.21
   2  -7   8  572.68   21.04
   2  -7   8  532.41   21.26
   2  -7   8  563.69   21.10
   2  -7   8  539.98   21.02
  -2  -7  -8  551.03   24.31
   2  -7   8  566.16   21.50
   2   7   8  623.34   21.50
  -2  -7  -9   81.76    4.11
   2  -7   9   71.41    3.89
  -2  -7  -9   67.85    5.76
   2  -7   9   74.27    3.59
   2  -7   9   71.91    3.47
   2  -7   9   67.79    3.69
   2   7   9   70.21    3.70
   2  -7   9   70.26    3.57
   2  -7   9   74.61    3.47
   2  -7   9   68.02    3.51
   2  -7   9   70.14    3.74
   2   7   9   74.61    3.82
  -2  -7 -10  189.23    8.13
   2  -7  10  177.43    7.47
  -2  -7 -10  188.05   10.93
   2  -7  10  175.61    7.58
   2  -7  10  176.47    7.80
   2  -7  10  185.70    7.63
   2   7  10  176.69    7.76
   2   7  10  179.46    7.57
   2  -7  10  183.15    7.59
   2  -7  10  183.27    7.85
   2   7  10  187.77    7.83
   2  -7  10  173.20    7.58
  -2  -7 -11   11.93    1.53
   2  -7  11   10.95    1.10
  -2  -7 -11    9.83    2.31
   2  -7  11   11.75    1.21
   2  -7  11   11.46    1.34
   2  -7  11   13.27    1.21
   2   7  11   11.05    1.32
   2   7  11   13.20    1.24
   2  -7  11   11.79    1.21
   2  -7  11   11.08    1.30
   2  -7  11   12.29    1.20
   2   7  11   14.72    1.42
  -2  -7 -12  109.74    5.22
   2  -7  12   98.26    4.59
  -2  -7 -12   87.28    7.39
   2  -7  12   94.32    4.67
   2  -7  12  101.44    4.93
   2  -7  12  109.25    4.73
   2   7  12   97.12    4.89
   2   7  12   93.85    4.59
   2   7  12  110.00    5.02
   2  -7  12   97.92    4.91
   2   7  12   97.07    4.82
   2  -7  12  102.02    4.71
   2  -7  13   17.94    1.43
  -2  -7 -13   15.11    2.91
   2  -7  13   16.91    1.49
   2  -7  13   19.97    1.73
   2   7  13   19.16    1.50
   2   7  13   18.67    1.66
   2  -7  13   17.35    1.64
  -2  -7 -13   19.71    1.84
  -2  -7 -13   24.60    3.84
   2   7  13   17.60    1.58
   2  -7  13   18.63    1.46
   2   7  14   28.86    2.03
   2   7  14   29.07    1.87
   2  -7  14   32.74    1.98
   2  -7  14   30.28    2.18
   2  -7  14   31.89    2.18
   2  -7  14   31.12    2.21
   2  -7  14   29.01    2.00
  -2  -7 -14   27.69    2.06
   2  -7  14   29.87    1.94
  -2  -7 -14   27.85    2.23
   2   7  15   22.87    1.71
   2  -7  15   21.23    1.56
  -2  -7 -15   22.91    1.69
   2  -7  15   20.90    1.75
   2  -7  15   20.61    1.62
   2  -7  15   23.00    1.85
  -2  -7 -15   22.07    1.86
   2   7  16    0.81    0.57
   2  -7  16    0.75    0.67
  -2  -7 -16    0.77    0.69
  -2  -7 -16    0.50    0.47
   2  -7  16    0.09    0.51
  -2  -7 -17    4.14    0.83
   2  -7  17    4.93    0.86
   2   7  17    4.69    0.61
   2  -7  17    4.31    0.78
   2  -7  18   75.55    3.49
   2  -7  18   80.29    3.65
  -2  -7 -18   73.15    3.54
   2   7  19   20.79    1.46
   2  -7  19   20.42    1.34
   2  -7  19   20.23    1.28
  -2  -7 -20    0.60    0.42
   2   7  20    0.05    0.36
   2   7  20   -0.05    0.41
   2  -7  20    0.26    0.30
   2  -7  20    0.56    0.31
  -2   8  21   18.08    1.03
   2  -8 -21   21.69    1.19
   2  -8 -21   19.32    1.13
   2  -8 -20  129.28    5.51
  -2   8  20  134.59    5.45
   2  -8 -20  140.14    5.62
  -2   8  20  134.10    5.55
   2  -8 -19   59.40    3.08
   2  -8 -19   67.58    3.06
  -2   8  19   62.81    3.06
  -2   8  19   70.57    3.24
   2  -8 -19   59.95    3.15
   2  -8 -18   -0.18    0.60
  -2   8  18    0.37    0.57
  -2   8  18   -0.17    0.53
   2  -8 -18    1.12    0.49
  -2   8  18   -0.10    0.63
   2  -8 -18   -0.10    0.63
   2  -8 -17    0.23    0.75
   2  -8 -17    0.32    0.61
  -2   8  17   -0.20    0.58
   2  -8 -17   -0.09    0.55
  -2   8  17    0.66    0.69
  -2   8  17    0.44    0.62
  -2  -8  17    0.14    0.44
  -2  -8  17    0.07    0.49
  -2   8  17    0.93    0.69
  -2  -8  16   15.32    1.25
   2  -8 -16   18.19    1.69
  -2  -8  16   13.39    1.27
  -2   8  16   16.79    1.57
   2  -8 -16   13.09    1.36
  -2   8  16   12.59    1.36
  -2   8  16   14.24    1.39
  -2  -8  16   14.53    1.27
  -2  -8  15   18.58    1.48
   2  -8 -15   22.27    1.89
  -2  -8  15   18.15    1.46
  -2  -8  15   20.49    1.60
  -2  -8  15   17.91    1.41
  -2  -8  15   21.43    1.60
  -2   8  15   17.09    1.60
  -2   8  15   23.01    1.77
  -2   8  14    8.78    1.23
  -2  -8  14    7.90    1.06
   2  -8 -14    8.55    1.29
  -2  -8  14    8.75    1.02
  -2  -8  14    8.67    1.10
  -2  -8  14    7.60    0.97
  -2  -8  14    7.46    1.04
  -2  -8  13  302.07   11.95
  -2  -8  13  309.80   12.09
  -2  -8  13  303.83   12.03
   2  -8 -13  302.18   12.48
  -2  -8  13  284.69   11.90
   2  -8 -13  287.01   15.57
  -2  -8  13  296.28   11.88
  -2   8  12    0.46    0.65
   2  -8 -12    2.11    1.44
  -2  -8  12    0.11    0.59
  -2  -8  12    0.42    0.67
  -2  -8  12    1.00    0.66
  -2  -8  12    0.56    0.64
  -2  -8  12    0.51    0.62
  -2  -8  11   90.70    4.40
  -2   8  11   91.91    4.54
  -2  -8  11   83.20    4.32
  -2   8  11   91.06    4.49
  -2  -8  11   87.45    4.42
  -2  -8  11  101.30    4.54
   2  -8 -11   91.71    7.36
  -2  -8  11   95.44    4.52
  -2  -8  11   95.00    4.49
  -2  -8  10   21.01    1.71
   2  -8 -10   24.75    3.64
   2  -8 -10   22.20    1.68
  -2   8  10   22.08    1.75
  -2  -8  10   20.42    1.67
  -2   8  10   21.58    1.81
   2  -8 -10   21.78    1.89
  -2  -8  10   22.39    1.76
  -2  -8  10   25.72    1.81
   2  -8  -9   34.64    2.48
  -2  -8   9   31.98    2.15
  -2   8   9   35.57    2.24
  -2   8   9   33.80    2.28
   2  -8  -9   40.01    4.65
   2  -8  -9   31.84    2.16
   2  -8  -9   34.04    2.38
  -2  -8   9   35.73    2.24
  -2  -8   9   34.78    2.27
  -2  -8   8    3.58    0.73
  -2   8   8    3.55    0.73
   2  -8  -8    2.10    1.43
   2  -8  -8    2.68    0.73
   2  -8  -8    3.82    0.96
  -2   8   8    4.52    0.85
  -2  -8   8    4.81    0.88
  -2  -8   8    5.02    0.87
   2  -8  -8    4.40    0.89
  -2  -8   7  215.46    8.82
  -2   8   7  216.50    8.93
  -2   8   7  224.84    8.91
   2  -8  -7  222.74    9.06
  -2  -8   7  208.64    8.97
  -2  -8   7  219.82    8.99
   2  -8  -7  223.70    9.27
  -2  -8   7  208.98    8.95
  -2   8   7  209.58    8.89
   2  -8  -7  226.25   12.69
   2  -8  -7  211.16    9.11
   2  -8  -6    4.52    0.86
  -2  -8   6    5.51    0.81
  -2  -8   6    6.17    0.93
  -2   8   6    6.41    0.90
  -2  -8   6    4.79    0.86
   2  -8  -6    4.88    0.87
  -2  -8   6    4.74    0.85
   2  -8  -6    5.46    0.95
  -2   8   6    4.16    0.78
   2  -8  -6    5.96    1.81
  -2  -8   6    5.68    0.86
   2  -8  -5   50.51    2.86
  -2  -8   5   47.63    2.81
  -2  -8   5   48.08    2.75
  -2  -8   5   49.69    2.75
   2  -8  -5   51.56    2.94
  -2   8   5   48.12    2.64
  -2   8   5   47.51    2.68
  -2  -8   5   48.71    2.60
   2  -8  -5   54.07    3.08
  -2  -8   5   47.93    2.71
   2  -8  -5   48.78    2.88
   2  -8  -4  318.56   12.72
  -2  -8   4  311.70   12.32
  -2   8   4  319.11   12.44
   2  -8  -4  327.35   12.77
  -2  -8   4  329.15   12.57
  -2   8   4  298.58   12.33
  -2  -8   4  312.37   12.69
   2  -8  -4  316.70   12.67
  -2  -8   4  308.71   14.72
  -2  -8   4  332.01   12.56
   2  -8  -3  459.64   20.53
  -2  -8   3  427.05   19.32
   2  -8  -3  418.56   16.79
  -2  -8   3  426.72   16.87
  -2  -8   3  442.35   16.66
   2  -8  -3  427.41   16.83
  -2  -8   3  438.51   16.44
  -2   8   3  440.04   16.53
   2  -8  -3  429.91   16.84
  -2  -8   3  420.46   16.62
   2  -8  -2   41.85    2.54
  -2  -8   2   45.06    2.63
  -2  -8   2   43.22    4.19
   2  -8  -2   43.68    4.39
   2  -8  -2   44.29    2.59
  -2  -8   2   42.28    2.37
   2  -8  -2   40.60    2.60
   2  -8  -2   36.90    2.42
  -2  -8   2   39.01    2.34
  -2  -8   1  362.58   14.05
   2  -8  -1  340.65   13.93
  -2  -8   1  336.44   13.64
   2  -8  -1  348.40   13.88
  -2  -8   1  356.35   17.04
   2  -8  -1  350.47   16.91
   2  -8  -1  353.35   13.93
  -2  -8   1  375.38   13.76
   2  -8  -1  348.17   14.01
  -2  -8   0   -0.47    0.55
   2  -8   0    0.12    0.55
  -2  -8   0    0.52    0.44
   2  -8   0    0.45    0.57
  -2  -8   0    0.16    0.41
   2  -8   0    0.10    0.46
  -2  -8   0    1.36    1.16
   2  -8   0    0.40    0.80
  -2  -8  -1   29.53    2.03
  -2  -8  -1   37.74    2.09
   2  -8   1   32.30    2.19
  -2  -8  -1   32.27    2.24
   2  -8   1   29.45    2.12
   2  -8   1   32.11    2.09
   2  -8   1   29.27    3.42
  -2  -8  -2   18.96    1.55
   2  -8   2   16.77    1.33
   2  -8   2   16.88    1.53
   2  -8   2   17.05    1.24
   2  -8   2   19.02    1.60
   2  -8   2   16.05    2.38
   2  -8   2   18.69    1.38
   2  -8   2   16.92    1.44
   2  -8   3   29.04    1.85
  -2  -8  -3   32.30    2.23
   2  -8   3   27.56    1.73
  -2  -8  -3   27.92    2.02
   2  -8   3   29.53    1.89
   2  -8   3   27.43    1.91
  -2  -8  -4   93.56    4.64
   2  -8   4   89.33    4.11
   2  -8   4   92.47    4.23
   2  -8   4   96.82    4.31
  -2  -8  -4   88.97    4.48
   2  -8   4   81.79    4.30
   2  -8   5    9.14    0.97
  -2  -8  -5   11.57    1.36
   2  -8   5   11.19    1.10
   2  -8   5    9.64    1.07
  -2  -8  -5   10.85    1.32
   2  -8   5   10.09    1.15
   2  -8   6  313.46   12.26
   2   8   6  331.97   12.53
  -2  -8  -6  300.73   12.57
   2  -8   6  290.65   12.39
  -2  -8  -6  322.91   12.74
   2  -8   6  299.35   12.10
  -2  -8  -7   17.87    1.70
   2  -8   7   14.24    1.27
   2  -8   7   16.70    1.38
   2   8   7   13.41    1.24
   2   8   7   13.32    1.43
   2  -8   7   12.78    1.35
  -2  -8  -7   14.63    1.52
   2  -8   7   12.23    1.24
  -2  -8  -8  489.72   18.18
   2  -8   8  482.06   17.59
   2  -8   8  444.96   17.51
   2  -8   8  442.55   17.63
   2   8   8  435.73   17.53
   2  -8   8  443.29   17.58
   2  -8   8  472.14   17.98
   2   8   9  368.46   15.40
   2  -8   9  399.75   15.45
   2   8   9  410.74   15.49
  -2  -8  -9  424.29   15.99
   2  -8   9  412.81   15.43
   2  -8   9  380.71   15.26
   2  -8   9  407.41   15.68
   2  -8   9  382.51   15.40
   2  -8   9  393.19   15.54
   2  -8  10  147.05    6.60
   2   8  10  136.30    6.39
   2  -8  10  151.28    6.43
   2   8  10  153.58    6.46
   2  -8  10  151.37    6.38
  -2  -8 -10  159.27    6.90
   2  -8  10  143.97    6.45
   2  -8  10  148.45    6.41
   2   8  10  148.97    6.66
   2  -8  10  135.51    6.23
   2  -8  10  143.33    6.27
  -2  -8 -10  150.26    6.89
   2  -8  10  150.68    6.57
  -2  -8 -11   21.42    1.99
   2  -8  11   22.07    1.60
   2   8  11   23.13    1.89
   2  -8  11   22.61    1.65
   2  -8  11   20.72    1.68
   2  -8  11   19.68    1.76
   2  -8  11   23.47    1.68
   2   8  11   22.86    1.70
  -2  -8 -11   27.43    4.09
   2  -8  11   23.09    1.66
   2  -8  11   22.24    1.77
   2  -8  11   23.57    1.72
  -2  -8 -11   23.68    1.96
   2   8  11   26.59    1.98
   2  -8  12   72.26    3.80
   2  -8  12   70.26    3.52
   2   8  12   73.42    3.58
   2  -8  12   70.48    3.55
  -2  -8 -12   71.00    3.83
   2   8  12   75.08    3.82
   2   8  12   67.29    3.71
   2  -8  12   68.73    3.64
   2  -8  12   68.47    3.49
  -2  -8 -12   74.03    4.03
   2  -8  12   67.63    3.66
   2  -8  12   75.29    3.53
   2   8  13   12.15    1.18
   2   8  13   11.02    1.30
  -2  -8 -13   13.84    1.41
   2  -8  13   12.30    1.24
   2  -8  13   13.41    1.33
   2  -8  13   13.62    1.41
  -2  -8 -13   15.77    1.58
   2  -8  13   13.97    1.21
   2  -8  13   15.26    1.40
  -2  -8 -14   -0.30    0.57
   2  -8  14    0.76    0.63
  -2  -8 -14   -0.24    0.75
   2  -8  14    0.50    0.60
   2  -8  14    0.10    0.58
   2  -8  14    0.16    0.53
   2   8  14   -0.59    0.72
  -2  -8 -15  256.23   10.04
   2  -8  15  236.90   10.05
   2   8  15  263.23   10.09
  -2  -8 -15  248.30   10.27
  -2  -8 -16   38.63    2.07
   2  -8  16   40.46    2.23
   2   8  16   39.44    2.17
   2  -8  16   39.77    2.26
  -2  -8 -16   40.89    2.37
   2  -8  17    4.62    0.72
   2  -8  17    4.94    0.72
  -2  -8 -17    5.51    0.78
   2  -8  18    2.84    0.52
   2  -8  19   20.94    1.14
  -2  -8 -19   22.97    1.34
   2  -9 -20    2.36    0.42
   2  -9 -20    2.91    0.43
  -2   9  19    6.37    0.66
   2  -9 -19    7.54    0.76
   2  -9 -19    7.27    0.77
   2  -9 -19    5.93    0.60
   2  -9 -18   22.89    1.46
   2  -9 -18   21.73    1.51
  -2   9  18   19.58    1.23
  -2   9  18   22.52    1.43
   2  -9 -18   20.91    1.26
  -2   9  17   24.36    1.59
   2  -9 -17   19.96    1.43
  -2  -9  17   22.51    1.37
   2  -9 -17   20.99    1.52
   2  -9 -17   21.72    1.64
  -2   9  17   21.29    1.37
  -2   9  17   21.26    1.50
   2  -9 -16    2.70    0.77
  -2   9  16    2.72    0.61
  -2   9  16    2.44    0.73
  -2  -9  16    2.31    0.56
  -2  -9  16    2.34    0.64
  -2   9  16    2.38    0.69
  -2   9  16    2.41    0.73
   2  -9 -16    2.62    0.68
   2  -9 -16    1.92    0.83
   2  -9 -15    1.36    0.72
  -2   9  15    1.64    0.56
   2  -9 -15    2.13    0.80
  -2  -9  15    2.48    0.65
  -2   9  15    2.93    0.86
  -2  -9  15    1.32    0.64
   2  -9 -15    2.86    0.83
  -2   9  15    2.36    0.73
  -2  -9  14   31.83    1.94
   2  -9 -14   31.05    2.18
  -2  -9  14   30.95    1.97
   2  -9 -14   30.06    2.13
  -2  -9  14   29.89    1.96
  -2  -9  13   36.36    2.26
  -2  -9  13   37.30    2.25
   2  -9 -13   41.83    2.64
  -2  -9  13   35.48    2.24
   2  -9 -13   35.21    2.42
  -2   9  13   37.29    2.41
  -2  -9  12   35.82    2.29
   2  -9 -12   45.26    2.81
   2  -9 -12   38.49    2.54
  -2   9  12   39.25    2.52
  -2  -9  12   39.92    2.39
  -2   9  12   37.09    2.46
  -2  -9  12   35.81    2.34
  -2  -9  11    0.51    0.64
  -2   9  11    0.23    0.65
   2  -9 -11   -0.14    0.79
  -2  -9  11   -0.11    0.60
   2  -9 -11    0.86    0.84
  -2  -9  11    0.62    0.58
   2  -9 -11   -0.54    1.30
  -2   9  11    0.46    0.74
   2  -9 -11    0.29    0.45
   2  -9 -11   -0.13    0.68
  -2  -9  10   13.14    1.28
  -2   9  10   13.26    1.36
   2  -9 -10   11.37    1.46
  -2  -9  10   12.34    1.28
   2  -9 -10   14.61    1.65
   2  -9 -10   17.19    3.05
  -2  -9  10    9.90    1.24
  -2   9  10   10.87    1.33
   2  -9 -10   14.85    1.34
   2  -9 -10   13.32    1.46
  -2   9   9  156.06    6.68
  -2   9   9  154.67    6.74
  -2  -9   9  150.83    6.57
   2  -9  -9  146.65    6.95
   2  -9  -9  154.80    7.08
  -2  -9   9  142.48    6.60
   2  -9  -9  157.35   10.37
   2  -9  -9  146.59    6.64
  -2  -9   9  152.72    6.70
   2  -9  -9  155.08    6.87
  -2   9   8   35.61    2.34
  -2  -9   8   32.60    2.17
  -2   9   8   37.88    2.32
   2  -9  -8   39.69    4.63
   2  -9  -8   39.12    2.58
  -2  -9   8   37.73    2.36
   2  -9  -8   35.49    2.60
   2  -9  -8   32.08    2.37
   2  -9  -8   35.01    2.34
  -2  -9   8   34.77    2.34
  -2  -9   7    8.53    1.03
  -2   9   7   10.27    1.13
   2  -9  -7    8.29    2.21
  -2  -9   7    8.22    1.15
  -2   9   7    8.67    1.11
  -2  -9   7    7.02    1.03
   2  -9  -7    9.95    1.33
   2  -9  -7    9.87    1.36
   2  -9  -7    8.77    1.18
   2  -9  -7   10.36    1.19
   2  -9  -6   11.37    1.28
   2  -9  -6    9.94    1.32
  -2  -9   6   10.68    1.22
   2  -9  -6   10.00    1.38
  -2  -9   6   10.93    1.21
  -2  -9   6   10.47    1.27
  -2  -9   6    9.82    1.19
  -2   9   6   11.24    1.18
  -2  -9   6   10.33    1.11
  -2   9   6   10.32    1.15
   2  -9  -6   11.27    1.33
   2  -9  -5    2.67    0.80
  -2  -9   5    2.54    0.75
  -2  -9   5    1.05    0.60
  -2   9   5    2.37    0.69
  -2  -9   5    3.12    0.87
   2  -9  -5    4.04    0.89
  -2  -9   5    1.96    0.69
  -2  -9   5    2.29    0.62
   2  -9  -5    2.94    0.77
  -2  -9   4    0.08    0.49
   2  -9  -4    1.03    1.40
  -2  -9   4    0.52    0.64
   2  -9  -4    0.37    0.63
  -2  -9   4    0.52    0.52
   2  -9  -4    1.69    0.74
  -2  -9   4    0.96    0.65
   2  -9  -4    0.74    0.62
  -2   9   4   -0.09    0.55
  -2  -9   4    0.51    0.70
   2  -9  -3  157.50   10.09
  -2  -9   3  153.09    9.26
   2  -9  -3  161.14    7.14
  -2  -9   3  156.36    6.90
  -2  -9   3  152.05    7.15
  -2   9   3  167.13    6.83
  -2  -9   3  160.47    6.69
   2  -9  -3  163.41    7.12
  -2  -9   3  161.19    6.90
   2  -9  -3  164.02    7.29
  -2  -9   3  158.80    6.90
   2  -9  -3  166.34    7.15
   2  -9  -3  153.19    6.79
   2  -9  -2   68.75    5.94
  -2  -9   2   64.80    5.50
  -2  -9   2   62.91    3.15
  -2  -9   2   67.25    3.40
   2  -9  -2   67.88    3.58
   2  -9  -2   64.78    3.70
  -2  -9   2   66.94    3.43
  -2  -9   2   67.28    3.49
  -2  -9   2   66.23    3.69
   2  -9  -2   65.75    3.62
   2  -9  -1    4.92    1.04
  -2  -9   1    6.29    1.12
  -2  -9   1    6.88    1.00
  -2  -9   1    6.61    0.92
   2  -9  -1    5.70    1.11
  -2  -9   1    5.11    1.65
   2  -9  -1    2.30    1.33
   2  -9  -1    4.61    0.89
  -2  -9   1    6.27    0.88
   2  -9   0   91.55    4.39
  -2  -9   0   87.70    4.10
  -2  -9   0   90.44    4.57
   2  -9   0   81.46    4.41
  -2  -9   0   84.90    6.89
   2  -9   0   89.14    6.64
   2  -9   0   91.90    4.58
   2  -9   0   84.19    4.23
   2  -9   1    1.11    0.63
  -2  -9  -1    0.08    0.44
   2  -9   1   -0.26    0.67
   2  -9   1    0.39    0.47
  -2  -9  -1    0.13    0.67
  -2  -9  -1    2.10    1.43
   2  -9   1    1.27    1.01
   2  -9   1    0.39    0.66
   2  -9   1    0.56    0.48
   2  -9   2   84.33    4.05
   2  -9   2   87.60    3.90
   2  -9   2   77.65    4.12
   2  -9   2   90.65    6.44
  -2  -9  -2   98.55    7.55
   2  -9   3   61.07    3.17
  -2  -9  -3   65.73    3.61
   2  -9   3   59.69    3.00
  -2  -9  -3   69.52    6.33
   2  -9   3   57.72    3.25
  -2  -9  -3   56.20    3.31
  -2  -9  -4    7.84    2.30
  -2  -9  -4    8.91    1.28
   2  -9   4   11.70    1.28
   2  -9   4   11.79    1.19
  -2  -9  -4   14.28    1.54
   2  -9   4   13.86    1.18
  -2  -9  -4   12.03    1.26
   2   9   4   13.73    1.38
  -2  -9  -5  177.57   11.72
  -2  -9  -5  182.20    7.96
   2  -9   5  172.50    7.35
   2  -9   5  166.58    7.62
  -2  -9  -5  169.53    7.77
   2  -9   5  182.71    7.53
  -2  -9  -5  182.90    7.71
   2   9   5  184.62    7.77
   2  -9   6    4.20    0.81
   2   9   6    5.14    1.00
  -2  -9  -6    3.62    0.89
   2  -9   6    3.62    0.82
   2  -9   6    3.70    0.79
  -2  -9  -6    4.47    1.84
  -2  -9  -6    2.14    0.89
   2  -9   7   62.19    3.37
  -2  -9  -7   57.78    3.45
  -2  -9  -7   55.51    3.49
   2  -9   7   61.04    3.11
   2   9   7   61.59    3.41
   2  -9   7   56.66    3.14
   2  -9   8   59.63    3.18
  -2  -9  -8   58.40    6.23
   2  -9   8   59.11    3.09
  -2  -9  -8   58.38    3.51
   2   9   8   60.60    3.38
   2  -9   8   58.97    3.35
  -2  -9  -8   58.22    3.49
   2   9   8   64.53    3.45
   2  -9   8   56.25    3.23
   2  -9   9    1.77    0.67
   2   9   9    2.23    0.68
   2   9   9    1.92    0.74
   2  -9   9    1.49    0.63
   2  -9   9    2.51    0.64
   2  -9   9    1.63    0.55
   2  -9   9    2.21    0.65
  -2  -9  -9    1.28    1.43
  -2  -9  -9    2.19    0.88
   2   9  10    6.30    0.95
  -2  -9 -10    6.54    1.10
   2  -9  10    5.79    0.88
   2   9  10    6.33    1.08
   2  -9  10    7.35    1.06
   2  -9  10    6.94    0.88
   2  -9  10    7.73    0.95
   2  -9  11    2.26    0.60
   2   9  11    2.08    0.67
   2  -9  11    2.16    0.66
   2   9  11    2.79    0.89
  -2  -9 -11    2.35    0.90
   2  -9  11    2.60    0.74
  -2  -9 -11    1.96    0.76
   2  -9  11    3.44    0.69
   2  -9  12   36.19    2.04
  -2  -9 -12   33.74    2.28
   2  -9  12   36.63    2.13
   2   9  12   33.97    2.09
   2  -9  12   37.19    2.09
   2  -9  12   31.85    2.19
  -2  -9 -12   31.64    2.35
  -2  -9 -13    7.65    1.17
   2   9  13   10.03    1.19
   2  -9  13   10.68    1.08
   2   9  13    9.71    1.00
   2  -9  13    9.94    0.96
  -2  -9 -13    8.33    1.04
   2  -9  13   10.60    1.15
   2  -9  14   77.83    3.50
  -2  -9 -14   72.31    3.53
   2   9  14   79.98    3.63
   2  -9  15   33.23    1.88
  -2  -9 -15   30.96    1.78
   2   9  15   33.16    1.92
  -2  -9 -15   33.47    2.12
   2   9  16    4.04    0.62
  -2  -9 -16    3.11    0.67
   2  -9  16    2.79    0.54
  -2  -9 -17   16.42    1.18
   2   9  17   15.00    1.18
  -2  -9 -18    8.49    0.68
   2   9  18    6.32    0.58
   2   9  18    8.11    0.69
  -2  -9 -18    6.89    0.57
   2 -10 -19   11.87    0.73
   2 -10 -18   15.97    1.00
   2 -10 -18   16.82    1.10
   2 -10 -17   47.74    2.21
   2 -10 -17   53.50    2.43
   2 -10 -17   51.83    2.47
  -2 -10  17   49.90    2.19
  -2  10  16   10.87    0.99
  -2 -10  16   10.46    0.86
  -2  10  16   10.05    0.85
   2 -10 -16    8.92    0.91
  -2 -10  15   22.83    1.50
  -2  10  15   23.13    1.50
  -2 -10  14    4.32    0.75
  -2  10  14    4.22    0.73
   2 -10 -14    5.06    0.86
  -2  10  13    3.29    0.80
  -2 -10  13    1.83    0.70
  -2  10  13    2.89    0.68
   2 -10 -13    2.70    0.83
  -2  10  13    2.31    0.86
   2 -10 -13    1.84    0.83
  -2  10  12    0.10    0.69
  -2 -10  12    0.09    0.69
  -2  10  12    0.71    0.73
   2 -10 -12    0.12    0.71
  -2 -10  12   -0.36    0.51
   2 -10 -12    0.31    0.58
  -2 -10  12    0.09    0.62
   2 -10 -12   -0.37    0.70
  -2  10  11    4.20    0.85
  -2 -10  11    4.65    0.88
  -2  10  11    5.47    0.98
   2 -10 -11    4.07    0.74
  -2 -10  11    3.79    0.86
   2 -10 -11    3.96    1.01
  -2 -10  11    3.66    0.74
   2 -10 -11    5.51    0.92
   2 -10 -11    4.62    1.02
  -2  10  10    5.43    0.96
  -2 -10  10    3.15    0.77
  -2  10  10    3.87    0.90
  -2 -10  10    4.61    0.87
   2 -10 -10    3.89    0.78
   2 -10 -10    3.74    1.01
  -2 -10  10    3.46    0.79
   2 -10 -10    3.67    0.82
   2 -10 -10    3.69    0.99
  -2 -10   9   10.82    1.20
  -2  10   9   13.14    1.33
   2 -10  -9   10.14    1.16
  -2  10   9   11.08    1.30
  -2 -10   9   11.82    1.28
  -2 -10   9   12.09    1.24
   2 -10  -9   10.28    1.37
   2 -10  -9   10.34    1.24
  -2 -10   9   13.53    1.32
   2 -10  -9   11.19    1.39
   2 -10  -8   52.77    3.16
  -2 -10   8   50.86    2.97
  -2  10   8   54.32    3.01
  -2 -10   8   54.81    2.93
  -2  10   8   49.20    2.92
   2 -10  -8   56.96    5.62
   2 -10  -8   53.94    3.37
   2 -10  -8   52.63    3.05
   2 -10  -8   50.33    3.02
  -2 -10   8   55.69    3.04
  -2  10   7    2.29    0.69
  -2 -10   7    1.23    0.66
   2 -10  -7    1.17    0.84
  -2  10   7    1.26    0.74
   2 -10  -7    1.83    0.72
  -2 -10   7    1.64    0.71
   2 -10  -7    0.84    0.61
   2 -10  -7    1.86    0.86
  -2 -10   7    0.97    0.64
  -2 -10   6   30.53    1.97
  -2  10   6   28.36    2.02
  -2  10   6   33.23    2.10
   2 -10  -6   24.85    3.74
   2 -10  -6   30.57    2.22
  -2 -10   6   29.20    2.07
  -2 -10   6   27.54    2.15
   2 -10  -6   28.87    2.20
  -2 -10   6   32.07    2.12
   2 -10  -6   30.51    2.07
  -2 -10   6   31.64    2.23
  -2 -10   6   32.19    2.12
   2 -10  -6   31.58    2.20
  -2 -10   5  123.61    5.41
  -2  10   5  121.64    5.52
  -2  10   5  128.47    5.56
   2 -10  -5  140.67    9.22
  -2 -10   5  126.30    5.84
  -2 -10   5  122.39    5.60
   2 -10  -5  117.05    5.75
   2 -10  -5  116.45    5.76
  -2 -10   5  119.09    5.54
   2 -10  -5  117.05    5.49
  -2 -10   5  122.13    5.72
  -2 -10   5  135.19    5.74
   2 -10  -5  120.71    5.68
  -2 -10   4   14.88    1.24
  -2  10   4   16.09    1.37
  -2 -10   4   14.38    1.38
   2 -10  -4   14.38    1.61
   2 -10  -4   12.59    1.23
   2 -10  -4   11.17    2.55
  -2 -10   4   14.23    1.55
   2 -10  -4   14.31    1.52
  -2 -10   4   11.37    1.29
  -2 -10   4   12.83    1.40
   2 -10  -4   12.41    1.40
  -2 -10   4   13.52    1.34
   2 -10  -3   -0.52    0.94
  -2 -10   3   -0.14    0.71
   2 -10  -3    0.80    0.73
  -2 -10   3    0.64    0.64
  -2  10   3   -0.18    0.50
   2 -10  -3   -0.37    0.74
  -2 -10   3    0.61    0.64
   2 -10  -3    0.14    0.77
  -2 -10   2   72.98    3.69
   2 -10  -2   76.71    3.93
   2 -10  -2   88.77    6.81
  -2 -10   2   79.83    6.09
   2 -10  -2   78.19    4.16
  -2 -10   2   67.15    3.72
   2 -10  -2   73.07    3.85
  -2 -10   2   82.25    4.16
   2 -10  -2   72.57    4.01
  -2 -10   2   69.98    3.72
  -2 -10   1   64.61    3.37
   2 -10  -1   68.00    3.65
  -2 -10   1   71.10    3.89
  -2 -10   1   68.73    3.52
   2 -10  -1   66.76    3.82
   2 -10  -1   63.38    5.76
  -2 -10   1   78.14    6.20
   2 -10  -1   69.29    3.61
  -2 -10   1   69.76    3.67
   2 -10  -1   68.23    3.89
   2 -10   0    2.65    0.74
  -2 -10   0    0.61    0.47
  -2 -10   0    1.28    0.62
   2 -10   0    1.14    0.58
   2 -10   0    2.30    1.25
  -2 -10   0    2.02    1.52
  -2 -10   0    1.00    0.79
   2 -10   0    0.98    0.58
  -2 -10   0    1.24    0.68
   2 -10   0    1.26    0.90
   2 -10   1  119.72    5.76
  -2 -10  -1  135.17    9.16
   2  10   1  134.24    5.81
  -2 -10  -1  137.06    6.09
   2  10   1  127.30    5.64
  -2 -10  -1  120.39    5.61
   2 -10   1  131.43    5.71
  -2 -10  -2   10.00    1.09
   2  10   2   12.64    1.24
   2 -10   2   11.10    1.03
   2  10   2   13.55    1.33
   2 -10   2   12.49    1.27
  -2 -10  -2   11.27    2.64
   2 -10   2   11.69    1.18
   2  10   3   25.84    1.89
   2 -10   3   27.70    1.73
  -2 -10  -3   28.75    2.32
   2  10   3   26.65    1.96
   2 -10   3   26.79    1.93
  -2 -10  -3   28.14    4.03
   2 -10   3   27.29    1.88
   2 -10   4  103.04    4.75
  -2 -10  -4  104.49    5.32
   2  10   4  108.25    5.00
   2 -10   4   97.55    4.94
   2  10   4  118.33    5.17
   2 -10   4  108.33    4.95
  -2 -10  -4  124.33    8.97
  -2 -10  -5    6.16    2.10
   2  10   5    5.16    0.94
   2 -10   5    6.03    0.83
   2  10   5    7.00    1.07
   2 -10   5    6.39    0.94
   2 -10   5    5.75    0.88
  -2 -10  -5    4.67    0.84
  -2 -10  -5    6.32    1.20
   2  10   6  135.01    6.18
   2 -10   6  142.19    5.98
  -2 -10  -6  134.16    6.51
  -2 -10  -6  140.48    6.20
   2  10   6  143.88    6.31
  -2 -10  -6  119.22    9.47
   2 -10   7   19.55    1.46
   2  10   7   17.65    1.60
  -2 -10  -7   18.04    1.75
  -2 -10  -7   16.14    1.50
   2 -10   7   17.37    1.55
   2 -10   7   19.46    1.54
   2  10   7   18.38    1.67
   2 -10   8   32.90    2.16
   2  10   8   30.54    2.08
   2 -10   8   34.38    2.04
   2  10   8   30.90    2.16
  -2 -10  -8   30.72    2.32
  -2 -10  -8   34.31    2.25
   2 -10   8   31.06    1.93
   2 -10   8   35.35    2.13
   2  10   8   33.58    2.29
   2 -10   9   27.54    1.95
   2 -10   9   30.49    1.86
  -2 -10  -9   24.88    2.06
   2 -10   9   29.12    1.79
   2  10   9   28.32    1.92
   2  10   9   27.72    2.03
  -2 -10  -9   31.46    2.13
   2 -10   9   29.44    1.90
   2  10   9   29.58    2.13
  -2 -10 -10   17.09    1.58
   2 -10  10   19.14    1.36
   2 -10  10   17.82    1.41
  -2 -10 -10   18.31    1.64
   2  10  10   17.40    1.54
   2  10  10   19.99    1.51
   2 -10  10   21.04    1.47
   2 -10  10   17.80    1.51
   2  10  11   11.60    1.13
   2  10  11   14.58    1.33
   2 -10  11    9.50    0.96
   2 -10  11   11.00    1.07
  -2 -10 -11   11.90    1.25
   2 -10  11   12.44    1.19
  -2 -10 -11   12.36    1.30
   2  10  12    3.12    0.65
  -2 -10 -12    4.26    0.82
   2 -10  12    4.34    0.72
   2 -10  12    2.74    0.57
   2 -10  12    3.63    0.68
  -2 -10 -12    2.61    0.69
  -2 -10 -13   -0.17    0.53
   2 -10  13    0.13    0.46
  -2 -10 -13    0.37    0.48
  -2 -10 -14   25.05    1.60
   2  10  14   27.79    1.59
   2  10  15    7.47    0.76
  -2 -10 -15    7.18    0.76
  -2 -10 -16    0.80    0.34
   2  10  16    2.17    0.52
  -2 -10 -16    1.45    0.43
   2  10  17   32.02    1.50
   2 -11 -17    0.95    0.25
   2 -11 -17    0.56    0.22
  -2 -11  16    2.03    0.36
   2 -11 -16    2.39    0.49
   2 -11 -16    1.89    0.37
   2 -11 -15   58.22    2.79
  -2 -11  15   66.98    2.73
   2 -11 -15   56.74    2.77
   2 -11 -15   60.39    2.88
   2 -11 -15   59.06    2.88
  -2  11  14    4.93    0.74
   2 -11 -14    4.96    0.75
  -2  11  14    5.32    0.77
   2 -11 -14    6.09    0.74
   2 -11 -14    5.72    0.85
   2 -11 -14    7.21    0.90
   2 -11 -13   13.99    1.25
   2 -11 -13   11.93    1.11
   2 -11 -13   12.62    1.21
  -2  11  13   14.18    1.18
  -2  11  13   14.30    1.19
  -2  11  12    3.36    0.73
  -2 -11  12    3.24    0.66
   2 -11 -12    2.48    0.76
   2 -11 -12    2.72    0.68
  -2 -11  12    2.91    0.63
   2 -11 -12    2.31    0.73
  -2  11  12    3.12    0.73
  -2 -11  11   16.90    1.36
   2 -11 -11   19.00    1.62
   2 -11 -11   17.02    1.41
  -2 -11  11   18.99    1.40
   2 -11 -11   18.22    1.54
  -2  11  11   17.71    1.44
  -2  11  11   17.89    1.45
  -2 -11  10   40.02    2.29
   2 -11 -10   38.91    2.24
   2 -11 -10   39.74    2.34
   2 -11 -10   43.71    2.57
  -2 -11  10   37.66    2.31
   2 -11 -10   38.12    2.55
  -2  11  10   42.22    2.40
  -2  11  10   39.96    2.34
   2 -11  -9   92.88    4.69
  -2 -11   9   96.36    4.37
   2 -11  -9   89.26    4.34
  -2 -11   9   95.61    4.38
   2 -11  -9   88.78    4.50
  -2  11   9   95.88    4.41
  -2  11   9   93.10    4.36
   2 -11  -8   14.69    1.56
  -2 -11   8   12.44    1.24
   2 -11  -8    8.49    1.13
   2 -11  -8   13.17    1.40
  -2 -11   8   14.00    1.31
  -2  11   8   14.81    1.30
  -2  11   8   13.14    1.25
  -2 -11   8   12.06    1.33
  -2 -11   7   32.45    2.15
   2 -11  -7   34.33    2.31
  -2 -11   7   36.30    2.24
   2 -11  -7   35.92    2.38
  -2  11   7   37.94    2.26
  -2  11   7   33.87    2.16
  -2 -11   7   41.19    2.46
  -2 -11   6    6.72    0.97
  -2  11   6    4.76    0.80
   2 -11  -6    5.07    0.95
   2 -11  -6    5.08    0.94
  -2 -11   6    4.95    0.89
  -2  11   6    6.32    0.92
  -2 -11   6    5.16    0.94
  -2 -11   5    9.31    1.11
   2 -11  -5    7.61    1.17
  -2 -11   5    9.97    1.26
   2 -11  -5   11.51    1.27
  -2 -11   5   10.44    1.14
  -2  11   5   12.65    1.21
  -2  11   5   10.75    1.12
  -2  11   4   49.44    2.74
  -2  11   4   53.63    2.83
   2 -11  -4   51.45    3.21
   2 -11  -4   51.80    3.13
  -2 -11   4   53.76    3.15
  -2 -11   4   51.60    2.87
  -2 -11   4   54.98    3.09
   2 -11  -4   49.56    2.99
  -2 -11   4   53.92    2.89
   2 -11  -4   54.82    3.07
  -2  11   3  152.63    6.58
   2 -11  -3  157.26    7.11
   2 -11  -3  150.92    7.02
  -2 -11   3  162.26    6.73
  -2 -11   3  153.07    7.03
  -2 -11   3  155.36    6.92
   2 -11  -3  155.44    6.86
  -2 -11   3  158.27    6.66
   2 -11  -3  155.52    6.84
  -2  11   2   16.87    1.33
   2 -11  -2   15.81    1.72
  -2 -11   2   18.05    1.69
  -2 -11   2   14.69    1.36
   2 -11  -2   17.60    1.42
   2 -11  -2   14.99    1.45
  -2 -11   2   17.76    1.40
   2 -11  -2   21.58    1.61
   2  11  -2   15.22    1.27
   2 -11  -1   65.94    3.65
  -2 -11   1   63.98    3.64
  -2 -11   1   63.78    3.23
   2 -11  -1   57.66    3.15
  -2 -11   1   65.27    3.16
   2  11  -1   62.70    3.14
  -2 -11   0   63.88    3.63
  -2 -11   0   75.37    3.99
  -2 -11   0   67.06    3.45
   2 -11   0   70.71    3.52
  -2 -11   0   71.59    3.38
   2  11   0   77.91    3.57
   2 -11   1    5.97    0.86
  -2 -11  -1    6.46    1.04
   2  11   1    8.02    0.98
  -2 -11  -1    6.81    0.87
   2  11   1    5.13    0.77
   2 -11   2    4.58    0.78
  -2 -11  -2    4.59    0.96
   2  11   2    4.91    0.87
   2  11   2    4.61    0.72
  -2 -11  -2    4.53    0.70
  -2 -11  -3   84.09    4.49
   2 -11   3   84.55    3.80
  -2 -11  -3   82.97    4.35
   2 -11   3   93.45    4.13
   2  11   3   84.41    4.00
   2  11   3   80.60    4.08
  -2 -11  -4    6.75    1.10
  -2 -11  -4    6.11    1.12
   2 -11   4    5.99    0.83
   2  11   4    4.61    0.84
   2 -11   4    4.43    0.70
   2  11   4    5.54    0.93
   2  11   5   32.65    2.05
   2  11   5   32.08    2.13
   2 -11   5   31.47    1.85
  -2 -11  -5   33.57    2.41
  -2 -11  -5   31.76    2.33
   2 -11   6   34.58    2.15
   2 -11   6   35.21    2.00
  -2 -11  -6   39.14    2.57
   2  11   6   34.76    2.17
   2 -11   6   35.17    2.16
   2  11   6   33.06    2.22
   2 -11   7    1.40    0.61
   2  11   7    2.11    0.68
   2 -11   7    2.44    0.60
  -2 -11  -7    2.42    0.86
   2  11   7    1.46    0.64
   2 -11   7    1.74    0.53
   2 -11   7    2.35    0.62
   2  11   7    1.57    0.74
   2  11   8   12.02    1.28
   2 -11   8   16.22    1.26
   2 -11   8   12.96    1.07
   2  11   8   15.68    1.31
   2  11   8   13.14    1.27
   2 -11   8   15.26    1.18
  -2 -11  -8   13.33    1.39
   2  11   9   29.63    2.06
   2 -11   9   35.12    1.95
   2 -11   9   33.61    1.88
  -2 -11  -9   31.74    2.17
   2  11   9   36.33    2.11
   2  11   9   30.69    1.95
   2 -11   9   35.06    1.86
   2  11  10    0.72    0.63
   2 -11  10    0.50    0.45
   2  11  10    0.22    0.48
  -2 -11 -10    0.91    0.60
   2 -11  10   -0.06    0.37
  -2 -11 -11   10.41    1.02
   2 -11  11    8.33    0.82
   2 -11  11    7.78    0.74
   2  11  11   10.34    0.93
   2  11  11    8.54    0.98
   2  11  12   19.49    1.33
   2 -11  12   19.91    1.22
  -2 -11 -12   18.56    1.27
  -2 -11 -13    5.98    0.79
  -2 -11 -13    6.03    0.60
   2  11  14    7.59    0.72
  -2 -11 -14    8.59    0.79
   2  11  15   41.69    1.83
  -2 -11 -15   43.02    1.92
   2 -12 -15   28.95    1.36
   2 -12 -14    7.18    0.66
   2 -12 -14    5.82    0.56
  -2 -12  14    5.60    0.52
  -2 -12  13   96.22    3.81
  -2 -12  13   93.47    3.80
   2 -12 -13   91.23    3.95
   2 -12 -13   86.52    3.87
  -2  12  13   92.70    3.86
  -2 -12  12   43.51    1.98
   2 -12 -12   37.26    2.09
  -2 -12  12   41.36    1.94
   2 -12 -12   33.39    1.98
  -2  12  12   37.56    1.98
  -2 -12  11    6.07    0.71
  -2  12  11    6.85    0.75
   2 -12 -11    6.24    0.84
   2 -12 -11    6.35    0.88
  -2 -12  11    5.74    0.70
   2 -12 -11    5.88    0.79
  -2  12  11    6.46    0.77
  -2  12  10  121.38    5.45
  -2  12  10  136.98    5.59
   2 -12 -10  136.90    5.83
  -2 -12  10  140.10    5.53
   2 -12 -10  133.09    5.73
   2 -12 -10  128.06    5.62
  -2 -12  10  137.10    5.52
   2 -12  -9    4.22    0.90
   2 -12  -9    5.08    0.83
  -2  12   9    3.74    0.64
  -2 -12   9    4.36    0.67
  -2  12   9    3.15    0.66
   2 -12  -8    5.39    0.88
  -2  12   8    5.05    0.75
  -2 -12   8    4.51    0.73
  -2  12   8    5.14    0.74
  -2 -12   7    4.18    0.71
  -2  12   7    3.89    0.66
  -2 -12   7    3.98    0.80
   2 -12  -7    3.79    0.79
  -2  12   7    4.09    0.74
  -2 -12   7    3.56    0.69
  -2  12   6    2.22    0.59
  -2 -12   6    1.66    0.55
   2 -12  -6    2.38    0.68
  -2 -12   6    2.87    0.77
  -2  12   6    2.59    0.65
  -2 -12   6    2.54    0.69
   2 -12  -5   13.48    1.42
  -2 -12   5   13.62    1.17
   2 -12  -5   11.67    1.03
  -2 -12   5   13.35    1.32
  -2  12   5   13.10    1.06
  -2  12   5   13.83    1.16
  -2 -12   5   14.31    1.20
   2 -12  -4   22.23    1.81
  -2 -12   4   25.38    1.79
   2 -12  -4   19.35    1.40
  -2 -12   4   22.05    1.49
  -2  12   4   20.02    1.42
  -2 -12   4   21.12    1.48
  -2 -12   3   23.23    1.75
   2 -12  -3   19.90    1.43
  -2 -12   3   23.11    1.53
  -2  12   3   23.53    1.50
  -2 -12   3   21.69    1.47
   2 -12  -2   19.27    1.39
  -2 -12   2   22.21    1.67
  -2 -12   2   21.14    1.41
  -2 -12   2   17.60    1.65
  -2  12   2   18.61    1.33
  -2 -12   2   19.62    1.35
  -2  12   1  136.04    5.64
  -2 -12   1  135.97    5.69
  -2 -12   1  143.84    6.26
  -2 -12   1  127.63    5.98
   2 -12  -1  138.44    5.78
  -2 -12   0    2.12    0.54
  -2 -12   0    2.88    0.90
  -2  12   0    2.46    0.51
   2  12   0    1.75    0.58
   2 -12   0    2.23    0.59
  -2 -12   0    2.93    0.84
   2  12   1  167.40    6.95
   2 -12   1  174.54    7.04
   2  12   2   14.30    1.22
   2 -12   2   16.06    1.22
  -2 -12  -3   23.72    1.90
   2 -12   3   25.16    1.59
   2  12   3   24.09    1.50
   2  12   3   23.53    1.59
  -2 -12  -4   13.89    1.43
   2 -12   4   12.03    0.92
   2  12   4   11.18    1.12
   2 -12   4   12.55    1.14
   2  12   4   12.83    1.06
  -2 -12  -4   13.50    1.30
  -2 -12  -5   16.14    1.55
   2 -12   5   17.75    1.15
   2 -12   5   17.29    1.19
   2 -12   5   19.72    1.39
  -2 -12  -5   18.29    1.52
   2  12   5   19.93    1.34
   2  12   5   21.03    1.47
   2  12   6   65.41    3.17
   2 -12   6   72.10    3.05
  -2 -12  -6   72.91    3.58
   2  12   6   62.63    3.23
   2 -12   6   65.12    3.03
   2 -12   6   71.79    3.28
  -2 -12  -6   68.38    3.48
   2 -12   7    0.55    0.38
  -2 -12  -7   -0.09    0.62
   2  12   7    0.93    0.53
   2 -12   7    0.66    0.41
   2 -12   7    0.25    0.32
  -2 -12  -7   -0.09    0.60
  -2 -12  -8   46.02    2.48
   2 -12   8   44.34    2.11
   2 -12   8   43.03    2.06
   2  12   8   42.23    2.26
   2  12   8   43.96    2.26
  -2 -12  -8   44.25    2.49
   2 -12   9    0.04    0.29
   2  12   9    0.24    0.45
   2 -12   9    0.35    0.36
  -2 -12  -9   -0.36    0.51
   2  12   9    0.12    0.41
  -2 -12  -9    0.08    0.54
   2 -12  10    5.40    0.50
  -2 -12 -10    7.03    0.76
   2  12  10    6.10    0.72
   2 -12  10    7.00    0.61
  -2 -12 -10    6.29    0.83
   2  12  10    6.41    0.70
  -2 -12 -11    0.72    0.45
  -2 -12 -11    0.88    0.35
   2  12  11    1.26    0.44
   2  12  12  106.78    4.28
   2  12  13    6.23    0.48
  -2 -13  12   33.08    1.39
  -2 -13  12   30.09    1.35
  -2 -13  11   24.50    1.14
  -2 -13  11   25.42    1.17
  -2  13  11   22.07    1.15
  -2  13  10   18.44    1.10
  -2 -13  10   20.39    1.09
  -2 -13  10   20.87    1.12
  -2  13   9   35.86    1.71
  -2 -13   9   33.31    1.65
  -2 -13   9   33.71    1.70
  -2  13   8    5.39    0.60
  -2 -13   8    4.85    0.59
  -2 -13   8    5.17    0.56
  -2  13   7   10.43    0.82
  -2 -13   7    9.83    0.78
  -2  13   6   22.81    1.30
   2 -13  -6   19.12    1.11
  -2 -13   6   22.63    1.26
  -2  13   5   10.66    0.83
  -2 -13   5    9.75    0.97
   2 -13  -5    9.80    0.73
  -2 -13   5    9.17    0.79
  -2  13   4    0.58    0.35
  -2 -13   4    0.66    0.50
   2 -13  -4    0.44    0.31
  -2 -13   4    0.37    0.33
  -2  13   3    2.19    0.45
   2 -13  -3    2.24    0.43
  -2 -13   3    2.77    0.65
  -2 -13   3    2.36    0.46
  -2  13   2   14.79    1.00
  -2 -13   2   19.20    1.38
   2 -13  -2   18.95    1.10
  -2 -13   2   14.99    0.98
  -2  13   1   12.04    0.83
  -2 -13   1   14.14    1.17
   2 -13  -1   12.92    0.93
   2 -13   0   31.28    1.62
  -2 -13   0   28.91    1.82
  -2 -13  -1  114.60    4.71
  -2 -13  -1   97.49    4.72
   2 -13   2   49.23    2.44
  -2 -13  -2   48.00    2.50
  -2 -13  -3   31.43    1.79
   2 -13   3   28.43    1.46
   2  13   3   30.04    1.73
   2 -13   3   30.12    1.70
   2 -13   4   17.84    1.17
  -2 -13  -4   15.58    1.34
   2  13   4   18.25    1.22
  -2 -13  -4   15.80    1.21
   2 -13   4   15.37    0.93
  -2 -13  -5    2.15    0.61
   2  13   5    1.49    0.36
   2 -13   5    1.63    0.32
   2  13   5    1.54    0.49
  -2 -13  -6    0.20    0.46
   2  13   6    0.11    0.29
   2 -13   6    0.24    0.20
   2  13   7    1.10    0.33
   2 -13   7    1.82    0.25
  -2 -13  -8   46.16    2.15
   2  13   8   46.80    2.10
   2  13   8   42.91    1.96
   2  13   9    6.13    0.51
   2  13   9    8.94    0.62
  -2 -13 -10    4.75    0.39
  -2 -14   7    1.39    0.25
  -2 -14   6    5.20    0.45
  -2 -14   5    8.83    0.62
   2  14  -4    4.30    0.37
   2  14  -3    3.10    0.35
   2  14  -2   17.24    0.96
  -2 -14   2   18.64    1.11
   2  14  -1   14.44    0.84
   2 -14  -1   11.61    0.84
  -2 -14   1   13.96    0.94
   2  14   0   -0.14    0.30
   2 -14   0    0.12    0.29
  -2 -14   0    0.26    0.33
   2  14   1   21.23    1.11
   2 -14   1   18.62    1.09
  -2 -14  -1   19.44    1.15
   2  14   2   56.29    2.31
   2 -14   2   48.45    2.24
  -2 -14  -2   52.51    2.32
  -2 -14  -3    0.25    0.25
   2  14   3    0.75    0.32
  -2 -14  -4    0.61    0.26
   2  14   4    0.54    0.26
  -2 -14  -5    0.21    0.19
   2  14   5   -0.41    0.23
  -3   0  26   14.56    0.79
  -3   0  26   12.94    0.75
  -3   0  25    0.24    0.38
  -3   0  25    0.37    0.36
  -3   0  24    1.40    0.57
  -3   0  24    1.28    0.57
  -3   0  23   -0.60    0.58
  -3   0  23    0.06    0.32
  -3   0  23   -0.09    0.59
  -3   0  23    0.42    0.60
  -3   0  23    0.67    0.61
  -3   0  22    2.62    0.84
  -3   0  22    2.23    0.75
  -3   0  22    2.82    0.88
  -3   0  22    1.04    0.49
  -3   0  22    1.16    0.73
  -3   0  21    0.37    0.69
  -3   0  21   -0.36    0.82
  -3   0  21   -0.26    0.50
  -3   0  21   -0.10    0.53
  -3   0  21   -0.23    0.77
  -3   0  20   80.12    4.24
  -3   0  20   81.41    4.25
  -3   0  20   75.59    3.86
  -3   0  20   78.18    4.12
  -3   0  20   86.34    4.12
  -3   0  19    1.47    1.25
  -3   0  19    0.48    0.63
  -3   0  19   -0.10    0.50
  -3   0  19   -0.27    0.70
  -3   0  19   -0.09    0.49
  -3   0  19    0.28    0.78
  -3   0  19   -0.25    0.73
  -3   0  18  468.76   22.70
  -3   0  18  484.10   19.30
  -3   0  18  484.89   18.96
  -3   0  18  495.23   18.89
  -3   0  18  461.72   19.43
  -3   0  18  506.07   19.43
  -3   0  18  534.13   19.26
  -3   0  18  492.56   19.25
  -3   0  17   -0.36    0.70
  -3   0  17    0.95    0.82
  -3   0  17   -0.44    0.92
  -3   0  17   -0.19    0.53
  -3   0  17   -0.39    0.79
  -3   0  17    0.47    1.05
  -3   0  17    0.59    0.63
  -3   0  17    0.10    0.63
  -3   0  17   -0.26    0.78
  -3   0  16    4.39    0.93
  -3   0  16    5.55    1.07
  -3   0  16    7.30    1.23
  -3   0  16    4.80    0.93
  -3   0  16    3.13    1.53
  -3   0  16    4.93    0.98
  -3   0  16    5.94    0.85
  -3   0  15    0.64    0.62
  -3   0  15   -0.09    0.48
  -3   0  15    0.17    0.39
  -3   0  15   -0.24    0.55
  -3   0  15    0.11    0.53
  -3   0  15   -0.42    1.13
  -3   0  14  150.47    6.55
  -3   0  14  171.27    9.42
  -3   0  14  157.28    6.71
  -3   0  13    1.04    0.94
  -3   0  13   -0.21    0.57
  -3   0  12   25.64    2.89
  -3   0  12   19.81    2.05
  -3   0  11   -0.56    0.76
  -3   0  11    0.77    0.60
  -3   0  10    8.52    1.56
  -3   0  10    6.53    1.18
  -3   0   9   -0.22    0.60
  -3   0   9    0.34    0.56
  -3   0   8  161.94    7.72
  -3   0   8  150.54    7.24
  -3   0   7   -0.35    0.57
  -3   0   7    0.15    0.51
  -3   0   6   15.22    1.65
  -3   0   6   15.83    1.58
  -3   0   5    0.55    0.52
  -3   0   5   -0.13    0.50
  -3   0   4  120.33    5.64
  -3   0   3    1.37    0.70
  -3   0   2 1342.30   49.91
  -3   0   1    0.45    0.58
  -3   0   1    1.16    0.78
  -3   0   0 1380.34   51.39
  -3   0   0 1397.30   51.63
  -3   0  -1    0.14    0.64
  -3   0  -2 5170.61  188.24
  -3   0  -3    0.34    0.64
  -3   0  -4   51.83    3.53
  -3   0  -5   -0.21    0.71
   3   0   6 1215.09   46.00
  -3   0  -6 1180.83   45.82
   3   0   7    0.28    0.79
  -3   0  -7   -0.52    0.85
   3   0   8 1687.29   63.99
  -3   0  -8 1656.42   63.64
   3   0   9    0.49    0.63
   3   0   9   -0.35    1.01
  -3   0  -9    0.97    1.10
   3   0  10  332.04   14.79
  -3   0 -10  330.12   15.70
   3   0  10  331.01   15.95
   3   0  11    0.94    0.62
   3   0  11    0.86    0.73
  -3   0 -11   -0.40    1.14
   3   0  12   39.23    2.40
   3   0  12   40.45    2.37
   3   0  12   34.71    2.08
   3   0  12   37.84    3.42
   3   0  12   32.97    2.17
   3   0  13   -0.11    0.59
   3   0  13    0.12    0.51
  -3   0 -13    0.47    0.95
   3   0  13    0.09    0.47
   3   0  13    1.82    0.99
   3   0  13    0.41    0.56
   3   0  14  142.38    6.09
   3   0  14  126.75    6.09
   3   0  14  150.66    6.41
   3   0  14  139.90    6.40
  -3   0 -14  133.57    9.20
  -3   0 -15   -0.52    1.33
   3   0  15   -0.21    0.55
   3   0  15    0.14    0.74
   3   0  15    0.10    0.61
   3   0  15   -0.12    0.60
   3   0  15   -0.13    0.60
   3   0  16   37.88    2.33
   3   0  16   36.05    2.59
   3   0  16   36.43    2.63
   3   0  16   41.78    2.63
  -3   0 -16   33.66    4.24
   3   0  17   -0.09    0.56
   3   0  17    0.50    0.71
   3   0  17    0.27    0.75
   3   0  17    0.71    0.75
   3   0  18  160.92    7.13
   3   0  18  154.33    6.91
   3   0  18  159.38    7.15
   3   0  19    1.32    0.85
   3   0  19    0.12    0.77
   3   0  20   88.40    4.24
   3   0  20   87.27    4.24
   3   0  21    0.05    0.33
   3   0  21   -0.32    0.53
   3   0  21   -0.31    0.54
   3   0  22   33.68    1.74
   3   0  22   29.57    1.69
   3   0  23   -0.03    0.22
   3   0  23    0.03    0.19
  -3   1  26    4.34    0.39
  -3   1  25    7.58    0.72
  -3   1  25    7.89    0.69
  -3  -1  25    6.18    0.65
  -3   1  25    8.11    0.75
  -3   1  24    6.40    0.79
  -3  -1  24    6.03    0.77
  -3   1  24    6.49    0.80
  -3   1  24    7.32    0.88
  -3  -1  24    5.87    0.80
  -3   1  24    7.60    0.90
  -3  -1  23   57.21    2.79
  -3  -1  23   61.84    3.07
  -3   1  23   53.99    2.93
  -3   1  23   63.74    3.06
  -3   1  23   61.49    3.16
  -3  -1  23   61.81    3.13
  -3   1  23   57.42    3.01
  -3   1  23   57.23    3.06
  -3   1  22    1.55    0.72
  -3   1  22    2.18    0.79
  -3   1  22    3.75    0.83
  -3  -1  22    3.27    0.89
  -3  -1  22    3.57    0.68
  -3   1  22    2.58    0.78
  -3  -1  22    3.57    0.91
  -3  -1  22    3.85    0.88
  -3   1  22    2.47    0.82
  -3  -1  21   58.26    3.29
  -3   1  21   56.87    3.22
  -3  -1  21   58.59    3.03
  -3   1  21   51.25    2.79
  -3   1  21   64.85    3.45
  -3   1  21   59.50    3.28
  -3  -1  21   55.07    3.15
  -3  -1  21   60.91    3.35
  -3   1  21   59.53    3.34
  -3  -1  21   50.40    2.99
  -3   1  21   55.07    3.07
  -3   1  21   61.09    3.25
  -3   1  20    2.62    0.96
  -3   1  20    3.14    0.76
  -3  -1  20    3.74    0.91
  -3  -1  20    2.75    0.73
  -3  -1  20    3.36    1.01
  -3   1  20    3.39    0.89
  -3  -1  20    4.73    1.02
  -3   1  20    2.92    0.90
  -3  -1  20    3.14    0.73
  -3   1  20    2.64    0.62
  -3   1  19   59.05    3.42
  -3   1  19   64.64    3.38
  -3  -1  19   50.34    5.32
  -3   1  19   47.13    5.13
  -3  -1  19   62.80    3.51
  -3   1  19   62.07    3.60
  -3  -1  19   59.73    3.19
  -3  -1  19   63.38    3.57
  -3  -1  19   57.37    3.47
  -3   1  19   65.13    3.56
  -3  -1  19   57.57    3.23
  -3   1  19   55.15    3.05
  -3   1  18   51.80    5.05
  -3  -1  18   47.58    4.88
  -3   1  18   49.71    3.02
  -3   1  18   57.00    3.04
  -3  -1  18   46.23    3.04
  -3   1  18   49.94    3.03
  -3  -1  18   51.61    2.90
  -3   1  18   41.48    2.60
  -3  -1  18   48.69    2.79
  -3   1  18   53.34    3.24
  -3  -1  18   47.54    3.02
  -3   1  17    2.11    0.75
  -3   1  17    0.47    0.86
  -3  -1  17    2.37    1.36
  -3  -1  17    2.07    0.72
  -3   1  17    2.38    0.82
  -3  -1  17    3.53    0.94
  -3   1  17    3.41    0.88
  -3  -1  17    2.85    0.86
  -3   1  17    1.12    0.77
  -3  -1  17    2.37    0.68
  -3  -1  17    2.80    0.88
  -3  -1  16 1228.47   49.30
  -3   1  16 1188.09   49.22
  -3  -1  16 1179.49   45.50
  -3   1  16 1215.79   45.55
  -3   1  16 1348.29   45.65
  -3  -1  16 1223.06   45.36
  -3  -1  16 1212.46   45.27
  -3  -1  16 1183.35   45.37
  -3   1  16 1244.38   45.61
  -3  -1  16 1214.05   45.64
  -3   1  16 1224.32   45.77
  -3  -1  16 1246.22   45.64
  -3   1  15   68.44    5.50
  -3  -1  15   64.20    5.42
  -3  -1  15   61.09    3.39
  -3   1  15   61.44    3.40
  -3  -1  15   67.32    3.49
  -3   1  15   72.42    3.54
  -3   1  15   60.70    4.41
  -3  -1  15   61.87    3.27
  -3  -1  15   57.92    3.38
  -3  -1  15   67.89    3.55
  -3  -1  15   64.73    3.23
  -3   1  15   71.61    3.77
  -3  -1  15   69.15    3.67
  -3   1  15   65.56    3.45
  -3  -1  15   64.59    3.34
  -3  -1  14   95.99    4.23
  -3   1  14   96.75    6.60
  -3   1  14   88.45    5.61
  -3   1  14   93.77    4.41
  -3  -1  14   92.11    4.41
  -3   1  14   90.04    4.64
  -3  -1  14   87.27    4.51
  -3  -1  14   96.33    4.53
  -3   1  14   96.26    4.45
  -3   1  13   44.84    3.57
  -3  -1  13   46.97    3.11
  -3   1  13   51.91    4.39
  -3   1  12   61.39    4.35
  -3  -1  12   67.83    3.98
  -3   1  11   46.02    3.46
  -3  -1  11   48.63    3.15
  -3   1  11   48.27    3.87
  -3   1  10   30.91    2.73
   3  -1 -10   31.73    2.16
  -3  -1  10   32.67    2.45
  -3   1  10   34.80    3.05
  -3   1   9  105.41    5.60
   3  -1  -9   93.03    4.79
  -3  -1   9  105.05    5.25
  -3   1   9  108.23    5.90
  -3   1   8   57.51    3.68
  -3  -1   8   56.96    3.40
   3  -1  -8   55.42    3.17
  -3   1   8   60.97    3.86
  -3   1   7  304.87   13.16
   3  -1  -7  316.96   12.68
  -3  -1   7  305.07   12.90
  -3   1   7  336.36   13.41
  -3  -1   6    6.68    1.01
  -3   1   6    6.75    1.16
   3  -1  -6    6.80    0.95
  -3   1   6    6.68    1.09
  -3  -1   5  147.38    6.71
   3  -1  -5  146.25    6.51
  -3   1   5  147.84    6.77
  -3  -1   4  349.62   14.35
  -3   1   4  370.95   14.42
  -3   1   3   12.79    1.35
  -3   1   3   12.18    1.23
  -3   1   2   37.89    2.42
  -3   1   2   34.40    2.38
  -3   1   1  329.46   13.10
  -3   1   1  323.35   13.13
  -3   1   0 3763.53  139.14
  -3   1   0 3890.73  139.31
  -3   1  -1  525.54   20.47
  -3   1  -1  546.07   20.81
  -3  -1  -1  531.50   21.00
  -3   1  -2  332.58   13.40
  -3  -1  -2  317.53   13.55
  -3  -1  -3  553.12   22.33
  -3   1  -3  568.55   22.09
  -3  -1  -4   84.71    4.83
  -3   1  -4   78.10    4.57
  -3   1  -5  801.72   30.57
  -3  -1  -5  764.03   30.79
  -3  -1  -6   25.77    2.74
  -3   1  -6   26.96    2.59
   3   1   6   28.71    2.76
  -3  -1  -7   64.43    4.71
  -3   1  -7   63.37    4.48
   3   1   7   75.91    4.93
  -3  -1  -8    8.33    1.79
  -3   1  -8   10.42    1.76
   3   1   8   14.42    2.23
  -3  -1  -9  186.06   10.18
  -3   1  -9  190.35    9.83
   3   1   9  192.95    9.59
   3  -1   9  176.37    8.85
   3   1   9  191.08   10.18
  -3  -1 -10   73.15    5.62
  -3   1 -10   65.58    5.19
   3   1  10   76.52    5.81
   3   1  10   73.52    5.05
   3  -1  10   67.57    4.53
  -3  -1 -11   10.12    2.28
  -3   1 -11   13.49    2.31
   3  -1  11   15.02    1.31
   3  -1  11   14.74    1.45
   3   1  11   13.82    2.12
   3  -1  11   13.57    1.80
   3  -1  11   12.99    1.29
   3  -1  11   13.70    1.36
   3   1  12  127.02    5.81
   3  -1  12  120.16    6.96
   3   1  12  117.26    7.55
  -3  -1 -12  112.32    8.30
  -3   1 -12  133.76    8.45
   3  -1  12  131.21    5.89
   3   1  12  134.46    5.63
   3  -1  12  132.63    6.14
   3   1  12  134.72    5.90
   3  -1  12  137.09    6.04
   3   1  12  128.29    5.74
   3  -1  12  128.88    5.91
   3  -1  13  152.23    6.52
   3   1  13  146.52    6.20
   3   1  13  141.93    6.30
   3  -1  13  146.60    6.41
   3   1  13  135.45    8.17
   3   1  13  137.24    6.23
   3  -1  13  128.44    5.95
   3   1  13  138.31    5.99
  -3  -1 -13  125.75    9.03
  -3   1 -13  122.45    8.73
   3  -1  14    3.85    0.96
   3  -1  14    4.19    0.93
   3  -1  14    3.26    0.88
   3   1  14    2.66    0.71
   3   1  14    4.88    0.84
  -3   1 -14    3.31    1.43
  -3  -1 -14    2.10    1.43
   3   1  14    4.14    1.00
   3  -1  14    3.89    0.98
   3   1  14    2.79    1.10
   3   1  14    4.27    0.89
   3  -1  14    3.55    0.70
   3  -1  14    3.40    0.78
   3   1  14    5.05    0.82
   3   1  15   56.81    2.97
   3  -1  15   53.14    3.01
   3  -1  15   59.84    3.40
   3   1  15   57.70    3.21
   3  -1  15   56.00    3.26
  -3  -1 -15   48.96    5.36
  -3   1 -15   57.15    5.36
   3   1  15   57.32    3.39
   3  -1  15   55.47    3.33
   3   1  15   53.83    3.15
   3   1  15   49.21    3.03
   3   1  16   49.70    2.77
   3  -1  16   51.11    2.88
   3   1  16   49.84    2.97
   3   1  16   48.35    3.19
   3  -1  16   54.27    3.21
  -3  -1 -16   54.83    5.53
  -3   1 -16   41.92    4.78
   3  -1  16   51.50    3.16
   3  -1  16   51.05    3.06
   3   1  16   54.21    3.05
   3  -1  17  137.82    6.21
   3   1  17  139.18    6.35
   3  -1  17  144.13    6.57
   3  -1  17  143.90    6.58
   3   1  17  149.65    6.70
   3  -1  18  145.49    6.10
   3   1  18  136.58    6.43
   3  -1  18  144.77    6.40
   3   1  18  139.21    6.16
   3  -1  18  133.95    6.32
   3  -1  19   27.74    2.03
   3  -1  19   31.83    1.90
   3   1  19   27.83    2.08
   3   1  20    2.11    0.73
   3   1  20    1.91    0.48
   3   1  20    2.63    0.79
   3  -1  20    3.72    0.88
   3   1  21   87.00    3.87
   3  -1  21   81.17    3.64
   3   1  21   83.81    3.86
   3  -1  22   52.70    2.29
   3   1  22   57.34    2.34
   3  -1  23   12.29    0.71
   3   1  23   11.88    0.69
   3  -1  23   10.89    0.69
  -3   2  25  171.10    6.48
  -3   2  25  168.94    6.35
  -3  -2  25  152.13    6.33
  -3  -2  25  167.36    6.46
  -3   2  25  164.56    6.44
  -3  -2  24   24.38    1.47
  -3   2  24   24.64    1.45
  -3  -2  24   22.88    1.51
  -3   2  24   24.17    1.53
  -3  -2  24   20.45    1.42
  -3   2  24   23.44    1.53
  -3   2  24   25.98    1.51
  -3   2  23   29.81    1.97
  -3   2  23   37.02    2.17
  -3  -2  23   33.42    1.99
  -3   2  23   34.23    1.98
  -3  -2  23   31.76    2.00
  -3   2  23   36.86    2.14
  -3  -2  23   33.64    1.89
  -3  -2  23   30.12    1.98
  -3   2  22   37.82    2.42
  -3   2  22   38.37    2.34
  -3  -2  22   36.18    2.35
  -3   2  22   36.48    2.27
  -3  -2  22   39.74    2.23
  -3  -2  22   38.52    2.31
  -3   2  22   38.79    2.28
  -3  -2  22   35.27    2.31
  -3   2  22   36.85    2.40
  -3  -2  21   10.07    1.30
  -3   2  21    9.85    1.29
  -3   2  21   11.92    1.28
  -3  -2  21   10.16    1.12
  -3  -2  21    9.90    1.31
  -3   2  21   11.82    1.43
  -3  -2  21   10.02    1.20
  -3   2  21    9.79    1.21
  -3   2  20    3.38    0.92
  -3  -2  20    1.85    0.81
  -3  -2  20    2.05    0.81
  -3  -2  20    3.47    0.78
  -3   2  20    1.58    0.76
  -3  -2  20    2.88    0.95
  -3  -2  20    2.63    0.73
  -3   2  20    4.90    0.85
  -3  -2  20    5.72    0.87
  -3   2  20    2.91    0.98
  -3  -2  19    1.94    0.85
  -3   2  19    3.28    0.91
  -3  -2  19    1.88    0.87
  -3  -2  19    2.05    0.70
  -3  -2  19    2.81    1.34
  -3   2  19    2.37    0.74
  -3   2  19    3.69    1.39
  -3  -2  19    3.00    0.95
  -3   2  19    1.39    0.77
  -3  -2  19    2.54    0.74
  -3  -2  19    2.39    0.81
  -3  -2  19    2.07    0.78
  -3  -2  18  276.70   11.60
  -3   2  18  277.89   11.62
  -3  -2  18  296.07   11.59
  -3   2  18  293.58   11.57
  -3  -2  18  281.32   11.76
  -3  -2  18  284.34   11.52
  -3  -2  18  285.07   14.95
  -3   2  18  259.92   14.60
  -3  -2  18  270.76   11.66
  -3  -2  18  283.61   11.64
  -3  -2  18  281.39   11.55
  -3   2  18  292.32   11.72
  -3   2  18  290.16   12.01
  -3  -2  17  358.55   13.85
  -3   2  17  382.19   14.13
  -3   2  17  358.72   14.16
  -3  -2  17  383.65   14.16
  -3  -2  17  348.40   14.10
  -3  -2  17  331.52   14.17
  -3  -2  17  345.41   13.98
  -3  -2  17  340.72   17.38
  -3   2  17  339.38   17.34
  -3  -2  17  346.82   14.11
  -3  -2  17  337.77   14.11
  -3  -2  17  331.47   13.97
  -3   2  17  365.15   14.19
  -3   2  17  355.87   14.47
  -3  -2  16   31.10    1.97
  -3  -2  16   30.04    3.69
  -3   2  16   29.27    3.56
  -3  -2  16   30.01    2.11
  -3   2  16   28.01    2.10
  -3  -2  16   33.25    2.17
  -3   2  16   32.90    2.13
  -3  -2  16   32.98    2.32
  -3  -2  16   31.75    2.10
  -3  -2  16   28.90    2.13
  -3  -2  16   28.86    2.16
  -3   2  16   27.60    2.29
  -3   2  16   32.38    2.19
  -3  -2  16   30.16    2.11
  -3   2  15  132.97    5.91
  -3  -2  15  136.06    5.89
  -3   2  15  120.55    7.41
  -3  -2  15  130.92    5.92
  -3  -2  15  132.26    5.94
  -3  -2  15  131.62    5.66
  -3  -2  15  122.27    5.57
  -3   2  15  125.99    5.84
  -3  -2  15  137.52    5.95
  -3   2  15  144.65    5.96
  -3  -2  15  127.68    5.86
  -3  -2  15  122.42    5.75
  -3   2  15  133.33    6.17
  -3  -2  15  121.76    8.18
  -3   2  15  138.54    8.46
  -3  -2  14  235.45    9.72
  -3  -2  14  238.59   12.51
  -3   2  14  244.40   12.61
  -3  -2  14  242.61    9.97
  -3   2  14  249.81    9.99
  -3   2  14  239.89   10.20
  -3  -2  14  246.38    9.95
  -3  -2  14  248.96    9.69
  -3  -2  14  251.16   10.04
  -3  -2  14  241.75   10.01
  -3  -2  14  241.82   10.08
  -3   2  14  256.94   10.06
  -3  -2  14  251.11    9.99
  -3   2  14  242.68   11.97
  -3   2  13    0.34    0.70
  -3  -2  13    0.35    0.70
  -3   2  13   -0.29    0.75
  -3  -2  12   52.45    4.19
  -3   2  12   50.36    4.11
  -3   2  12   44.01    3.69
  -3   2  11  183.44    9.57
  -3   2  11  208.48   10.03
  -3  -2  11  199.39    9.97
   3  -2 -11  193.35    8.96
  -3   2  10  123.85    6.72
  -3  -2  10  119.15    6.84
  -3   2  10  125.34    6.88
   3  -2 -10  119.48    6.18
  -3   2   9   55.43    4.03
  -3  -2   9   63.20    4.20
  -3   2   9   61.54    4.12
   3  -2  -9   58.75    3.71
  -3   2   8  614.31   24.25
  -3  -2   8  626.55   24.21
  -3   2   8  583.37   24.04
   3  -2  -8  601.57   23.77
  -3   2   7    1.92    0.84
  -3   2   7    1.05    0.64
  -3  -2   7    1.25    0.69
   3  -2  -7    1.46    0.71
  -3   2   6  208.11    9.45
  -3  -2   6  223.37    9.56
   3  -2  -6  217.50    9.51
  -3   2   5    5.56    0.97
  -3  -2   5    9.54    1.18
   3  -2  -5    8.47    1.18
  -3   2   4  478.32   18.48
  -3  -2   4  459.37   18.10
  -3   2   4  456.63   18.04
   3  -2  -4  454.05   18.24
  -3   2   3  271.63   11.15
  -3  -2   3  258.89   11.10
  -3   2   3  268.08   10.76
  -3  -2   3  260.28   10.82
   3  -2  -3  255.30   10.99
  -3  -2   2    0.87    0.68
   3  -2  -2    0.56    0.57
  -3   2   1  695.07   25.94
  -3  -2   1  652.53   26.12
  -3   2   1  682.09   25.82
  -3   2   0    0.12    0.49
  -3  -2   0    0.47    0.62
  -3   2   0    0.46    0.49
  -3   2  -1   46.41    2.81
  -3   2  -1   52.01    2.96
  -3  -2  -1   51.33    3.31
  -3   2  -2 1050.32   39.63
  -3   2  -2 1062.79   39.37
  -3   2  -3   23.60    1.97
  -3   2  -4   11.85    1.51
   3   2   5  593.04   24.73
   3  -2   5  604.57   24.75
  -3   2  -5  654.40   24.53
   3   2   6  214.54   10.18
   3  -2   6  197.42   10.01
  -3   2  -6  218.64    9.87
   3   2   7  259.54   12.31
   3  -2   7  254.58   12.38
  -3   2  -7  260.61   11.87
  -3  -2  -7  270.03   12.59
  -3  -2  -8   30.54    3.48
  -3   2  -8   30.90    3.03
   3   2   8   38.31    3.57
   3  -2   8   36.68    3.47
   3   2   8   40.40    3.41
  -3  -2  -9   40.25    4.03
  -3   2  -9   43.11    3.65
   3   2   9   40.88    3.92
   3  -2   9   44.43    4.12
   3  -2   9   37.85    2.92
   3   2   9   42.62    3.71
   3   2  10  164.16    8.67
   3  -2  10  140.97    7.21
  -3  -2 -10  153.95    9.07
  -3   2 -10  137.70    8.13
   3   2  11  150.17    8.74
   3  -2  11  159.64    6.63
   3   2  11  148.87    6.65
   3  -2  11  158.53    6.59
  -3  -2 -11  150.04    9.50
  -3   2 -11  139.92    8.54
   3  -2  11  146.56    6.72
   3  -2  11  149.38    6.67
   3   2  12    1.02    0.67
   3  -2  12    3.57    0.80
   3   2  12    0.75    0.84
   3  -2  12    1.30    0.57
   3  -2  12    2.40    0.65
   3   2  12    1.79    0.51
   3  -2  12    1.08    0.58
   3  -2  12    2.17    0.75
   3   2  12    1.43    0.55
  -3   2 -12    3.45    1.44
  -3  -2 -12    2.44    1.40
   3   2  13    0.12    0.65
   3  -2  13    0.13    0.60
   3   2  13    0.39    0.70
   3   2  13    0.52    0.68
   3  -2  13    0.46    0.53
  -3   2 -13    0.41    1.18
  -3  -2 -13    0.52    1.26
   3  -2  13   -0.13    0.66
   3  -2  13    0.27    0.58
   3   2  13   -0.22    0.50
   3   2  13    0.08    0.48
   3  -2  14    4.10    0.96
   3  -2  14    5.07    1.07
   3  -2  14    5.27    1.01
   3   2  14    3.13    0.75
   3   2  14    6.86    1.15
   3  -2  14    5.10    1.02
   3   2  14    4.67    1.46
   3   2  14    3.65    0.74
   3   2  14    3.58    0.94
  -3   2 -14    3.94    1.55
  -3  -2 -14    8.29    2.30
   3  -2  15    7.32    1.14
   3  -2  15    6.70    1.20
   3   2  15    6.61    0.95
  -3  -2 -15    7.38    2.14
   3   2  15    4.95    0.99
   3  -2  15    9.20    1.12
   3  -2  15    6.91    1.15
   3   2  15   10.08    1.31
   3  -2  15    6.51    1.13
   3  -2  16    2.94    0.92
   3  -2  16    4.47    0.98
   3   2  16    2.91    0.69
  -3  -2 -16    2.27    1.37
   3  -2  16    3.00    0.91
   3   2  16    2.77    0.94
   3   2  16    3.74    0.94
   3  -2  16    2.85    0.88
   3   2  16    4.07    0.92
   3  -2  16    3.61    0.82
   3  -2  17   19.43    1.59
   3  -2  17   20.63    1.83
   3   2  17   16.52    1.43
   3   2  17   18.13    1.75
   3   2  17   21.37    1.74
   3  -2  17   17.66    1.69
   3   2  17   19.61    1.77
   3  -2  17   15.73    1.68
   3  -2  18   11.56    1.43
   3   2  18   11.63    1.37
   3  -2  18   12.48    1.25
   3   2  18   15.51    1.54
   3  -2  18   11.40    1.34
   3  -2  18   15.68    1.53
   3  -2  19   30.45    1.88
   3  -2  19   27.64    1.93
   3   2  19   29.21    2.08
   3   2  19   27.90    2.01
   3   2  20   10.52    1.11
   3  -2  20   10.87    1.08
   3  -2  20   12.58    1.20
   3   2  20    8.99    1.07
   3   2  21    0.70    0.48
   3   2  21    0.79    0.49
   3  -2  21    1.44    0.53
   3  -2  21    0.93    0.43
   3   2  22    3.17    0.48
   3  -2  22    3.51    0.49
   3  -2  22    2.50    0.40
  -3   3  25   52.43    2.28
  -3   3  25   51.50    2.27
  -3  -3  24  127.13    5.13
  -3   3  24  123.25    5.11
  -3   3  24  123.70    5.13
  -3   3  24  126.19    4.96
  -3   3  24  119.85    5.05
  -3   3  24  118.13    5.15
  -3   3  23   -0.08    0.53
  -3   3  23    0.45    0.52
  -3  -3  23    0.60    0.47
  -3  -3  23    1.11    0.59
  -3   3  23    1.46    0.50
  -3  -3  23    1.19    0.51
  -3  -3  22   37.26    2.19
  -3   3  22   38.40    2.32
  -3   3  22   31.91    2.16
  -3  -3  22   34.04    2.21
  -3   3  22   36.04    2.14
  -3  -3  22   41.03    2.20
  -3  -3  22   35.33    2.12
  -3   3  22   36.44    2.11
  -3  -3  22   30.93    2.15
  -3  -3  21   69.24    3.71
  -3   3  21   73.21    3.76
  -3  -3  21   67.30    3.62
  -3   3  21   68.48    3.89
  -3  -3  21   69.72    3.76
  -3   3  21   71.20    3.64
  -3  -3  21   76.43    3.67
  -3   3  21   74.17    3.62
  -3  -3  21   72.18    3.60
  -3  -3  20   26.73    2.10
  -3  -3  20   27.16    1.97
  -3  -3  20   29.02    2.08
  -3   3  20   27.32    2.26
  -3  -3  20   25.82    1.85
  -3   3  20   26.05    1.82
  -3  -3  20   25.23    2.11
  -3  -3  20   28.64    2.02
  -3   3  20   26.88    1.99
  -3   3  20   31.07    2.06
  -3  -3  20   31.65    2.09
  -3  -3  19   20.38    1.68
  -3  -3  19   19.96    1.60
  -3   3  19   18.96    1.65
  -3   3  19   19.36    1.57
  -3  -3  19   15.47    1.64
  -3  -3  19   18.75    1.64
  -3  -3  19   13.97    1.55
  -3   3  19   22.63    2.07
  -3  -3  19   19.93    1.67
  -3   3  19   20.39    1.71
  -3   3  19   18.82    1.86
  -3  -3  19   18.02    1.71
  -3  -3  18   98.73    4.61
  -3  -3  18   97.80    4.93
  -3   3  18  101.32    5.15
  -3  -3  18  100.71    4.84
  -3  -3  18   99.78    4.96
  -3  -3  18   95.12    4.82
  -3   3  18  101.59    4.92
  -3  -3  18   79.63    6.72
  -3   3  18   93.09    7.05
  -3  -3  18   98.58    4.85
  -3   3  18   98.03    4.82
  -3  -3  18  101.97    4.78
  -3   3  18  106.23    4.79
  -3   3  18  108.46    5.30
  -3  -3  17    6.62    1.07
  -3   3  17    3.91    0.86
  -3   3  17    5.01    0.93
  -3  -3  17    5.56    0.96
  -3  -3  17    3.13    1.35
  -3   3  17    3.88    0.80
  -3  -3  17    5.04    0.91
  -3   3  17    2.63    1.20
  -3  -3  17    5.09    0.98
  -3  -3  17    4.25    0.98
  -3  -3  17    3.65    0.84
  -3  -3  17    4.76    0.81
  -3  -3  17    3.11    0.68
  -3   3  17    5.57    1.17
  -3   3  16   50.10    3.00
  -3  -3  16   51.47    3.17
  -3  -3  16   52.83    3.04
  -3  -3  16   51.31    4.82
  -3   3  16   47.88    4.70
  -3  -3  16   54.34    3.12
  -3   3  16   49.77    4.41
  -3  -3  16   54.24    2.83
  -3  -3  16   53.36    2.94
  -3   3  16   51.96    2.90
  -3  -3  16   49.78    2.96
  -3   3  16   54.31    3.01
  -3   3  16   48.21    2.72
  -3  -3  16   53.68    3.03
  -3  -3  16   48.79    3.00
  -3   3  16   59.04    3.40
  -3   3  15   21.53    1.84
  -3   3  15   23.98    3.01
  -3  -3  15   18.29    2.77
  -3  -3  15   16.96    1.32
  -3  -3  15   14.65    1.47
  -3   3  15   17.62    2.51
  -3  -3  15   15.90    1.57
  -3  -3  15   16.86    1.52
  -3  -3  15   17.51    1.38
  -3  -3  15   15.04    1.27
  -3   3  15   18.22    1.39
  -3  -3  15   14.95    1.44
  -3  -3  15   18.05    1.58
  -3  -3  15   16.84    1.47
  -3  -3  15   14.49    1.43
  -3   3  15   15.58    1.42
  -3  -3  15   17.94    1.48
  -3   3  15   17.00    1.41
  -3   3  14   11.91    1.34
  -3   3  14   13.34    2.24
  -3  -3  14   12.05    2.17
  -3  -3  14    9.26    0.95
  -3  -3  14   12.31    1.24
  -3   3  14    8.00    1.77
  -3  -3  14    9.11    1.18
  -3  -3  14   12.69    1.24
  -3  -3  14   11.56    1.05
  -3  -3  14    9.72    1.00
  -3   3  14   11.78    1.22
  -3   3  14   10.26    1.03
  -3  -3  14   13.08    1.25
  -3  -3  14   11.69    1.23
  -3  -3  14   10.86    1.14
  -3   3  14   10.15    1.09
  -3  -3  14   11.43    1.17
  -3   3  14   12.23    1.17
  -3  -3  14   10.41    1.11
  -3   3  13    2.76    0.78
  -3   3  13    3.06    1.16
  -3  -3  13    3.45    1.14
  -3  -3  13    2.75    0.68
  -3  -3  13    2.64    0.72
  -3  -3  13    5.76    0.83
  -3  -3  13    5.72    0.83
  -3  -3  13    4.21    0.78
  -3   3  13    3.06    0.69
  -3   3  13    2.65    1.13
  -3  -3  12   34.80    3.45
  -3   3  12   39.51    3.60
   3  -3 -12   33.75    3.07
  -3   3  12   43.93    3.79
  -3  -3  11  187.59    9.64
  -3   3  11  192.15    9.67
   3  -3 -11  194.82    9.43
  -3   3  11  185.65    9.77
   3  -3 -10  110.57    6.25
  -3  -3  10  114.79    6.43
  -3   3  10  105.28    6.26
   3  -3  -9  364.06   15.96
  -3   3   9  379.69   15.90
  -3  -3   9  374.92   15.97
   3  -3  -8 1060.63   41.84
  -3   3   8 1107.20   41.66
  -3  -3   8 1100.90   41.71
   3  -3  -7   11.22    1.62
  -3  -3   7   10.64    1.44
  -3   3   7   10.21    1.33
   3  -3  -6  669.84   27.05
  -3  -3   6  688.74   26.66
  -3   3   6  700.48   26.60
   3  -3  -5    4.83    1.09
  -3   3   5    6.70    1.00
  -3  -3   5    5.36    0.96
   3  -3  -4  556.77   22.76
  -3  -3   4  585.00   22.22
  -3   3   4  573.68   22.12
  -3   3   3  203.85    8.55
  -3  -3   3  198.90    8.61
   3  -3  -3  195.00    9.11
  -3  -3   3  207.29    8.96
  -3   3   2    6.93    0.91
   3  -3  -2    7.43    1.31
  -3  -3   2    7.46    1.22
  -3   3   2    7.38    1.13
  -3   3   1  148.85    6.86
  -3  -3   1  144.19    6.94
  -3  -3   0  338.38   14.25
  -3   3   0  344.98   13.88
  -3   3  -1  272.34   11.05
  -3  -3  -1  286.88   11.96
  -3   3  -1  265.26   11.21
  -3   3  -2   38.07    2.43
  -3   3  -2   41.89    2.53
  -3  -3  -2   40.92    3.08
  -3   3  -3  158.45    6.85
  -3  -3  -3  160.31    7.92
  -3   3  -3  154.79    6.97
  -3   3  -4   62.06    3.53
  -3  -3  -4   59.58    4.25
   3  -3   5   28.02    2.69
   3   3   5   30.18    2.70
  -3   3  -5   31.99    2.39
  -3  -3  -5   28.44    2.97
   3  -3   6   16.82    2.11
   3   3   6   17.30    2.11
  -3  -3  -6   14.89    2.24
  -3   3  -6   15.15    1.69
   3  -3   7   18.42    2.32
   3   3   7   13.90    2.08
  -3   3  -7   16.29    1.84
   3   3   8  523.35   21.78
   3  -3   8  504.00   21.82
   3   3   8  514.68   21.61
  -3   3  -8  481.80   20.55
   3   3   9  173.39    9.15
   3  -3   9  159.92    8.98
   3   3   9  159.00    8.80
   3   3  10   57.32    4.88
   3  -3  10   57.73    2.86
   3  -3  10   57.36    3.05
   3  -3  10   57.96    3.06
   3  -3  10   58.60    3.27
  -3   3 -10   52.81    4.18
   3  -3  10   63.39    3.05
  -3   3 -11   60.57    4.73
   3  -3  11   70.92    3.54
   3  -3  11   73.85    3.63
   3   3  11   68.44    5.44
   3  -3  11   67.95    3.27
   3  -3  11   59.68    3.51
   3  -3  11   66.53    3.68
   3   3  11   64.59    3.55
   3  -3  11   71.26    3.53
   3   3  12  455.08   17.66
   3  -3  12  446.00   17.68
   3  -3  12  442.31   17.59
   3  -3  12  454.26   17.53
  -3  -3 -12  393.43   21.06
   3  -3  12  452.45   17.82
   3   3  12  444.58   17.63
   3  -3  12  469.91   17.56
   3   3  12  446.77   20.55
   3   3  13   54.72    3.30
   3  -3  13   59.99    3.24
  -3  -3 -13   59.04    5.83
   3  -3  13   59.73    3.28
   3  -3  13   56.63    3.40
   3  -3  13   53.87    3.29
   3  -3  13   54.99    3.30
   3   3  13   57.62    3.33
   3   3  13   52.02    4.86
   3  -3  14   94.13    4.48
   3   3  14   89.96    6.57
   3   3  14   86.53    4.55
   3  -3  14   90.54    4.50
   3  -3  14   87.42    4.55
   3   3  14   84.81    4.49
   3  -3  14   85.61    4.56
   3  -3  14   84.04    4.62
  -3  -3 -14   83.77    7.36
   3  -3  15    0.62    0.66
   3   3  15    0.54    0.78
   3  -3  15    1.38    0.80
   3   3  15    0.26    0.76
   3  -3  15    0.56    0.78
   3  -3  15    0.45    0.69
  -3  -3 -15   -0.59    1.51
   3  -3  16    4.00    0.86
   3  -3  16    2.93    0.89
   3  -3  16    2.58    0.85
   3  -3  16    5.66    1.00
   3   3  16    2.78    0.92
   3  -3  16    3.58    0.93
   3   3  16    1.85    0.84
  -3  -3 -16    4.05    1.82
   3  -3  17  195.87    8.34
   3   3  17  194.47    8.57
   3  -3  17  196.55    8.64
   3  -3  17  198.43    8.61
   3  -3  17  204.03    8.74
   3   3  17  214.95    8.68
   3  -3  17  194.96    8.43
   3  -3  18   76.27    3.85
   3  -3  18   84.74    4.21
   3   3  18   86.02    4.15
   3  -3  18   77.71    3.90
   3   3  18   79.81    4.09
   3  -3  19    0.60    0.62
   3  -3  19   -0.16    0.58
  -3  -3 -19   -0.19    0.59
   3   3  19    0.40    0.64
   3   3  19   -1.30    0.66
   3  -3  19    0.78    0.62
   3  -3  20   23.53    1.62
   3   3  20   24.34    1.64
   3  -3  20   26.08    1.56
   3   3  20   23.20    1.56
   3  -3  20   23.73    1.61
   3  -3  20   24.02    1.65
   3   3  21   26.69    1.48
   3  -3  21   23.99    1.50
   3  -3  21   25.62    1.55
   3   3  21   27.97    1.56
   3  -3  22   49.79    1.88
   3  -3  22   44.76    1.79
   3  -4 -25    5.14    0.51
  -3   4  24    0.57    0.34
  -3   4  24    0.09    0.33
  -3   4  24    0.04    0.34
  -3  -4  23   93.50    3.94
  -3   4  23   82.62    3.96
  -3   4  23   87.08    3.88
  -3   4  23   90.35    3.89
  -3   4  23   84.31    3.64
  -3  -4  22   12.24    1.19
  -3   4  22   11.65    1.16
  -3  -4  22   12.96    1.17
  -3   4  22   10.78    1.24
  -3  -4  22    8.59    0.94
  -3   4  22   12.87    1.02
  -3   4  22   12.11    1.15
   3  -4 -21    1.69    0.56
  -3  -4  21    1.32    0.72
  -3  -4  21    2.10    0.63
  -3  -4  21    1.46    0.60
  -3   4  21    1.48    0.59
  -3   4  21    1.09    0.86
  -3   4  21    0.91    0.57
  -3  -4  21    0.96    0.63
  -3   4  21    1.85    0.81
  -3  -4  21    0.26    0.49
  -3  -4  20   45.17    2.79
  -3   4  20   47.25    2.76
  -3   4  20   51.98    3.16
  -3  -4  20   50.31    2.83
   3  -4 -20   46.21    2.72
  -3  -4  20   48.38    2.88
  -3   4  20   46.27    2.99
  -3  -4  20   49.51    2.79
  -3   4  20   51.90    2.72
  -3  -4  20   51.13    2.72
  -3  -4  19    1.12    0.68
  -3   4  19    1.78    0.71
   3  -4 -19    2.02    0.72
  -3  -4  19    0.49    0.69
  -3   4  19    1.16    0.89
  -3  -4  19    0.84    0.49
  -3   4  19    0.42    0.79
  -3  -4  19    1.11    0.68
  -3   4  19    1.59    0.71
  -3  -4  19    0.94    0.74
  -3  -4  19    1.84    0.73
  -3   4  18    9.57    1.21
  -3  -4  18   11.63    1.28
  -3   4  18    8.84    1.02
  -3  -4  18    7.88    0.95
  -3  -4  18    9.21    1.07
  -3   4  18    8.40    1.09
  -3  -4  18    8.24    1.08
  -3  -4  18    9.86    1.29
  -3  -4  18    9.74    1.04
  -3   4  18    8.37    1.31
  -3   4  18    9.70    1.39
  -3  -4  18    9.89    1.29
  -3  -4  18   10.04    1.20
  -3  -4  17   42.08    2.86
  -3   4  17   43.09    2.70
  -3  -4  17   43.89    2.74
  -3  -4  17   40.55    4.21
  -3   4  17   35.29    3.99
  -3   4  17   44.30    4.26
  -3  -4  17   44.69    2.48
  -3  -4  17   45.42    2.58
  -3   4  17   47.06    2.67
  -3   4  17   41.31    2.51
  -3  -4  17   50.54    2.77
  -3  -4  17   46.60    2.87
  -3   4  17   43.66    2.53
  -3  -4  17   46.68    2.81
  -3   4  17   42.53    2.93
  -3  -4  17   39.32    2.38
  -3  -4  17   45.95    2.74
  -3   4  16   10.73    1.23
  -3  -4  16    8.50    0.99
  -3  -4  16    9.08    1.27
  -3  -4  16    9.51    1.19
  -3   4  16    8.38    1.88
  -3  -4  16    7.73    1.84
  -3  -4  16    9.95    1.25
  -3   4  16    6.85    1.82
  -3  -4  16    8.31    0.96
  -3   4  16    9.03    1.10
  -3   4  16    9.91    1.05
  -3  -4  16   10.09    1.16
  -3  -4  16    8.89    1.02
  -3  -4  16    8.23    1.19
  -3   4  16    9.51    1.08
  -3  -4  16   10.12    0.91
  -3  -4  16    9.80    1.07
  -3   4  16   11.91    1.52
  -3  -4  16    8.19    1.10
  -3   4  15   22.23    1.91
  -3   4  15   20.65    2.82
  -3  -4  15   22.19    2.96
  -3  -4  15   18.61    1.68
  -3   4  15   14.85    2.54
  -3  -4  15   21.77    1.87
  -3  -4  15   21.97    1.78
  -3  -4  15   19.12    1.45
  -3   4  15   21.10    1.58
  -3   4  15   18.30    1.52
  -3  -4  15   19.54    1.59
  -3  -4  15   20.92    1.56
  -3  -4  15   20.33    1.74
  -3   4  15   20.38    1.69
  -3   4  15   22.12    1.62
  -3  -4  15   19.89    1.37
  -3  -4  15   19.37    1.69
  -3  -4  15   17.73    1.41
  -3  -4  15   19.22    1.66
  -3  -4  14   40.25    2.40
  -3  -4  14   49.76    2.76
  -3   4  14   44.84    4.36
  -3  -4  14   42.24    2.66
  -3   4  14   46.19    2.91
  -3  -4  14   40.06    2.70
  -3  -4  14   47.07    2.76
  -3  -4  14   59.09    4.69
  -3   4  14   44.81    4.17
  -3  -4  14   43.38    2.41
  -3  -4  14   45.01    2.50
  -3  -4  14   51.96    2.88
  -3   4  14   49.70    2.78
  -3   4  14   46.67    2.57
  -3  -4  14   46.11    2.41
  -3  -4  14   50.32    2.82
  -3  -4  14   42.93    2.56
  -3   4  14   43.12    2.53
  -3  -4  14   51.11    2.64
  -3   4  14   48.47    2.61
  -3  -4  13   21.11    1.65
  -3  -4  13   20.98    1.71
  -3  -4  13   21.15    1.67
  -3  -4  13   21.87    1.64
  -3   4  13   20.52    2.80
  -3   4  13   23.83    2.78
  -3  -4  13   16.67    1.30
  -3  -4  13   21.28    1.51
  -3   4  13   23.81    1.56
  -3   4  13   19.64    1.47
  -3  -4  13   20.08    1.51
  -3  -4  13   19.37    1.62
  -3   4  13   18.74    1.47
   3  -4 -13   20.86    2.58
  -3  -4  13   19.07    1.37
  -3  -4  13   20.84    1.47
  -3  -4  13   20.87    1.43
  -3  -4  13   19.98    1.58
   3  -4 -12    6.36    1.55
  -3  -4  12    6.52    0.90
  -3  -4  12    6.78    0.97
  -3  -4  12    7.39    1.50
  -3   4  12    7.89    1.60
  -3  -4  12    8.78    1.03
  -3  -4  12    8.65    1.01
  -3  -4  12    6.38    0.90
   3  -4 -11  100.20    6.35
  -3   4  11   97.53    6.07
  -3  -4  11  102.61    6.16
   3  -4 -10   65.02    4.72
  -3   4  10   56.33    4.21
  -3  -4  10   71.84    4.60
   3  -4  -9  911.42   36.98
  -3  -4   9  927.11   36.30
  -3   4   9  963.37   36.33
   3  -4  -8  561.90   23.58
  -3   4   8  564.77   22.76
  -3  -4   8  580.33   22.84
   3  -4  -7  625.17   25.59
  -3   4   7  625.54   24.56
  -3  -4   7  628.36   24.63
   3  -4  -6  378.25   16.60
  -3  -4   6  389.08   15.64
  -3   4   6  382.14   15.56
   3  -4  -5   72.21    4.86
  -3  -4   5   81.58    4.25
  -3   4   5   77.60    4.18
   3  -4  -4   61.87    4.23
  -3  -4   4   60.96    3.44
  -3   4   4   61.17    3.38
  -3  -4   3   29.08    2.29
   3  -4  -3   29.80    2.70
  -3  -4   3   26.30    1.96
  -3   4   3   25.57    1.89
  -3  -4   2  128.91    6.33
  -3   4   2  133.94    5.79
  -3  -4   2  121.30    5.78
  -3  -4   1   26.21    2.31
  -3   4   1   32.27    2.49
  -3   4   0 1535.93   57.25
  -3  -4   0 1526.52   57.63
   3  -4   0 1546.83   57.80
  -3   4  -1  216.72    9.50
  -3  -4  -1  225.12   10.17
  -3  -4  -2   12.97    1.91
  -3   4  -2   14.45    1.43
  -3  -4  -3    6.07    1.34
  -3   4  -3    7.65    1.00
  -3   4  -3    6.11    0.80
  -3   4  -4   56.10    3.14
  -3  -4  -4   58.77    4.31
  -3   4  -4   62.24    3.19
   3   4   4   63.07    4.25
   3   4   4   65.11    3.97
   3  -4   4   61.31    3.98
  -3   4  -5  169.37    7.84
  -3  -4  -5  179.83    9.52
   3   4   5  212.78    9.67
   3  -4   5  192.44    9.10
   3   4   5  194.06    9.00
  -3  -4  -6    7.38    1.78
   3   4   6   10.53    1.90
   3  -4   6    8.10    1.46
   3   4   6   10.98    1.66
  -3  -4  -7   11.34    2.05
   3   4   7   10.90    1.95
   3  -4   7   13.85    2.04
   3   4   7   10.69    1.78
  -3  -4  -8    2.75    1.47
   3  -4   9    2.99    0.60
   3  -4   9    3.38    0.72
   3  -4   9    3.03    0.64
  -3  -4  -9    3.02    1.42
   3  -4   9    4.31    0.88
   3  -4   9    5.30    0.79
   3  -4  10  289.85   11.71
  -3  -4 -10  316.99   15.43
   3   4  10  287.78   11.50
   3  -4  10  268.96   11.45
   3  -4  10  283.49   11.50
   3  -4  10  279.49   11.02
   3   4  10  316.13   14.71
   3   4  10  274.38   11.26
   3  -4  10  289.01   11.49
   3  -4  10  295.58   11.16
   3  -4  10  283.39   11.68
   3  -4  10  297.54   11.39
   3   4  10  294.72   11.66
   3  -4  11   12.94    1.44
   3  -4  11   12.77    1.40
  -3  -4 -11   16.01    2.93
   3   4  11   14.59    1.43
   3  -4  11   16.22    1.45
   3  -4  11   14.98    1.44
   3   4  11   14.92    2.50
   3  -4  11   15.94    1.27
   3  -4  11   14.34    1.18
   3  -4  11   14.19    1.34
   3   4  11   14.14    1.24
   3  -4  11   11.31    1.22
   3   4  11   17.34    1.57
   3  -4  12  214.62    8.72
   3  -4  12  198.78    8.64
   3   4  12  211.29   11.65
   3  -4  12  204.01    8.35
   3   4  12  208.01    8.69
   3  -4  12  204.07    8.60
   3   4  12  187.47    8.26
   3  -4  12  203.29    8.88
   3  -4  12  216.99    8.98
  -3  -4 -12  200.93   12.39
  -3  -4 -13   86.77    7.36
   3  -4  13   84.78    4.22
   3  -4  13   82.28    4.23
   3  -4  13   82.02    4.11
   3   4  13   81.04    4.22
   3  -4  13   84.58    4.17
   3   4  13   72.37    3.75
   3   4  13   81.96    6.36
   3  -4  14   61.84    3.59
   3  -4  14   71.22    3.61
   3   4  14   61.04    3.26
   3  -4  14   62.14    3.46
   3   4  14   65.80    3.62
   3  -4  14   67.18    3.63
   3  -4  15    8.37    1.33
   3  -4  15    9.39    1.16
   3   4  15   10.19    1.35
   3  -4  15   11.29    1.33
   3   4  15    8.74    1.27
   3   4  16   78.18    4.15
   3  -4  16   78.44    4.05
   3  -4  16   82.13    4.40
   3  -4  16   89.89    4.44
   3  -4  16   80.96    4.03
   3   4  17   68.01    3.67
   3  -4  17   70.89    3.89
   3  -4  17   69.22    3.81
   3  -4  17   73.36    3.63
   3   4  18    0.36    0.54
   3  -4  18    0.10    0.55
   3   4  18    1.18    0.69
   3  -4  18   -0.10    0.60
   3  -4  18   -0.44    0.59
   3   4  18    0.10    0.54
  -3  -4 -18    0.11    0.62
   3   4  19    0.36    0.48
  -3  -4 -19    1.02    0.58
   3  -4  19    0.61    0.54
   3  -4  19    0.37    0.55
   3  -4  19    0.39    0.62
   3   4  19    0.09    0.49
   3  -4  20    0.07    0.43
   3  -4  20    0.59    0.49
   3  -4  20    0.91    0.55
  -3  -4 -20    0.32    0.35
   3   4  20    0.42    0.37
   3   4  20    0.66    0.44
   3  -4  21    2.41    0.52
   3  -4  21    2.17    0.46
   3   4  21    2.58    0.43
   3   4  21    1.92    0.31
   3  -4  22   31.30    1.44
   3  -5 -24    8.93    0.79
  -3   5  23    0.84    0.51
  -3   5  23    0.32    0.37
  -3   5  23    1.65    0.40
  -3   5  22    1.70    0.67
   3  -5 -22    1.43    0.48
  -3   5  22    1.17    0.49
  -3   5  22    1.83    0.60
   3  -5 -21   41.20    2.28
  -3  -5  21   38.39    2.31
  -3   5  21   47.10    2.59
  -3   5  21   36.75    2.45
  -3   5  21   39.13    2.00
  -3  -5  21   40.15    2.22
  -3   5  21   41.91    2.31
  -3  -5  20    4.57    0.88
  -3   5  20    4.40    0.99
  -3  -5  20    3.50    0.73
  -3   5  20    4.07    0.79
  -3  -5  20    3.27    0.81
  -3   5  20    3.08    1.05
  -3   5  20    3.86    0.65
   3  -5 -20    4.72    0.84
   3  -5 -19    3.15    0.83
  -3  -5  19    2.84    0.63
  -3  -5  19    1.69    0.71
  -3  -5  19    3.36    0.88
  -3  -5  19    3.15    0.75
  -3  -5  19    2.59    0.78
  -3   5  19    3.84    0.79
  -3   5  19    3.79    1.04
  -3   5  19    1.57    0.87
  -3  -5  19    2.13    0.72
  -3   5  19    1.93    0.60
  -3  -5  18   65.82    3.56
  -3   5  18   75.34    3.99
  -3  -5  18   71.50    3.74
  -3   5  18   71.73    3.64
  -3  -5  18   63.08    3.69
  -3  -5  18   68.50    3.70
  -3  -5  18   66.18    3.30
   3  -5 -18   71.92    3.78
  -3  -5  18   65.68    3.64
  -3   5  18   65.85    3.39
  -3  -5  18   69.77    3.38
  -3  -5  18   66.35    3.47
  -3  -5  18   65.77    3.38
  -3   5  18   68.71    3.36
  -3   5  18   71.32    3.91
  -3  -5  17    8.42    1.00
  -3   5  17    9.44    1.19
  -3  -5  17    6.93    1.22
  -3  -5  17    8.66    1.17
  -3   5  17    3.77    1.54
  -3  -5  17    6.72    0.77
  -3   5  17    7.56    1.00
  -3  -5  17    7.20    0.88
  -3  -5  17    6.57    1.10
  -3  -5  17    9.16    1.22
  -3  -5  17    7.44    0.94
  -3   5  17    7.85    1.28
  -3  -5  17    5.96    0.83
  -3  -5  17    7.58    0.95
  -3   5  17    5.79    0.84
  -3  -5  17    6.36    0.95
  -3   5  17    6.54    0.83
  -3  -5  17    6.94    0.85
  -3  -5  16  106.60    4.86
  -3   5  16  113.27    5.44
  -3   5  16   92.36    7.14
  -3  -5  16  113.69    4.92
  -3  -5  16  111.08    5.04
  -3  -5  16  115.61    5.26
  -3  -5  16   97.12    5.16
  -3  -5  16  115.53    5.24
  -3  -5  16  104.49    4.75
  -3  -5  16  105.42    4.65
  -3   5  16  101.95    5.08
  -3   5  16  103.56    4.95
  -3  -5  16  107.54    5.17
  -3   5  16  100.31    4.75
  -3  -5  16  106.25    4.89
  -3  -5  16  106.13    4.80
  -3   5  16  109.51    4.81
  -3  -5  16  107.01    4.69
  -3  -5  16  103.65    6.91
  -3  -5  15   21.88    1.61
  -3   5  15   19.72    1.82
  -3   5  15   14.92    2.61
  -3  -5  15   21.00    1.52
  -3  -5  15   17.42    1.54
  -3  -5  15   18.80    1.68
  -3  -5  15   17.40    1.77
  -3  -5  15   21.40    1.78
  -3  -5  15   20.42    1.46
  -3  -5  15   20.87    1.46
  -3   5  15   19.64    1.74
  -3   5  15   20.69    1.63
  -3  -5  15   21.87    1.80
  -3   5  15   16.78    1.39
  -3  -5  15   20.04    1.47
  -3  -5  15   17.57    1.47
  -3   5  15   19.16    1.43
  -3   5  15   15.08    2.42
  -3  -5  15   24.06    2.92
  -3  -5  15   17.63    1.38
  -3  -5  14   67.60    5.15
  -3  -5  14   66.44    3.34
  -3  -5  14   71.69    3.54
  -3   5  14   74.68    5.84
  -3  -5  14   65.97    3.72
  -3  -5  14   70.66    3.69
   3  -5 -14   80.72    5.73
  -3  -5  14   72.43    3.33
  -3  -5  14   65.78    3.34
  -3  -5  14   69.45    3.68
  -3   5  14   68.89    3.55
  -3  -5  14   63.82    3.48
  -3  -5  14   67.34    3.37
  -3  -5  14   69.34    3.35
  -3   5  14   71.50    3.36
  -3  -5  14   68.37    3.40
  -3  -5  14   70.18    3.39
  -3  -5  13  110.93    6.74
  -3   5  13  101.61    6.55
  -3  -5  13  101.87    4.84
  -3  -5  13  103.19    4.72
  -3  -5  13  109.14    5.11
  -3  -5  13  111.51    5.08
   3  -5 -13   94.02    6.79
  -3  -5  13  100.88    4.57
  -3  -5  13  102.34    4.74
  -3   5  13  104.49    4.85
  -3  -5  13  105.24    5.02
  -3  -5  13  105.94    4.72
  -3   5  13  113.76    4.72
  -3  -5  13  113.89    4.73
  -3  -5  13  102.68    4.69
  -3  -5  13   98.62    4.81
  -3  -5  13  103.10    4.70
  -3  -5  13  111.86    4.80
  -3  -5  12   21.37    1.61
  -3  -5  12   21.70    1.69
  -3   5  12   24.31    2.70
  -3  -5  12   25.71    2.75
  -3  -5  12   24.15    1.64
  -3  -5  12   24.16    1.69
  -3  -5  12   25.44    1.84
  -3   5  12   26.87    1.80
  -3   5  12   30.30    1.89
  -3   5  12   27.57    1.63
  -3  -5  12   26.51    1.62
   3  -5 -12   26.40    3.17
  -3  -5  12   25.20    1.69
  -3  -5  12   25.34    1.90
  -3  -5  12   29.49    1.93
  -3  -5  12   22.12    1.55
  -3  -5  12   24.27    1.73
  -3  -5  11    5.53    0.84
   3  -5 -11    4.06    1.35
  -3  -5  11    5.17    0.75
  -3   5  11    5.23    0.78
  -3  -5  11    5.58    0.77
  -3  -5  11    5.56    0.88
  -3  -5  11    6.64    0.89
  -3   5  11    4.65    0.81
  -3  -5  11    4.36    0.80
  -3   5  11    7.10    1.40
  -3  -5  11    2.66    0.95
  -3  -5  11    4.41    0.61
  -3   5  11    5.49    0.67
  -3   5  10  213.51   10.21
  -3  -5  10  216.42   10.29
   3  -5 -10  217.91   11.34
  -3  -5   9  154.22    7.41
  -3   5   9  132.44    7.13
   3  -5  -9  135.88    8.20
  -3  -5   8  225.22    9.96
  -3   5   8  213.87    9.87
   3  -5  -8  215.37   11.17
  -3   5   7   83.66    4.75
  -3  -5   7   93.45    4.96
   3  -5  -7   90.78    6.06
   3  -5  -7   91.55    3.82
  -3   5   6   22.64    1.90
  -3  -5   6   22.39    1.93
   3  -5  -6   23.37    1.32
   3  -5  -6   23.13    2.72
  -3   5   5  271.57   10.79
  -3  -5   5  270.31   10.84
   3  -5  -5  250.12    9.91
   3  -5  -5  254.64   12.40
  -3  -5   4  108.29    5.26
  -3   5   4  114.15    5.25
   3  -5  -4  115.49    4.68
   3  -5  -4  121.60    6.92
   3   5  -4  110.17    5.24
  -3  -5   3  141.49    6.42
  -3   5   3  144.00    6.37
   3  -5  -3  152.84    5.94
   3  -5  -3  138.96    7.86
   3   5  -3  150.30    6.74
  -3  -5   2  340.47   13.71
  -3   5   2  346.55   13.64
  -3  -5   2  357.16   14.56
   3   5  -2  351.18   14.25
   3  -5  -2  351.42   13.21
  -3  -5   1   71.00    3.65
  -3   5   1   72.32    3.56
  -3  -5   1   65.16    4.20
   3  -5  -1   67.73    4.75
   3  -5  -1   77.31    3.25
   3   5  -1   74.39    4.22
  -3  -5   0  216.74    8.98
  -3   5   0  203.83    8.79
  -3  -5   0  216.96   10.00
  -3   5   0  223.58    9.85
   3  -5   0  233.88   10.62
   3   5   0  218.37    9.76
  -3   5  -1  579.97   22.90
  -3  -5  -1  577.07   23.47
   3  -5   1  609.28   23.98
   3   5   1  566.64   23.25
   3  -5   2    4.27    0.85
   3   5   2    4.66    0.85
  -3   5  -2    6.08    1.00
  -3  -5  -2    6.41    1.37
   3   5   2    5.84    1.22
   3  -5   3    1.69    0.65
   3   5   3    1.42    0.61
  -3   5  -3    1.06    0.48
  -3  -5  -3    1.61    0.94
   3   5   3    1.98    0.98
   3  -5   4  292.03   12.55
   3   5   4  284.65   12.38
  -3  -5  -4  286.34   13.47
   3   5   4  296.04   13.37
   3  -5   5  189.82    9.31
   3   5   5  199.15    9.25
   3   5   5  203.67   10.15
  -3  -5  -5  192.08   10.22
   3   5   6    3.58    1.33
  -3  -5  -6    4.20    1.35
   3  -5   7  279.70   11.06
   3   5   7  299.45   14.11
  -3  -5  -7  306.32   14.39
   3  -5   8   92.34    4.25
   3  -5   8   97.57    4.20
   3   5   8   98.00    6.67
  -3  -5  -8   98.87    6.98
   3  -5   8   94.93    4.53
   3  -5   8   94.66    4.67
   3  -5   8   94.61    4.34
   3  -5   9   71.29    3.71
   3   5   9   76.29    3.74
  -3  -5  -9   76.40    6.25
   3  -5   9   72.90    3.47
   3  -5   9   83.73    4.01
   3  -5   9   77.35    4.07
   3  -5   9   74.59    3.91
   3  -5   9   70.65    3.75
   3  -5   9   73.33    3.72
   3   5   9   76.17    3.51
   3  -5   9   80.21    3.53
   3  -5   9   77.68    3.62
   3   5   9   79.67    3.97
   3  -5   9   75.58    3.69
   3  -5  10   65.14    3.34
   3   5  10   60.27    3.20
   3   5  10   61.74    3.23
  -3  -5 -10   59.52    5.61
   3  -5  10   61.69    3.03
   3  -5  10   60.23    3.43
   3  -5  10   67.10    3.53
   3  -5  10   60.55    3.44
   3  -5  10   60.30    3.35
   3  -5  10   58.20    3.25
   3   5  10   59.92    2.99
   3  -5  10   63.09    3.14
   3   5  10   67.92    3.52
   3  -5  10   61.80    3.22
   3  -5  10   61.08    2.96
   3  -5  11  210.26    9.28
   3  -5  11  221.33    9.28
   3  -5  11  218.05    9.47
   3  -5  11  221.88    9.49
   3   5  11  222.87    9.12
   3  -5  11  219.08    9.23
   3  -5  11  220.39    8.91
   3   5  11  221.47    9.20
  -3  -5 -11  218.58   12.95
   3  -5  11  221.95    9.48
   3   5  11  229.00    9.47
   3  -5  11  237.21    9.22
   3  -5  12  370.79   15.20
   3  -5  12  398.86   15.14
   3  -5  12  376.10   15.01
   3   5  12  386.36   18.41
   3  -5  12  392.12   14.66
   3   5  12  383.23   15.17
   3  -5  12  381.11   15.26
   3  -5  12  378.15   15.22
  -3  -5 -12  395.35   19.45
   3  -5  12  387.87   14.99
   3   5  12  348.59   14.70
   3   5  12  366.95   14.88
   3  -5  13    9.23    1.20
  -3  -5 -13    8.85    2.47
   3  -5  13    9.96    1.11
   3   5  13    9.11    1.33
   3  -5  13    7.69    1.20
   3  -5  13    8.30    1.30
   3   5  13    6.48    0.98
   3  -5  13   10.31    1.20
   3   5  13    6.94    1.06
   3   5  14   21.02    1.98
   3   5  14   24.14    1.77
  -3  -5 -14   25.12    3.86
   3  -5  14   26.77    2.02
   3   5  14   23.09    1.86
   3  -5  14   23.30    2.03
   3  -5  14   24.18    2.09
   3  -5  14   27.44    1.96
   3   5  15  110.64    5.28
   3  -5  15  119.33    5.67
   3   5  15  110.58    5.05
   3  -5  15  117.19    5.37
   3  -5  16   15.16    1.42
  -3  -5 -16   14.60    1.54
   3   5  16   14.45    1.28
   3  -5  17    0.28    0.63
   3   5  17    0.72    0.50
   3  -5  17    0.60    0.62
  -3  -5 -17    0.35    0.73
   3   5  18   13.90    1.33
   3   5  18   10.67    1.12
   3  -5  18   13.62    1.19
  -3  -5 -18   14.47    1.32
   3   5  18   11.11    0.97
   3  -5  18   12.11    1.15
   3  -5  19  137.46    5.90
   3  -5  19  145.51    5.92
   3   5  19  136.85    5.88
  -3  -5 -19  151.76    6.01
   3   5  20    4.68    0.56
  -3  -5 -20    4.86    0.55
   3  -5  20    5.45    0.64
   3  -5  20    5.56    0.71
   3  -5  21    6.43    0.61
  -3   6  23   13.88    0.94
   3  -6 -22    3.28    0.50
  -3   6  22    4.95    0.70
  -3   6  22    4.59    0.64
  -3   6  22    3.56    0.44
   3  -6 -22    3.97    0.61
  -3   6  21   35.60    2.06
   3  -6 -21   29.95    1.85
  -3   6  21   30.77    1.71
  -3   6  21   31.92    2.05
  -3   6  20   25.20    1.79
   3  -6 -20   20.07    1.59
  -3   6  20   20.50    1.43
  -3   6  20   22.63    1.78
  -3  -6  20   20.75    1.48
   3  -6 -19    0.75    0.64
  -3   6  19   -0.23    0.72
  -3  -6  19    1.27    0.61
  -3   6  19    0.48    0.78
  -3  -6  19    0.21    0.45
  -3   6  19   -0.45    0.52
  -3  -6  18   21.44    1.71
  -3   6  18   21.42    1.60
  -3  -6  18   21.64    1.55
  -3   6  18   20.92    1.85
   3  -6 -18   20.80    1.78
  -3  -6  18   19.92    1.63
  -3   6  18   21.56    1.68
  -3  -6  18   22.59    1.81
  -3   6  18   25.75    2.02
  -3  -6  17   14.59    1.16
   3  -6 -17   18.06    1.64
  -3  -6  17   12.37    1.38
  -3   6  17   14.46    1.44
  -3   6  17   12.42    1.29
  -3  -6  17   12.68    1.26
  -3   6  17   15.86    1.59
  -3  -6  17   15.27    1.31
  -3  -6  17   12.62    1.32
  -3   6  17   16.77    1.66
  -3  -6  17   13.90    1.22
  -3   6  17   12.56    1.33
  -3  -6  17   13.90    1.45
  -3  -6  16  105.90    4.87
   3  -6 -16   98.72    7.62
  -3   6  16   94.21    7.05
  -3  -6  16  101.49    4.41
   3  -6 -16  102.28    4.98
  -3  -6  16  103.54    4.82
  -3   6  16   97.26    4.79
  -3   6  16   98.69    4.66
  -3  -6  16   96.49    4.55
  -3  -6  16   97.44    4.51
  -3  -6  16   95.19    4.48
  -3  -6  16   97.06    4.71
  -3  -6  16   89.63    4.27
  -3   6  16  103.25    5.02
  -3  -6  16   91.92    4.46
  -3  -6  16   89.18    4.34
  -3  -6  15  117.52    5.17
  -3   6  15   89.67    7.17
  -3  -6  15   98.70    4.86
  -3  -6  15   96.18    4.46
   3  -6 -15  110.16    5.25
  -3  -6  15  103.04    4.65
  -3  -6  15  104.07    4.98
  -3   6  15  106.85    4.93
  -3  -6  15  101.17    4.70
  -3  -6  15  103.32    4.73
  -3  -6  15   99.89    4.72
  -3   6  15  111.05    5.22
  -3  -6  15   93.11    4.57
  -3  -6  14    0.65    0.47
  -3  -6  14    0.85    0.67
  -3   6  14   -0.47    0.95
  -3  -6  14    1.02    0.55
  -3   6  14    0.66    0.66
   3  -6 -14    0.42    0.68
  -3  -6  14    0.28    0.50
  -3  -6  14    0.83    0.72
  -3  -6  14    0.42    0.42
  -3  -6  14    0.68    0.58
  -3  -6  14    0.67    0.55
  -3  -6  14   -0.31    0.64
   3  -6 -14    1.27    1.09
  -3  -6  14    1.10    0.64
  -3   6  13    1.40    0.70
  -3  -6  13    1.23    0.56
  -3  -6  13    3.96    0.74
  -3   6  13    2.25    0.79
  -3  -6  13    2.31    0.76
  -3  -6  13    2.33    0.74
  -3  -6  13    2.68    0.62
  -3  -6  13    3.07    0.65
  -3  -6  13    3.03    0.66
  -3  -6  13    3.43    0.75
   3  -6 -13    3.03    1.30
  -3  -6  13    2.25    0.81
  -3  -6  12   39.85    2.35
  -3  -6  12   38.80    2.48
  -3  -6  12   40.45    2.44
  -3  -6  12   47.37    2.66
  -3   6  12   44.19    2.55
  -3   6  12   38.95    2.48
  -3  -6  12   41.76    2.44
  -3  -6  12   42.80    2.62
  -3  -6  12   43.51    2.52
  -3  -6  12   39.31    2.35
   3  -6 -12   38.48    4.14
  -3  -6  11    6.94    0.95
  -3  -6  11    8.85    1.04
   3  -6 -11    9.50    1.21
  -3  -6  11   10.91    1.13
  -3   6  11    9.08    1.02
  -3  -6  11    8.91    1.00
  -3  -6  11    7.85    1.00
  -3  -6  11    8.81    0.94
   3  -6 -11    6.40    1.72
  -3  -6  11    8.93    1.04
  -3  -6  11    7.96    1.06
   3  -6 -10   46.03    2.84
  -3  -6  10   48.72    2.68
  -3  -6  10   47.80    2.69
  -3   6  10   45.18    2.59
  -3  -6  10   47.28    2.62
  -3  -6  10   45.58    2.58
  -3  -6  10   53.10    2.79
  -3  -6  10   49.34    2.69
   3  -6 -10   43.10    4.41
  -3  -6  10   42.52    2.55
   3  -6  -9  131.05    5.93
  -3  -6   9  125.55    5.67
  -3   6   9  131.82    5.69
  -3   6   9  131.33    5.61
  -3  -6   9  127.71    5.66
  -3  -6   9  132.66    5.72
  -3  -6   9  126.34    5.62
  -3  -6   9  139.63    5.76
   3  -6  -9  123.40    8.12
  -3  -6   9  121.61    5.61
   3  -6  -8  233.75   12.29
   3  -6  -7    6.87    1.75
  -3  -6   6   38.21    2.91
   3  -6  -6   41.92    2.12
   3  -6  -6   40.85    3.98
   3  -6  -5   10.30    2.05
   3  -6  -5   11.33    0.94
   3  -6  -4   14.36    1.08
   3  -6  -4   12.33    2.08
   3  -6  -3   79.78    3.59
   3   6  -3   79.42    4.31
   3  -6  -2    8.61    0.83
   3   6  -2    7.11    1.17
  -3  -6   2    9.14    1.27
   3   6  -1    4.37    0.97
   3  -6  -1    3.67    0.56
   3  -6  -1    1.86    0.90
  -3  -6   1    3.40    0.90
   3  -6   0   51.35    2.51
   3  -6   0   47.24    3.99
   3   6   0   46.32    3.44
  -3   6   0   52.34    3.65
  -3  -6   0   47.83    3.48
   3   6   1    2.78    0.94
   3  -6   1    0.59    0.76
  -3  -6  -1    1.65    0.80
  -3   6  -1    0.60    0.60
   3   6   2    5.07    1.19
  -3   6  -2    6.24    1.10
  -3  -6  -2    8.10    1.50
   3   6   3    0.55    0.71
   3  -6   3    1.43    0.43
  -3  -6  -3    1.15    0.78
   3  -6   4   23.82    1.52
   3   6   4   21.39    2.57
  -3  -6  -4   18.57    2.46
   3  -6   5  136.06    5.79
   3   6   5  136.14    7.96
  -3  -6  -5  143.73    8.24
  -3  -6  -6  550.68   23.48
   3  -6   6  541.46   20.59
   3  -6   6  544.41   20.17
   3  -6   6  508.96   20.22
   3  -6   6  536.63   20.20
   3   6   6  571.31   23.40
   3  -6   7   24.32    1.65
   3   6   7   27.27    1.84
   3   6   7   23.64    3.01
   3  -6   7   24.59    1.57
   3  -6   7   23.12    1.55
   3  -6   7   22.08    1.68
   3  -6   7   22.01    1.81
  -3  -6  -7   26.50    3.31
  -3  -6  -7   20.60    1.67
   3  -6   7   21.58    1.42
   3  -6   7   24.06    1.73
   3  -6   8    1.22    0.53
   3   6   8    0.99    0.63
   3  -6   8    0.96    0.43
   3   6   8    0.41    1.05
   3  -6   8    1.00    0.52
   3  -6   8    1.03    0.68
   3  -6   8    0.55    0.55
  -3  -6  -8    1.77    1.33
  -3  -6  -8    0.50    0.47
   3  -6   8    0.28    0.36
   3  -6   8    1.62    0.62
   3  -6   9    0.98    0.44
   3  -6   9    1.10    0.52
  -3  -6  -9    1.44    1.23
   3   6   9    1.39    0.69
   3   6   9    1.17    0.74
   3  -6   9    1.27    0.57
   3   6   9    0.40    0.42
   3  -6   9    1.43    0.47
   3   6   9    0.43    0.88
   3  -6   9   -0.14    0.67
   3  -6   9    0.24    0.54
   3  -6   9    1.13    0.57
   3  -6   9    1.28    0.60
   3  -6  10  320.25   13.13
  -3  -6 -10  355.52   17.40
   3   6  10  331.55   13.26
   3  -6  10  341.01   13.31
   3   6  10  330.83   13.43
   3  -6  10  341.40   13.22
   3   6  10  324.14   12.97
   3  -6  10  324.47   12.90
   3   6  10  357.88   16.92
   3  -6  10  343.11   12.97
   3  -6  10  325.85   13.43
   3  -6  10  350.63   13.13
   3  -6  10  335.59   13.46
   3  -6  10  325.72   13.49
   3  -6  11   72.44    3.71
  -3  -6 -11   71.07    6.43
   3  -6  11   72.02    3.48
   3  -6  11   70.50    3.89
   3  -6  11   75.11    3.78
   3   6  11   67.90    3.68
   3   6  11   70.16    3.89
   3  -6  11   76.29    3.72
   3   6  11   72.45    3.48
   3  -6  11   68.83    3.33
   3   6  11   76.82    6.17
   3  -6  11   76.48    3.96
   3  -6  11   71.95    3.96
   3  -6  11   71.71    3.59
   3  -6  12   70.41    3.54
   3   6  12   61.79    3.69
   3   6  12   63.28    3.24
   3  -6  12   68.52    3.81
   3  -6  12   69.57    3.83
   3  -6  12   70.38    3.35
   3  -6  12   71.29    3.63
   3   6  12   66.87    3.49
   3   6  12   62.23    3.38
  -3  -6 -12   69.27    6.45
   3  -6  12   67.10    3.51
   3   6  13   20.90    1.91
   3  -6  13   24.94    1.85
   3   6  13   25.21    1.80
   3  -6  13   21.23    1.93
   3  -6  13   25.82    2.09
  -3  -6 -13   27.42    3.97
   3  -6  13   24.86    1.81
   3   6  13   22.98    1.73
   3   6  13   26.65    1.92
   3   6  14    5.73    0.95
  -3  -6 -14   11.20    1.42
   3  -6  14    9.07    1.08
   3  -6  14    4.93    1.05
   3  -6  14    8.46    1.29
   3   6  14    9.08    1.27
   3  -6  14    7.79    1.04
  -3  -6 -15    8.52    1.27
   3  -6  15    7.48    1.14
   3   6  15    7.06    0.94
   3  -6  15    7.59    1.00
   3  -6  16   26.23    1.79
   3  -6  16   24.16    1.95
  -3  -6 -16   27.30    2.03
  -3  -6 -17   63.67    3.40
  -3  -6 -17   68.89    3.22
   3  -6  17   64.24    3.26
   3  -6  17   66.29    3.45
   3  -6  18   61.85    2.88
   3   6  18   62.98    3.08
   3  -6  18   55.88    2.94
  -3  -6 -18   57.29    2.92
   3  -6  19   28.25    1.61
   3   6  19   27.84    1.70
   3   6  19   27.12    1.47
  -3  -6 -19   29.61    1.63
   3  -6  19   29.23    1.71
   3  -6  20   34.44    1.68
   3  -7 -22   80.26    3.46
  -3   7  22   83.04    3.34
  -3   7  22   82.91    3.31
   3  -7 -22   71.50    3.27
   3  -7 -21   12.53    1.07
   3  -7 -21   10.76    0.94
  -3   7  21    9.40    0.91
   3  -7 -21   10.28    0.96
   3  -7 -20   11.80    1.11
  -3   7  20   12.21    1.13
   3  -7 -20   10.39    1.15
  -3   7  19    0.57    0.57
  -3  -7  19    1.16    0.51
   3  -7 -19    0.55    0.48
  -3   7  19    1.32    0.71
  -3  -7  19    0.71    0.47
   3  -7 -19    1.26    0.70
  -3  -7  18   41.90    2.34
  -3  -7  18   44.19    2.46
   3  -7 -18   39.61    2.59
  -3   7  18   50.25    2.78
  -3   7  18   46.88    2.67
  -3   7  18   39.47    2.36
   3  -7 -17   10.89    1.32
  -3   7  17   11.16    1.26
  -3  -7  17    9.88    1.12
  -3   7  17    6.54    1.18
  -3  -7  17    8.70    1.01
  -3   7  17    9.61    1.21
  -3   7  17    9.99    1.11
  -3  -7  17    9.96    1.04
  -3  -7  17    8.97    0.92
  -3   7  17    9.12    1.12
  -3  -7  16    0.77    0.65
  -3  -7  16    0.43    0.61
  -3   7  16    0.85    0.66
   3  -7 -16    0.62    0.59
  -3  -7  16    0.63    0.51
  -3   7  16    0.52    0.79
  -3  -7  16    0.82    0.58
  -3  -7  16    0.08    0.43
   3  -7 -16    0.80    0.77
  -3  -7  16    1.09    0.53
  -3   7  16    0.54    0.66
  -3   7  15   25.27    1.92
  -3  -7  15   22.55    1.73
  -3  -7  15   23.31    1.81
  -3   7  15   27.37    2.07
  -3  -7  15   19.89    1.61
   3  -7 -15   23.98    1.84
  -3  -7  15   22.11    1.64
   3  -7 -15   24.88    2.07
  -3  -7  15   21.89    1.66
  -3  -7  15   24.90    1.71
  -3  -7  14   13.23    1.25
  -3  -7  14   13.13    1.27
   3  -7 -14   12.51    1.50
  -3   7  14   11.92    1.38
  -3  -7  14   11.34    1.29
  -3   7  14   14.64    1.46
  -3  -7  14   11.31    1.30
  -3   7  14   11.39    1.39
  -3  -7  14   12.32    1.25
  -3   7  14    7.95    2.21
   3  -7 -14   12.89    2.51
   3  -7 -14   13.62    2.44
  -3  -7  14   12.80    1.22
  -3  -7  13   11.63    1.24
  -3  -7  13   13.72    1.38
  -3  -7  13   13.39    1.39
  -3  -7  13   14.99    1.36
   3  -7 -13   14.26    1.58
  -3   7  13   11.07    1.30
  -3   7  13   12.67    1.40
   3  -7 -13   13.62    2.56
  -3  -7  13   10.50    1.19
  -3   7  13   10.47    2.35
   3  -7 -13    6.66    1.85
  -3  -7  13   11.87    1.19
  -3  -7  12    4.97    0.84
  -3  -7  12    5.52    0.96
   3  -7 -12   10.09    2.06
  -3   7  12    5.81    0.98
   3  -7 -12    6.21    1.95
  -3  -7  12    4.13    0.86
   3  -7 -12    4.50    1.03
  -3  -7  12    6.15    0.95
  -3  -7  12    6.12    0.97
  -3  -7  12    5.50    0.91
  -3  -7  11   68.54    3.60
   3  -7 -11   76.04    3.98
   3  -7 -11   70.73    6.08
  -3  -7  11   71.39    3.56
  -3  -7  11   71.03    3.68
  -3   7  11   69.96    3.63
  -3  -7  11   66.05    3.57
  -3  -7  11   66.60    3.60
  -3  -7  10  224.17    9.46
   3  -7 -10  235.69    9.81
   3  -7 -10  246.76   13.01
  -3  -7  10  230.09    9.41
  -3   7  10  227.15    9.46
  -3   7  10  241.81    9.47
  -3  -7  10  228.43    9.46
  -3  -7  10  222.44    9.44
  -3  -7  10  223.32    9.43
   3  -7  -9  364.45   14.19
  -3  -7   9  352.33   13.89
  -3   7   9  355.40   13.86
  -3   7   9  351.45   13.78
   3  -7  -9  345.31   17.37
  -3  -7   9  341.87   13.81
  -3  -7   9  338.57   13.83
  -3  -7   9  354.64   13.90
  -3  -7   9  359.94   13.87
   3  -7  -8  283.17   11.14
  -3  -7   8  264.45   10.82
  -3  -7   8  260.13   10.82
   3  -7  -8  292.43   14.48
  -3   7   8  263.75   10.80
  -3   7   8  275.39   10.77
  -3   7   7  940.36   35.66
  -3   7   7  965.41   35.58
   3  -7  -7  986.23   35.97
  -3  -7   7  901.11   35.64
   3  -7  -7 1019.55   36.05
  -3  -7   7  965.22   35.73
  -3  -7   7  961.98   35.75
  -3  -7   7  979.98   35.73
   3  -7  -7  995.33   39.81
  -3  -7   7  932.74   35.73
  -3  -7   6    4.26    0.78
   3  -7  -6    3.81    0.82
  -3   7   6    4.86    0.72
  -3   7   6    5.02    0.78
   3  -7  -6    3.89    0.81
  -3  -7   6    4.41    0.78
  -3  -7   6    3.71    0.68
   3  -7  -6    4.90    0.90
  -3  -7   6    6.55    0.86
  -3  -7   6    6.20    0.85
   3  -7  -6    3.02    1.36
   3  -7  -5    0.45    0.57
  -3  -7   5    0.88    0.53
   3  -7  -5    0.97    0.57
  -3  -7   5    0.27    0.49
   3  -7  -5    1.15    0.44
   3  -7  -5    1.25    1.20
  -3  -7   5    2.01    0.59
   3  -7  -5    1.20    0.59
  -3  -7   4    5.52    0.79
   3  -7  -4    4.82    0.81
  -3  -7   4    4.67    1.27
   3  -7  -4    4.27    0.66
   3  -7  -3    0.16    0.33
   3  -7  -2   27.58    3.36
   3  -7  -2   32.62    1.91
   3  -7  -1  116.64    5.07
   3  -7  -1  113.71    7.40
   3   7  -1  115.35    6.18
  -3   7   0   12.31    1.80
   3  -7   0    9.62    1.95
   3  -7   0   10.12    0.98
   3   7   0   11.32    1.64
  -3  -7  -1   26.59    2.50
  -3   7  -1   27.81    2.61
   3   7   1   22.85    2.48
   3  -7   1   27.57    3.08
   3   7   2   40.45    3.49
  -3  -7  -2   42.39    2.50
  -3  -7  -2   38.25    3.34
  -3  -7  -3  124.31    5.50
   3  -7   3  127.35    5.29
   3   7   3  111.61    6.95
  -3  -7  -3  113.53    5.41
  -3  -7  -3  108.09    6.78
  -3  -7  -4    7.03    1.55
   3  -7   4    7.00    0.86
  -3  -7  -4    5.94    0.99
  -3  -7  -4    5.64    0.89
   3  -7   4    7.54    0.81
  -3  -7  -5   11.80    1.22
   3  -7   5   11.66    1.05
  -3  -7  -5   11.19    1.97
   3  -7   5   11.96    1.05
   3   7   5   10.58    1.08
  -3  -7  -5    9.14    1.19
   3  -7   5   11.26    1.25
   3  -7   5   12.56    1.11
   3   7   5   11.93    2.15
   3  -7   6   10.90    1.06
   3   7   6   11.29    2.14
   3  -7   6   11.14    1.05
  -3  -7  -6   13.70    2.35
   3   7   6   10.71    1.16
   3  -7   6   12.11    1.32
  -3  -7  -6   12.92    1.42
  -3  -7  -6   11.12    1.19
   3  -7   7  304.52   12.27
   3   7   7  312.58   12.37
   3   7   7  294.71   15.07
   3  -7   7  322.81   12.23
   3  -7   7  287.75   11.94
  -3  -7  -7  347.11   12.89
   3  -7   7  323.28   12.71
  -3  -7  -7  305.57   15.31
   3  -7   7  304.64   12.29
   3  -7   7  307.22   12.15
   3  -7   8   16.55    1.39
   3   7   8   13.56    1.39
   3  -7   8   11.87    1.14
   3   7   8   11.83    2.29
   3  -7   8   14.44    1.24
  -3  -7  -8   13.23    2.51
   3  -7   8   14.92    1.37
   3  -7   8   12.17    1.45
   3  -7   8   12.36    1.10
   3  -7   8   11.68    1.24
   3   7   8   14.52    1.48
   3  -7   9  125.03    5.80
   3  -7   9  121.04    5.87
  -3  -7  -9  115.61    8.25
   3  -7   9  123.91    5.44
   3  -7   9  118.01    5.73
   3  -7   9  143.81    6.25
   3  -7   9  116.59    5.79
   3  -7   9  127.86    5.72
   3   7   9  125.52    5.84
   3   7   9  127.77    5.57
   3  -7   9  136.38    5.66
   3  -7   9  127.92    5.53
   3   7   9  125.23    8.31
   3   7   9  137.29    5.95
   3  -7  10  218.45    9.37
   3  -7  10  227.88    9.71
   3  -7  10  236.82    9.87
  -3  -7 -10  218.26   12.79
   3  -7  10  228.56    9.31
  -3  -7 -10  247.40   10.14
   3  -7  10  226.89    9.68
   3  -7  10  224.56    9.75
   3  -7  10  230.43    9.61
   3   7  10  247.91    9.77
   3   7  10  235.63    9.42
   3  -7  10  230.52    9.31
   3  -7  10  248.92    9.66
   3   7  10  223.22    9.71
   3  -7  10  242.03    9.51
   3   7  11    0.11    0.73
   3  -7  11   -0.44    0.55
   3   7  11    0.53    0.45
   3  -7  11    0.40    0.67
   3  -7  11    0.91    0.54
   3  -7  11    0.09    0.47
   3  -7  11    0.42    0.52
   3   7  11    0.25    0.74
  -3  -7 -11   -0.15    0.90
  -3  -7 -11   -0.51    1.14
   3  -7  11    0.19    0.58
   3   7  12    5.60    1.01
   3  -7  12    4.10    0.82
   3   7  12    3.88    0.73
   3  -7  12    3.16    0.81
   3  -7  12    4.05    0.74
   3  -7  12    4.71    0.79
   3  -7  12    5.05    0.86
   3   7  12    4.17    0.96
  -3  -7 -12    4.94    1.13
  -3  -7 -12    6.76    1.95
   3  -7  12    5.81    1.06
   3   7  13    1.54    0.77
   3  -7  13    1.38    0.58
   3   7  13    1.55    0.82
  -3  -7 -13    1.94    0.97
   3  -7  13    1.92    0.79
   3  -7  13    2.35    0.70
   3   7  13    1.90    0.73
  -3  -7 -14    0.39    0.77
   3  -7  14   -0.12    0.65
   3   7  14   -0.10    0.61
   3  -7  14    0.19    0.53
  -3  -7 -15  172.44    7.50
   3  -7  15  161.21    7.35
   3  -7  15  164.54    7.33
   3   7  15  179.18    7.17
  -3  -7 -15  179.22    7.34
  -3  -7 -16   30.92    2.06
   3  -7  16   29.76    1.99
  -3  -7 -16   31.28    1.89
  -3  -7 -17    9.05    1.01
   3  -7  17    9.95    1.02
   3   7  17    8.65    0.82
  -3  -7 -18    2.68    0.59
   3   7  18    1.14    0.31
   3  -7  18    1.82    0.49
   3   7  18    1.84    0.63
   3  -7  19   31.06    1.63
   3   7  19   33.83    1.72
  -3  -7 -20   27.87    1.35
   3  -8 -21   16.37    1.03
   3  -8 -21   18.96    1.12
   3  -8 -21   19.06    1.13
   3  -8 -20    1.69    0.54
   3  -8 -20    1.24    0.53
  -3   8  20    2.05    0.43
   3  -8 -20    1.81    0.51
   3  -8 -19   39.38    2.13
   3  -8 -19   31.11    2.01
   3  -8 -19   36.56    1.93
  -3   8  19   33.27    1.87
  -3   8  19   32.73    1.97
   3  -8 -18    3.66    0.79
  -3  -8  18    3.48    0.66
  -3   8  18    2.57    0.63
   3  -8 -18    3.37    0.81
  -3   8  18    2.21    0.71
   3  -8 -18    2.40    0.67
   3  -8 -17   26.73    1.94
  -3   8  17   25.11    1.64
  -3   8  17   21.56    1.63
  -3  -8  17   24.32    1.61
  -3  -8  17   24.67    1.67
  -3  -8  17   22.16    1.55
   3  -8 -17   20.76    1.78
  -3  -8  17   22.41    1.48
  -3   8  17   21.35    1.62
  -3   8  17   23.30    1.74
   3  -8 -17   21.97    1.55
   3  -8 -16   21.69    1.86
  -3   8  16   24.31    1.81
  -3  -8  16   24.15    1.72
  -3  -8  16   28.13    1.85
  -3  -8  16   24.15    1.64
   3  -8 -16   25.93    2.02
  -3  -8  16   23.93    1.60
  -3  -8  16   24.10    1.61
  -3   8  16   24.41    1.75
  -3   8  16   25.24    1.87
  -3  -8  16   20.63    1.54
   3  -8 -16   24.15    1.74
   3  -8 -15   27.06    2.18
  -3   8  15   30.09    2.18
  -3  -8  15   31.04    2.04
  -3   8  15   30.43    2.16
  -3  -8  15   32.00    2.14
  -3  -8  15   35.15    2.06
  -3  -8  15   32.35    2.03
   3  -8 -15   31.00    2.34
  -3  -8  15   33.45    2.02
  -3   8  15   35.44    2.18
  -3   8  15   32.81    2.26
  -3  -8  15   31.70    2.01
   3  -8 -15   30.03    2.11
   3  -8 -14   27.83    2.22
  -3  -8  14   29.07    1.97
  -3  -8  14   31.36    2.00
   3  -8 -14   26.97    2.20
  -3   8  14   29.30    2.11
  -3   8  14   27.56    2.09
  -3  -8  14   30.81    2.11
  -3  -8  14   30.65    1.98
  -3   8  14   33.18    2.22
  -3  -8  14   26.90    1.93
   3  -8 -14   27.95    2.10
  -3   8  14   30.73    2.05
   3  -8 -13   20.47    1.84
  -3  -8  13   17.76    1.49
  -3   8  13   18.63    1.68
   3  -8 -13   15.01    2.76
  -3  -8  13   19.73    1.68
   3  -8 -13   20.20    1.87
  -3  -8  13   20.18    1.64
  -3  -8  13   19.58    1.61
  -3   8  13   18.45    3.06
  -3   8  13   19.81    1.69
  -3  -8  13   21.01    1.65
   3  -8 -13   18.32    1.72
   3  -8 -12   31.89    2.39
  -3  -8  12   28.22    2.07
   3  -8 -12   29.09    3.84
  -3  -8  12   30.60    2.18
  -3   8  12   33.26    2.24
  -3  -8  12   33.75    2.18
  -3  -8  12   33.21    2.18
   3  -8 -12   32.44    2.39
   3  -8 -12   34.39    2.40
  -3  -8  12   27.54    2.05
  -3  -8  11   82.21    4.34
   3  -8 -11   92.55    4.75
  -3   8  11   94.82    4.51
  -3   8  11   90.68    4.42
  -3  -8  11   85.37    4.28
   3  -8 -11   81.00    6.86
  -3  -8  11   93.43    4.50
  -3  -8  11   88.17    4.39
   3  -8 -11   92.28    4.67
  -3  -8  11   84.49    4.33
   3  -8 -11   89.62    4.61
  -3  -8  10   17.62    1.60
  -3   8  10   20.46    1.72
  -3   8  10   19.87    1.67
  -3  -8  10   20.71    1.65
   3  -8 -10   21.17    3.36
  -3  -8  10   21.72    1.75
  -3  -8  10   21.92    1.77
  -3  -8  10   22.91    1.78
  -3  -8  10   19.18    1.67
   3  -8 -10   18.36    1.79
   3  -8 -10   22.40    1.90
   3  -8  -9    7.22    2.12
   3  -8  -9   12.96    1.47
  -3  -8   9   11.24    1.27
  -3   8   9    9.70    1.24
   3  -8  -9   10.46    1.31
  -3  -8   9    9.17    1.10
  -3   8   9    8.63    1.09
  -3   8   8  172.06    7.39
  -3   8   8  178.13    7.34
  -3  -8   8  172.42    7.30
   3  -8  -8  158.09   10.42
   3  -8  -8  187.55    7.82
  -3  -8   8  172.32    7.44
   3  -8  -8  165.95    7.63
   3  -8  -8  165.47    7.29
  -3  -8   8  158.65    7.24
   3  -8  -8  190.13    7.75
  -3   8   7   57.94    3.19
  -3   8   7   64.90    3.21
  -3  -8   7   62.05    3.16
   3  -8  -7   63.48    5.74
  -3  -8   7   56.10    3.19
   3  -8  -7   62.37    3.53
  -3  -8   7   59.07    3.25
   3  -8  -7   62.69    3.51
  -3  -8   7   61.37    3.30
   3  -8  -7   62.24    3.26
  -3  -8   7   62.10    3.34
  -3  -8   7   58.62    3.21
   3  -8  -7   57.63    3.40
  -3   8   6    2.63    0.63
  -3  -8   6    4.27    0.75
   3  -8  -6    5.86    1.88
   3  -8  -6    3.13    0.93
  -3  -8   6    2.04    0.62
  -3  -8   6    1.89    0.63
  -3  -8   6    2.90    0.81
   3  -8  -6    4.01    0.92
   3  -8  -6    4.26    0.91
  -3   8   6    3.68    0.78
   3  -8  -6    2.75    0.71
  -3  -8   6    4.08    0.80
  -3  -8   5  571.41   21.70
   3  -8  -5  541.50   21.59
  -3   8   5  567.38   21.47
  -3  -8   5  544.30   21.33
  -3   8   5  576.87   21.39
  -3  -8   5  565.88   21.54
   3  -8  -5  577.13   21.91
   3  -8  -5  578.84   21.84
  -3  -8   5  557.31   21.59
   3  -8  -5  585.84   21.87
  -3  -8   4  440.71   17.33
   3  -8  -4  454.78   17.58
  -3  -8   4  424.95   19.68
  -3  -8   4  449.29   17.47
   3  -8  -4  434.18   17.39
  -3   8   4  441.71   17.17
  -3  -8   4  445.85   17.05
  -3  -8   4  457.96   17.28
   3  -8  -4  452.82   17.63
   3  -8  -4  444.03   17.33
   3  -8  -4  474.65   17.66
  -3  -8   3    1.59    0.63
   3  -8  -3    2.92    0.79
   3  -8  -3    1.79    1.41
  -3  -8   3    1.56    1.06
  -3   8   3    1.42    0.57
   3  -8  -3    1.65    0.67
  -3  -8   3    2.24    0.54
   3  -8  -3    1.82    0.73
  -3  -8   3    2.40    0.66
   3  -8  -3    1.16    0.55
  -3  -8   3    2.31    0.71
  -3  -8   2   61.86    3.34
   3  -8  -2   55.91    3.20
   3  -8  -2   58.08    3.08
  -3  -8   2   71.51    5.64
   3  -8  -2   63.79    5.43
   3  -8  -2   57.76    3.25
  -3  -8   2   55.37    3.06
  -3  -8   2   60.59    3.09
   3  -8  -2   66.78    3.44
   3  -8  -2   56.32    3.05
   3  -8  -1  118.46    5.54
   3  -8  -1  124.92    5.77
  -3   8   1  131.50    7.64
   3  -8  -1  128.54    5.87
  -3  -8   1  125.19    5.62
   3  -8  -1  138.76    5.74
   3  -8  -1  128.06    8.38
  -3  -8   1  133.73    5.64
   3  -8  -1  127.42    5.97
  -3  -8   1  135.11    6.01
   3  -8  -1  124.60    5.82
   3  -8   0   87.02    4.27
  -3   8   0   89.78    5.81
   3  -8   0   94.38    4.27
   3  -8   0   91.20    6.64
  -3  -8   0   91.41    4.16
   3  -8   0   96.72    4.58
  -3  -8   0   83.78    4.19
   3  -8   0   85.79    4.38
  -3  -8   0   85.62    4.12
  -3  -8   0   90.86    4.53
   3  -8   1   53.45    2.94
  -3  -8  -1   57.69    3.26
  -3  -8  -1   52.97    2.81
   3  -8   1   57.32    3.14
  -3  -8  -1   58.67    2.90
  -3  -8  -1   48.80    2.92
   3  -8   2    5.40    0.72
  -3  -8  -2    4.02    0.89
  -3  -8  -2    5.07    0.85
   3  -8   2    4.13    0.84
   3  -8   2    4.66    0.64
   3  -8   3   52.81    2.70
  -3  -8  -3   52.06    3.06
   3  -8   3   57.35    2.99
   3  -8   3   54.96    2.80
   3  -8   4   24.09    1.60
   3  -8   4   21.81    1.84
  -3  -8  -4   24.12    1.95
   3  -8   4   25.04    1.77
   3  -8   4   26.12    1.68
   3  -8   5  100.50    4.75
  -3  -8  -5  107.20    5.23
   3  -8   5  102.68    5.21
   3  -8   5  111.45    4.98
   3  -8   5  117.73    4.92
   3  -8   6   75.55    3.71
   3  -8   6   84.50    4.22
  -3  -8  -6   79.51    4.22
   3  -8   6   84.69    3.92
   3   8   6   72.69    3.74
   3  -8   6   75.18    3.87
   3  -8   7   25.39    1.74
   3  -8   7   33.89    2.05
   3  -8   7   30.01    2.26
  -3  -8  -7   30.23    2.32
   3  -8   7   33.99    2.14
   3   8   7   30.99    2.02
   3  -8   7   30.58    1.93
   3  -8   8   57.50    3.11
   3   8   8   53.72    3.03
   3  -8   8   53.53    2.92
   3  -8   8   53.52    3.12
   3   8   8   58.18    3.29
   3  -8   8   54.50    2.92
   3  -8   8   63.44    3.47
  -3  -8  -8   58.23    3.42
   3  -8   8   51.75    2.77
   3  -8   9    0.96    0.46
   3  -8   9    1.12    0.60
   3   8   9    1.63    0.72
   3  -8   9    3.10    0.71
   3  -8   9    2.36    0.81
   3   8   9    1.04    0.59
   3  -8   9    1.61    0.64
   3   8   9    1.56    0.76
   3  -8   9    1.39    0.56
   3  -8   9    0.85    0.71
   3  -8  10    8.16    0.91
   3  -8  10    7.82    1.02
   3   8  10    9.02    1.16
   3   8  10    6.41    0.90
   3  -8  10    9.77    1.09
   3  -8  10    9.01    1.20
   3  -8  10    9.11    1.18
   3  -8  10    9.71    1.12
   3  -8  10    8.83    1.06
   3   8  10    8.30    1.21
  -3  -8 -11    0.42    0.85
   3  -8  11    1.18    0.52
   3  -8  11    0.86    0.63
   3   8  11    2.01    0.58
   3  -8  11    1.57    0.63
   3   8  11    0.96    0.78
   3   8  11    1.90    0.81
   3  -8  11    0.92    0.53
   3   8  11    0.98    0.70
   3  -8  11    1.11    0.59
  -3  -8 -11    0.41    0.77
   3  -8  11    0.36    0.63
   3  -8  11    1.03    0.58
   3  -8  12   12.29    1.32
   3  -8  12   11.02    1.18
   3  -8  12   10.52    1.12
   3   8  12   11.35    1.27
   3  -8  12   13.15    1.39
   3  -8  12   11.10    1.15
  -3  -8 -12   13.46    1.53
   3   8  12   11.40    1.30
   3  -8  12   13.51    1.24
  -3  -8 -12   11.77    1.37
   3  -8  12   11.38    1.05
   3  -8  13   70.81    3.67
  -3  -8 -13   70.60    3.69
   3  -8  13   73.59    3.46
   3   8  13   67.16    3.53
  -3  -8 -13   69.29    3.75
   3  -8  13   66.29    3.56
   3  -8  13   66.22    3.46
   3   8  14   60.43    2.99
   3  -8  14   60.25    3.13
  -3  -8 -14   50.46    3.06
  -3  -8 -14   55.31    2.99
   3  -8  14   53.69    2.97
   3  -8  14   53.62    2.90
  -3  -8 -15   24.80    1.66
   3   8  15   25.45    1.64
  -3  -8 -15   25.71    1.83
  -3  -8 -16    0.51    0.41
   3  -8  16    0.61    0.54
  -3  -8 -16   -0.24    0.60
   3  -8  17    2.80    0.57
  -3  -8 -17    2.34    0.54
   3   8  18   45.60    2.27
   3  -8  18   49.78    2.18
   3  -9 -20    0.27    0.28
   3  -9 -20    0.29    0.30
   3  -9 -19   42.96    2.07
   3  -9 -19   42.05    2.07
   3  -9 -19   36.64    1.85
   3  -9 -19   35.94    1.94
   3  -9 -18   44.87    2.39
   3  -9 -18   48.66    2.40
   3  -9 -18   48.17    2.48
   3  -9 -18   53.41    2.54
  -3   9  18   40.65    2.21
   3  -9 -17   11.59    1.16
   3  -9 -17   12.81    1.25
   3  -9 -17   11.60    1.15
  -3   9  17   10.91    1.02
   3  -9 -17   10.43    0.94
  -3  -9  17   11.64    1.02
  -3  -9  17   13.29    1.03
  -3  -9  17   11.13    0.92
   3  -9 -16   20.13    1.67
   3  -9 -16   23.01    1.69
  -3   9  16   16.92    1.44
   3  -9 -16   18.43    1.46
  -3   9  16   22.78    1.63
  -3  -9  16   22.57    1.52
  -3  -9  16   23.16    1.50
  -3  -9  16   24.27    1.48
   3  -9 -15   11.16    1.34
  -3  -9  15   12.05    1.09
   3  -9 -15   12.71    1.33
  -3   9  15    9.67    1.07
  -3  -9  15   10.68    1.04
   3  -9 -15    8.22    1.09
  -3   9  15    8.48    1.13
  -3  -9  15   11.03    1.07
  -3  -9  15   10.62    1.07
  -3  -9  14   51.08    2.74
   3  -9 -14   47.26    3.00
   3  -9 -14   46.55    2.92
  -3   9  14   51.09    2.77
  -3  -9  14   51.51    2.74
   3  -9 -14   47.62    2.87
  -3   9  14   51.10    2.90
  -3  -9  14   50.40    2.69
  -3  -9  14   53.57    2.76
  -3  -9  13   14.74    1.35
   3  -9 -13   14.50    1.61
  -3   9  13   13.78    1.29
  -3  -9  13   13.99    1.34
   3  -9 -13   12.93    1.43
   3  -9 -13   15.19    1.52
  -3   9  13   14.73    1.46
  -3  -9  13   13.42    1.29
  -3   9  13   13.26    1.43
  -3  -9  13   12.14    1.19
  -3  -9  13   14.67    1.33
   3  -9 -12    0.91    0.75
  -3  -9  12    1.56    0.67
  -3  -9  12    1.68    0.64
  -3  -9  12    2.00    0.77
  -3   9  12    2.29    0.88
  -3  -9  12    1.46    0.65
  -3   9  12    3.01    0.84
  -3  -9  12    2.20    0.75
   3  -9 -12    3.13    0.93
  -3   9  11    5.64    1.75
  -3  -9  11    4.68    0.93
  -3   9  11    5.14    0.98
   3  -9 -11    8.76    2.15
   3  -9 -11    5.72    1.08
  -3  -9  11    6.71    1.06
  -3   9  11    4.04    0.93
   3  -9 -11    4.91    1.04
  -3  -9  11    4.77    0.87
   3  -9 -10   60.43    3.51
  -3  -9  10   63.06    3.42
   3  -9 -10   52.04    5.49
  -3  -9  10   58.95    3.32
   3  -9 -10   62.31    3.62
  -3  -9  10   59.44    3.25
  -3   9  10   67.19    3.42
  -3   9  10   61.21    3.40
  -3  -9   9    1.81    0.71
  -3   9   9    0.97    0.68
   3  -9  -9    3.23    1.69
   3  -9  -9    3.64    0.98
  -3  -9   9    2.12    0.78
   3  -9  -9    2.53    0.96
  -3   9   9    2.26    0.76
   3  -9  -9    2.06    0.63
  -3  -9   9    3.94    0.94
   3  -9  -9    2.28    0.86
  -3   9   8   41.85    2.54
  -3  -9   8   36.21    2.33
  -3   9   8   40.26    2.43
   3  -9  -8   41.04    4.71
   3  -9  -8   41.48    2.71
  -3  -9   8   42.15    2.58
  -3  -9   8   40.45    2.53
   3  -9  -8   40.66    2.72
   3  -9  -8   36.90    2.40
  -3  -9   8   37.89    2.50
  -3  -9   8   37.52    2.46
   3  -9  -8   37.71    2.68
  -3  -9   7  221.73    9.09
  -3   9   7  235.62    9.22
  -3   9   7  212.06    9.18
   3  -9  -7  220.09   12.87
   3  -9  -7  226.65    9.53
  -3  -9   7  218.44    9.31
  -3  -9   7  223.78    9.31
   3  -9  -7  213.50    9.50
  -3  -9   7  234.71    9.34
   3  -9  -7  226.77    9.65
  -3  -9   7  216.06    9.26
   3  -9  -7  217.31    9.26
  -3  -9   7  221.43    9.35
  -3  -9   6  227.56    9.25
  -3   9   6  233.27    9.33
  -3   9   6  228.61    9.40
  -3  -9   6  231.76    9.48
   3  -9  -6  233.44    9.84
  -3  -9   6  213.34    9.45
   3  -9  -6  247.33    9.79
  -3  -9   6  223.68    9.47
   3  -9  -6  223.06    9.70
   3  -9  -6  236.54    9.54
  -3  -9   6  225.62    9.53
   3  -9  -6  224.83    9.50
  -3  -9   6  215.53    9.47
  -3  -9   5  101.11    4.63
  -3   9   5  102.42    4.69
  -3   9   5  103.35    4.79
   3  -9  -5  113.82    5.19
  -3  -9   5  107.11    4.89
   3  -9  -5   95.75    5.11
  -3  -9   5   98.73    4.88
  -3  -9   5   99.11    4.88
  -3  -9   5  101.80    4.98
   3  -9  -5  104.32    4.98
   3  -9  -5  102.62    4.86
   3  -9  -5   98.26    5.05
  -3  -9   5  101.49    4.86
  -3  -9   4   10.85    1.18
   3  -9  -4    9.08    1.22
  -3  -9   4    7.74    0.93
  -3   9   4   10.12    1.04
   3  -9  -4   10.10    2.31
  -3   9   4    7.86    1.06
   3  -9  -4    8.99    1.21
   3  -9  -4    9.22    1.25
   3  -9  -4    8.80    1.09
  -3  -9   4   10.36    1.27
  -3  -9   4   10.01    1.16
  -3  -9   3   28.66    1.82
  -3   9   3   32.09    2.04
  -3   9   3   30.83    1.91
  -3   9   3   36.04    3.83
  -3  -9   3   35.05    2.37
   3  -9  -3   27.54    2.12
   3  -9  -3   30.17    2.22
  -3  -9   3   31.56    2.11
   3  -9  -3   28.58    1.98
  -3  -9   3   29.78    2.05
   3  -9  -3   28.46    3.83
  -3  -9   3   30.72    3.54
   3  -9  -2  508.44   23.93
  -3  -9   2  529.90   23.83
  -3  -9   2  554.43   20.60
   3  -9  -2  504.12   20.39
   3  -9  -2  518.20   20.33
   3  -9  -2  530.31   20.46
  -3  -9   2  537.04   20.20
   3  -9  -2  506.67   20.07
  -3  -9   2  557.51   20.20
   3  -9  -2  507.66   20.54
  -3   9   2  531.93   23.13
  -3  -9   1   62.31    5.61
   3  -9  -1   59.29    5.44
   3  -9  -1   56.39    3.31
  -3  -9   1   61.03    3.17
  -3  -9   1   63.77    3.54
   3  -9  -1   58.52    3.27
  -3  -9   1   57.15    3.12
   3  -9  -1   59.71    3.52
  -3  -9   0   40.38    2.32
   3  -9   0   37.80    2.63
   3  -9   0   33.40    2.10
  -3  -9   0   41.48    2.71
  -3  -9   0   40.94    4.62
   3  -9   0   39.86    2.55
  -3  -9   0   37.93    2.25
   3  -9   0   36.38    2.35
   3  -9   1    8.39    1.00
   3  -9   1    6.54    0.83
  -3  -9  -1    8.35    2.22
  -3  -9  -1    7.93    0.91
   3  -9   1    6.15    1.04
  -3  -9  -1    6.39    1.10
  -3  -9  -2  104.02    5.18
   3  -9   2  110.44    4.94
   3  -9   2  111.48    4.80
  -3  -9  -2  121.50    5.61
   3  -9   3   30.75    2.22
  -3  -9  -3   29.14    2.16
   3  -9   3   32.45    1.97
   3  -9   3   31.21    1.86
  -3  -9  -4   72.23    3.98
   3  -9   4   74.78    4.00
   3  -9   4   78.30    3.70
   3  -9   4   74.74    3.56
   3  -9   5   84.22    3.97
  -3  -9  -5   88.38    4.60
   3   9   5   94.66    4.50
  -3  -9  -5   79.18    4.35
   3  -9   5   83.90    4.40
   3  -9   6   35.16    2.25
  -3  -9  -6   37.62    2.59
   3  -9   6   38.09    2.58
   3  -9   6   36.63    2.19
  -3  -9  -6   40.96    2.78
   3  -9   6   35.34    2.33
   3   9   6   40.45    2.57
   3  -9   7  343.27   13.92
   3  -9   7  361.54   13.83
  -3  -9  -7  384.53   14.57
  -3  -9  -7  355.42   14.36
   3  -9   7  363.94   14.35
   3  -9   7  341.96   13.65
   3  -9   7  345.60   13.99
   3   9   7  360.22   14.22
   3  -9   8   13.49    1.32
   3  -9   8   15.87    1.32
   3  -9   8   16.30    1.52
  -3  -9  -8   14.90    1.60
   3  -9   8   16.23    1.60
   3   9   8   14.68    1.28
   3  -9   8   14.13    1.37
  -3  -9  -8   14.27    1.58
   3  -9   8   13.96    1.16
   3   9   9   13.73    1.24
   3   9   9   12.76    1.45
   3  -9   9   11.40    1.13
   3  -9   9   11.75    1.19
   3  -9   9   12.11    1.30
  -3  -9  -9   12.10    1.49
   3  -9   9   11.87    1.22
   3  -9   9   12.52    1.09
  -3  -9  -9   11.86    1.48
   3  -9  10    0.39    0.55
   3  -9  10    0.60    0.55
   3   9  10    0.33    0.67
   3  -9  10    0.57    0.48
   3   9  10    0.35    0.52
   3  -9  10    0.58    0.70
   3  -9  10    0.65    0.42
  -3  -9 -10    0.26    0.77
   3  -9  11    0.18    0.49
   3  -9  11    0.67    0.54
   3   9  11    0.31    0.64
  -3  -9 -11    0.84    0.80
   3  -9  11    0.66    0.66
   3  -9  11    0.69    0.46
   3   9  11   -0.08    0.46
  -3  -9 -12   30.21    2.09
   3  -9  12   33.59    1.95
   3  -9  12   31.20    2.08
   3   9  12   30.56    2.02
  -3  -9 -12   28.85    2.15
   3   9  12   29.10    2.00
  -3  -9 -13   13.80    1.30
   3  -9  13   17.20    1.40
  -3  -9 -13   12.41    1.30
   3   9  13   15.74    1.32
  -3  -9 -14    2.98    0.62
   3   9  14    3.25    0.68
  -3  -9 -14    2.48    0.75
   3  -9  15    2.89    0.58
  -3  -9 -15    2.55    0.49
  -3  -9 -15    1.05    0.57
   3   9  15    1.73    0.53
  -3  -9 -16   18.90    1.28
   3  -9  16   20.62    1.22
  -3  -9 -17   23.31    1.35
   3  -9  17   29.10    1.32
   3 -10 -19   72.16    2.95
   3 -10 -19   72.40    2.95
   3 -10 -18   24.56    1.36
   3 -10 -18   20.38    1.20
   3 -10 -17   12.69    1.07
   3 -10 -17   12.84    1.04
   3 -10 -16   32.14    1.90
   3 -10 -16   31.06    1.92
   3 -10 -16   30.71    1.74
   3 -10 -16   27.57    1.82
  -3 -10  16   33.54    1.74
  -3 -10  16   31.32    1.67
  -3  10  15   15.91    1.30
  -3 -10  15   15.59    1.18
   3 -10 -15   15.71    1.37
   3 -10 -15   14.14    1.34
   3 -10 -15   16.02    1.27
   3 -10 -15   16.36    1.38
  -3 -10  15   18.66    1.25
  -3 -10  14    0.45    0.49
   3 -10 -14   -0.19    0.54
  -3 -10  14    1.01    0.52
  -3 -10  14    0.38    0.59
  -3  10  14    0.53    0.58
   3 -10 -14   -0.09    0.60
  -3 -10  14    1.03    0.51
   3 -10 -14    0.10    0.58
  -3  10  14    0.26    0.65
  -3 -10  14    0.22    0.48
  -3 -10  13   62.66    3.00
   3 -10 -13   59.05    3.11
  -3 -10  13   54.72    2.88
  -3 -10  13   52.50    2.82
   3 -10 -13   56.80    3.09
  -3 -10  13   53.61    2.87
  -3  10  13   56.09    3.01
  -3  10  13   56.26    3.02
  -3 -10  13   56.82    2.90
   3 -10 -13   54.63    3.07
   3 -10 -12   69.03    3.61
  -3 -10  12   66.63    3.35
  -3 -10  12   76.70    3.51
  -3  10  12   68.96    3.53
  -3  10  12   68.35    3.54
  -3 -10  12   68.64    3.46
  -3 -10  12   69.86    3.44
   3 -10 -12   61.54    3.58
   3 -10 -11    4.32    1.01
  -3  10  11    4.47    0.91
   3 -10 -11    5.02    0.96
  -3  10  11    5.12    0.92
  -3 -10  11    5.12    0.91
   3 -10 -11    3.53    0.97
  -3 -10  11    4.35    0.85
   3 -10 -11    6.25    1.01
   3 -10 -10   27.39    2.17
   3 -10 -10   27.97    2.10
   3 -10 -10   27.68    2.19
  -3 -10  10   30.95    2.07
   3 -10 -10   28.32    2.06
  -3 -10  10   25.82    1.89
  -3  10  10   32.85    2.09
  -3  10  10   30.48    2.08
  -3 -10   9   21.00    1.67
  -3  10   9   23.93    1.77
  -3  10   9   22.34    1.76
  -3 -10   9   23.84    1.86
   3 -10  -9   23.40    1.68
  -3 -10   9   22.02    1.76
   3 -10  -9   20.30    1.86
  -3 -10   9   23.98    1.79
   3 -10  -9   22.63    1.89
   3 -10  -9   24.60    2.02
   3 -10  -9   18.55    1.69
   3 -10  -8   90.86    4.72
   3 -10  -8   95.14    4.69
  -3 -10   8   98.74    4.80
  -3 -10   8   98.86    4.63
  -3  10   8  105.01    4.75
  -3  10   8   98.61    4.74
  -3 -10   8   98.10    4.83
  -3  10   8   96.95    7.33
   3 -10  -8  108.06    5.09
  -3 -10   8  107.58    4.85
  -3 -10   8  101.85    4.81
   3 -10  -8  102.24    5.11
   3 -10  -8   99.13    4.92
   3 -10  -8  103.33    7.81
  -3 -10   7  179.56    7.81
   3 -10  -7  180.02    8.04
  -3 -10   7  186.71    7.65
  -3  10   7  182.13    7.70
  -3  10   7  184.69    7.77
  -3 -10   7  186.00    7.93
  -3  10   7  162.58   10.53
   3 -10  -7  174.61    7.79
  -3 -10   7  183.69    7.86
   3 -10  -7  178.78    7.81
  -3 -10   7  193.59    7.89
   3 -10  -7  183.17    7.99
   3 -10  -7  180.54    8.15
  -3 -10   6    5.41    0.94
   3 -10  -6    3.62    0.98
  -3  10   6    4.34    0.82
  -3 -10   6    3.53    0.73
   3 -10  -6    3.11    0.80
  -3  10   6    4.81    0.90
   3 -10  -6    4.65    0.96
  -3 -10   6    4.71    0.95
  -3 -10   6    5.42    0.96
   3 -10  -6    2.30    0.71
  -3  10   6    4.13    1.56
  -3 -10   6    4.67    0.95
   3 -10  -6    4.20    1.05
  -3 -10   6    5.17    0.95
   3 -10  -5  218.76    9.34
  -3 -10   5  216.62    9.10
  -3 -10   5  222.20    8.83
  -3  10   5  213.90    8.98
  -3  10   5  224.76    8.96
   3 -10  -5  221.67   12.79
   3 -10  -5  214.10    9.22
  -3 -10   5  211.02    9.22
  -3 -10   5  220.78    9.19
   3 -10  -5  208.50    9.00
  -3  10   5  218.21   12.09
  -3 -10   5  215.15    9.20
  -3 -10   5  229.38    9.16
   3 -10  -5  219.67    9.49
  -3 -10   4   38.92    2.64
  -3  10   4   49.62    4.68
  -3 -10   4   46.62    2.69
  -3 -10   4   39.94    2.61
  -3 -10   4   46.15    2.85
   3 -10  -4   45.42    2.84
   3 -10  -4   46.05    2.85
  -3 -10   4   45.19    2.66
   3 -10  -4   42.58    2.55
   3 -10  -4   44.43    4.81
  -3 -10   4   47.67    2.46
  -3  10   4   44.27    2.57
  -3  10   4   41.97    2.45
  -3 -10   3  166.65    6.78
  -3 -10   3  156.18    6.37
  -3  10   3  144.38    6.50
  -3  10   3  155.14    6.49
  -3 -10   3  148.60    6.74
  -3 -10   3  155.16    6.99
   3 -10  -3  145.84    6.82
  -3 -10   3  155.53    6.69
   3 -10  -3  160.61    6.99
   3 -10  -3  144.85    6.53
   3 -10  -3  154.57    9.93
   3 -10  -2  556.68   21.46
   3 -10  -2  549.54   21.13
   3 -10  -2  508.62   24.65
   3 -10  -2  571.02   21.28
  -3 -10   2  549.80   20.92
  -3  10   2  544.66   20.70
   3 -10  -2  530.77   20.71
  -3 -10   2  544.02   21.03
  -3 -10   2  564.57   21.40
  -3 -10   1  355.85   14.31
   3 -10  -1  361.24   14.35
  -3  10   1  365.61   13.96
  -3 -10   1  379.76   14.74
  -3 -10   1  331.33   17.61
   3 -10  -1  347.12   14.01
   3 -10  -1  377.62   14.57
  -3 -10   1  368.05   14.18
  -3 -10   0    0.83    0.68
   3 -10   0    1.07    0.64
   3 -10   0   -0.26    0.50
  -3 -10   0    0.14    0.73
  -3 -10   0    0.53    0.48
   3 -10   0    0.37    0.61
  -3 -10   0   -0.52    1.05
  -3 -10  -1  220.28    9.37
   3 -10   1  215.93    8.72
  -3 -10  -1  205.52   12.59
   3 -10   1  210.66    8.84
   3 -10   2    5.90    0.82
  -3 -10  -2    8.53    1.29
   3 -10   2    6.35    1.00
   3 -10   3   75.87    3.46
   3  10   3   74.44    3.89
   3 -10   3   77.17    3.62
  -3 -10  -3   73.54    6.78
   3 -10   3   67.13    3.81
   3 -10   4    0.82    0.48
   3 -10   4    0.44    0.43
   3  10   4    0.12    0.76
   3 -10   4    1.23    0.65
  -3 -10  -4   -0.61    1.24
  -3 -10  -5    0.62    1.26
   3 -10   5    0.31    0.46
  -3 -10  -5    0.72    0.80
   3 -10   5    0.52    0.58
   3  10   5    0.12    0.74
   3 -10   5   -0.24    0.58
  -3 -10  -6   99.44    4.98
   3  10   6  107.67    4.79
   3 -10   6   99.32    4.38
   3 -10   6   92.78    4.55
   3 -10   6   92.12    4.22
   3 -10   6   96.36    4.73
  -3 -10  -6   93.71    4.75
   3  10   6   93.97    4.69
   3  10   7   12.26    1.36
   3  10   7   12.48    1.35
   3 -10   7   12.65    1.12
  -3 -10  -7   12.65    1.49
   3 -10   7   13.24    1.05
   3 -10   7   10.57    1.19
  -3 -10  -7   15.73    1.54
   3 -10   7   11.96    1.29
   3 -10   8    1.97    0.72
   3  10   8    3.68    0.76
   3 -10   8    1.88    0.57
   3  10   8    1.39    0.73
  -3 -10  -8    3.24    0.96
   3 -10   8    2.41    0.66
   3 -10   8    2.67    0.54
  -3 -10  -8    2.18    0.85
   3  10   8    2.83    0.86
   3  10   9   83.60    4.03
   3 -10   9   84.96    3.83
   3 -10   9   88.86    4.00
  -3 -10  -9   87.99    4.44
   3  10   9   95.69    4.33
   3 -10   9   90.16    4.14
  -3 -10  -9   86.39    4.35
   3 -10   9   83.78    4.22
   3  10  10    9.34    0.97
   3 -10  10    9.67    1.12
   3 -10  10   11.33    0.91
  -3 -10 -10    9.93    1.22
   3 -10  10   11.58    1.06
  -3 -10 -10    9.27    1.22
   3  10  10   10.59    1.21
   3 -10  10   10.04    0.98
   3 -10  11    0.54    0.46
  -3 -10 -11    0.20    0.62
   3 -10  11    0.37    0.36
   3 -10  11    0.36    0.53
   3 -10  11    0.51    0.42
   3  10  11    0.26    0.62
  -3 -10 -12   28.35    1.82
   3 -10  12   28.39    1.79
  -3 -10 -13   56.37    2.80
   3  10  13   60.53    2.84
   3  10  14    1.63    0.48
   3 -10  14    0.77    0.38
  -3 -10 -14    0.60    0.36
   3  10  15   46.32    2.09
  -3 -10 -16    0.45    0.25
   3  10  16    0.75    0.28
   3 -11 -17   15.00    0.86
   3 -11 -17   12.44    0.76
  -3 -11  16    4.01    0.45
   3 -11 -16    2.79    0.46
   3 -11 -16    3.88    0.53
  -3 -11  15   84.50    3.46
   3 -11 -15   81.11    3.64
  -3 -11  15   83.42    3.46
   3 -11 -15   76.42    3.52
  -3 -11  14   90.98    3.89
   3 -11 -14   89.47    4.01
  -3 -11  14   94.53    3.92
   3 -11 -14   88.02    4.01
   3 -11 -14   92.48    4.14
  -3  11  14   91.84    4.01
   3 -11 -13    6.73    0.94
  -3 -11  13    9.44    0.88
   3 -11 -13    6.83    0.84
   3 -11 -13    9.48    1.00
   3 -11 -13    8.22    0.99
  -3  11  13    8.62    0.93
  -3  11  12    0.23    0.57
   3 -11 -12    0.57    0.53
  -3 -11  12    0.27    0.52
   3 -11 -12    0.38    0.66
   3 -11 -12    0.76    0.60
  -3  11  12    1.18    0.60
  -3 -11  11  125.36    5.46
   3 -11 -11  127.17    5.54
  -3 -11  11  124.52    5.40
   3 -11 -11  130.29    5.76
   3 -11 -11  124.62    5.69
  -3  11  11  125.50    5.49
  -3  11  11  131.58    5.54
  -3  11  10    6.15    0.92
   3 -11 -10    5.51    0.86
  -3 -11  10    7.38    0.96
  -3  11  10    7.44    0.96
   3 -11 -10    4.89    0.98
   3 -11 -10    5.89    1.02
  -3 -11  10    6.57    0.95
   3 -11 -10    6.35    1.07
  -3  11   9   13.63    1.31
  -3  11   9   18.08    1.43
   3 -11  -9   17.57    1.42
  -3 -11   9   15.47    1.37
   3 -11  -9   16.59    1.56
  -3 -11   9   16.12    1.40
   3 -11  -9   15.19    1.53
   3 -11  -9   16.85    1.65
  -3  11   8   79.38    3.89
  -3  11   8   87.09    3.97
  -3 -11   8   82.18    3.98
  -3 -11   8   80.20    3.96
   3 -11  -8   79.04    4.14
   3 -11  -8   84.96    4.22
   3 -11  -8   81.79    4.27
  -3  11   7    2.30    0.71
  -3  11   7    1.79    0.68
  -3 -11   7    2.46    0.71
   3 -11  -7    1.07    0.70
  -3 -11   7    2.22    0.76
   3 -11  -7    2.15    0.79
   3 -11  -7    1.58    0.81
  -3  11   6    5.66    0.85
  -3  11   6    3.99    0.81
  -3 -11   6    4.74    0.91
   3 -11  -6    7.80    1.13
  -3 -11   6    6.79    0.95
   3 -11  -6    5.96    1.05
   3 -11  -6    7.39    1.21
  -3  11   5  101.19    4.63
  -3  11   5  105.43    4.64
  -3 -11   5  103.42    4.93
  -3 -11   5  103.10    4.81
   3 -11  -5   96.80    4.90
  -3 -11   5  102.53    4.76
   3 -11  -5  104.37    4.97
  -3  11   4   26.58    1.74
   3 -11  -4   26.73    1.69
  -3 -11   4   28.16    2.11
  -3 -11   4   29.13    1.97
   3 -11  -4   24.86    1.98
  -3 -11   4   29.29    1.91
   3 -11  -4   28.95    2.05
  -3  11   3    2.25    0.58
   3 -11  -3    0.99    0.45
  -3 -11   3    1.21    0.71
  -3 -11   3    2.29    0.86
   3 -11  -3    1.78    0.72
  -3 -11   3    1.10    0.64
   3 -11  -3    1.55    0.69
   3  11  -3    0.32    0.49
  -3  11   2  103.16    4.51
  -3 -11   2  102.55    5.08
  -3 -11   2  105.43    4.80
   3 -11  -2   98.00    4.89
  -3 -11   2  109.75    4.72
   3 -11  -2  100.08    4.81
   3  11  -2  104.01    4.65
   3 -11  -2   99.80    4.53
  -3 -11   1  439.58   17.06
  -3 -11   1  433.24   16.63
   3 -11  -1  424.82   16.38
  -3 -11   1  421.61   16.43
   3 -11  -1  425.32   16.80
   3  11  -1  440.28   16.58
  -3 -11   0    3.89    0.79
   3 -11   0    5.04    0.73
  -3 -11   0    4.31    1.02
  -3 -11   0    3.48    0.65
   3  11   0    3.80    0.85
  -3 -11  -1    9.07    1.31
   3 -11   1    9.33    0.95
   3  11   1    9.99    1.17
  -3 -11  -1    9.61    1.04
   3  11   1    9.50    0.99
  -3 -11  -2  111.12    5.19
   3 -11   2  114.46    4.86
   3  11   2  111.82    5.09
  -3 -11  -2  104.07    4.84
   3  11   2  111.82    4.93
  -3 -11  -2  109.79    5.39
   3  11   3    3.25    0.82
   3  11   3    3.17    0.75
  -3 -11  -3    3.21    0.61
  -3 -11  -3    2.46    0.80
   3 -11   4   37.75    2.05
   3  11   4   43.57    2.40
  -3 -11  -4   44.23    2.64
   3 -11   4   36.36    2.33
   3  11   4   40.91    2.45
   3  11   5   22.78    1.72
   3 -11   5   18.66    1.29
   3 -11   5   23.22    1.41
  -3 -11  -5   21.49    1.88
   3  11   5   21.12    1.59
   3 -11   5   21.34    1.60
   3 -11   6    1.84    0.50
   3  11   6    1.80    0.72
  -3 -11  -6    1.59    0.83
   3 -11   6    2.34    0.66
   3 -11   6    2.52    0.49
   3 -11   6    1.99    0.64
   3  11   6    1.86    0.80
   3 -11   7   75.84    3.71
   3 -11   7   74.14    3.48
  -3 -11  -7   81.56    4.05
   3 -11   7   78.06    3.41
   3  11   7   78.98    3.78
   3  11   7   82.87    3.74
   3 -11   7   75.87    3.76
   3  11   7   81.55    3.86
   3 -11   8    0.94    0.51
   3 -11   8    1.22    0.46
   3  11   8    1.51    0.64
  -3 -11  -8    1.80    0.79
   3  11   8    0.53    0.52
   3 -11   8    1.79    0.42
   3 -11   8    0.85    0.50
   3  11   8    1.60    0.71
   3  11   9    6.63    0.80
   3 -11   9    6.92    0.64
  -3 -11  -9    7.46    1.02
   3 -11   9    7.78    0.83
   3 -11   9    8.10    0.88
   3  11   9    6.77    0.93
   3  11   9    6.37    0.88
   3 -11   9    8.71    0.79
   3  11  10   15.29    1.24
  -3 -11 -10   15.68    1.31
   3  11  11    0.76    0.51
  -3 -11 -11    0.41    0.47
  -3 -11 -12    3.59    0.54
  -3 -11 -13   63.45    2.66
  -3 -11 -14    2.72    0.38
   3  11  14    2.59    0.37
   3  11  14    2.39    0.34
   3 -12 -14   79.53    3.53
   3 -12 -14   89.34    3.60
  -3 -12  14   88.93    3.46
   3 -12 -13   55.51    2.61
  -3  12  13   55.57    2.53
  -3 -12  13   59.94    2.52
  -3 -12  12   24.58    1.36
   3 -12 -12   23.10    1.45
  -3  12  12   23.89    1.38
  -3 -12  12   22.81    1.34
  -3 -12  11    8.98    0.84
  -3  12  11    9.22    0.85
   3 -12 -11    9.15    0.94
   3 -12 -11    9.43    0.96
  -3 -12  10   11.06    0.96
  -3  12  10   11.73    0.96
   3 -12 -10   10.42    1.08
   3 -12 -10   10.62    1.08
  -3 -12   9    4.90    0.72
  -3  12   9    4.85    0.71
   3 -12  -9    4.50    0.83
   3 -12  -9    3.81    0.75
  -3 -12   9    6.09    0.76
   3 -12  -9    3.51    0.74
  -3 -12   8   49.77    2.57
  -3  12   8   48.20    2.51
   3 -12  -8   52.94    2.88
   3 -12  -8   50.61    2.73
  -3 -12   8   49.85    2.58
   3 -12  -8   54.14    2.79
  -3  12   7    2.61    0.59
   3 -12  -7    2.25    0.68
  -3 -12   7    2.13    0.62
   3 -12  -7    1.28    0.61
  -3 -12   7    1.85    0.59
  -3  12   6   23.37    1.50
  -3 -12   6   24.96    1.62
   3 -12  -6   23.81    1.72
  -3 -12   6   25.77    1.66
  -3 -12   5    3.04    0.66
  -3  12   5    3.71    0.62
  -3 -12   5    3.42    0.70
  -3 -12   4   38.47    2.12
  -3  12   4   38.10    2.02
  -3 -12   4   37.65    2.15
  -3 -12   3    0.14    0.46
  -3  12   3   -0.24    0.39
  -3 -12   3    0.31    0.50
  -3 -12   3    0.10    0.62
  -3 -12   2    1.08    0.67
  -3 -12   2    0.45    0.49
  -3 -12   2    0.19    0.42
   3  12  -2    0.49    0.39
  -3 -12   1   25.52    1.63
  -3 -12   1   27.06    1.97
  -3 -12   1   26.07    1.52
   3 -12  -1   25.66    1.51
   3  12  -1   26.74    1.61
   3 -12   0    0.94    0.39
  -3 -12   0    0.67    0.72
  -3 -12   0    0.53    0.45
   3  12   0    0.50    0.53
  -3 -12  -1   48.22    2.80
  -3 -12  -1   44.80    2.27
   3  12   1   44.70    2.41
   3  12   2   -0.06    0.36
  -3 -12  -2   -0.11    0.73
   3  12   2   -0.08    0.53
   3 -12   3    0.67    0.31
   3 -12   3    0.65    0.55
   3  12   3    0.70    0.56
   3  12   3    0.68    0.49
   3 -12   4   13.89    0.92
   3 -12   4   14.69    1.23
   3  12   4   14.64    1.12
   3  12   4   16.38    1.28
   3 -12   5   62.35    2.83
  -3 -12  -5   70.21    3.52
   3 -12   5   62.86    2.82
   3 -12   5   74.18    3.27
   3  12   5   69.68    3.13
   3  12   5   73.31    3.25
   3  12   5   66.91    3.23
   3  12   6    3.98    0.69
   3 -12   6    4.64    0.69
  -3 -12  -6    2.97    0.77
   3  12   6    3.37    0.66
   3  12   6    3.34    0.71
  -3 -12  -7   22.04    1.58
  -3 -12  -7   19.94    1.46
   3 -12   7   21.98    1.37
   3  12   7   20.31    1.36
   3  12   7   20.38    1.35
   3  12   7   21.08    1.45
  -3 -12  -8    3.07    0.66
   3  12   8    4.29    0.64
   3  12   8    4.14    0.62
  -3 -12  -8    4.32    0.72
  -3 -12  -9    9.69    0.91
   3  12   9    9.97    0.85
  -3 -12  -9   10.15    0.94
  -3 -12 -10    8.42    0.75
   3  12  10    7.37    0.69
  -3 -12 -10    7.34    0.76
   3  12  11    1.99    0.39
  -3 -12 -11    1.55    0.32
  -3 -12 -11    1.70    0.38
   3  12  12    1.54    0.26
   3 -13 -11    0.24    0.25
  -3 -13  11    0.58    0.24
  -3  13  10    5.70    0.48
  -3 -13  10    6.30    0.53
  -3  13   9   30.44    1.47
  -3 -13   9   31.91    1.55
  -3  13   8   15.42    0.95
  -3 -13   8   17.86    1.05
  -3  13   7    6.72    0.59
  -3 -13   7    7.08    0.66
  -3  13   6    1.66    0.35
  -3 -13   6    1.57    0.41
  -3  13   5   -0.11    0.29
  -3 -13   5    0.05    0.34
  -3 -13   4    6.95    0.65
  -3 -13   3    0.94    0.37
  -3 -13   2    3.28    0.47
  -3 -13   1   19.56    1.08
  -3 -13   0  117.63    5.13
  -3 -13  -1   22.62    1.57
  -3 -13  -2  118.76    5.20
   3 -13   2  122.14    5.04
   3 -13   3    0.34    0.38
   3 -13   4   51.22    2.42
  -3 -13  -5   26.66    1.56
   3  13   5   32.80    1.62
   3  13   5   25.57    1.33
  -3 -13  -5   32.24    1.75
   3 -13   5   32.91    1.58
   3  13   6    2.40    0.35
  -3 -13  -6    2.86    0.56
  -3 -13  -6    3.12    0.49
   3  13   6    2.47    0.45
  -3 -13  -7   15.74    1.03
  -3 -13  -7   14.77    0.93
   3  13   7   16.45    0.93
  -3 -13  -8    6.14    0.56
  -3 -13  -8    6.65    0.53
   3 -14  -6   11.56    0.66
   3 -14  -5   10.54    0.66
   3 -14  -4    5.56    0.48
   3  14  -4    4.92    0.41
   3 -14  -3    2.35    0.36
   3  14  -3    2.25    0.33
   3 -14  -2   28.45    1.45
   3  14  -2   31.17    1.42
   3  14  -1    0.96    0.29
   3  14   0   11.79    0.76
   3 -14   1  164.16    6.12
  -3 -14  -1  162.27    6.15
   3  14   1  151.84    6.11
   3 -14   2    0.36    0.22
  -3 -14  -2    0.32    0.30
   3  14   2    0.88    0.28
   3 -14   3    1.91    0.27
  -3 -14  -3    2.66    0.33
   3  14   3    2.99    0.35
  -4   0  26   19.33    0.99
  -4   0  25    0.15    0.34
  -4   0  25    0.46    0.37
  -4   0  25    0.19    0.34
  -4   0  24   18.42    1.25
  -4   0  24   15.25    1.24
  -4   0  24   16.07    1.24
  -4   0  23    0.16    0.59
  -4   0  23   -0.46    0.65
  -4   0  23    0.09    0.61
  -4   0  23    0.09    0.61
  -4   0  22   31.14    2.04
  -4   0  22   28.83    1.92
  -4   0  22   28.67    2.04
  -4   0  22   31.83    2.13
  -4   0  22   28.47    2.07
  -4   0  22   26.54    2.00
  -4   0  21   -0.11    0.53
  -4   0  21    0.36    0.82
  -4   0  21    0.12    0.71
  -4   0  21   -0.37    0.74
  -4   0  21    0.76    0.78
  -4   0  21    0.25    0.71
  -4   0  21   -0.52    0.44
  -4   0  20  173.06    7.77
  -4   0  20  190.68    7.86
  -4   0  20  177.62    7.80
  -4   0  20  163.56    7.20
  -4   0  20  179.10    7.81
  -4   0  20  172.49    7.61
  -4   0  20  179.52    7.64
  -4   0  19    0.49    0.69
  -4   0  19    2.00    1.20
  -4   0  19   -0.14    0.68
  -4   0  19    0.53    0.76
  -4   0  19    0.45    0.45
  -4   0  19   -0.14    0.69
  -4   0  19    0.24    0.71
  -4   0  18 1073.24   43.70
  -4   0  18 1057.73   39.66
  -4   0  18 1068.68   39.60
  -4   0  18 1001.55   39.02
  -4   0  18 1058.01   39.62
  -4   0  18 1017.62   39.41
  -4   0  18 1152.42   39.59
  -4   0  17   -0.49    0.88
  -4   0  17    0.89    0.63
  -4   0  17    0.48    0.66
  -4   0  17   -0.13    0.68
  -4   0  17    1.50    0.86
  -4   0  17    0.09    0.41
  -4   0  16   29.62    1.90
  -4   0  16   33.15    2.32
  -4   0  16   30.78    2.22
  -4   0  16   25.99    3.62
  -4   0  16   30.85    2.14
  -4   0  15    0.11    0.56
  -4   0  15    0.11    0.57
  -4   0  15    0.12    0.59
  -4   0  15    0.58    0.44
  -4   0  15   -0.39    0.67
[truncated: 598,298 more chars]
